# Supplementary material for: Efficient and Robust Heterostructure CeZrOx/NiO‐Ni Inverse Catalyst for Sustainable Photothermal CO2 Methanation
Source: Adv Sci (Weinh). 2026 Jan 30;13(20):e22942. doi: 10.1002/advs.202522942 (PMC13067768; doi:10.1002/advs.202522942)
Supplement: Supplementary file 2 — Supporting File 2: advs74196‐sup‐0002‐Data.zip. [file ADVS-13-e22942-s001.zip]

Archive with 17 entries (17 files):
- Fig 2a.xls
- Fig 2b.xls
- Fig 2c.xls
- Fig 2d.xls
- Fig 2e.xls
- Fig 2f.xls
- Fig 2g.xls
- Fig 3b.xls
- Fig 3c.xls
- Fig 3d.xls
- Fig 3e.xls
- Fig 3f.xls
- Fig 3g.xls
- Fig 4a 4b.xls
- Fig 4c 4d.xls
- Fig 4e.xls
- Fig 4g.xls
