# Supplementary material for: Efficient and Robust Heterostructure CeZrOx/NiO‐Ni Inverse Catalyst for Sustainable Photothermal CO2 Methanation
Source: Adv Sci (Weinh). 2026 Jan 30;13(20):e22942. doi: 10.1002/advs.202522942 (PMC13067768; doi:10.1002/advs.202522942)
Supplement: Supplementary file 2 — Supporting File 2: advs74196‐sup‐0002‐Data.zip. [file ADVS-13-e22942-s001.zip › Fig 2a.xls]

## Sheet: Sheet1
2θ	NiO-Ni		CeZrOx/NiO-Ni		CeZrOx		PDF#70-1849-Ni		PDF#89-5881-NiO		PDF#38-1436-Ce0.5Zr0.5O2
5	0.0103849	10.02	0	5	0	44.48	100	19.794	130	29.247	380
5.01	0.0128283	10.03	0	5.01	0	51.83	41.9	22.895	130	33.77	291
5.02	0.0150428	10.04	0	5.02	0	76.35	16.1	32.601	130	34.034	298
5.03	0.0154246	10.05	0	5.03	0			38.431	130	48.725	302
5.04	0.01489	10.06	0.000363636	5.04	0			40.212	197.1	48.895	304
5.05	0.0175626	10.07	0.00109091	5.05	0			46.773	229.9	57.667	286
5.06	0.0136683	10.08	0.00181818	5.06	0			51.259	130	58.017	292
5.07	0.0118357	10.09	0.00290909	5.07	0			58.175	130	60.769	283
5.08	0.0109194	10.1	0.004	5.08	0			62.079	130	71.016	282
5.09	0.0112248	10.11	0.00581818	5.09	0			68.298	176.5	71.67	283
5.1	0.0106903	10.12	0.00727273	5.1	0			71.899	130	78.967	285
5.11	0.0125993	10.13	0.00836364	5.11	0			77.747	130	79.218	286
5.12	0.0125229	10.14	0.00945455	5.12	0			82.332	146.1	81.17	282
5.13	0.011683	10.15	0.0101818	5.13	0			86.866	141.9	81.713	282
5.14	0.0125229	10.16	0.0105455	5.14	0			90.253	130	81.713	282
5.15	0.0175626	10.16	0.0101818	5.15	0			95.906	130	91.071	282
5.16	0.0114539	10.18	0.00981818	5.16	0					91.517	284
5.17	0.0132101	10.19	0.00872727	5.17	0					98.069	281
5.18	0.0121411	10.2	0.00872727	5.18	0					98.695	281
5.19	0.0110721	10.2	0.00872727	5.19	0					99.038	283
5.2	0.0102321	10.22	0.00836364	5.2	0					111.172	281
5.21	0.00687233	10.23	0.00836364	5.21	0					111.659	281
5.22	0.0139737	10.24	0.008	5.22	0					118.909	282
5.23	0.0091631	10.24	0.00763636	5.23	0					119.588	283
5.24	0.00870495	10.26	0.00727273	5.24	0					119.965	284
5.25	0.00824679	10.27	0.00654545	5.25	0					122.165	282
5.26	0.0106903	10.28	0.00618182	5.26	0					122.711	282
5.27	0.012752	10.29	0.00581818	5.27	0					133.584	281
5.28	0.00908674	10.3	0.00545455	5.28	0					135.516	282
5.29	0.0102321	10.31	0.00545455	5.29	0					135.516	282
5.3	0.0100031	10.32	0.00545455	5.3	0
5.31	0.0109194	10.33	0.00545455	5.31	0
5.32	0.00878131	10.34	0.00545455	5.32	0
5.33	0.0123702	10.35	0.00581818	5.33	0
5.34	0.0125229	10.36	0.00618182	5.34	0
5.35	0.011912	10.37	0.00654545	5.35	0
5.36	0.0122175	10.38	0.00690909	5.36	0
5.37	0.0140501	10.39	0.00727273	5.37	0
5.38	0.0150428	10.4	0.008	5.38	0
5.39	0.011912	10.41	0.00836364	5.39	0
5.4	0.011683	10.41	0.00909091	5.4	0
5.41	0.0106139	10.43	0.00981818	5.41	0
5.42	0.0129047	10.44	0.0105455	5.42	0
5.43	0.0101558	10.45	0.0112727	5.43	0
5.44	0.0106139	10.45	0.012	5.44	0
5.45	0.00778864	10.47	0.0123636	5.45	0
5.46	0.0121411	10.48	0.0130909	5.46	0
5.47	0.00755956	10.49	0.0138182	5.47	0
5.48	0.00847587	10.49	0.0141818	5.48	0
5.49	0.0113012	10.51	0.0145455	5.49	0
5.5	0.0100794	10.52	0.0149091	5.5	0.00358423
5.51	0.00847587	10.53	0.0152727	5.51	0.00358423
5.52	0.011683	10.54	0.0156364	5.52	0.00358423
5.53	0.0117593	10.55	0.0156364	5.53	0.00358423
5.54	0.0122938	10.56	0.0156364	5.54	0.00358423
5.55	0.0106903	10.57	0.0156364	5.55	0.00358423
5.56	0.0158827	10.58	0.0156364	5.56	0.00358423
5.57	0.00809407	10.59	0.0152727	5.57	0.00716846
5.58	0.010843	10.6	0.0149091	5.58	0.00716846
5.59	0.0122938	10.61	0.0145455	5.59	0.00716846
5.6	0.00755956	10.62	0.0141818	5.6	0.00716846
5.61	0.0103849	10.63	0.0134545	5.61	0.00716846
5.62	0.0114539	10.64	0.0130909	5.62	0.00716846
5.63	0.0125229	10.65	0.0123636	5.63	0.0107527
5.64	0.0135156	10.66	0.0116364	5.64	0.0107527
5.65	0.0135919	10.66	0.0112727	5.65	0.0107527
5.66	0.0114539	10.68	0.0105455	5.66	0.0107527
5.67	0.00862859	10.69	0.00981818	5.67	0.0107527
5.68	0.00923946	10.7	0.00909091	5.68	0.0107527
5.69	0.0111484	10.7	0.00872727	5.69	0.0107527
5.7	0.01489	10.72	0.008	5.7	0.0107527
5.71	0.0122175	10.73	0.00763636	5.71	0.0107527
5.72	0.0100031	10.74	0.00690909	5.72	0.0107527
5.73	0.0124465	10.74	0.00654545	5.73	0.0107527
5.74	0.0104612	10.76	0.00618182	5.74	0.0107527
5.75	0.00962126	10.77	0.00581818	5.75	0.0107527
5.76	0.0124465	10.78	0.00545455	5.76	0.0107527
5.77	0.0101558	10.79	0.00545455	5.77	0.0107527
5.78	0.00855223	10.8	0.00545455	5.78	0.0107527
5.79	0.0116066	10.81	0.00509091	5.79	0.0107527
5.8	0.00946854	10.82	0.00509091	5.8	0.00716846
5.81	0.00733048	10.83	0.00509091	5.81	0.00716846
5.82	0.0103849	10.84	0.00509091	5.82	0.00716846
5.83	0.0102321	10.85	0.00545455	5.83	0.00716846
5.84	0.00771228	10.86	0.00545455	5.84	0.00716846
5.85	0.0121411	10.87	0.00581818	5.85	0.00716846
5.86	0.0129811	10.88	0.00581818	5.86	0.00716846
5.87	0.00969762	10.89	0.00618182	5.87	0.00716846
5.88	0.00671961	10.9	0.00618182	5.88	0.00716846
5.89	0.00519243	10.91	0.00654545	5.89	0.00716846
5.9	0.0103849	10.91	0.00654545	5.9	0.00716846
5.91	0.0123702	10.93	0.00690909	5.91	0.00716846
5.92	0.0126756	10.94	0.00727273	5.92	0.00716846
5.93	0.00809407	10.95	0.00727273	5.93	0.00716846
5.94	0.0106139	10.95	0.00763636	5.94	0.00716846
5.95	0.0113012	10.97	0.00763636	5.95	0.00716846
5.96	0.0105376	10.98	0.00763636	5.96	0.00716846
5.97	0.00923946	10.99	0.008	5.97	0.00716846
5.98	0.010843	10.99	0.008	5.98	0.00716846
5.99	0.0100031	11.01	0.008	5.99	0.00716846
6	0.0113012	11.02	0.00836364	6	0.00716846
6.01	0.00778864	11.03	0.00836364	6.01	0.00716846
6.02	0.00923946	11.03	0.00836364	6.02	0.00716846
6.03	0.00725412	11.05	0.00836364	6.03	0.00716846
6.04	0.0126756	11.06	0.00836364	6.04	0.00716846
6.05	0.0112248	11.07	0.00836364	6.05	0.00716846
6.06	0.0115302	11.08	0.00836364	6.06	0.00716846
6.07	0.00923946	11.09	0.00836364	6.07	0.00716846
6.08	0.0129811	11.1	0.00836364	6.08	0.00716846
6.09	0.0095449	11.11	0.00836364	6.09	0.00716846
6.1	0.0120648	11.12	0.00836364	6.1	0.00716846
6.11	0.00649053	11.13	0.008	6.11	0.00716846
6.12	0.0104612	11.14	0.008	6.12	0.00716846
6.13	0.0118357	11.15	0.008	6.13	0.00716846
6.14	0.0119884	11.16	0.00763636	6.14	0.00716846
6.15	0.007865	11.16	0.00763636	6.15	0.00716846
6.16	0.00985034	11.18	0.00727273	6.16	0.00716846
6.17	0.0091631	11.19	0.00727273	6.17	0.00716846
6.18	0.0112248	11.2	0.00690909	6.18	0.00716846
6.19	0.00664325	11.2	0.00690909	6.19	0.00716846
6.2	0.00878131	11.22	0.00654545	6.2	0.00716846
6.21	0.00801772	11.23	0.00654545	6.21	0.0107527
6.22	0.011912	11.24	0.00618182	6.22	0.0107527
6.23	0.0109194	11.24	0.00618182	6.23	0.0107527
6.24	0.0135919	11.26	0.00581818	6.24	0.0107527
6.25	0.0106139	11.27	0.00581818	6.25	0.0107527
6.26	0.0104612	11.28	0.00581818	6.26	0.0107527
6.27	0.0103085	11.28	0.00581818	6.27	0.0107527
6.28	0.0103085	11.3	0.00545455	6.28	0.0143369
6.29	0.00855223	11.31	0.00545455	6.29	0.0143369
6.3	0.0112248	11.32	0.00545455	6.3	0.0143369
6.31	0.007865	11.33	0.00581818	6.31	0.0143369
6.32	0.0134392	11.34	0.00581818	6.32	0.0143369
6.33	0.0104612	11.35	0.00581818	6.33	0.0179211
6.34	0.00901038	11.36	0.00618182	6.34	0.0179211
6.35	0.00824679	11.37	0.00618182	6.35	0.0179211
6.36	0.0114539	11.38	0.00618182	6.36	0.0179211
6.37	0.0115302	11.39	0.00654545	6.37	0.0179211
6.38	0.00817043	11.4	0.00690909	6.38	0.0179211
6.39	0.00824679	11.41	0.00690909	6.39	0.0179211
6.4	0.00740684	11.41	0.00727273	6.4	0.0215054
6.41	0.0144319	11.43	0.00727273	6.41	0.0215054
6.42	0.0100031	11.44	0.00763636	6.42	0.0215054
6.43	0.0129811	11.45	0.00763636	6.43	0.0215054
6.44	0.00839951	11.45	0.00763636	6.44	0.0215054
6.45	0.00885767	11.47	0.00763636	6.45	0.0215054
6.46	0.00587966	11.48	0.008	6.46	0.0215054
6.47	0.0100031	11.49	0.00763636	6.47	0.0215054
6.48	0.0100794	11.49	0.00763636	6.48	0.0215054
6.49	0.0109957	11.51	0.00763636	6.49	0.0215054
6.5	0.00908674	11.52	0.00763636	6.5	0.0215054
6.51	0.0058033	11.53	0.00727273	6.51	0.0215054
6.52	0.00893403	11.53	0.00727273	6.52	0.0215054
6.53	0.00878131	11.55	0.00690909	6.53	0.0215054
6.54	0.00855223	11.56	0.00690909	6.54	0.0215054
6.55	0.0091631	11.57	0.00654545	6.55	0.0215054
6.56	0.00969762	11.58	0.00654545	6.56	0.0179211
6.57	0.010843	11.59	0.00618182	6.57	0.0179211
6.58	0.0131338	11.6	0.00581818	6.58	0.0179211
6.59	0.00603238	11.61	0.00581818	6.59	0.0179211
6.6	0.0101558	11.62	0.00581818	6.6	0.0179211
6.61	0.0103085	11.63	0.00545455	6.61	0.0179211
6.62	0.00664325	11.64	0.00545455	6.62	0.0179211
6.63	0.0122938	11.65	0.00545455	6.63	0.0179211
6.64	0.00794136	11.66	0.00545455	6.64	0.0179211
6.65	0.0110721	11.66	0.00545455	6.65	0.0179211
6.66	0.00710141	11.68	0.00545455	6.66	0.0179211
6.67	0.00740684	11.69	0.00545455	6.67	0.0179211
6.68	0.00801772	11.7	0.00581818	6.68	0.0179211
6.69	0.00824679	11.7	0.00618182	6.69	0.0179211
6.7	0.00626145	11.72	0.00618182	6.7	0.0215054
6.71	0.00870495	11.73	0.00654545	6.71	0.0215054
6.72	0.0095449	11.74	0.00690909	6.72	0.0215054
6.73	0.00931582	11.74	0.00727273	6.73	0.0215054
6.74	0.0100794	11.76	0.00763636	6.74	0.0215054
6.75	0.0099267	11.77	0.008	6.75	0.0250896
6.76	0.00923946	11.78	0.00836364	6.76	0.0250896
6.77	0.00710141	11.78	0.00872727	6.77	0.0250896
6.78	0.00442883	11.8	0.00909091	6.78	0.0250896
6.79	0.00809407	11.81	0.00945455	6.79	0.0286738
6.8	0.00962126	11.82	0.0101818	6.8	0.0286738
6.81	0.0100794	11.83	0.0105455	6.81	0.0286738
6.82	0.0109957	11.84	0.0109091	6.82	0.0322581
6.83	0.0091631	11.85	0.0112727	6.83	0.0322581
6.84	0.010843	11.86	0.0116364	6.84	0.0322581
6.85	0.0117593	11.87	0.012	6.85	0.0322581
6.86	0.0112248	11.88	0.0123636	6.86	0.0358423
6.87	0.0095449	11.89	0.0127273	6.87	0.0358423
6.88	0.00740684	11.9	0.0127273	6.88	0.0358423
6.89	0.00946854	11.91	0.0130909	6.89	0.0358423
6.9	0.00885767	11.91	0.0134545	6.9	0.0358423
6.91	0.0106139	11.93	0.0138182	6.91	0.0358423
6.92	0.00946854	11.94	0.0138182	6.92	0.0394265
6.93	0.00870495	11.95	0.0141818	6.93	0.0394265
6.94	0.00817043	11.95	0.0141818	6.94	0.0394265
6.95	0.00725412	11.97	0.0145455	6.95	0.0394265
6.96	0.00572694	11.98	0.0145455	6.96	0.0394265
6.97	0.00832315	11.99	0.0145455	6.97	0.0394265
6.98	0.00763592	11.99	0.0149091	6.98	0.0394265
6.99	0.00817043	12.01	0.0149091	6.99	0.0394265
7	0.00801772	12.02	0.0149091	7	0.0394265
7.01	0.00687233	12.03	0.0145455	7.01	0.0394265
7.02	0.010843	12.03	0.0145455	7.02	0.0394265
7.03	0.0099267	12.05	0.0145455	7.03	0.0394265
7.04	0.0114539	12.06	0.0141818	7.04	0.0394265
7.05	0.00901038	12.07	0.0141818	7.05	0.0394265
7.06	0.00962126	12.08	0.0138182	7.06	0.0394265
7.07	0.00817043	12.09	0.0134545	7.07	0.0394265
7.08	0.0091631	12.1	0.0130909	7.08	0.0394265
7.09	0.0111484	12.11	0.0130909	7.09	0.0394265
7.1	0.0101558	12.12	0.0127273	7.1	0.0394265
7.11	0.00755956	12.13	0.0123636	7.11	0.0394265
7.12	0.00725412	12.14	0.012	7.12	0.0430108
7.13	0.00763592	12.15	0.0116364	7.13	0.0430108
7.14	0.0105376	12.16	0.0112727	7.14	0.0430108
7.15	0.0114539	12.16	0.0109091	7.15	0.0430108
7.16	0.0120648	12.18	0.0105455	7.16	0.0430108
7.17	0.00809407	12.19	0.0101818	7.17	0.0430108
7.18	0.00969762	12.2	0.00981818	7.18	0.046595
7.19	0.0095449	12.2	0.00981818	7.19	0.046595
7.2	0.00901038	12.22	0.00945455	7.2	0.046595
7.21	0.011912	12.23	0.00909091	7.21	0.046595
7.22	0.0104612	12.24	0.00909091	7.22	0.0501792
7.23	0.0100031	12.24	0.00909091	7.23	0.0501792
7.24	0.00862859	12.26	0.00872727	7.24	0.0501792
7.25	0.007865	12.27	0.00872727	7.25	0.0501792
7.26	0.0109194	12.28	0.00872727	7.26	0.0537634
7.27	0.0115302	12.28	0.00872727	7.27	0.0537634
7.28	0.00656689	12.3	0.00872727	7.28	0.0537634
7.29	0.00534514	12.31	0.00872727	7.29	0.0537634
7.3	0.00427611	12.32	0.00872727	7.3	0.0573477
7.31	0.00817043	12.33	0.00872727	7.31	0.0573477
7.32	0.00946854	12.34	0.00872727	7.32	0.0573477
7.33	0.0101558	12.35	0.00872727	7.33	0.0573477
7.34	0.0100031	12.36	0.00872727	7.34	0.0573477
7.35	0.0104612	12.37	0.00872727	7.35	0.0573477
7.36	0.00755956	12.38	0.00872727	7.36	0.0609319
7.37	0.00649053	12.39	0.00872727	7.37	0.0609319
7.38	0.00481063	12.4	0.00872727	7.38	0.0609319
7.39	0.00946854	12.41	0.00836364	7.39	0.0609319
7.4	0.00664325	12.41	0.00836364	7.4	0.0609319
7.41	0.0111484	12.43	0.00836364	7.41	0.0609319
7.42	0.00962126	12.44	0.008	7.42	0.0609319
7.43	0.00702505	12.45	0.008	7.43	0.0609319
7.44	0.0114539	12.45	0.008	7.44	0.0609319
7.45	0.00702505	12.47	0.008	7.45	0.0609319
7.46	0.00908674	12.48	0.008	7.46	0.0609319
7.47	0.0103849	12.49	0.008	7.47	0.0609319
7.48	0.00923946	12.49	0.008	7.48	0.0609319
7.49	0.00878131	12.51	0.008	7.49	0.0609319
7.5	0.0100794	12.52	0.008	7.5	0.0609319
7.51	0.0105376	12.53	0.00836364	7.51	0.0609319
7.52	0.00817043	12.53	0.00836364	7.52	0.0609319
7.53	0.00481063	12.55	0.00872727	7.53	0.0609319
7.54	0.0100794	12.56	0.00909091	7.54	0.0609319
7.55	0.00740684	12.57	0.00945455	7.55	0.0609319
7.56	0.00923946	12.58	0.00981818	7.56	0.0609319
7.57	0.0102321	12.59	0.0101818	7.57	0.0609319
7.58	0.0100794	12.6	0.0109091	7.58	0.0609319
7.59	0.00725412	12.61	0.0112727	7.59	0.0609319
7.6	0.0111484	12.62	0.012	7.6	0.0573477
7.61	0.00725412	12.63	0.0123636	7.61	0.0573477
7.62	0.00641417	12.64	0.0127273	7.62	0.0573477
7.63	0.0091631	12.65	0.0134545	7.63	0.0573477
7.64	0.00855223	12.66	0.0138182	7.64	0.0573477
7.65	0.00878131	12.66	0.0141818	7.65	0.0573477
7.66	0.00671961	12.68	0.0149091	7.66	0.0573477
7.67	0.00962126	12.69	0.0149091	7.67	0.0573477
7.68	0.00656689	12.7	0.0152727	7.68	0.0573477
7.69	0.00496335	12.7	0.0156364	7.69	0.0573477
7.7	0.0105376	12.72	0.0156364	7.7	0.0573477
7.71	0.00855223	12.73	0.016	7.71	0.0573477
7.72	0.00458155	12.74	0.016	7.72	0.0573477
7.73	0.00626145	12.74	0.016	7.73	0.0573477
7.74	0.00824679	12.76	0.0156364	7.74	0.0573477
7.75	0.0115302	12.77	0.0156364	7.75	0.0573477
7.76	0.00664325	12.78	0.0152727	7.76	0.0573477
7.77	0.00901038	12.78	0.0152727	7.77	0.0573477
7.78	0.0111484	12.8	0.0149091	7.78	0.0573477
7.79	0.0091631	12.81	0.0145455	7.79	0.0573477
7.8	0.00778864	12.82	0.0141818	7.8	0.0573477
7.81	0.0054215	12.82	0.0134545	7.81	0.0609319
7.82	0.00908674	12.84	0.0130909	7.82	0.0609319
7.83	0.00977398	12.85	0.0127273	7.83	0.0609319
7.84	0.00946854	12.86	0.012	7.84	0.0609319
7.85	0.00664325	12.87	0.0116364	7.85	0.0609319
7.86	0.0100031	12.88	0.0112727	7.86	0.0609319
7.87	0.00962126	12.89	0.0109091	7.87	0.0609319
7.88	0.00977398	12.9	0.0101818	7.88	0.0609319
7.89	0.00847587	12.91	0.00981818	7.89	0.0645161
7.9	0.00862859	12.91	0.00945455	7.9	0.0645161
7.91	0.00610874	12.93	0.00909091	7.91	0.0645161
7.92	0.00778864	12.94	0.00872727	7.92	0.0645161
7.93	0.00908674	12.95	0.00836364	7.93	0.0645161
7.94	0.011912	12.95	0.008	7.94	0.0645161
7.95	0.00557422	12.97	0.008	7.95	0.0645161
7.96	0.00847587	12.98	0.00763636	7.96	0.0645161
7.97	0.0058033	12.99	0.00727273	7.97	0.0645161
7.98	0.00817043	12.99	0.00727273	7.98	0.0645161
7.99	0.00862859	13.01	0.00690909	7.99	0.0645161
8	0.0115302	13.02	0.00690909	8	0.0645161
8.01	0.0128283	13.03	0.00690909	8.01	0.0609319
8.02	0.00733048	13.03	0.00654545	8.02	0.0609319
8.03	0.0105376	13.05	0.00654545	8.03	0.0609319
8.04	0.00931582	13.06	0.00654545	8.04	0.0609319
8.05	0.00503971	13.07	0.00618182	8.05	0.0609319
8.06	0.00755956	13.07	0.00618182	8.06	0.0609319
8.07	0.0100794	13.09	0.00618182	8.07	0.0609319
8.08	0.00664325	13.1	0.00618182	8.08	0.0609319
8.09	0.007865	13.11	0.00618182	8.09	0.0573477
8.1	0.00618509	13.12	0.00618182	8.1	0.0573477
8.11	0.00664325	13.13	0.00581818	8.11	0.0573477
8.12	0.00801772	13.14	0.00581818	8.12	0.0573477
8.13	0.00778864	13.15	0.00581818	8.13	0.0573477
8.14	0.0111484	13.16	0.00581818	8.14	0.0573477
8.15	0.00832315	13.16	0.00581818	8.15	0.0573477
8.16	0.00893403	13.18	0.00581818	8.16	0.0573477
8.17	0.0102321	13.19	0.00581818	8.17	0.0573477
8.18	0.00832315	13.2	0.00581818	8.18	0.0573477
8.19	0.00817043	13.2	0.00581818	8.19	0.0573477
8.2	0.00694869	13.22	0.00581818	8.2	0.0609319
8.21	0.00763592	13.23	0.00581818	8.21	0.0609319
8.22	0.00839951	13.24	0.00581818	8.22	0.0609319
8.23	0.0091631	13.24	0.00581818	8.23	0.0609319
8.24	0.00671961	13.26	0.00618182	8.24	0.0609319
8.25	0.0109194	13.27	0.00618182	8.25	0.0609319
8.26	0.0109957	13.28	0.00618182	8.26	0.0609319
8.27	0.0104612	13.28	0.00618182	8.27	0.0645161
8.28	0.0102321	13.3	0.00618182	8.28	0.0645161
8.29	0.0116066	13.31	0.00618182	8.29	0.0645161
8.3	0.00778864	13.32	0.00618182	8.3	0.0645161
8.31	0.00358888	13.32	0.00618182	8.31	0.0645161
8.32	0.00862859	13.34	0.00618182	8.32	0.0645161
8.33	0.00725412	13.35	0.00618182	8.33	0.0645161
8.34	0.00855223	13.36	0.00618182	8.34	0.0645161
8.35	0.00962126	13.37	0.00618182	8.35	0.0645161
8.36	0.00725412	13.38	0.00618182	8.36	0.0645161
8.37	0.0091631	13.39	0.00618182	8.37	0.0645161
8.38	0.00725412	13.4	0.00618182	8.38	0.0645161
8.39	0.0058033	13.41	0.00618182	8.39	0.0645161
8.4	0.00740684	13.41	0.00618182	8.4	0.0645161
8.41	0.00679597	13.43	0.00618182	8.41	0.0645161
8.42	0.0058033	13.44	0.00618182	8.42	0.0645161
8.43	0.00908674	13.45	0.00654545	8.43	0.0645161
8.44	0.00969762	13.45	0.00654545	8.44	0.0609319
8.45	0.0095449	13.47	0.00654545	8.45	0.0609319
8.46	0.0099267	13.48	0.00654545	8.46	0.0609319
8.47	0.00847587	13.49	0.00690909	8.47	0.0609319
8.48	0.00771228	13.49	0.00690909	8.48	0.0609319
8.49	0.00862859	13.51	0.00727273	8.49	0.0609319
8.5	0.00923946	13.52	0.00727273	8.5	0.0609319
8.51	0.00923946	13.53	0.00763636	8.51	0.0609319
8.52	0.0114539	13.53	0.00763636	8.52	0.0609319
8.53	0.00557422	13.55	0.008	8.53	0.0609319
8.54	0.00618509	13.56	0.00836364	8.54	0.0609319
8.55	0.00664325	13.57	0.00836364	8.55	0.0609319
8.56	0.00946854	13.57	0.00872727	8.56	0.0609319
8.57	0.00733048	13.59	0.00909091	8.57	0.0609319
8.58	0.00710141	13.6	0.00909091	8.58	0.0609319
8.59	0.00473427	13.61	0.00945455	8.59	0.0609319
8.6	0.00649053	13.62	0.00981818	8.6	0.0609319
8.61	0.00702505	13.63	0.0101818	8.61	0.0609319
8.62	0.00664325	13.64	0.0101818	8.62	0.0609319
8.63	0.00587966	13.65	0.0105455	8.63	0.0609319
8.64	0.0058033	13.66	0.0109091	8.64	0.0609319
8.65	0.00679597	13.66	0.0112727	8.65	0.0609319
8.66	0.00870495	13.68	0.0112727	8.66	0.0609319
8.67	0.00847587	13.69	0.0116364	8.67	0.0609319
8.68	0.00419976	13.7	0.0116364	8.68	0.0609319
8.69	0.00664325	13.7	0.012	8.69	0.0609319
8.7	0.00893403	13.72	0.012	8.7	0.0609319
8.71	0.0091631	13.73	0.012	8.71	0.0609319
8.72	0.00801772	13.74	0.0123636	8.72	0.0609319
8.73	0.0106139	13.74	0.0123636	8.73	0.0609319
8.74	0.00733048	13.76	0.0123636	8.74	0.0609319
8.75	0.0106139	13.77	0.0123636	8.75	0.0609319
8.76	0.00656689	13.78	0.0123636	8.76	0.0609319
8.77	0.00778864	13.78	0.0123636	8.77	0.0609319
8.78	0.00473427	13.8	0.012	8.78	0.0609319
8.79	0.0104612	13.81	0.012	8.79	0.0609319
8.8	0.00885767	13.82	0.0116364	8.8	0.0609319
8.81	0.00740684	13.82	0.0116364	8.81	0.0609319
8.82	0.00878131	13.84	0.0112727	8.82	0.0609319
8.83	0.00962126	13.85	0.0109091	8.83	0.0609319
8.84	0.00801772	13.86	0.0105455	8.84	0.0609319
8.85	0.0104612	13.87	0.0101818	8.85	0.0645161
8.86	0.00847587	13.88	0.00981818	8.86	0.0645161
8.87	0.00878131	13.89	0.00945455	8.87	0.0645161
8.88	0.00801772	13.9	0.00909091	8.88	0.0645161
8.89	0.00450519	13.91	0.00836364	8.89	0.0645161
8.9	0.0100031	13.91	0.008	8.9	0.0645161
8.91	0.00778864	13.93	0.00763636	8.91	0.0645161
8.92	0.0106903	13.94	0.00690909	8.92	0.0645161
8.93	0.0106139	13.95	0.00654545	8.93	0.0681004
8.94	0.00427611	13.95	0.00581818	8.94	0.0681004
8.95	0.00687233	13.97	0.00545455	8.95	0.0681004
8.96	0.00755956	13.98	0.00509091	8.96	0.0681004
8.97	0.0058033	13.99	0.00436364	8.97	0.0681004
8.98	0.0100031	13.99	0.004	8.98	0.0681004
8.99	0.00740684	14.01	0.00363636	8.99	0.0681004
9	0.00427611	14.02	0.00327273	9	0.0681004
9.01	0.00832315	14.03	0.00290909	9.01	0.0681004
9.02	0.00755956	14.03	0.00254545	9.02	0.0645161
9.03	0.00687233	14.05	0.00218182	9.03	0.0645161
9.04	0.00710141	14.06	0.00181818	9.04	0.0645161
9.05	0.00794136	14.07	0.00181818	9.05	0.0645161
9.06	0.00824679	14.07	0.00145455	9.06	0.0645161
9.07	0.00809407	14.09	0.00145455	9.07	0.0645161
9.08	0.00740684	14.1	0.00109091	9.08	0.0609319
9.09	0.00817043	14.11	0.00109091	9.09	0.0609319
9.1	0.0103085	14.12	0.00109091	9.1	0.0609319
9.11	0.00832315	14.13	0.00109091	9.11	0.0609319
9.12	0.00885767	14.14	0.00109091	9.12	0.0609319
9.13	0.0058033	14.15	0.00109091	9.13	0.0609319
9.14	0.00801772	14.16	0.00109091	9.14	0.0573477
9.15	0.00649053	14.16	0.00109091	9.15	0.0573477
9.16	0.00885767	14.18	0.00145455	9.16	0.0573477
9.17	0.00977398	14.19	0.00145455	9.17	0.0573477
9.18	0.00763592	14.2	0.00145455	9.18	0.0573477
9.19	0.00458155	14.2	0.00181818	9.19	0.0573477
9.2	0.00839951	14.22	0.00181818	9.2	0.0573477
9.21	0.00458155	14.23	0.00218182	9.21	0.0573477
9.22	0.00366524	14.24	0.00218182	9.22	0.0573477
9.23	0.00687233	14.24	0.00254545	9.23	0.0573477
9.24	0.00603238	14.26	0.00254545	9.24	0.0573477
9.25	0.00679597	14.27	0.00290909	9.25	0.0573477
9.26	0.0131338	14.28	0.00327273	9.26	0.0573477
9.27	0.00649053	14.28	0.00327273	9.27	0.0573477
9.28	0.00610874	14.3	0.00363636	9.28	0.0573477
9.29	0.00817043	14.31	0.004	9.29	0.0573477
9.3	0.00817043	14.32	0.00436364	9.3	0.0609319
9.31	0.0104612	14.32	0.00472727	9.31	0.0609319
9.32	0.00702505	14.34	0.00509091	9.32	0.0609319
9.33	0.0103085	14.35	0.00545455	9.33	0.0609319
9.34	0.00778864	14.36	0.00581818	9.34	0.0609319
9.35	0.00488699	14.36	0.00618182	9.35	0.0609319
9.36	0.00694869	14.38	0.00654545	9.36	0.0609319
9.37	0.00740684	14.39	0.00690909	9.37	0.0645161
9.38	0.00557422	14.4	0.00727273	9.38	0.0645161
9.39	0.00526878	14.41	0.00763636	9.39	0.0645161
9.4	0.00763592	14.41	0.008	9.4	0.0645161
9.41	0.00733048	14.43	0.00836364	9.41	0.0645161
9.42	0.00893403	14.44	0.00836364	9.42	0.0645161
9.43	0.0101558	14.45	0.00872727	9.43	0.0681004
9.44	0.00771228	14.45	0.00909091	9.44	0.0681004
9.45	0.00801772	14.47	0.00945455	9.45	0.0681004
9.46	0.00656689	14.48	0.00945455	9.46	0.0681004
9.47	0.00450519	14.49	0.00981818	9.47	0.0681004
9.48	0.00610874	14.49	0.00981818	9.48	0.0681004
9.49	0.00901038	14.51	0.0101818	9.49	0.0716846
9.5	0.0104612	14.52	0.0101818	9.5	0.0716846
9.51	0.007865	14.53	0.0101818	9.51	0.0716846
9.52	0.00679597	14.53	0.0105455	9.52	0.0716846
9.53	0.0126756	14.55	0.0105455	9.53	0.0716846
9.54	0.00725412	14.56	0.0105455	9.54	0.0716846
9.55	0.00740684	14.57	0.0105455	9.55	0.0716846
9.56	0.00572694	14.57	0.0105455	9.56	0.0716846
9.57	0.00901038	14.59	0.0101818	9.57	0.0716846
9.58	0.00656689	14.6	0.0101818	9.58	0.0716846
9.59	0.00671961	14.61	0.0101818	9.59	0.0716846
9.6	0.010843	14.61	0.0101818	9.6	0.0716846
9.61	0.0117593	14.63	0.0101818	9.61	0.0716846
9.62	0.00862859	14.64	0.0101818	9.62	0.0716846
9.63	0.0117593	14.65	0.0101818	9.63	0.0716846
9.64	0.00817043	14.66	0.0101818	9.64	0.0681004
9.65	0.00649053	14.66	0.0101818	9.65	0.0681004
9.66	0.0110721	14.68	0.0101818	9.66	0.0681004
9.67	0.00908674	14.69	0.0101818	9.67	0.0681004
9.68	0.00778864	14.7	0.0101818	9.68	0.0681004
9.69	0.00671961	14.7	0.0101818	9.69	0.0681004
9.7	0.00725412	14.72	0.0101818	9.7	0.0645161
9.71	0.00313073	14.73	0.0101818	9.71	0.0645161
9.72	0.00397068	14.74	0.0101818	9.72	0.0645161
9.73	0.00565058	14.74	0.0101818	9.73	0.0645161
9.74	0.0109194	14.76	0.0101818	9.74	0.0645161
9.75	0.00801772	14.77	0.0101818	9.75	0.0645161
9.76	0.0091631	14.78	0.0105455	9.76	0.0645161
9.77	0.00801772	14.78	0.0105455	9.77	0.0609319
9.78	0.00633781	14.8	0.0105455	9.78	0.0609319
9.79	0.00763592	14.81	0.0105455	9.79	0.0609319
9.8	0.00794136	14.82	0.0109091	9.8	0.0609319
9.81	0.00366524	14.82	0.0109091	9.81	0.0609319
9.82	0.00878131	14.84	0.0109091	9.82	0.0609319
9.83	0.00870495	14.85	0.0109091	9.83	0.0609319
9.84	0.00694869	14.86	0.0109091	9.84	0.0609319
9.85	0.00664325	14.86	0.0112727	9.85	0.0609319
9.86	0.00587966	14.88	0.0112727	9.86	0.0609319
9.87	0.00565058	14.89	0.0112727	9.87	0.0609319
9.88	0.0107666	14.9	0.0112727	9.88	0.0609319
9.89	0.00962126	14.91	0.0112727	9.89	0.0609319
9.9	0.00977398	14.91	0.0112727	9.9	0.0609319
9.91	0.00649053	14.93	0.0112727	9.91	0.0609319
9.92	0.0099267	14.94	0.0112727	9.92	0.0609319
9.93	0.00778864	14.95	0.0112727	9.93	0.0609319
9.94	0.0058033	14.95	0.0112727	9.94	0.0609319
9.95	0.0102321	14.97	0.0112727	9.95	0.0573477
9.96	0.0105376	14.98	0.0112727	9.96	0.0573477
9.97	0.00618509	14.99	0.0109091	9.97	0.0573477
9.98	0.00763592	14.99	0.0109091	9.98	0.0573477
9.99	0.00763592	15.01	0.0109091	9.99	0.0573477
10	0.00595602	15.02	0.0105455	10	0.0573477
10.01	0.00931582	15.03	0.0101818	10.01	0.0573477
10.02	0.00725412	15.03	0.0101818	10.02	0.0573477
10.03	0.00923946	15.05	0.00981818	10.03	0.0537634
10.04	0.00626145	15.06	0.00945455	10.04	0.0537634
10.05	0.00771228	15.07	0.00909091	10.05	0.0537634
10.06	0.00870495	15.07	0.00872727	10.06	0.0537634
10.07	0.0105376	15.09	0.00836364	10.07	0.0537634
10.08	0.00633781	15.1	0.008	10.08	0.0537634
10.09	0.0104612	15.11	0.00763636	10.09	0.0537634
10.1	0.011683	15.11	0.00727273	10.1	0.0537634
10.11	0.00878131	15.13	0.00690909	10.11	0.0537634
10.12	0.0054215	15.14	0.00690909	10.12	0.0537634
10.13	0.00733048	15.15	0.00654545	10.13	0.0537634
10.14	0.007865	15.16	0.00618182	10.14	0.0537634
10.15	0.0058033	15.16	0.00618182	10.15	0.0537634
10.16	0.00603238	15.18	0.00618182	10.16	0.0537634
10.17	0.00870495	15.19	0.00618182	10.17	0.0537634
10.18	0.00969762	15.2	0.00618182	10.18	0.0537634
10.19	0.00603238	15.2	0.00618182	10.19	0.0537634
10.2	0.00817043	15.22	0.00618182	10.2	0.0537634
10.21	0.00587966	15.23	0.00654545	10.21	0.0537634
10.22	0.00687233	15.24	0.00690909	10.22	0.0537634
10.23	0.00649053	15.24	0.00727273	10.23	0.0537634
10.24	0.007865	15.26	0.00763636	10.24	0.0537634
10.25	0.00771228	15.27	0.008	10.25	0.0537634
10.26	0.007865	15.28	0.00872727	10.26	0.0537634
10.27	0.00794136	15.28	0.00909091	10.27	0.0537634
10.28	0.00603238	15.3	0.00981818	10.28	0.0537634
10.29	0.00610874	15.31	0.0101818	10.29	0.0537634
10.3	0.0054215	15.32	0.0109091	10.3	0.0537634
10.31	0.00710141	15.32	0.0112727	10.31	0.0537634
10.32	0.00801772	15.34	0.012	10.32	0.0501792
10.33	0.00595602	15.35	0.0123636	10.33	0.0501792
10.34	0.00656689	15.36	0.0127273	10.34	0.0501792
10.35	0.00801772	15.36	0.0130909	10.35	0.0501792
10.36	0.00664325	15.38	0.0134545	10.36	0.0501792
10.37	0.00985034	15.39	0.0138182	10.37	0.0501792
10.38	0.00710141	15.4	0.0141818	10.38	0.0501792
10.39	0.00450519	15.41	0.0141818	10.39	0.046595
10.4	0.00946854	15.41	0.0141818	10.4	0.046595
10.41	0.00671961	15.43	0.0145455	10.41	0.046595
10.42	0.00717776	15.44	0.0145455	10.42	0.046595
10.43	0.00641417	15.45	0.0141818	10.43	0.046595
10.44	0.00725412	15.45	0.0141818	10.44	0.0430108
10.45	0.0099267	15.47	0.0141818	10.45	0.0430108
10.46	0.00763592	15.48	0.0138182	10.46	0.0430108
10.47	0.00962126	15.49	0.0134545	10.47	0.0430108
10.48	0.00710141	15.49	0.0134545	10.48	0.0430108
10.49	0.00923946	15.51	0.0130909	10.49	0.0430108
10.5	0.00641417	15.52	0.0127273	10.5	0.0394265
10.51	0.00664325	15.53	0.0127273	10.51	0.0394265
10.52	0.00481063	15.53	0.0123636	10.52	0.0394265
10.53	0.00664325	15.55	0.0123636	10.53	0.0394265
10.54	0.00855223	15.56	0.0123636	10.54	0.0394265
10.55	0.00671961	15.57	0.012	10.55	0.0394265
10.56	0.007865	15.57	0.012	10.56	0.0394265
10.57	0.00603238	15.59	0.012	10.57	0.0394265
10.58	0.00397068	15.6	0.012	10.58	0.0394265
10.59	0.00878131	15.61	0.012	10.59	0.0430108
10.6	0.00649053	15.61	0.0123636	10.6	0.0430108
10.61	0.00725412	15.63	0.0123636	10.61	0.0430108
10.62	0.00969762	15.64	0.0123636	10.62	0.0430108
10.63	0.00618509	15.65	0.0127273	10.63	0.0430108
10.64	0.00404704	15.66	0.0130909	10.64	0.046595
10.65	0.0095449	15.66	0.0130909	10.65	0.046595
10.66	0.0099267	15.68	0.0134545	10.66	0.046595
10.67	0.00885767	15.69	0.0138182	10.67	0.0501792
10.68	0.00946854	15.7	0.0141818	10.68	0.0501792
10.69	0.0106903	15.7	0.0141818	10.69	0.0501792
10.7	0.00702505	15.72	0.0145455	10.7	0.0537634
10.71	0.00565058	15.73	0.0149091	10.71	0.0537634
10.72	0.00557422	15.74	0.0149091	10.72	0.0537634
10.73	0.00710141	15.74	0.0152727	10.73	0.0573477
10.74	0.0041234	15.76	0.0152727	10.74	0.0573477
10.75	0.00725412	15.77	0.0152727	10.75	0.0573477
10.76	0.00603238	15.78	0.0156364	10.76	0.0573477
10.77	0.00832315	15.78	0.0156364	10.77	0.0609319
10.78	0.00450519	15.8	0.0156364	10.78	0.0609319
10.79	0.00633781	15.81	0.0156364	10.79	0.0609319
10.8	0.00664325	15.82	0.016	10.8	0.0609319
10.81	0.00794136	15.82	0.016	10.81	0.0645161
10.82	0.00565058	15.84	0.016	10.82	0.0645161
10.83	0.00679597	15.85	0.016	10.83	0.0645161
10.84	0.00610874	15.86	0.016	10.84	0.0645161
10.85	0.00603238	15.86	0.016	10.85	0.0645161
10.86	0.00557422	15.88	0.016	10.86	0.0645161
10.87	0.00572694	15.89	0.016	10.87	0.0645161
10.88	0.00595602	15.9	0.016	10.88	0.0645161
10.89	0.0037416	15.91	0.016	10.89	0.0645161
10.9	0.00977398	15.91	0.016	10.9	0.0645161
10.91	0.00481063	15.93	0.0163636	10.91	0.0645161
10.92	0.00717776	15.94	0.0163636	10.92	0.0645161
10.93	0.00626145	15.95	0.0163636	10.93	0.0609319
10.94	0.00862859	15.95	0.0163636	10.94	0.0609319
10.95	0.00901038	15.97	0.0163636	10.95	0.0609319
10.96	0.00733048	15.98	0.0167273	10.96	0.0609319
10.97	0.00809407	15.99	0.0167273	10.97	0.0609319
10.98	0.00725412	15.99	0.0167273	10.98	0.0573477
10.99	0.00893403	16.01	0.0167273	10.99	0.0573477
11	0.0100794	16.01	0.0167273	11	0.0573477
11.01	0.00641417	16.02	0.0167273	11.01	0.0573477
11.02	0.0054215	16.03	0.0167273	11.02	0.0537634
11.03	0.00801772	16.05	0.0167273	11.03	0.0537634
11.04	0.00740684	16.06	0.0163636	11.04	0.0537634
11.05	0.00740684	16.07	0.0163636	11.05	0.0537634
11.06	0.00664325	16.08	0.0163636	11.06	0.0537634
11.07	0.00801772	16.09	0.016	11.07	0.0501792
11.08	0.00717776	16.09	0.016	11.08	0.0501792
11.09	0.00717776	16.1	0.0156364	11.09	0.0501792
11.1	0.00664325	16.11	0.0152727	11.1	0.0501792
11.11	0.00817043	16.13	0.0149091	11.11	0.0501792
11.12	0.00656689	16.14	0.0149091	11.12	0.0501792
11.13	0.00878131	16.15	0.0145455	11.13	0.0501792
11.14	0.00565058	16.16	0.0141818	11.14	0.0501792
11.15	0.00572694	16.17	0.0141818	11.15	0.0501792
11.16	0.00610874	16.18	0.0138182	11.16	0.0501792
11.17	0.00740684	16.18	0.0134545	11.17	0.0501792
11.18	0.00855223	16.19	0.0134545	11.18	0.0501792
11.19	0.0106139	16.2	0.0130909	11.19	0.0501792
11.2	0.00649053	16.22	0.0130909	11.2	0.0501792
11.21	0.00717776	16.23	0.0130909	11.21	0.0537634
11.22	0.00587966	16.24	0.0130909	11.22	0.0537634
11.23	0.00740684	16.25	0.0130909	11.23	0.0537634
11.24	0.00893403	16.26	0.0130909	11.24	0.0537634
11.25	0.0103849	16.26	0.0134545	11.25	0.0537634
11.26	0.00725412	16.27	0.0134545	11.26	0.0537634
11.27	0.00427611	16.28	0.0138182	11.27	0.0537634
11.28	0.00267257	16.3	0.0138182	11.28	0.0537634
11.29	0.00839951	16.31	0.0141818	11.29	0.0573477
11.3	0.00908674	16.32	0.0145455	11.3	0.0573477
11.31	0.00878131	16.33	0.0149091	11.31	0.0573477
11.32	0.00587966	16.34	0.0152727	11.32	0.0573477
11.33	0.0102321	16.34	0.0156364	11.33	0.0573477
11.34	0.00679597	16.35	0.016	11.34	0.0573477
11.35	0.00771228	16.36	0.0163636	11.35	0.0573477
11.36	0.00458155	16.38	0.0167273	11.36	0.0573477
11.37	0.007865	16.39	0.0174545	11.37	0.0573477
11.38	0.00679597	16.4	0.0178182	11.38	0.0573477
11.39	0.0058033	16.41	0.0181818	11.39	0.0573477
11.4	0.00763592	16.42	0.0181818	11.4	0.0573477
11.41	0.0104612	16.43	0.0185455	11.41	0.0573477
11.42	0.0110721	16.43	0.0189091	11.42	0.0573477
11.43	0.00824679	16.44	0.0192727	11.43	0.0573477
11.44	0.00862859	16.45	0.0192727	11.44	0.0537634
11.45	0.00458155	16.47	0.0196364	11.45	0.0537634
11.46	0.00946854	16.48	0.0196364	11.46	0.0537634
11.47	0.00656689	16.49	0.0196364	11.47	0.0537634
11.48	0.007865	16.5	0.02	11.48	0.0537634
11.49	0.0100794	16.51	0.02	11.49	0.0537634
11.5	0.00702505	16.51	0.02	11.5	0.0537634
11.51	0.00771228	16.52	0.02	11.51	0.0537634
11.52	0.00985034	16.53	0.02	11.52	0.0501792
11.53	0.00595602	16.55	0.02	11.53	0.0501792
11.54	0.00962126	16.56	0.02	11.54	0.0501792
11.55	0.00519243	16.57	0.02	11.55	0.0501792
11.56	0.00694869	16.58	0.02	11.56	0.0501792
11.57	0.00656689	16.59	0.02	11.57	0.0501792
11.58	0.00771228	16.59	0.02	11.58	0.0501792
11.59	0.00923946	16.6	0.02	11.59	0.0501792
11.6	0.00870495	16.61	0.02	11.6	0.0501792
11.61	0.0095449	16.63	0.02	11.61	0.0501792
11.62	0.00855223	16.64	0.02	11.62	0.0501792
11.63	0.00878131	16.65	0.02	11.63	0.0501792
11.64	0.00809407	16.66	0.02	11.64	0.0537634
11.65	0.0095449	16.67	0.02	11.65	0.0537634
11.66	0.0106903	16.68	0.02	11.66	0.0537634
11.67	0.00931582	16.68	0.02	11.67	0.0537634
11.68	0.00656689	16.69	0.02	11.68	0.0537634
11.69	0.00710141	16.7	0.0203636	11.69	0.0537634
11.7	0.00633781	16.72	0.0203636	11.7	0.0537634
11.71	0.00610874	16.73	0.0203636	11.71	0.0573477
11.72	0.00985034	16.74	0.0203636	11.72	0.0573477
11.73	0.007865	16.75	0.0207273	11.73	0.0573477
11.74	0.00687233	16.76	0.0207273	11.74	0.0573477
11.75	0.00985034	16.76	0.0207273	11.75	0.0573477
11.76	0.00526878	16.77	0.0210909	11.76	0.0573477
11.77	0.00641417	16.78	0.0210909	11.77	0.0573477
11.78	0.00534514	16.8	0.0210909	11.78	0.0573477
11.79	0.00526878	16.81	0.0214545	11.79	0.0573477
11.8	0.00778864	16.82	0.0214545	11.8	0.0573477
11.81	0.00442883	16.83	0.0214545	11.81	0.0573477
11.82	0.0117593	16.84	0.0214545	11.82	0.0573477
11.83	0.00641417	16.84	0.0218182	11.83	0.0573477
11.84	0.00794136	16.85	0.0218182	11.84	0.0573477
11.85	0.00488699	16.86	0.0218182	11.85	0.0573477
11.86	0.00862859	16.88	0.0218182	11.86	0.0537634
11.87	0.00870495	16.89	0.0218182	11.87	0.0537634
11.88	0.00702505	16.9	0.0218182	11.88	0.0537634
11.89	0.00817043	16.91	0.0218182	11.89	0.0537634
11.9	0.0113012	16.92	0.0218182	11.9	0.0537634
11.91	0.0095449	16.92	0.0214545	11.91	0.0537634
11.92	0.00817043	16.93	0.0214545	11.92	0.0501792
11.93	0.00901038	16.94	0.0210909	11.93	0.0501792
11.94	0.00885767	16.95	0.0210909	11.94	0.0501792
11.95	0.00526878	16.97	0.0207273	11.95	0.0501792
11.96	0.0107666	16.98	0.0203636	11.96	0.0501792
11.97	0.00946854	16.99	0.02	11.97	0.0501792
11.98	0.00931582	17	0.0196364	11.98	0.0501792
11.99	0.0111484	17.01	0.0192727	11.99	0.046595
12	0.00893403	17.01	0.0189091	12	0.046595
12.01	0.00923946	17.02	0.0185455	12.01	0.046595
12.02	0.00687233	17.03	0.0181818	12.02	0.046595
12.03	0.00931582	17.05	0.0178182	12.03	0.046595
12.04	0.00901038	17.06	0.0174545	12.04	0.046595
12.05	0.00809407	17.07	0.0170909	12.05	0.046595
12.06	0.00801772	17.08	0.0167273	12.06	0.046595
12.07	0.00626145	17.09	0.0163636	12.07	0.046595
12.08	0.00847587	17.09	0.0163636	12.08	0.046595
12.09	0.00832315	17.1	0.016	12.09	0.046595
12.1	0.00694869	17.11	0.016	12.1	0.046595
12.11	0.00763592	17.13	0.016	12.11	0.046595
12.12	0.00862859	17.14	0.016	12.12	0.046595
12.13	0.00710141	17.15	0.016	12.13	0.046595
12.14	0.00595602	17.16	0.016	12.14	0.046595
12.15	0.0099267	17.17	0.0163636	12.15	0.046595
12.16	0.00855223	17.17	0.0163636	12.16	0.046595
12.17	0.00565058	17.18	0.0167273	12.17	0.046595
12.18	0.00839951	17.19	0.0170909	12.18	0.0430108
12.19	0.00809407	17.2	0.0174545	12.19	0.0430108
12.2	0.0109957	17.22	0.0178182	12.2	0.0430108
12.21	0.0101558	17.23	0.0181818	12.21	0.0430108
12.22	0.00839951	17.24	0.0189091	12.22	0.0430108
12.23	0.00572694	17.25	0.0192727	12.23	0.0430108
12.24	0.007865	17.26	0.02	12.24	0.0430108
12.25	0.00679597	17.26	0.0203636	12.25	0.0394265
12.26	0.00794136	17.27	0.0207273	12.26	0.0394265
12.27	0.00664325	17.28	0.0214545	12.27	0.0394265
12.28	0.00755956	17.3	0.0218182	12.28	0.0394265
12.29	0.00717776	17.31	0.0221818	12.29	0.0394265
12.3	0.00755956	17.32	0.0229091	12.3	0.0358423
12.31	0.00771228	17.33	0.0232727	12.31	0.0358423
12.32	0.00473427	17.34	0.0236364	12.32	0.0358423
12.33	0.00832315	17.34	0.024	12.33	0.0358423
12.34	0.00862859	17.35	0.024	12.34	0.0358423
12.35	0.00946854	17.36	0.0243636	12.35	0.0358423
12.36	0.00817043	17.38	0.0243636	12.36	0.0322581
12.37	0.00740684	17.39	0.0243636	12.37	0.0322581
12.38	0.00801772	17.4	0.0243636	12.38	0.0322581
12.39	0.00618509	17.41	0.0243636	12.39	0.0322581
12.4	0.00778864	17.42	0.0243636	12.4	0.0322581
12.41	0.007865	17.42	0.0243636	12.41	0.0322581
12.42	0.00847587	17.43	0.024	12.42	0.0322581
12.43	0.00618509	17.44	0.0236364	12.43	0.0322581
12.44	0.00901038	17.45	0.0232727	12.44	0.0286738
12.45	0.0058033	17.47	0.0229091	12.45	0.0286738
12.46	0.00855223	17.48	0.0225455	12.46	0.0286738
12.47	0.0100031	17.49	0.0221818	12.47	0.0286738
12.48	0.00626145	17.5	0.0218182	12.48	0.0286738
12.49	0.00855223	17.51	0.0214545	12.49	0.0286738
12.5	0.0103085	17.51	0.0210909	12.5	0.0286738
12.51	0.00618509	17.52	0.0207273	12.51	0.0286738
12.52	0.00946854	17.53	0.0203636	12.52	0.0286738
12.53	0.00687233	17.55	0.02	12.53	0.0286738
12.54	0.00587966	17.56	0.0196364	12.54	0.0286738
12.55	0.00809407	17.57	0.0192727	12.55	0.0286738
12.56	0.00847587	17.58	0.0189091	12.56	0.0286738
12.57	0.00885767	17.59	0.0185455	12.57	0.0286738
12.58	0.00519243	17.59	0.0185455	12.58	0.0286738
12.59	0.00931582	17.6	0.0181818	12.59	0.0286738
12.6	0.00687233	17.61	0.0181818	12.6	0.0286738
12.61	0.00832315	17.63	0.0178182	12.61	0.0286738
12.62	0.00901038	17.64	0.0178182	12.62	0.0322581
12.63	0.00771228	17.65	0.0178182	12.63	0.0322581
12.64	0.00847587	17.66	0.0178182	12.64	0.0322581
12.65	0.0103849	17.67	0.0178182	12.65	0.0322581
12.66	0.00473427	17.67	0.0178182	12.66	0.0322581
12.67	0.00710141	17.68	0.0178182	12.67	0.0322581
12.68	0.00717776	17.69	0.0181818	12.68	0.0358423
12.69	0.00855223	17.7	0.0181818	12.69	0.0358423
12.7	0.00847587	17.72	0.0181818	12.7	0.0358423
12.71	0.00503971	17.73	0.0181818	12.71	0.0358423
12.72	0.00649053	17.74	0.0185455	12.72	0.0358423
12.73	0.00626145	17.75	0.0185455	12.73	0.0394265
12.74	0.0103085	17.76	0.0185455	12.74	0.0394265
12.75	0.00671961	17.76	0.0185455	12.75	0.0394265
12.76	0.00855223	17.77	0.0189091	12.76	0.0394265
12.77	0.00679597	17.78	0.0189091	12.77	0.0394265
12.78	0.00649053	17.8	0.0189091	12.78	0.0430108
12.79	0.00817043	17.81	0.0189091	12.79	0.0430108
12.8	0.00771228	17.82	0.0189091	12.8	0.0430108
12.81	0.00901038	17.83	0.0192727	12.81	0.0430108
12.82	0.00946854	17.84	0.0192727	12.82	0.0430108
12.83	0.00763592	17.84	0.0192727	12.83	0.0430108
12.84	0.00725412	17.85	0.0192727	12.84	0.0430108
12.85	0.00794136	17.86	0.0192727	12.85	0.0430108
12.86	0.00740684	17.88	0.0192727	12.86	0.0430108
12.87	0.00755956	17.89	0.0196364	12.87	0.0430108
12.88	0.00855223	17.9	0.0196364	12.88	0.0430108
12.89	0.0054215	17.91	0.0196364	12.89	0.0430108
12.9	0.00488699	17.92	0.0196364	12.9	0.0430108
12.91	0.00610874	17.92	0.0196364	12.91	0.0430108
12.92	0.0102321	17.93	0.0196364	12.92	0.0430108
12.93	0.0105376	17.94	0.0196364	12.93	0.0394265
12.94	0.00763592	17.95	0.0196364	12.94	0.0394265
12.95	0.00687233	17.97	0.0196364	12.95	0.0394265
12.96	0.00733048	17.98	0.0196364	12.96	0.0394265
12.97	0.00534514	17.99	0.0196364	12.97	0.0394265
12.98	0.00893403	18	0.0192727	12.98	0.0358423
12.99	0.00481063	18.01	0.0192727	12.99	0.0358423
13	0.00824679	18.01	0.0189091	13	0.0358423
13.01	0.00901038	18.02	0.0185455	13.01	0.0358423
13.02	0.00595602	18.03	0.0181818	13.02	0.0358423
13.03	0.00687233	18.05	0.0178182	13.03	0.0322581
13.04	0.00778864	18.06	0.0174545	13.04	0.0322581
13.05	0.007865	18.07	0.0167273	13.05	0.0322581
13.06	0.00771228	18.08	0.0163636	13.06	0.0322581
13.07	0.00435247	18.09	0.0156364	13.07	0.0322581
13.08	0.00878131	18.09	0.0149091	13.08	0.0286738
13.09	0.00687233	18.1	0.0141818	13.09	0.0286738
13.1	0.00878131	18.11	0.0138182	13.1	0.0286738
13.11	0.0102321	18.13	0.0130909	13.11	0.0286738
13.12	0.00740684	18.14	0.0123636	13.12	0.0286738
13.13	0.007865	18.15	0.0116364	13.13	0.0286738
13.14	0.00725412	18.16	0.0109091	13.14	0.0286738
13.15	0.00710141	18.17	0.0105455	13.15	0.0286738
13.16	0.00969762	18.17	0.00981818	13.16	0.0286738
13.17	0.00519243	18.18	0.00945455	13.17	0.0286738
13.18	0.007865	18.19	0.00909091	13.18	0.0286738
13.19	0.00908674	18.2	0.00872727	13.19	0.0286738
13.2	0.00610874	18.22	0.00836364	13.2	0.0322581
13.21	0.00496335	18.23	0.00836364	13.21	0.0322581
13.22	0.0106139	18.24	0.00836364	13.22	0.0322581
13.23	0.00901038	18.25	0.00836364	13.23	0.0322581
13.24	0.00870495	18.26	0.00836364	13.24	0.0322581
13.25	0.00511607	18.26	0.00872727	13.25	0.0322581
13.26	0.00931582	18.27	0.00909091	13.26	0.0322581
13.27	0.00626145	18.28	0.00945455	13.27	0.0358423
13.28	0.00755956	18.3	0.00981818	13.28	0.0358423
13.29	0.00702505	18.31	0.0101818	13.29	0.0358423
13.3	0.00519243	18.32	0.0109091	13.3	0.0358423
13.31	0.007865	18.33	0.0112727	13.31	0.0358423
13.32	0.00702505	18.34	0.012	13.32	0.0358423
13.33	0.00603238	18.34	0.0127273	13.33	0.0358423
13.34	0.00503971	18.35	0.0130909	13.34	0.0358423
13.35	0.00847587	18.36	0.0138182	13.35	0.0358423
13.36	0.00679597	18.38	0.0145455	13.36	0.0358423
13.37	0.00870495	18.39	0.0149091	13.37	0.0358423
13.38	0.00771228	18.4	0.0152727	13.38	0.0322581
13.39	0.00710141	18.41	0.0156364	13.39	0.0322581
13.4	0.00801772	18.42	0.016	13.4	0.0322581
13.41	0.00771228	18.42	0.0163636	13.41	0.0322581
13.42	0.00587966	18.43	0.0167273	13.42	0.0322581
13.43	0.00442883	18.44	0.0167273	13.43	0.0322581
13.44	0.0058033	18.45	0.0167273	13.44	0.0322581
13.45	0.00832315	18.47	0.0167273	13.45	0.0286738
13.46	0.00710141	18.48	0.0167273	13.46	0.0286738
13.47	0.00725412	18.49	0.0163636	13.47	0.0286738
13.48	0.00817043	18.5	0.0163636	13.48	0.0286738
13.49	0.00526878	18.51	0.016	13.49	0.0286738
13.5	0.00633781	18.51	0.0156364	13.5	0.0286738
13.51	0.00817043	18.52	0.0152727	13.51	0.0286738
13.52	0.00679597	18.53	0.0149091	13.52	0.0286738
13.53	0.00923946	18.55	0.0145455	13.53	0.0286738
13.54	0.00702505	18.56	0.0138182	13.54	0.0286738
13.55	0.00733048	18.57	0.0134545	13.55	0.0286738
13.56	0.00725412	18.58	0.0130909	13.56	0.0286738
13.57	0.00817043	18.59	0.0123636	13.57	0.0286738
13.58	0.00702505	18.59	0.012	13.58	0.0286738
13.59	0.00725412	18.6	0.0116364	13.59	0.0286738
13.6	0.0106903	18.61	0.0112727	13.6	0.0322581
13.61	0.00656689	18.63	0.0109091	13.61	0.0322581
13.62	0.0095449	18.64	0.0105455	13.62	0.0322581
13.63	0.00923946	18.65	0.0101818	13.63	0.0322581
13.64	0.0125993	18.66	0.0101818	13.64	0.0322581
13.65	0.00458155	18.67	0.00981818	13.65	0.0322581
13.66	0.00595602	18.67	0.00981818	13.66	0.0358423
13.67	0.00817043	18.68	0.00981818	13.67	0.0358423
13.68	0.00702505	18.69	0.00945455	13.68	0.0358423
13.69	0.0099267	18.7	0.00945455	13.69	0.0358423
13.7	0.0099267	18.72	0.00945455	13.7	0.0358423
13.71	0.00862859	18.73	0.00945455	13.71	0.0358423
13.72	0.0115302	18.74	0.00981818	13.72	0.0358423
13.73	0.0129811	18.75	0.00981818	13.73	0.0394265
13.74	0.0091631	18.76	0.00981818	13.74	0.0394265
13.75	0.0105376	18.76	0.00981818	13.75	0.0394265
13.76	0.00733048	18.77	0.0101818	13.76	0.0394265
13.77	0.00710141	18.78	0.0101818	13.77	0.0394265
13.78	0.00664325	18.8	0.0101818	13.78	0.0394265
13.79	0.00931582	18.81	0.0101818	13.79	0.0394265
13.8	0.00633781	18.82	0.0105455	13.8	0.0394265
13.81	0.00595602	18.83	0.0105455	13.81	0.0394265
13.82	0.007865	18.84	0.0105455	13.82	0.0394265
13.83	0.00572694	18.84	0.0109091	13.83	0.0394265
13.84	0.00496335	18.85	0.0109091	13.84	0.0394265
13.85	0.00801772	18.86	0.0109091	13.85	0.0394265
13.86	0.00595602	18.88	0.0109091	13.86	0.0394265
13.87	0.00901038	18.89	0.0112727	13.87	0.0394265
13.88	0.00771228	18.9	0.0112727	13.88	0.0394265
13.89	0.00931582	18.91	0.0112727	13.89	0.0394265
13.9	0.00847587	18.92	0.0116364	13.9	0.0394265
13.91	0.00771228	18.92	0.0116364	13.91	0.0394265
13.92	0.00649053	18.93	0.0116364	13.92	0.0394265
13.93	0.00763592	18.94	0.012	13.93	0.0394265
13.94	0.00771228	18.95	0.012	13.94	0.0394265
13.95	0.00572694	18.97	0.0123636	13.95	0.0394265
13.96	0.00626145	18.98	0.0123636	13.96	0.0394265
13.97	0.00740684	18.99	0.0127273	13.97	0.0394265
13.98	0.00274893	19	0.0127273	13.98	0.0394265
13.99	0.00305437	19.01	0.0127273	13.99	0.0394265
14	0.00901038	19.01	0.0130909	14	0.0394265
14.01	0.00656689	19.02	0.0130909	14.01	0.0394265
14.02	0.00809407	19.03	0.0134545	14.02	0.0394265
14.03	0.0091631	19.05	0.0134545	14.03	0.0358423
14.04	0.00771228	19.06	0.0134545	14.04	0.0358423
14.05	0.00587966	19.07	0.0134545	14.05	0.0358423
14.06	0.0054215	19.08	0.0138182	14.06	0.0358423
14.07	0.00878131	19.09	0.0138182	14.07	0.0358423
14.08	0.00893403	19.09	0.0134545	14.08	0.0358423
14.09	0.0100031	19.1	0.0134545	14.09	0.0358423
14.1	0.00893403	19.11	0.0134545	14.1	0.0358423
14.11	0.0054215	19.13	0.0134545	14.11	0.0358423
14.12	0.00626145	19.14	0.0130909	14.12	0.0358423
14.13	0.00633781	19.15	0.0127273	14.13	0.0322581
14.14	0.00496335	19.16	0.0127273	14.14	0.0322581
14.15	0.00801772	19.17	0.0123636	14.15	0.0322581
14.16	0.00702505	19.17	0.012	14.16	0.0322581
14.17	0.0054215	19.18	0.0116364	14.17	0.0322581
14.18	0.00725412	19.19	0.0112727	14.18	0.0322581
14.19	0.00771228	19.2	0.0105455	14.19	0.0322581
14.2	0.00717776	19.22	0.0101818	14.2	0.0322581
14.21	0.00587966	19.23	0.00981818	14.21	0.0286738
14.22	0.00733048	19.24	0.00909091	14.22	0.0286738
14.23	0.00626145	19.25	0.00872727	14.23	0.0286738
14.24	0.00626145	19.26	0.008	14.24	0.0286738
14.25	0.00496335	19.26	0.00763636	14.25	0.0286738
14.26	0.00664325	19.27	0.00727273	14.26	0.0286738
14.27	0.00847587	19.28	0.00654545	14.27	0.0286738
14.28	0.00832315	19.3	0.00618182	14.28	0.0286738
14.29	0.00809407	19.31	0.00545455	14.29	0.0250896
14.3	0.007865	19.32	0.00509091	14.3	0.0250896
14.31	0.00755956	19.33	0.00472727	14.31	0.0250896
14.32	0	19.34	0.00436364	14.32	0.0250896
14.33	0.0106139	19.34	0.004	14.33	0.0250896
14.34	0.00763592	19.35	0.00363636	14.34	0.0250896
14.35	0.00633781	19.36	0.00327273	14.35	0.0250896
14.36	0.00702505	19.38	0.00290909	14.36	0.0250896
14.37	0.00458155	19.39	0.00254545	14.37	0.0250896
14.38	0.00626145	19.4	0.00218182	14.38	0.0250896
14.39	0.00832315	19.41	0.00218182	14.39	0.0250896
14.4	0.00419976	19.42	0.00181818	14.4	0.0250896
14.41	0.0054215	19.42	0.00181818	14.41	0.0250896
14.42	0.00809407	19.43	0.00181818	14.42	0.0250896
14.43	0.0099267	19.44	0.00181818	14.43	0.0250896
14.44	0.00717776	19.45	0.00181818	14.44	0.0250896
14.45	0.00572694	19.47	0.00181818	14.45	0.0250896
14.46	0.0099267	19.48	0.00181818	14.46	0.0250896
14.47	0.00694869	19.49	0.00181818	14.47	0.0250896
14.48	0.00717776	19.5	0.00181818	14.48	0.0250896
14.49	0.00626145	19.51	0.00181818	14.49	0.0250896
14.5	0.00809407	19.51	0.00218182	14.5	0.0250896
14.51	0.0118357	19.52	0.00218182	14.51	0.0250896
14.52	0.00694869	19.53	0.00254545	14.52	0.0286738
14.53	0.0103849	19.55	0.00254545	14.53	0.0286738
14.54	0.00320709	19.56	0.00290909	14.54	0.0286738
14.55	0.00557422	19.57	0.00290909	14.55	0.0286738
14.56	0.00488699	19.58	0.00327273	14.56	0.0286738
14.57	0.00717776	19.59	0.00363636	14.57	0.0286738
14.58	0.00733048	19.59	0.00363636	14.58	0.0286738
14.59	0.00427611	19.6	0.004	14.59	0.0286738
14.6	0.00389432	19.61	0.00436364	14.6	0.0286738
14.61	0.00565058	19.63	0.00436364	14.61	0.0286738
14.62	0.00618509	19.64	0.00472727	14.62	0.0286738
14.63	0.00595602	19.65	0.00509091	14.63	0.0286738
14.64	0.00923946	19.66	0.00509091	14.64	0.0286738
14.65	0.00656689	19.67	0.00545455	14.65	0.0286738
14.66	0.00725412	19.67	0.00581818	14.66	0.0286738
14.67	0.0101558	19.68	0.00581818	14.67	0.0286738
14.68	0.00534514	19.69	0.00618182	14.68	0.0286738
14.69	0.00557422	19.7	0.00654545	14.69	0.0286738
14.7	0.00511607	19.72	0.00654545	14.7	0.0286738
14.71	0.00878131	19.73	0.00690909	14.71	0.0286738
14.72	0.00710141	19.74	0.00727273	14.72	0.0286738
14.73	0.00763592	19.75	0.00727273	14.73	0.0286738
14.74	0.00427611	19.76	0.00763636	14.74	0.0286738
14.75	0.00824679	19.76	0.008	14.75	0.0286738
14.76	0.00771228	19.77	0.00836364	14.76	0.0286738
14.77	0.00626145	19.78	0.00836364	14.77	0.0250896
14.78	0.0054215	19.8	0.00872727	14.78	0.0250896
14.79	0.00687233	19.81	0.00909091	14.79	0.0250896
14.8	0.00763592	19.82	0.00945455	14.8	0.0250896
14.81	0.00817043	19.83	0.00981818	14.81	0.0250896
14.82	0.00801772	19.84	0.0101818	14.82	0.0250896
14.83	0.00473427	19.84	0.0105455	14.83	0.0250896
14.84	0.00519243	19.85	0.0109091	14.84	0.0250896
14.85	0.00626145	19.86	0.0112727	14.85	0.0250896
14.86	0.00679597	19.88	0.0116364	14.86	0.0250896
14.87	0.00733048	19.89	0.012	14.87	0.0250896
14.88	0.00847587	19.9	0.0123636	14.88	0.0250896
14.89	0.00694869	19.91	0.0127273	14.89	0.0250896
14.9	0.00962126	19.92	0.0130909	14.9	0.0250896
14.91	0.00870495	19.92	0.0134545	14.91	0.0250896
14.92	0.00656689	19.93	0.0138182	14.92	0.0250896
14.93	0.00488699	19.94	0.0141818	14.93	0.0250896
14.94	0.00641417	19.95	0.0141818	14.94	0.0286738
14.95	0.0100794	19.97	0.0145455	14.95	0.0286738
14.96	0.00534514	19.98	0.0149091	14.96	0.0286738
14.97	0.00565058	19.99	0.0149091	14.97	0.0286738
14.98	0.00778864	20	0.0149091	14.98	0.0286738
14.99	0.00870495	20.01	0.0149091	14.99	0.0286738
15	0.00664325	20.01	0.0149091	15	0.0286738
15.01	0.00664325	20.02	0.0149091	15.01	0.0322581
15.02	0.00450519	20.03	0.0149091	15.02	0.0322581
15.03	0.0054215	20.05	0.0149091	15.03	0.0322581
15.04	0.00656689	20.06	0.0149091	15.04	0.0322581
15.05	0.00244349	20.07	0.0145455	15.05	0.0322581
15.06	0.00618509	20.08	0.0145455	15.06	0.0322581
15.07	0.00649053	20.09	0.0141818	15.07	0.0358423
15.08	0.0095449	20.09	0.0138182	15.08	0.0358423
15.09	0.00473427	20.1	0.0138182	15.09	0.0358423
15.1	0.00633781	20.11	0.0134545	15.1	0.0358423
15.11	0.00778864	20.13	0.0130909	15.11	0.0358423
15.12	0.00664325	20.14	0.0130909	15.12	0.0358423
15.13	0.00687233	20.15	0.0127273	15.13	0.0358423
15.14	0.00901038	20.16	0.0127273	15.14	0.0358423
15.15	0.00763592	20.17	0.0123636	15.15	0.0358423
15.16	0.00923946	20.17	0.0123636	15.16	0.0358423
15.17	0.00794136	20.18	0.0123636	15.17	0.0358423
15.18	0.00450519	20.19	0.0123636	15.18	0.0358423
15.19	0.00610874	20.2	0.0123636	15.19	0.0358423
15.2	0.00763592	20.22	0.0123636	15.2	0.0322581
15.21	0.00274893	20.23	0.0123636	15.21	0.0322581
15.22	0.00641417	20.24	0.0123636	15.22	0.0322581
15.23	0.00404704	20.25	0.0127273	15.23	0.0322581
15.24	0.00717776	20.26	0.0127273	15.24	0.0322581
15.25	0.00702505	20.26	0.0130909	15.25	0.0286738
15.26	0.00557422	20.27	0.0134545	15.26	0.0286738
15.27	0.0058033	20.28	0.0138182	15.27	0.0286738
15.28	0.00404704	20.3	0.0138182	15.28	0.0286738
15.29	0.00832315	20.31	0.0141818	15.29	0.0250896
15.3	0.0107666	20.32	0.0145455	15.3	0.0250896
15.31	0.00313073	20.33	0.0149091	15.31	0.0250896
15.32	0.00465791	20.34	0.0152727	15.32	0.0250896
15.33	0.00404704	20.34	0.0152727	15.33	0.0250896
15.34	0.00824679	20.35	0.0156364	15.34	0.0215054
15.35	0.00710141	20.36	0.0156364	15.35	0.0215054
15.36	0.00763592	20.38	0.016	15.36	0.0215054
15.37	0.00419976	20.39	0.016	15.37	0.0215054
15.38	0.00862859	20.4	0.016	15.38	0.0215054
15.39	0.010843	20.41	0.016	15.39	0.0215054
15.4	0.00862859	20.42	0.016	15.4	0.0215054
15.41	0.00526878	20.42	0.016	15.41	0.0215054
15.42	0.0033598	20.43	0.016	15.42	0.0215054
15.43	0.00633781	20.44	0.016	15.43	0.0250896
15.44	0.00763592	20.45	0.0156364	15.44	0.0250896
15.45	0.00755956	20.47	0.0156364	15.45	0.0250896
15.46	0.00442883	20.48	0.0156364	15.46	0.0250896
15.47	0.00794136	20.49	0.0152727	15.47	0.0250896
15.48	0.00694869	20.5	0.0149091	15.48	0.0286738
15.49	0.00595602	20.5	0.0149091	15.49	0.0286738
15.5	0.00626145	20.51	0.0145455	15.5	0.0286738
15.51	0.00290165	20.52	0.0145455	15.51	0.0286738
15.52	0.00679597	20.53	0.0141818	15.52	0.0322581
15.53	0.00740684	20.55	0.0141818	15.53	0.0322581
15.54	0.00435247	20.56	0.0141818	15.54	0.0322581
15.55	0.00702505	20.57	0.0138182	15.55	0.0322581
15.56	0.00725412	20.58	0.0138182	15.56	0.0322581
15.57	0.00931582	20.59	0.0138182	15.57	0.0358423
15.58	0.00862859	20.59	0.0138182	15.58	0.0358423
15.59	0.00442883	20.6	0.0138182	15.59	0.0358423
15.6	0.00503971	20.61	0.0134545	15.6	0.0358423
15.61	0.00901038	20.63	0.0134545	15.61	0.0358423
15.62	0.00763592	20.64	0.0134545	15.62	0.0358423
15.63	0.00419976	20.65	0.0134545	15.63	0.0358423
15.64	0.00671961	20.66	0.0138182	15.64	0.0358423
15.65	0.00618509	20.67	0.0138182	15.65	0.0358423
15.66	0.00778864	20.67	0.0138182	15.66	0.0358423
15.67	0.00809407	20.68	0.0138182	15.67	0.0358423
15.68	0.00855223	20.69	0.0138182	15.68	0.0358423
15.69	0.00870495	20.7	0.0138182	15.69	0.0358423
15.7	0.00656689	20.72	0.0141818	15.7	0.0358423
15.71	0.00931582	20.73	0.0141818	15.71	0.0358423
15.72	0.00794136	20.74	0.0141818	15.72	0.0322581
15.73	0.00870495	20.75	0.0141818	15.73	0.0322581
15.74	0.00725412	20.75	0.0141818	15.74	0.0322581
15.75	0.00656689	20.76	0.0141818	15.75	0.0322581
15.76	0.00710141	20.77	0.0141818	15.76	0.0322581
15.77	0.00740684	20.78	0.0145455	15.77	0.0322581
15.78	0.00870495	20.8	0.0145455	15.78	0.0322581
15.79	0.007865	20.81	0.0145455	15.79	0.0322581
15.8	0.00687233	20.82	0.0145455	15.8	0.0322581
15.81	0.0037416	20.83	0.0145455	15.81	0.0322581
15.82	0.00587966	20.84	0.0145455	15.82	0.0322581
15.83	0.00587966	20.84	0.0149091	15.83	0.0322581
15.84	0.00565058	20.85	0.0149091	15.84	0.0322581
15.85	0.00511607	20.86	0.0149091	15.85	0.0322581
15.86	0.00244349	20.88	0.0149091	15.86	0.0322581
15.87	0.00610874	20.89	0.0152727	15.87	0.0358423
15.88	0.00839951	20.9	0.0152727	15.88	0.0358423
15.89	0.0091631	20.91	0.0152727	15.89	0.0358423
15.9	0.00694869	20.92	0.0156364	15.9	0.0358423
15.91	0.00603238	20.92	0.0156364	15.91	0.0358423
15.92	0.00824679	20.93	0.0156364	15.92	0.0358423
15.93	0.00511607	20.94	0.0156364	15.93	0.0394265
15.94	0.00969762	20.95	0.0156364	15.94	0.0394265
15.95	0.00442883	20.97	0.016	15.95	0.0394265
15.96	0.00488699	20.98	0.016	15.96	0.0394265
15.97	0.00419976	20.99	0.016	15.97	0.0394265
15.98	0.00526878	21	0.016	15.98	0.0394265
15.99	0.00626145	21	0.016	15.99	0.0394265
16	0.00610874	21.01	0.016	16	0.0430108
16.01	0.00488699	21.02	0.0156364	16.01	0.0430108
16.02	0.00488699	21.03	0.0156364	16.02	0.0430108
16.03	0.00656689	21.05	0.0156364	16.03	0.0430108
16.04	0.00794136	21.06	0.0152727	16.04	0.0430108
16.05	0.00473427	21.07	0.0152727	16.05	0.0430108
16.06	0.00633781	21.08	0.0152727	16.06	0.0430108
16.07	0.00740684	21.09	0.0149091	16.07	0.0430108
16.08	0.00725412	21.09	0.0149091	16.08	0.0430108
16.09	0.00572694	21.1	0.0145455	16.09	0.0430108
16.1	0.0054215	21.11	0.0145455	16.1	0.0430108
16.11	0.00610874	21.13	0.0141818	16.11	0.0430108
16.12	0.00488699	21.14	0.0138182	16.12	0.0430108
16.13	0.00641417	21.15	0.0138182	16.13	0.0430108
16.14	0.00404704	21.16	0.0134545	16.14	0.0430108
16.15	0.00397068	21.17	0.0134545	16.15	0.0430108
16.16	0.00343616	21.17	0.0134545	16.16	0.0430108
16.17	0.00145082	21.18	0.0130909	16.17	0.0394265
16.18	0.00519243	21.19	0.0130909	16.18	0.0394265
16.19	0.00465791	21.2	0.0130909	16.19	0.0394265
16.2	0.00671961	21.22	0.0127273	16.2	0.0394265
16.21	0.00717776	21.23	0.0127273	16.21	0.0394265
16.22	0.00328345	21.24	0.0127273	16.22	0.0394265
16.23	0.00610874	21.25	0.0127273	16.23	0.0394265
16.24	0.00755956	21.25	0.0127273	16.24	0.0394265
16.25	0.0037416	21.26	0.0127273	16.25	0.0394265
16.26	0.0058033	21.27	0.0127273	16.26	0.0358423
16.27	0.00618509	21.28	0.0130909	16.27	0.0358423
16.28	0.00572694	21.3	0.0130909	16.28	0.0358423
16.29	0.00832315	21.31	0.0130909	16.29	0.0358423
16.3	0.00381796	21.32	0.0130909	16.3	0.0358423
16.31	0.00664325	21.33	0.0134545	16.31	0.0358423
16.32	0.00908674	21.34	0.0134545	16.32	0.0358423
16.33	0.00801772	21.34	0.0138182	16.33	0.0358423
16.34	0.00565058	21.35	0.0138182	16.34	0.0358423
16.35	0.00526878	21.36	0.0138182	16.35	0.0358423
16.36	0.00587966	21.38	0.0141818	16.36	0.0358423
16.37	0.00717776	21.39	0.0141818	16.37	0.0358423
16.38	0.00534514	21.4	0.0145455	16.38	0.0358423
16.39	0.00679597	21.41	0.0145455	16.39	0.0358423
16.4	0.00519243	21.42	0.0145455	16.4	0.0358423
16.41	0.00511607	21.42	0.0145455	16.41	0.0358423
16.42	0.00649053	21.43	0.0149091	16.42	0.0358423
16.43	0.00229078	21.44	0.0149091	16.43	0.0394265
16.44	0.00603238	21.45	0.0149091	16.44	0.0394265
16.45	0.00587966	21.47	0.0149091	16.45	0.0394265
16.46	0.00267257	21.48	0.0149091	16.46	0.0394265
16.47	0.00481063	21.49	0.0145455	16.47	0.0394265
16.48	0.00626145	21.5	0.0145455	16.48	0.0394265
16.49	0.0041234	21.5	0.0145455	16.49	0.0394265
16.5	0.00496335	21.51	0.0141818	16.5	0.0394265
16.51	0.00801772	21.52	0.0141818	16.51	0.0430108
16.52	0.0041234	21.53	0.0138182	16.52	0.0430108
16.53	0.00870495	21.55	0.0138182	16.53	0.0430108
16.54	0.00557422	21.56	0.0134545	16.54	0.0430108
16.55	0.00534514	21.57	0.0130909	16.55	0.0430108
16.56	0.00251985	21.58	0.0130909	16.56	0.0430108
16.57	0.00901038	21.59	0.0127273	16.57	0.0430108
16.58	0.00587966	21.59	0.0123636	16.58	0.0430108
16.59	0.00717776	21.6	0.012	16.59	0.0430108
16.6	0.00526878	21.61	0.012	16.6	0.0430108
16.61	0.00641417	21.63	0.0116364	16.61	0.0394265
16.62	0.0058033	21.64	0.0112727	16.62	0.0394265
16.63	0.00503971	21.65	0.0112727	16.63	0.0394265
16.64	0.00435247	21.66	0.0109091	16.64	0.0394265
16.65	0.00656689	21.67	0.0105455	16.65	0.0394265
16.66	0.00465791	21.67	0.0105455	16.66	0.0394265
16.67	0.00503971	21.68	0.0101818	16.67	0.0358423
16.68	0.00397068	21.69	0.0101818	16.68	0.0358423
16.69	0.00526878	21.7	0.0101818	16.69	0.0358423
16.7	0.00763592	21.72	0.00981818	16.7	0.0358423
16.71	0.00855223	21.73	0.00981818	16.71	0.0322581
16.72	0.00656689	21.74	0.00981818	16.72	0.0322581
16.73	0.00633781	21.75	0.00981818	16.73	0.0322581
16.74	0.00557422	21.75	0.00945455	16.74	0.0322581
16.75	0.00572694	21.76	0.00945455	16.75	0.0322581
16.76	0.00710141	21.77	0.00945455	16.76	0.0286738
16.77	0.00366524	21.78	0.00945455	16.77	0.0286738
16.78	0.00809407	21.8	0.00945455	16.78	0.0286738
16.79	0.00358888	21.81	0.00945455	16.79	0.0286738
16.8	0.00801772	21.82	0.00945455	16.8	0.0286738
16.81	0.00679597	21.83	0.00945455	16.81	0.0286738
16.82	0.00847587	21.84	0.00981818	16.82	0.0286738
16.83	0.00503971	21.84	0.00981818	16.83	0.0286738
16.84	0.00641417	21.85	0.00981818	16.84	0.0286738
16.85	0.00503971	21.86	0.00981818	16.85	0.0286738
16.86	0.00557422	21.88	0.00981818	16.86	0.0286738
16.87	0.00595602	21.89	0.00981818	16.87	0.0286738
16.88	0.00587966	21.9	0.0101818	16.88	0.0286738
16.89	0.007865	21.91	0.0101818	16.89	0.0286738
16.9	0.00855223	21.92	0.0101818	16.9	0.0286738
16.91	0.00755956	21.92	0.0101818	16.91	0.0322581
16.92	0.00389432	21.93	0.0105455	16.92	0.0322581
16.93	0.00481063	21.94	0.0105455	16.93	0.0322581
16.94	0.00603238	21.95	0.0105455	16.94	0.0322581
16.95	0.00809407	21.97	0.0109091	16.95	0.0322581
16.96	0.00763592	21.98	0.0109091	16.96	0.0322581
16.97	0.00817043	21.99	0.0109091	16.97	0.0322581
16.98	0.00664325	22	0.0112727	16.98	0.0322581
16.99	0.00511607	22	0.0112727	16.99	0.0358423
17	0.00679597	22.01	0.0116364	17	0.0358423
17.01	0.0054215	22.02	0.012	17.01	0.0358423
17.02	0.00229078	22.03	0.012	17.02	0.0358423
17.03	0.00442883	22.05	0.0123636	17.03	0.0358423
17.04	0.00419976	22.06	0.0127273	17.04	0.0358423
17.05	0.00893403	22.07	0.0127273	17.05	0.0358423
17.06	0.00847587	22.08	0.0130909	17.06	0.0358423
17.07	0.00832315	22.09	0.0134545	17.07	0.0358423
17.08	0.00397068	22.09	0.0138182	17.08	0.0358423
17.09	0.00587966	22.1	0.0138182	17.09	0.0358423
17.1	0.00885767	22.11	0.0141818	17.1	0.0358423
17.11	0.00694869	22.13	0.0145455	17.11	0.0358423
17.12	0.00572694	22.14	0.0145455	17.12	0.0358423
17.13	0.00267257	22.15	0.0149091	17.13	0.0358423
17.14	0.00633781	22.16	0.0149091	17.14	0.0358423
17.15	0.0037416	22.17	0.0152727	17.15	0.0358423
17.16	0.00458155	22.17	0.0152727	17.16	0.0358423
17.17	0.00343616	22.18	0.0156364	17.17	0.0358423
17.18	0.00885767	22.19	0.0156364	17.18	0.0358423
17.19	0.00458155	22.2	0.0156364	17.19	0.0358423
17.2	0.000839951	22.22	0.0156364	17.2	0.0358423
17.21	0.0054215	22.23	0.0156364	17.21	0.0358423
17.22	0.0058033	22.24	0.0156364	17.22	0.0358423
17.23	0.00664325	22.25	0.0156364	17.23	0.0358423
17.24	0.00519243	22.25	0.0156364	17.24	0.0358423
17.25	0.00610874	22.26	0.0156364	17.25	0.0358423
17.26	0.00733048	22.27	0.0156364	17.26	0.0358423
17.27	0.00343616	22.28	0.0156364	17.27	0.0358423
17.28	0.00282529	22.3	0.0152727	17.28	0.0358423
17.29	0.00419976	22.31	0.0152727	17.29	0.0358423
17.3	0.00595602	22.32	0.0152727	17.3	0.0358423
17.31	0.00458155	22.33	0.0149091	17.31	0.0358423
17.32	0.00618509	22.34	0.0149091	17.32	0.0358423
17.33	0.00328345	22.34	0.0149091	17.33	0.0358423
17.34	0.00717776	22.35	0.0149091	17.34	0.0358423
17.35	0.00343616	22.36	0.0145455	17.35	0.0358423
17.36	0.00511607	22.38	0.0145455	17.36	0.0358423
17.37	0.00313073	22.39	0.0141818	17.37	0.0358423
17.38	0.00694869	22.4	0.0141818	17.38	0.0358423
17.39	0.00419976	22.41	0.0141818	17.39	0.0358423
17.4	0.00817043	22.42	0.0138182	17.4	0.0358423
17.41	0.00526878	22.42	0.0138182	17.41	0.0358423
17.42	0.00465791	22.43	0.0134545	17.42	0.0358423
17.43	0.0037416	22.44	0.0134545	17.43	0.0358423
17.44	0.000534514	22.45	0.0130909	17.44	0.0322581
17.45	0.00771228	22.47	0.0127273	17.45	0.0322581
17.46	0.00679597	22.48	0.0127273	17.46	0.0322581
17.47	0.00503971	22.49	0.0123636	17.47	0.0322581
17.48	0.00755956	22.5	0.012	17.48	0.0322581
17.49	0.00702505	22.5	0.0116364	17.49	0.0322581
17.5	0.00855223	22.51	0.0116364	17.5	0.0322581
17.51	0.00442883	22.52	0.0112727	17.51	0.0322581
17.52	0.00297801	22.53	0.0109091	17.52	0.0286738
17.53	0.00251985	22.55	0.0105455	17.53	0.0286738
17.54	0.00442883	22.56	0.0101818	17.54	0.0286738
17.55	0.000534514	22.57	0.0101818	17.55	0.0286738
17.56	0.00313073	22.58	0.00981818	17.56	0.0286738
17.57	0.00862859	22.59	0.00945455	17.57	0.0286738
17.58	0.00488699	22.59	0.00945455	17.58	0.0286738
17.59	0.00404704	22.6	0.00909091	17.59	0.0286738
17.6	0.00618509	22.61	0.00909091	17.6	0.0286738
17.61	0.00603238	22.63	0.00909091	17.61	0.0286738
17.62	0.00442883	22.64	0.00909091	17.62	0.0286738
17.63	0.00481063	22.65	0.00909091	17.63	0.0286738
17.64	0.00702505	22.66	0.00909091	17.64	0.0322581
17.65	0.00274893	22.67	0.00909091	17.65	0.0322581
17.66	0.00496335	22.67	0.00909091	17.66	0.0322581
17.67	0.00389432	22.68	0.00945455	17.67	0.0322581
17.68	0.00481063	22.69	0.00981818	17.68	0.0322581
17.69	0.00488699	22.7	0.00981818	17.69	0.0358423
17.7	0.0099267	22.72	0.0101818	17.7	0.0358423
17.71	0.00435247	22.73	0.0105455	17.71	0.0358423
17.72	0.00404704	22.74	0.0109091	17.72	0.0358423
17.73	0.00557422	22.75	0.0112727	17.73	0.0394265
17.74	0.00649053	22.75	0.0116364	17.74	0.0394265
17.75	0.00511607	22.76	0.012	17.75	0.0394265
17.76	0.00442883	22.77	0.0123636	17.76	0.0430108
17.77	0.00274893	22.78	0.0127273	17.77	0.0430108
17.78	0.00595602	22.8	0.0130909	17.78	0.0430108
17.79	0.00572694	22.81	0.0134545	17.79	0.046595
17.8	0.00778864	22.82	0.0138182	17.8	0.046595
17.81	0.00763592	22.83	0.0138182	17.81	0.046595
17.82	0.00649053	22.84	0.0141818	17.82	0.046595
17.83	0.00358888	22.84	0.0145455	17.83	0.046595
17.84	0.00626145	22.85	0.0149091	17.84	0.0501792
17.85	0.00626145	22.86	0.0149091	17.85	0.0501792
17.86	0.00389432	22.88	0.0152727	17.86	0.0501792
17.87	0.0033598	22.89	0.0152727	17.87	0.0501792
17.88	0.00641417	22.9	0.0156364	17.88	0.0501792
17.89	0.0016799	22.91	0.0156364	17.89	0.0501792
17.9	0.0041234	22.92	0.0156364	17.9	0.0501792
17.91	0.00488699	22.92	0.016	17.91	0.0501792
17.92	0.00526878	22.93	0.016	17.92	0.0501792
17.93	0.00664325	22.94	0.016	17.93	0.046595
17.94	0.00427611	22.95	0.016	17.94	0.046595
17.95	0.00694869	22.97	0.016	17.95	0.046595
17.96	0.00572694	22.98	0.016	17.96	0.046595
17.97	0.00511607	22.99	0.016	17.97	0.046595
17.98	0.0054215	23	0.016	17.98	0.0430108
17.99	0.00488699	23	0.016	17.99	0.0430108
18	0.00435247	23.01	0.016	18	0.0430108
18.01	0.00175626	23.02	0.0156364	18.01	0.0394265
18.02	0.000534514	23.03	0.0156364	18.02	0.0394265
18.03	0.00442883	23.05	0.0156364	18.03	0.0394265
18.04	0.00488699	23.06	0.0152727	18.04	0.0358423
18.05	0.00595602	23.07	0.0152727	18.05	0.0358423
18.06	0.00679597	23.08	0.0152727	18.06	0.0358423
18.07	0.0033598	23.09	0.0149091	18.07	0.0322581
18.08	0.00526878	23.09	0.0145455	18.08	0.0322581
18.09	0.00595602	23.1	0.0145455	18.09	0.0322581
18.1	0.00259621	23.11	0.0141818	18.1	0.0286738
18.11	0.00183262	23.13	0.0141818	18.11	0.0286738
18.12	0.00526878	23.14	0.0138182	18.12	0.0286738
18.13	0.00794136	23.15	0.0138182	18.13	0.0286738
18.14	0.00320709	23.16	0.0134545	18.14	0.0286738
18.15	0.00404704	23.17	0.0134545	18.15	0.0250896
18.16	0.00572694	23.17	0.0130909	18.16	0.0250896
18.17	0.00427611	23.18	0.0130909	18.17	0.0250896
18.18	0.00641417	23.19	0.0127273	18.18	0.0250896
18.19	0.00496335	23.2	0.0127273	18.19	0.0250896
18.2	0.00496335	23.22	0.0127273	18.2	0.0250896
18.21	0.0037416	23.23	0.0123636	18.21	0.0250896
18.22	0.00419976	23.24	0.0123636	18.22	0.0286738
18.23	0.00442883	23.25	0.0123636	18.23	0.0286738
18.24	0.00565058	23.25	0.0123636	18.24	0.0286738
18.25	0.00458155	23.26	0.012	18.25	0.0286738
18.26	0.00473427	23.27	0.012	18.26	0.0286738
18.27	0.00389432	23.28	0.012	18.27	0.0322581
18.28	0.00435247	23.3	0.0116364	18.28	0.0322581
18.29	0.00282529	23.31	0.0116364	18.29	0.0322581
18.3	0.00450519	23.32	0.0116364	18.3	0.0358423
18.31	0.00733048	23.33	0.0112727	18.31	0.0358423
18.32	0.00717776	23.34	0.0112727	18.32	0.0358423
18.33	0.00595602	23.34	0.0112727	18.33	0.0394265
18.34	0.00366524	23.35	0.0109091	18.34	0.0394265
18.35	0.00702505	23.36	0.0105455	18.35	0.0394265
18.36	0.00710141	23.38	0.0105455	18.36	0.0430108
18.37	0.00572694	23.39	0.0101818	18.37	0.0430108
18.38	0.00618509	23.4	0.00981818	18.38	0.0430108
18.39	0.00832315	23.41	0.00981818	18.39	0.0430108
18.4	0.00565058	23.42	0.00945455	18.4	0.0430108
18.41	0.00481063	23.42	0.00909091	18.41	0.046595
18.42	0.00397068	23.43	0.00872727	18.42	0.046595
18.43	0.00465791	23.44	0.00872727	18.43	0.046595
18.44	0.00870495	23.45	0.00836364	18.44	0.046595
18.45	0.00641417	23.47	0.008	18.45	0.046595
18.46	0.00450519	23.48	0.008	18.46	0.046595
18.47	0.00526878	23.49	0.00763636	18.47	0.046595
18.48	0.00603238	23.5	0.00763636	18.48	0.046595
18.49	0.00343616	23.5	0.00763636	18.49	0.046595
18.5	0.00397068	23.51	0.00763636	18.5	0.046595
18.51	0.00381796	23.52	0.00763636	18.51	0.0430108
18.52	0.00557422	23.53	0.00763636	18.52	0.0430108
18.53	0.00091631	23.55	0.00763636	18.53	0.0430108
18.54	0.00572694	23.56	0.00763636	18.54	0.0430108
18.55	0.00962126	23.57	0.008	18.55	0.0430108
18.56	0.00503971	23.58	0.008	18.56	0.0394265
18.57	0.00496335	23.59	0.00836364	18.57	0.0394265
18.58	0.00572694	23.59	0.00872727	18.58	0.0394265
18.59	0.00419976	23.6	0.00872727	18.59	0.0394265
18.6	0.00267257	23.61	0.00909091	18.6	0.0394265
18.61	0.00610874	23.63	0.00945455	18.61	0.0358423
18.62	0.00389432	23.64	0.00945455	18.62	0.0358423
18.63	0.0033598	23.65	0.00981818	18.63	0.0358423
18.64	0.007865	23.66	0.00981818	18.64	0.0358423
18.65	0.00565058	23.67	0.0101818	18.65	0.0358423
18.66	0.00771228	23.67	0.0101818	18.66	0.0322581
18.67	0.00565058	23.68	0.0105455	18.67	0.0322581
18.68	0.00488699	23.69	0.0105455	18.68	0.0322581
18.69	0.00717776	23.7	0.0105455	18.69	0.0322581
18.7	0.00213806	23.72	0.0105455	18.7	0.0322581
18.71	0.0041234	23.73	0.0105455	18.71	0.0322581
18.72	0.00251985	23.74	0.0105455	18.72	0.0322581
18.73	0.00328345	23.75	0.0101818	18.73	0.0322581
18.74	0.00496335	23.75	0.0101818	18.74	0.0322581
18.75	0.00595602	23.76	0.00981818	18.75	0.0322581
18.76	0.00633781	23.77	0.00981818	18.76	0.0322581
18.77	0.0041234	23.78	0.00945455	18.77	0.0322581
18.78	0.00526878	23.8	0.00909091	18.78	0.0322581
18.79	0.00526878	23.81	0.00909091	18.79	0.0322581
18.8	0.00358888	23.82	0.00872727	18.8	0.0322581
18.81	0.00435247	23.83	0.00836364	18.81	0.0358423
18.82	0.00679597	23.83	0.00836364	18.82	0.0358423
18.83	0.00595602	23.84	0.008	18.83	0.0358423
18.84	0.00503971	23.85	0.008	18.84	0.0358423
18.85	0.00442883	23.86	0.00763636	18.85	0.0358423
18.86	0.0037416	23.88	0.00763636	18.86	0.0358423
18.87	0.00511607	23.89	0.00763636	18.87	0.0394265
18.88	0.00450519	23.9	0.00763636	18.88	0.0394265
18.89	0.0054215	23.91	0.00763636	18.89	0.0394265
18.9	0.0041234	23.92	0.00763636	18.9	0.0394265
18.91	0.00282529	23.92	0.00763636	18.91	0.0394265
18.92	0.00710141	23.93	0.008	18.92	0.0430108
18.93	0.00572694	23.94	0.008	18.93	0.0430108
18.94	0.0033598	23.95	0.00836364	18.94	0.0430108
18.95	0.00595602	23.97	0.00872727	18.95	0.0430108
18.96	0.000229078	23.98	0.00872727	18.96	0.0430108
18.97	0.00488699	23.99	0.00909091	18.97	0.0430108
18.98	0.0058033	24	0.00945455	18.98	0.046595
18.99	0.00725412	24	0.00981818	18.99	0.046595
19	0.00702505	24.01	0.0101818	19	0.046595
19.01	0.00404704	24.02	0.0105455	19.01	0.046595
19.02	0.00534514	24.03	0.0109091	19.02	0.046595
19.03	0.00519243	24.05	0.0112727	19.03	0.0501792
19.04	0.00427611	24.06	0.0112727	19.04	0.0501792
19.05	0.00778864	24.07	0.0116364	19.05	0.0501792
19.06	0.00717776	24.08	0.012	19.06	0.0501792
19.07	0.00389432	24.08	0.012	19.07	0.0501792
19.08	0.00450519	24.09	0.012	19.08	0.0501792
19.09	0.00847587	24.1	0.012	19.09	0.0501792
19.1	0.0037416	24.11	0.012	19.1	0.0537634
19.11	0.00328345	24.13	0.012	19.11	0.0537634
19.12	0.0041234	24.14	0.012	19.12	0.0537634
19.13	0.00603238	24.15	0.0116364	19.13	0.0537634
19.14	0.00458155	24.16	0.0116364	19.14	0.0537634
19.15	0.00526878	24.17	0.0112727	19.15	0.0537634
19.16	0.00679597	24.17	0.0109091	19.16	0.0537634
19.17	0.00511607	24.18	0.0105455	19.17	0.0537634
19.18	0.00565058	24.19	0.00981818	19.18	0.0537634
19.19	0.00343616	24.2	0.00945455	19.19	0.0537634
19.2	0.00488699	24.22	0.00909091	19.2	0.0537634
19.21	0.00427611	24.23	0.00836364	19.21	0.0537634
19.22	0.00557422	24.24	0.008	19.22	0.0537634
19.23	0.00358888	24.25	0.00727273	19.23	0.0501792
19.24	0.00565058	24.25	0.00654545	19.24	0.0501792
19.25	0.00358888	24.26	0.00618182	19.25	0.0501792
19.26	0.00427611	24.27	0.00581818	19.26	0.0501792
19.27	0.00855223	24.28	0.00509091	19.27	0.0501792
19.28	0.00297801	24.3	0.00472727	19.28	0.046595
19.29	0.00771228	24.31	0.00436364	19.29	0.046595
19.3	0.00733048	24.32	0.004	19.3	0.046595
19.31	0.00572694	24.33	0.00363636	19.31	0.046595
19.32	0.00962126	24.33	0.00363636	19.32	0.0430108
19.33	0.00717776	24.34	0.00327273	19.33	0.0430108
19.34	0.00565058	24.35	0.00327273	19.34	0.0430108
19.35	0.00626145	24.36	0.00327273	19.35	0.0394265
19.36	0.00717776	24.38	0.00327273	19.36	0.0394265
19.37	0.00687233	24.39	0.00363636	19.37	0.0394265
19.38	0.00679597	24.4	0.00363636	19.38	0.0394265
19.39	0.00572694	24.41	0.004	19.39	0.0394265
19.4	0.00526878	24.42	0.00436364	19.4	0.0358423
19.41	0.00717776	24.42	0.00472727	19.41	0.0358423
19.42	0.00442883	24.43	0.00509091	19.42	0.0358423
19.43	0.00534514	24.44	0.00545455	19.43	0.0358423
19.44	0.00519243	24.45	0.00581818	19.44	0.0358423
19.45	0.00595602	24.47	0.00618182	19.45	0.0358423
19.46	0.00656689	24.48	0.00654545	19.46	0.0358423
19.47	0.00404704	24.49	0.00690909	19.47	0.0358423
19.48	0.00603238	24.5	0.00727273	19.48	0.0358423
19.49	0.00465791	24.5	0.00763636	19.49	0.0358423
19.5	0.00511607	24.51	0.008	19.5	0.0358423
19.51	0.00649053	24.52	0.008	19.51	0.0358423
19.52	0.00763592	24.53	0.00836364	19.52	0.0394265
19.53	0.00526878	24.55	0.00836364	19.53	0.0394265
19.54	0.00740684	24.56	0.00872727	19.54	0.0394265
19.55	0.00488699	24.57	0.00872727	19.55	0.0394265
19.56	0.00702505	24.58	0.00909091	19.56	0.0394265
19.57	0.00297801	24.58	0.00909091	19.57	0.0430108
19.58	0.00511607	24.59	0.00909091	19.58	0.0430108
19.59	0.00259621	24.6	0.00909091	19.59	0.0430108
19.6	0.00725412	24.61	0.00909091	19.6	0.0430108
19.61	0.00702505	24.63	0.00909091	19.61	0.046595
19.62	0.00794136	24.64	0.00909091	19.62	0.046595
19.63	0.0058033	24.65	0.00909091	19.63	0.046595
19.64	0.00717776	24.66	0.00872727	19.64	0.046595
19.65	0.00633781	24.67	0.00872727	19.65	0.046595
19.66	0.007865	24.67	0.00872727	19.66	0.0501792
19.67	0.00794136	24.68	0.00872727	19.67	0.0501792
19.68	0.0054215	24.69	0.00872727	19.68	0.0501792
19.69	0.00694869	24.7	0.00909091	19.69	0.0501792
19.7	0.00450519	24.72	0.00909091	19.7	0.0501792
19.71	0.00977398	24.73	0.00909091	19.71	0.0501792
19.72	0.00771228	24.74	0.00909091	19.72	0.0501792
19.73	0.00435247	24.75	0.00909091	19.73	0.0501792
19.74	0.00626145	24.75	0.00945455	19.74	0.0501792
19.75	0.00404704	24.76	0.00945455	19.75	0.0501792
19.76	0.00496335	24.77	0.00945455	19.76	0.0501792
19.77	0.00503971	24.78	0.00981818	19.77	0.0501792
19.78	0.00503971	24.8	0.00981818	19.78	0.0501792
19.79	0.00702505	24.81	0.00981818	19.79	0.0501792
19.8	0.00794136	24.82	0.0101818	19.8	0.046595
19.81	0.00473427	24.83	0.0101818	19.81	0.046595
19.82	0.00641417	24.83	0.0101818	19.82	0.046595
19.83	0.00297801	24.84	0.0101818	19.83	0.046595
19.84	0.00404704	24.85	0.0105455	19.84	0.046595
19.85	0.00458155	24.86	0.0105455	19.85	0.046595
19.86	0.00641417	24.88	0.0105455	19.86	0.0430108
19.87	0.00557422	24.89	0.0105455	19.87	0.0430108
19.88	0.00366524	24.9	0.0105455	19.88	0.0430108
19.89	0.00603238	24.91	0.0101818	19.89	0.0430108
19.9	0.00649053	24.92	0.0101818	19.9	0.0430108
19.91	0.00740684	24.92	0.0101818	19.91	0.0430108
19.92	0.00274893	24.93	0.0101818	19.92	0.0394265
19.93	0.00328345	24.94	0.00981818	19.93	0.0394265
19.94	0.00496335	24.95	0.00981818	19.94	0.0394265
19.95	0.00503971	24.97	0.00945455	19.95	0.0394265
19.96	0.00565058	24.98	0.00945455	19.96	0.0394265
19.97	0.00419976	24.99	0.00909091	19.97	0.0394265
19.98	0.00496335	25	0.00909091	19.98	0.0394265
19.99	0.00519243	25	0.00872727	19.99	0.0394265
20	0.00328345	25.01	0.00872727	20	0.0394265
20.01	0.00725412	25.02	0.00836364	20.01	0.0394265
20.02	0.00626145	25.03	0.00836364	20.02	0.0394265
20.03	0.00381796	25.05	0.008	20.03	0.0394265
20.04	0.00175626	25.06	0.00763636	20.04	0.0394265
20.05	0.00694869	25.07	0.00763636	20.05	0.0394265
20.06	0.00694869	25.08	0.00763636	20.06	0.0430108
20.07	0.00847587	25.08	0.00727273	20.07	0.0430108
20.08	0.00755956	25.09	0.00727273	20.08	0.0430108
20.09	0.00572694	25.1	0.00690909	20.09	0.0430108
20.1	0.0041234	25.11	0.00690909	20.1	0.0430108
20.11	0.0054215	25.13	0.00690909	20.11	0.0430108
20.12	0.0037416	25.14	0.00654545	20.12	0.046595
20.13	0.00771228	25.15	0.00654545	20.13	0.046595
20.14	0.00534514	25.16	0.00654545	20.14	0.046595
20.15	0.00878131	25.17	0.00618182	20.15	0.046595
20.16	0.00458155	25.17	0.00618182	20.16	0.046595
20.17	0.00733048	25.18	0.00618182	20.17	0.046595
20.18	0.00565058	25.19	0.00618182	20.18	0.0501792
20.19	0.00771228	25.2	0.00581818	20.19	0.0501792
20.2	0.00565058	25.22	0.00581818	20.2	0.0501792
20.21	0.00771228	25.23	0.00581818	20.21	0.0501792
20.22	0.00503971	25.24	0.00581818	20.22	0.0501792
20.23	0.00419976	25.25	0.00545455	20.23	0.0501792
20.24	0.00503971	25.25	0.00545455	20.24	0.0501792
20.25	0.00534514	25.26	0.00545455	20.25	0.0501792
20.26	0.00595602	25.27	0.00545455	20.26	0.0501792
20.27	0.00572694	25.28	0.00509091	20.27	0.0501792
20.28	0.00435247	25.3	0.00509091	20.28	0.0501792
20.29	0.00259621	25.31	0.00509091	20.29	0.046595
20.3	0.00679597	25.32	0.00509091	20.3	0.046595
20.31	0.00649053	25.33	0.00509091	20.31	0.046595
20.32	0.00618509	25.33	0.00472727	20.32	0.046595
20.33	0.00435247	25.34	0.00472727	20.33	0.046595
20.34	0.00419976	25.35	0.00472727	20.34	0.046595
20.35	0.00778864	25.36	0.00472727	20.35	0.046595
20.36	0.0041234	25.38	0.00472727	20.36	0.046595
20.37	0.00649053	25.39	0.00472727	20.37	0.046595
20.38	0.00641417	25.4	0.00472727	20.38	0.046595
20.39	0.00717776	25.41	0.00472727	20.39	0.046595
20.4	0.00885767	25.42	0.00472727	20.4	0.046595
20.41	0.00572694	25.42	0.00472727	20.41	0.046595
20.42	0.00519243	25.43	0.00472727	20.42	0.046595
20.43	0.007865	25.44	0.00509091	20.43	0.046595
20.44	0.0054215	25.45	0.00509091	20.44	0.046595
20.45	0.00404704	25.47	0.00509091	20.45	0.0501792
20.46	0.00343616	25.48	0.00509091	20.46	0.0501792
20.47	0.00404704	25.49	0.00545455	20.47	0.0501792
20.48	0.00488699	25.5	0.00545455	20.48	0.0501792
20.49	0.00603238	25.5	0.00545455	20.49	0.0501792
20.5	0.00404704	25.51	0.00581818	20.5	0.0501792
20.51	0.00687233	25.52	0.00581818	20.51	0.0501792
20.52	0.00458155	25.53	0.00618182	20.52	0.0501792
20.53	0.00282529	25.55	0.00618182	20.53	0.0501792
20.54	0.00450519	25.56	0.00654545	20.54	0.0501792
20.55	0.00618509	25.57	0.00654545	20.55	0.0501792
20.56	0.00389432	25.58	0.00654545	20.56	0.0501792
20.57	0.00290165	25.58	0.00690909	20.57	0.0501792
20.58	0.007865	25.59	0.00690909	20.58	0.0501792
20.59	0.00847587	25.6	0.00727273	20.59	0.0501792
20.6	0.0058033	25.61	0.00727273	20.6	0.046595
20.61	0.00618509	25.63	0.00763636	20.61	0.046595
20.62	0.00664325	25.64	0.00763636	20.62	0.046595
20.63	0.00702505	25.65	0.008	20.63	0.046595
20.64	0.00603238	25.66	0.008	20.64	0.046595
20.65	0.00435247	25.67	0.008	20.65	0.0430108
20.66	0.00534514	25.67	0.00836364	20.66	0.0430108
20.67	0.00572694	25.68	0.00836364	20.67	0.0430108
20.68	0.00435247	25.69	0.00836364	20.68	0.0430108
20.69	0.00717776	25.7	0.00872727	20.69	0.0394265
20.7	0.00649053	25.72	0.00872727	20.7	0.0394265
20.71	0.00755956	25.73	0.00872727	20.71	0.0394265
20.72	0.00610874	25.74	0.00909091	20.72	0.0358423
20.73	0.00389432	25.75	0.00909091	20.73	0.0358423
20.74	0.00267257	25.75	0.00909091	20.74	0.0358423
20.75	0.00725412	25.76	0.00945455	20.75	0.0358423
20.76	0.00557422	25.77	0.00945455	20.76	0.0358423
20.77	0.00572694	25.78	0.00945455	20.77	0.0322581
20.78	0.00618509	25.8	0.00981818	20.78	0.0322581
20.79	0.00511607	25.81	0.00981818	20.79	0.0322581
20.8	0.00511607	25.82	0.00981818	20.8	0.0322581
20.81	0.00618509	25.83	0.00981818	20.81	0.0322581
20.82	0.00435247	25.83	0.0101818	20.82	0.0322581
20.83	0.0037416	25.84	0.0101818	20.83	0.0322581
20.84	0.00694869	25.85	0.0101818	20.84	0.0322581
20.85	0.00885767	25.86	0.0101818	20.85	0.0322581
20.86	0.00481063	25.88	0.0101818	20.86	0.0322581
20.87	0.00488699	25.89	0.0101818	20.87	0.0322581
20.88	0.00717776	25.9	0.0105455	20.88	0.0358423
20.89	0.00725412	25.91	0.0105455	20.89	0.0358423
20.9	0.00702505	25.92	0.0105455	20.9	0.0358423
20.91	0.007865	25.92	0.0105455	20.91	0.0358423
20.92	0.00794136	25.93	0.0105455	20.92	0.0358423
20.93	0.00694869	25.94	0.0109091	20.93	0.0394265
20.94	0.000534514	25.95	0.0109091	20.94	0.0394265
20.95	0.00794136	25.97	0.0112727	20.95	0.0394265
20.96	0.00565058	25.98	0.0112727	20.96	0.0394265
20.97	0.00397068	25.99	0.0116364	20.97	0.0430108
20.98	0.00733048	26	0.0116364	20.98	0.0430108
20.99	0.00733048	26	0.012	20.99	0.0430108
21	0.00519243	26.01	0.0123636	21	0.0430108
21.01	0.000305437	26.02	0.0123636	21.01	0.046595
21.02	0.00885767	26.03	0.0127273	21.02	0.046595
21.03	0.007865	26.05	0.0130909	21.03	0.046595
21.04	0.0041234	26.06	0.0134545	21.04	0.046595
21.05	0.00381796	26.07	0.0141818	21.05	0.046595
21.06	0.00717776	26.08	0.0145455	21.06	0.0501792
21.07	0.00809407	26.08	0.0149091	21.07	0.0501792
21.08	0.00496335	26.09	0.0152727	21.08	0.0501792
21.09	0.00519243	26.1	0.0156364	21.09	0.0501792
21.1	0.00511607	26.11	0.016	21.1	0.0501792
21.11	0.00488699	26.13	0.0163636	21.11	0.0537634
21.12	0.00702505	26.14	0.0167273	21.12	0.0537634
21.13	0.00389432	26.15	0.0167273	21.13	0.0537634
21.14	0.00503971	26.16	0.0170909	21.14	0.0537634
21.15	0.00465791	26.17	0.0170909	21.15	0.0537634
21.16	0.0054215	26.17	0.0174545	21.16	0.0537634
21.17	0.00442883	26.18	0.0174545	21.17	0.0537634
21.18	0.00465791	26.19	0.0174545	21.18	0.0537634
21.19	0.00610874	26.2	0.0174545	21.19	0.0573477
21.2	0.00817043	26.22	0.0174545	21.2	0.0573477
21.21	0.00725412	26.23	0.0174545	21.21	0.0573477
21.22	0.0058033	26.24	0.0170909	21.22	0.0573477
21.23	0.00511607	26.25	0.0170909	21.23	0.0573477
21.24	0.00274893	26.25	0.0167273	21.24	0.0573477
21.25	0.00618509	26.26	0.0167273	21.25	0.0573477
21.26	0.00618509	26.27	0.0163636	21.26	0.0573477
21.27	0.00358888	26.28	0.016	21.27	0.0573477
21.28	0.00404704	26.3	0.016	21.28	0.0573477
21.29	0.00794136	26.31	0.016	21.29	0.0573477
21.3	0.00404704	26.32	0.0156364	21.3	0.0573477
21.31	0.00290165	26.33	0.0156364	21.31	0.0573477
21.32	0.00473427	26.33	0.0156364	21.32	0.0573477
21.33	0.00771228	26.34	0.0156364	21.33	0.0573477
21.34	0.000839951	26.35	0.0156364	21.34	0.0573477
21.35	0.00519243	26.36	0.016	21.35	0.0573477
21.36	0.00626145	26.38	0.016	21.36	0.0573477
21.37	0.00565058	26.39	0.0163636	21.37	0.0573477
21.38	0.00618509	26.4	0.0167273	21.38	0.0573477
21.39	0.00671961	26.41	0.0170909	21.39	0.0573477
21.4	0.00633781	26.42	0.0174545	21.4	0.0537634
21.41	0.00435247	26.42	0.0178182	21.41	0.0537634
21.42	0.00885767	26.43	0.0185455	21.42	0.0537634
21.43	0.00481063	26.44	0.0189091	21.43	0.0537634
21.44	0.00710141	26.45	0.0192727	21.44	0.0537634
21.45	0.00442883	26.47	0.0196364	21.45	0.0537634
21.46	0.0033598	26.48	0.0203636	21.46	0.0501792
21.47	0.00862859	26.49	0.0207273	21.47	0.0501792
21.48	0.00587966	26.5	0.0210909	21.48	0.0501792
21.49	0.00633781	26.5	0.0214545	21.49	0.0501792
21.5	0.00473427	26.51	0.0214545	21.5	0.0501792
21.51	0.00633781	26.52	0.0218182	21.51	0.0501792
21.52	0.00717776	26.53	0.0218182	21.52	0.0501792
21.53	0.00572694	26.55	0.0218182	21.53	0.046595
21.54	0.00389432	26.56	0.0218182	21.54	0.046595
21.55	0.00595602	26.57	0.0218182	21.55	0.046595
21.56	0.00618509	26.58	0.0218182	21.56	0.046595
21.57	0.00221442	26.58	0.0214545	21.57	0.046595
21.58	0.00832315	26.59	0.0214545	21.58	0.046595
21.59	0.00656689	26.6	0.0210909	21.59	0.046595
21.6	0.0033598	26.61	0.0210909	21.6	0.046595
21.61	0.00656689	26.63	0.0207273	21.61	0.046595
21.62	0.00610874	26.64	0.0203636	21.62	0.046595
21.63	0.00855223	26.65	0.0203636	21.63	0.046595
21.64	0.00435247	26.66	0.02	21.64	0.046595
21.65	0.0105376	26.67	0.02	21.65	0.046595
21.66	0.00290165	26.67	0.02	21.66	0.046595
21.67	0.00267257	26.68	0.02	21.67	0.046595
21.68	0.00587966	26.69	0.02	21.68	0.046595
21.69	0.00603238	26.7	0.0203636	21.69	0.046595
21.7	0.00419976	26.72	0.0203636	21.7	0.0501792
21.71	0.00381796	26.73	0.0207273	21.71	0.0501792
21.72	0.00702505	26.74	0.0210909	21.72	0.0501792
21.73	0.00694869	26.75	0.0214545	21.73	0.0501792
21.74	0.007865	26.75	0.0221818	21.74	0.0501792
21.75	0.00519243	26.76	0.0225455	21.75	0.0501792
21.76	0.00534514	26.77	0.0232727	21.76	0.0501792
21.77	0.00679597	26.78	0.0236364	21.77	0.0501792
21.78	0.00687233	26.8	0.0243636	21.78	0.0501792
21.79	0.0122938	26.81	0.0250909	21.79	0.0501792
21.8	0.00282529	26.82	0.0258182	21.8	0.0501792
21.81	0.00519243	26.83	0.0265455	21.81	0.0501792
21.82	0.00717776	26.83	0.0269091	21.82	0.0501792
21.83	0.00733048	26.84	0.0276364	21.83	0.0501792
21.84	0.00465791	26.85	0.028	21.84	0.0501792
21.85	0.00702505	26.86	0.0283636	21.85	0.0501792
21.86	0.00610874	26.88	0.0290909	21.86	0.0501792
21.87	0.0114539	26.89	0.0290909	21.87	0.0501792
21.88	0.00381796	26.9	0.0294545	21.88	0.0501792
21.89	0.00519243	26.91	0.0298182	21.89	0.0501792
21.9	0.00649053	26.92	0.0298182	21.9	0.0537634
21.91	0.00923946	26.92	0.0301818	21.91	0.0537634
21.92	0.0111484	26.93	0.0301818	21.92	0.0537634
21.93	0.00862859	26.94	0.0301818	21.93	0.0537634
21.94	0.00755956	26.95	0.0301818	21.94	0.0537634
21.95	0.00297801	26.97	0.0305455	21.95	0.0537634
21.96	0.00847587	26.98	0.0305455	21.96	0.0537634
21.97	0.00694869	26.99	0.0305455	21.97	0.0537634
21.98	0.00755956	27	0.0305455	21.98	0.0573477
21.99	0.0037416	27	0.0309091	21.99	0.0573477
22	0.00282529	27.01	0.0312727	22	0.0573477
22.01	0.00694869	27.02	0.0312727	22.01	0.0573477
22.02	0.00534514	27.03	0.0316364	22.02	0.0573477
22.03	0.00442883	27.05	0.0323636	22.03	0.0573477
22.04	0.00496335	27.06	0.0327273	22.04	0.0573477
22.05	0.00526878	27.07	0.0334545	22.05	0.0573477
22.06	0.0037416	27.08	0.0341818	22.06	0.0573477
22.07	0.00595602	27.08	0.0349091	22.07	0.0573477
22.08	0.00626145	27.09	0.0356364	22.08	0.0573477
22.09	0.00710141	27.1	0.0367273	22.09	0.0573477
22.1	0.00419976	27.11	0.0374545	22.1	0.0573477
22.11	0.00664325	27.13	0.0385455	22.11	0.0573477
22.12	0.00817043	27.14	0.0396364	22.12	0.0573477
22.13	0.00755956	27.15	0.0407273	22.13	0.0573477
22.14	0.00649053	27.16	0.0418182	22.14	0.0573477
22.15	0.00687233	27.16	0.0429091	22.15	0.0537634
22.16	0.00664325	27.17	0.044	22.16	0.0537634
22.17	0.00565058	27.18	0.0450909	22.17	0.0537634
22.18	0.00893403	27.19	0.0458182	22.18	0.0537634
22.19	0.00572694	27.2	0.0469091	22.19	0.0537634
22.2	0.00526878	27.22	0.048	22.2	0.0537634
22.21	0.00733048	27.23	0.0487273	22.21	0.0537634
22.22	0.0054215	27.24	0.0494545	22.22	0.0537634
22.23	0.00664325	27.25	0.0501818	22.23	0.0537634
22.24	0.00702505	27.25	0.0509091	22.24	0.0537634
22.25	0.00496335	27.26	0.0512727	22.25	0.0537634
22.26	0.00305437	27.27	0.052	22.26	0.0537634
22.27	0.0058033	27.28	0.0523636	22.27	0.0537634
22.28	0.0037416	27.3	0.0527273	22.28	0.0537634
22.29	0.00389432	27.31	0.0530909	22.29	0.0537634
22.3	0.00725412	27.32	0.0534545	22.3	0.0537634
22.31	0.00282529	27.33	0.0538182	22.31	0.0573477
22.32	0.00809407	27.33	0.0538182	22.32	0.0573477
22.33	0.00901038	27.34	0.0541818	22.33	0.0573477
22.34	0.00969762	27.35	0.0541818	22.34	0.0573477
22.35	0.00671961	27.36	0.0541818	22.35	0.0573477
22.36	0.00671961	27.38	0.0545455	22.36	0.0573477
22.37	0.0054215	27.39	0.0545455	22.37	0.0573477
22.38	0.00496335	27.4	0.0545455	22.38	0.0609319
22.39	0.00404704	27.41	0.0545455	22.39	0.0609319
22.4	0.00885767	27.41	0.0549091	22.4	0.0609319
22.41	0.00702505	27.42	0.0549091	22.41	0.0609319
22.42	0.00885767	27.43	0.0552727	22.42	0.0609319
22.43	0.00503971	27.44	0.0552727	22.43	0.0609319
22.44	0.00435247	27.45	0.0556364	22.44	0.0609319
22.45	0.0054215	27.47	0.0556364	22.45	0.0609319
22.46	0.00733048	27.48	0.056	22.46	0.0609319
22.47	0.00908674	27.49	0.0563636	22.47	0.0609319
22.48	0.00320709	27.5	0.0563636	22.48	0.0609319
22.49	0.0054215	27.5	0.0567273	22.49	0.0609319
22.5	0.00557422	27.51	0.0570909	22.5	0.0609319
22.51	0.00733048	27.52	0.0574545	22.51	0.0609319
22.52	0.00649053	27.53	0.0578182	22.52	0.0573477
22.53	0.00717776	27.55	0.0581818	22.53	0.0573477
22.54	0.00603238	27.56	0.0589091	22.54	0.0573477
22.55	0.00649053	27.57	0.0592727	22.55	0.0573477
22.56	0.00641417	27.58	0.0596364	22.56	0.0573477
22.57	0.00633781	27.58	0.06	22.57	0.0573477
22.58	0.00679597	27.59	0.0607273	22.58	0.0573477
22.59	0.00458155	27.6	0.0610909	22.59	0.0573477
22.6	0.00565058	27.61	0.0618182	22.6	0.0537634
22.61	0.00817043	27.63	0.0621818	22.61	0.0537634
22.62	0.00671961	27.64	0.0625455	22.62	0.0537634
22.63	0.00801772	27.65	0.0632727	22.63	0.0537634
22.64	0.00801772	27.66	0.0636364	22.64	0.0537634
22.65	0.00969762	27.66	0.0643636	22.65	0.0537634
22.66	0.00450519	27.67	0.0647273	22.66	0.0537634
22.67	0.00511607	27.68	0.0654545	22.67	0.0537634
22.68	0.00603238	27.69	0.0658182	22.68	0.0537634
22.69	0.00427611	27.7	0.0665455	22.69	0.0537634
22.7	0.00572694	27.72	0.0672727	22.7	0.0537634
22.71	0.0119884	27.73	0.0676364	22.71	0.0537634
22.72	0.00618509	27.74	0.0683636	22.72	0.0537634
22.73	0.0033598	27.75	0.0687273	22.73	0.0537634
22.74	0.00427611	27.75	0.0694545	22.74	0.0537634
22.75	0.00587966	27.76	0.0701818	22.75	0.0537634
22.76	0.00656689	27.77	0.0705455	22.76	0.0573477
22.77	0.00855223	27.78	0.0712727	22.77	0.0573477
22.78	0.00733048	27.8	0.072	22.78	0.0573477
22.79	0.00931582	27.81	0.0727273	22.79	0.0573477
22.8	0.00473427	27.82	0.0734545	22.8	0.0573477
22.81	0.00664325	27.83	0.0741818	22.81	0.0609319
22.82	0.00534514	27.83	0.0749091	22.82	0.0609319
22.83	0.00419976	27.84	0.0756364	22.83	0.0609319
22.84	0.00534514	27.85	0.0767273	22.84	0.0609319
22.85	0.0054215	27.86	0.0774545	22.85	0.0609319
22.86	0.00977398	27.88	0.0785455	22.86	0.0645161
22.87	0.00717776	27.89	0.0796364	22.87	0.0645161
22.88	0.00595602	27.9	0.0803636	22.88	0.0645161
22.89	0.007865	27.91	0.0814545	22.89	0.0645161
22.9	0.00427611	27.91	0.0829091	22.9	0.0645161
22.91	0.00503971	27.92	0.084	22.91	0.0681004
22.92	0.00702505	27.93	0.0850909	22.92	0.0681004
22.93	0.00481063	27.94	0.0865455	22.93	0.0681004
22.94	0.00664325	27.95	0.0876364	22.94	0.0681004
22.95	0.00725412	27.97	0.0890909	22.95	0.0681004
22.96	0.00740684	27.98	0.0905455	22.96	0.0681004
22.97	0.00824679	27.99	0.092	22.97	0.0681004
22.98	0.00778864	28	0.0934545	22.98	0.0681004
22.99	0.0095449	28	0.0949091	22.99	0.0681004
23	0.00710141	28.01	0.096	23	0.0681004
23.01	0.00893403	28.02	0.0974545	23.01	0.0681004
23.02	0.00679597	28.03	0.0989091	23.02	0.0645161
23.03	0.00717776	28.05	0.100364	23.03	0.0645161
23.04	0.00465791	28.06	0.101455	23.04	0.0645161
23.05	0.00702505	28.07	0.102545	23.05	0.0645161
23.06	0.00656689	28.08	0.104	23.06	0.0609319
23.07	0.00740684	28.08	0.105091	23.07	0.0609319
23.08	0.00366524	28.09	0.105818	23.08	0.0609319
23.09	0.00587966	28.1	0.106909	23.09	0.0609319
23.1	0.00671961	28.11	0.108	23.1	0.0573477
23.11	0.00771228	28.13	0.108727	23.11	0.0573477
23.12	0.00817043	28.14	0.109455	23.12	0.0573477
23.13	0.00435247	28.15	0.109818	23.13	0.0537634
23.14	0.00610874	28.16	0.110545	23.14	0.0537634
23.15	0.00664325	28.16	0.110909	23.15	0.0537634
23.16	0.00641417	28.17	0.111273	23.16	0.0501792
23.17	0.00931582	28.18	0.111636	23.17	0.0501792
23.18	0.0091631	28.19	0.112	23.18	0.0501792
23.19	0.00458155	28.2	0.112364	23.19	0.0501792
23.2	0.00481063	28.22	0.112727	23.2	0.0501792
23.21	0.00778864	28.23	0.112727	23.21	0.046595
23.22	0.00618509	28.24	0.113091	23.22	0.046595
23.23	0.00694869	28.25	0.113455	23.23	0.046595
23.24	0.0058033	28.25	0.113818	23.24	0.046595
23.25	0.00366524	28.26	0.113818	23.25	0.046595
23.26	0.00450519	28.27	0.114545	23.26	0.046595
23.27	0.00427611	28.28	0.114909	23.27	0.046595
23.28	0.0091631	28.3	0.115273	23.28	0.046595
23.29	0.00633781	28.31	0.116	23.29	0.046595
23.3	0.00839951	28.32	0.116727	23.3	0.046595
23.31	0.00679597	28.33	0.117455	23.31	0.046595
23.32	0.00870495	28.33	0.118182	23.32	0.0501792
23.33	0.00794136	28.34	0.118909	23.33	0.0501792
23.34	0.00358888	28.35	0.12	23.34	0.0501792
23.35	0.00450519	28.36	0.120727	23.35	0.0501792
23.36	0.00488699	28.38	0.121818	23.36	0.0501792
23.37	0.00496335	28.39	0.123273	23.37	0.0537634
23.38	0.00519243	28.4	0.124364	23.38	0.0537634
23.39	0.00771228	28.41	0.125455	23.39	0.0537634
23.4	0.00931582	28.41	0.126909	23.4	0.0537634
23.41	0.00526878	28.42	0.128	23.41	0.0573477
23.42	0.00190898	28.43	0.129455	23.42	0.0573477
23.43	0.00603238	28.44	0.130909	23.43	0.0573477
23.44	0.00603238	28.45	0.132364	23.44	0.0573477
23.45	0.00572694	28.47	0.133455	23.45	0.0573477
23.46	0.00397068	28.48	0.134909	23.46	0.0609319
23.47	0.0106139	28.49	0.136364	23.47	0.0609319
23.48	0.00755956	28.5	0.137455	23.48	0.0609319
23.49	0.00534514	28.5	0.138909	23.49	0.0609319
23.5	0.00633781	28.51	0.14	23.5	0.0609319
23.51	0.00503971	28.52	0.141455	23.51	0.0609319
23.52	0.00649053	28.53	0.142545	23.52	0.0609319
23.53	0.00419976	28.55	0.144	23.53	0.0609319
23.54	0.00435247	28.56	0.145091	23.54	0.0609319
23.55	0.00893403	28.57	0.146182	23.55	0.0609319
23.56	0.00893403	28.58	0.147273	23.56	0.0609319
23.57	0.00442883	28.58	0.148364	23.57	0.0609319
23.58	0.00923946	28.59	0.149455	23.58	0.0609319
23.59	0.00817043	28.6	0.150545	23.59	0.0609319
23.6	0.0054215	28.61	0.151636	23.6	0.0573477
23.61	0.0091631	28.63	0.152364	23.61	0.0573477
23.62	0.00481063	28.64	0.153455	23.62	0.0573477
23.63	0.00679597	28.65	0.154545	23.63	0.0573477
23.64	0.00878131	28.66	0.155273	23.64	0.0573477
23.65	0.00649053	28.66	0.156364	23.65	0.0573477
23.66	0.00526878	28.67	0.157455	23.66	0.0573477
23.67	0.00717776	28.68	0.158182	23.67	0.0537634
23.68	0.00343616	28.69	0.158909	23.68	0.0537634
23.69	0.00534514	28.7	0.16	23.69	0.0537634
23.7	0.00618509	28.72	0.160727	23.7	0.0537634
23.71	0.00503971	28.73	0.161455	23.71	0.0537634
23.72	0.00885767	28.74	0.162545	23.72	0.0537634
23.73	0.00603238	28.75	0.163273	23.73	0.0537634
23.74	0.00679597	28.75	0.164	23.74	0.0537634
23.75	0.00603238	28.76	0.164727	23.75	0.0537634
23.76	0.00565058	28.77	0.165455	23.76	0.0537634
23.77	0.00519243	28.78	0.166182	23.77	0.0537634
23.78	0.00641417	28.8	0.166909	23.78	0.0537634
23.79	0.00671961	28.81	0.167636	23.79	0.0537634
23.8	0.00809407	28.82	0.168364	23.8	0.0537634
23.81	0.00320709	28.83	0.169091	23.81	0.0537634
23.82	0.00832315	28.83	0.169818	23.82	0.0573477
23.83	0.00397068	28.84	0.170545	23.83	0.0573477
23.84	0.00358888	28.85	0.171273	23.84	0.0573477
23.85	0.00465791	28.86	0.171636	23.85	0.0573477
23.86	0.00778864	28.88	0.172364	23.86	0.0573477
23.87	0.0041234	28.89	0.172727	23.87	0.0573477
23.88	0.0100794	28.9	0.173091	23.88	0.0573477
23.89	0.00817043	28.91	0.173455	23.89	0.0573477
23.9	0.00526878	28.91	0.173818	23.9	0.0573477
23.91	0.00389432	28.92	0.174182	23.91	0.0537634
23.92	0.00465791	28.93	0.174545	23.92	0.0537634
23.93	0.00839951	28.94	0.174545	23.93	0.0537634
23.94	0.00618509	28.95	0.174545	23.94	0.0537634
23.95	0.00778864	28.97	0.174545	23.95	0.0537634
23.96	0.00847587	28.98	0.174545	23.96	0.0537634
23.97	0.00343616	28.99	0.174182	23.97	0.0537634
23.98	0.0100794	29	0.173818	23.98	0.0501792
23.99	0.00618509	29	0.173818	23.99	0.0501792
24	0.00427611	29.01	0.173455	24	0.0501792
24.01	0.00557422	29.02	0.172727	24.01	0.0501792
24.02	0.007865	29.03	0.172364	24.02	0.0501792
24.03	0.0107666	29.05	0.172	24.03	0.046595
24.04	0.00855223	29.06	0.171273	24.04	0.046595
24.05	0.00656689	29.07	0.170909	24.05	0.046595
24.06	0.00847587	29.08	0.170182	24.06	0.046595
24.07	0.00618509	29.08	0.169455	24.07	0.046595
24.08	0.00565058	29.09	0.169091	24.08	0.046595
24.09	0.00519243	29.1	0.168727	24.09	0.046595
24.1	0.00397068	29.11	0.168	24.1	0.046595
24.11	0.00725412	29.13	0.167636	24.11	0.046595
24.12	0.00725412	29.14	0.167273	24.12	0.046595
24.13	0.00931582	29.15	0.167273	24.13	0.046595
24.14	0.00244349	29.16	0.166909	24.14	0.046595
24.15	0.00824679	29.16	0.166909	24.15	0.046595
24.16	0.00671961	29.17	0.166909	24.16	0.0501792
24.17	0.00687233	29.18	0.166909	24.17	0.0501792
24.18	0.00641417	29.19	0.166909	24.18	0.0501792
24.19	0.00572694	29.2	0.167273	24.19	0.0501792
24.2	0.00610874	29.22	0.167273	24.2	0.0501792
24.21	0.00878131	29.23	0.167636	24.21	0.0501792
24.22	0.00847587	29.24	0.168	24.22	0.0501792
24.23	0.00488699	29.25	0.168364	24.23	0.0501792
24.24	0.00778864	29.25	0.168727	24.24	0.0501792
24.25	0.0058033	29.26	0.169091	24.25	0.0501792
24.26	0.00503971	29.27	0.169455	24.26	0.0501792
24.27	0.00794136	29.28	0.169455	24.27	0.0501792
24.28	0.00358888	29.3	0.169818	24.28	0.0501792
24.29	0.00633781	29.31	0.170182	24.29	0.0501792
24.3	0.00771228	29.32	0.170182	24.3	0.046595
24.31	0.00839951	29.33	0.170182	24.31	0.046595
24.32	0.0115302	29.33	0.170182	24.32	0.046595
24.33	0.00817043	29.34	0.170182	24.33	0.046595
24.34	0.00763592	29.35	0.170182	24.34	0.046595
24.35	0.00717776	29.36	0.169818	24.35	0.046595
24.36	0.00587966	29.38	0.169455	24.36	0.046595
24.37	0.00862859	29.39	0.169091	24.37	0.046595
24.38	0.00656689	29.4	0.168727	24.38	0.0430108
24.39	0.00603238	29.41	0.168	24.39	0.0430108
24.4	0.00740684	29.41	0.167636	24.4	0.0430108
24.41	0.00946854	29.42	0.166909	24.41	0.0430108
24.42	0.00908674	29.43	0.166545	24.42	0.0430108
24.43	0.00839951	29.44	0.165818	24.43	0.0430108
24.44	0.00503971	29.45	0.165455	24.44	0.0430108
24.45	0.00618509	29.47	0.164727	24.45	0.0430108
24.46	0.0103085	29.48	0.164364	24.46	0.0430108
24.47	0.00885767	29.49	0.163636	24.47	0.0430108
24.48	0.00870495	29.5	0.163273	24.48	0.0430108
24.49	0.00755956	29.5	0.162909	24.49	0.0430108
24.5	0.00649053	29.51	0.162545	24.5	0.0430108
24.51	0.00832315	29.52	0.162182	24.51	0.0430108
24.52	0.00649053	29.53	0.161818	24.52	0.0430108
24.53	0.00404704	29.55	0.161818	24.53	0.0430108
24.54	0.00878131	29.56	0.161455	24.54	0.0430108
24.55	0.00985034	29.57	0.161455	24.55	0.0430108
24.56	0.00694869	29.58	0.161091	24.56	0.0430108
24.57	0.00694869	29.58	0.161091	24.57	0.0430108
24.58	0.00595602	29.59	0.160727	24.58	0.0430108
24.59	0.00985034	29.6	0.160727	24.59	0.0394265
24.6	0.0103085	29.61	0.160727	24.6	0.0394265
24.61	0.00809407	29.63	0.160364	24.61	0.0394265
24.62	0.0099267	29.64	0.160364	24.62	0.0394265
24.63	0.00755956	29.65	0.16	24.63	0.0394265
24.64	0.00893403	29.66	0.159636	24.64	0.0394265
24.65	0.00801772	29.66	0.159636	24.65	0.0394265
24.66	0.00733048	29.67	0.159273	24.66	0.0358423
24.67	0.00595602	29.68	0.158909	24.67	0.0358423
24.68	0.0109957	29.69	0.158545	24.68	0.0358423
24.69	0.00824679	29.7	0.157818	24.69	0.0358423
24.7	0.00458155	29.72	0.157455	24.7	0.0358423
24.71	0.00687233	29.73	0.157091	24.71	0.0358423
24.72	0.00694869	29.74	0.156364	24.72	0.0358423
24.73	0.00671961	29.75	0.156	24.73	0.0322581
24.74	0.00557422	29.75	0.155273	24.74	0.0322581
24.75	0.00847587	29.76	0.154909	24.75	0.0322581
24.76	0.00633781	29.77	0.154182	24.76	0.0322581
24.77	0.00626145	29.78	0.153455	24.77	0.0322581
24.78	0.00427611	29.8	0.153091	24.78	0.0322581
24.79	0.00893403	29.81	0.152364	24.79	0.0322581
24.8	0.00595602	29.82	0.152	24.8	0.0322581
24.81	0.00511607	29.83	0.151636	24.81	0.0286738
24.82	0.0054215	29.83	0.150909	24.82	0.0286738
24.83	0.00465791	29.84	0.150545	24.83	0.0286738
24.84	0.00641417	29.85	0.149818	24.84	0.0286738
24.85	0.00694869	29.86	0.149455	24.85	0.0286738
24.86	0.00824679	29.88	0.149091	24.86	0.0286738
24.87	0.00481063	29.89	0.148364	24.87	0.0286738
24.88	0.00618509	29.9	0.148	24.88	0.0286738
24.89	0.00572694	29.91	0.147273	24.89	0.0286738
24.9	0.00565058	29.91	0.146909	24.9	0.0286738
24.91	0.0058033	29.92	0.146182	24.91	0.0286738
24.92	0.00725412	29.93	0.145455	24.92	0.0286738
24.93	0.0102321	29.94	0.144727	24.93	0.0286738
24.94	0.00465791	29.95	0.144	24.94	0.0286738
24.95	0.00450519	29.97	0.143273	24.95	0.0286738
24.96	0.00526878	29.98	0.142182	24.96	0.0286738
24.97	0.00496335	29.99	0.141455	24.97	0.0286738
24.98	0.00977398	30	0.140364	24.98	0.0322581
[truncated: 5,502 more rows]
