# Supplementary material for: Efficient and Robust Heterostructure CeZrOx/NiO‐Ni Inverse Catalyst for Sustainable Photothermal CO2 Methanation
Source: Adv Sci (Weinh). 2026 Jan 30;13(20):e22942. doi: 10.1002/advs.202522942 (PMC13067768; doi:10.1002/advs.202522942)
Supplement: Supplementary file 2 — Supporting File 2: advs74196‐sup‐0002‐Data.zip. [file ADVS-13-e22942-s001.zip › Fig 2b.xls]

## Sheet: Sheet1
Raman shift	Intensity	Raman shift	Intensity	Raman shift	Intensity
	CeZrOx		CeZrOx/NiO-Ni		NiO
2003.56	-0.0959433			1503.31	0.0116996
2002.03	-0.097779			1501.68	0.0112033
2000.49	-0.0995517			1500.04	0.0107129
1998.96	-0.101261	235.696	-0.0180254	1498.39	0.0102283
1997.42	-0.102908	236.81	-0.017835	1496.75	0.00974965
1995.88	-0.104492	237.922	-0.0176435	1495.11	0.00927686
1994.34	-0.106013	239.033	-0.0174509	1493.47	0.00880995
1992.8	-0.10747	240.145	-0.0172572	1491.83	0.00834892
1991.27	-0.108865	241.256	-0.0170624	1490.19	0.00789377
1989.73	-0.110197	242.367	-0.0168666	1488.54	0.0074445
1988.19	-0.111466	243.478	-0.0166697	1486.9	0.00700111
1986.65	-0.112672	244.591	-0.0164717	1485.26	0.0065636
1985.11	-0.113815	245.702	-0.0162726	1483.62	0.00613197
1983.57	-0.114895	246.813	-0.0160724	1481.97	0.00570622
1982.03	-0.115912	247.923	-0.0158711	1480.33	0.00528634
1980.49	-0.116866	249.034	-0.0156688	1478.68	0.00487235
1978.95	-0.121395	250.144	-0.0154654	1477.04	0.00446424
1977.4	-0.12154	251.254	-0.0152609	1475.39	0.004062
1975.86	-0.121025	252.364	-0.0150553	1473.75	0.00366565
1974.32	-0.120527	253.474	-0.0148486	1472.1	0.00327517
1972.78	-0.123412	254.584	-0.0146409	1470.46	0.00289058
1971.24	-0.124309	255.695	-0.014432	1468.81	0.00251186
1969.69	-0.122952	256.805	-0.0142221	1467.16	0.00213903
1968.15	-0.126365	257.914	-0.0140111	1465.52	0.00177207
1966.61	-0.123803	259.023	-0.013799	1463.87	0.00141099
1965.06	-0.123265	260.132	-0.0135859	1462.22	0.0010558
1963.52	-0.117992	261.241	-0.0133716	1460.57	0.00070648
1961.97	-0.118148	262.35	-0.0131563	1458.92	0.000363042
1960.43	-0.117698	263.459	-0.0129399	1457.27	2.54836e-05
1958.88	-0.119039	264.567	-0.0127224	1455.62	-0.000306195
1957.34	-0.118305	265.676	-0.0125038	1453.97	-0.000631994
1955.79	-0.120142	266.784	-0.0122841	1452.32	-0.000951914
1954.25	-0.116724	267.892	-0.0120634	1450.67	-0.00126595
1952.7	-0.119191	269	-0.0118415	1449.02	-0.00157411
1951.15	-0.122217	270.11	-0.0116186	1447.37	-0.0018764
1949.61	-0.121007	271.218	-0.0113946	1445.72	-0.0021728
1948.06	-0.118072	272.325	-0.0111695	1444.07	-0.00246332
1946.51	-0.113973	273.433	-0.0109434	1442.42	-0.00274796
1944.96	-0.112943	274.54	-0.0107161	1440.76	-0.00302672
1943.41	-0.110451	275.647	-0.0104878	1439.11	-0.00329961
1941.87	-0.103795	276.754	-0.0102584	1437.46	-0.00356661
1940.32	-0.102451	277.861	-0.0100279	1435.8	-0.00382773
1938.77	-0.102985	278.968	-0.0097963	1434.15	-0.00408298
1937.22	-0.100082	280.075	-0.00956364	1432.5	-0.00433234
1935.67	-0.0990336	281.181	-0.00932989	1430.84	-0.00457583
1934.12	-0.0950837	282.288	-0.00909506	1429.19	-0.00481343
1932.57	-0.0922345	283.394	-0.00885915	1427.53	-0.00504516
1931.02	-0.0864315	284.5	-0.00862216	1425.88	-0.005271
1929.46	-0.0852801	285.606	-0.00838408	1424.22	-0.00549097
1927.91	-0.0878871	286.712	-0.00814492	1422.56	-0.00570506
1926.36	-0.0852364	287.818	-0.00790468	1420.91	-0.00591326
1924.81	-0.0860019	288.923	-0.00766335	1419.25	-0.00568006
1923.26	-0.0815773	290.029	-0.00742094	1417.59	-0.00578926
1921.71	-0.0783371	291.134	-0.00717745	1415.94	-0.00624699
1920.15	-0.0714272	292.239	-0.00693288	1414.28	-0.00674632
1918.6	-0.072796	293.344	-0.00668722	1412.62	-0.0071162
1917.04	-0.0693145	294.449	-0.00644048	1410.96	-0.00703629
1915.49	-0.0708647	295.554	-0.00619265	1409.3	-0.00695224
1913.94	-0.069589	296.659	-0.00594375	1407.64	-0.00701483
1912.38	-0.0691818	297.763	-0.00569376	1405.98	-0.00727036
1910.83	-0.0672676	298.868	-0.00544268	1404.32	-0.00771566
1909.27	-0.0698277	299.972	-0.00519053	1402.66	-0.00806795
1907.71	-0.0673565	301.076	-0.00493729	1401	-0.00837542
1906.16	-0.067437	302.18	-0.00468297	1399.34	-0.0085475
1904.6	-0.0661158	303.284	-0.00458791	1397.68	-0.00845279
1903.05	-0.0594628	304.388	-0.00385256	1396.02	-0.00843274
1901.49	-0.0529312	305.492	-0.00335808	1394.36	-0.00835015
1899.93	-0.0503818	306.595	-0.00304138	1392.69	-0.00835952
1898.38	-0.0484832	307.698	-0.00286545	1391.03	-0.00847318
1896.82	-0.0476159	308.802	-0.00272115	1389.37	-0.00868085
1895.26	-0.0460268	309.905	-0.002806	1387.7	-0.00896336
1893.7	-0.0469098	311.008	-0.00323107	1386.04	-0.009112
1892.14	-0.0417176	312.111	-0.00366788	1384.38	-0.00911822
1890.58	-0.0418842	313.213	-0.00414418	1382.71	-0.0091465
1889.02	-0.0401653	314.316	-0.0046109	1381.04	-0.00904951
1887.46	-0.0359704	315.418	-0.0047955	1379.38	-0.00919174
1885.9	-0.0393521	316.521	-0.00486093	1377.71	-0.00951225
1884.34	-0.0391378	317.623	-0.00466323	1376.05	-0.00976973
1882.78	-0.041501	318.725	-0.00423706	1374.38	-0.0100511
1881.22	-0.0423325	319.827	-0.00362652	1372.71	-0.0101735
1879.66	-0.0399151	320.929	-0.00309982	1371.05	-0.0102064
1878.1	-0.0389796	322.028	-0.00271755	1369.38	-0.0102091
1876.54	-0.0336185	323.13	-0.00192223	1367.71	-0.0102008
1874.97	-0.0359365	324.231	-0.00106734	1366.04	-0.0102551
1873.41	-0.0403699	325.332	-0.000233098	1364.38	-0.0101903
1871.85	-0.0392661	326.433	0.000244509	1362.71	-0.0100457
1870.29	-0.0336214	327.534	0.000491915	1361.04	-0.0098274
1868.72	-0.0358384	328.635	0.000468451	1359.37	-0.00938649
1867.16	-0.0361067	329.736	0.000293368	1357.7	-0.00899075
1865.59	-0.0378435	330.837	3.50946e-05	1356.03	-0.00864918
1864.03	-0.0392208	331.937	-0.000340445	1354.36	-0.00865104
1862.46	-0.0351474	333.037	-0.000927411	1352.69	-0.00887906
1860.9	-0.0343895	334.138	-0.000902297	1351.02	-0.00934582
1859.33	-0.0336555	335.238	-0.000384191	1349.34	-0.00967877
1857.77	-0.0300082	336.336	0.000383993	1347.67	-0.00984408
1856.2	-0.0271705	337.435	0.00068626	1346	-0.00978286
1854.63	-0.0282077	338.535	0.00058086	1344.33	-0.00966473
1853.07	-0.0312238	339.635	0.000462796	1342.65	-0.00952251
1851.5	-0.0307294	340.734	0.000609075	1340.98	-0.00926278
1849.93	-0.034357	341.833	0.00124096	1339.31	-0.00896056
1848.37	-0.0333945	342.933	0.00244271	1337.63	-0.00886235
1846.8	-0.0328929	344.032	0.00409708	1335.96	-0.0088025
1845.23	-0.0293762	345.131	0.00581585	1334.28	-0.00892366
1843.66	-0.0340349	346.227	0.00725691	1332.61	-0.00905728
1842.09	-0.0296292	347.326	0.0084764	1330.93	-0.00905665
1840.52	-0.026241	348.424	0.00958835	1329.26	-0.00884567
1838.95	-0.0324738	349.523	0.010594	1327.58	-0.00875852
1837.38	-0.0315086	350.621	0.0117133	1325.9	-0.00899348
1835.81	-0.0326177	351.719	0.0134792	1324.23	-0.00906951
1834.24	-0.0349467	352.817	0.0151817	1322.55	-0.00897216
1832.67	-0.0376381	353.915	0.0165663	1320.87	-0.00887894
1831.1	-0.0388161	355.011	0.017963	1319.19	-0.00868272
1829.53	-0.0417894	356.108	0.0190328	1317.51	-0.0084785
1827.95	-0.0471537	357.206	0.0201491	1315.84	-0.00855606
1826.38	-0.0450067	358.303	0.0213921	1314.16	-0.00870862
1824.81	-0.0458137	359.4	0.0227653	1312.48	-0.00876044
1823.24	-0.0443385	360.497	0.0239793	1310.8	-0.00876173
1821.66	-0.0482632	361.594	0.024689	1309.12	-0.00889302
1820.09	-0.0470372	362.689	0.0254271	1307.44	-0.0090547
1818.52	-0.0457031	363.786	0.0261762	1305.76	-0.00932975
1816.94	-0.0441781	364.882	0.0269564	1304.07	-0.00980928
1815.37	-0.0377962	365.979	0.0283826	1302.39	-0.010211
1813.79	-0.0358254	367.075	0.0303164	1300.71	-0.0104813
1812.22	-0.035507	368.171	0.0325311	1299.03	-0.0106491
1810.64	-0.0331071	369.265	0.0343686	1297.35	-0.0107423
1809.06	-0.0348814	370.361	0.0356604	1295.66	-0.0110509
1807.49	-0.033148	371.457	0.0366314	1293.98	-0.011491
1805.91	-0.0323014	372.552	0.0373478	1292.3	-0.0121369
1804.34	-0.0325789	373.648	0.0381052	1290.61	-0.0125906
1802.76	-0.029966	374.743	0.0394724	1288.93	-0.0126045
1801.18	-0.0306042	375.836	0.0409873	1287.24	-0.0123607
1799.6	-0.0306197	376.931	0.042269	1285.56	-0.011954
1798.02	-0.0272488	378.026	0.0433612	1283.87	-0.0117344
1796.45	-0.0285266	379.121	0.0448562	1282.19	-0.0117526
1794.87	-0.026336	380.216	0.0464118	1280.5	-0.011944
1793.29	-0.0251354	381.309	0.0478783	1278.81	-0.0122602
1791.71	-0.026124	382.403	0.0495316	1277.13	-0.012546
1790.13	-0.0248343	383.497	0.0512976	1275.44	-0.0128547
1788.55	-0.0256845	384.592	0.0532519	1273.75	-0.0132148
1786.97	-0.0239471	385.686	0.0555701	1272.06	-0.0136221
1785.39	-0.025732	386.778	0.0578585	1270.38	-0.0139276
1783.81	-0.0245668	387.871	0.0595329	1268.69	-0.0142254
1782.22	-0.0228631	388.965	0.060629	1267	-0.014725
1780.64	-0.0206868	390.059	0.0615726	1265.31	-0.0154126
1779.06	-0.0149413	391.152	0.0627417	1263.62	-0.0160247
1777.48	-0.0142648	392.243	0.0641739	1261.93	-0.0165261
1775.9	-0.0107869	393.336	0.0657864	1260.24	-0.0168291
1774.31	-0.00846582	394.429	0.0671023	1258.55	-0.0169963
1772.73	-0.00216026	395.522	0.0678728	1256.86	-0.016763
1771.15	0.00399326	396.613	0.0683623	1255.16	-0.0166158
1769.56	0.0063714	397.706	0.0687333	1253.47	-0.0166384
1767.98	0.00817511	398.798	0.0694354	1251.78	-0.0167738
1766.39	0.00627473	399.891	0.0704045	1250.09	-0.0170065
1764.81	0.00498185	400.981	0.0713937	1248.39	-0.0172644
1763.22	0.00921939	402.073	0.072254	1246.7	-0.0174275
1761.64	0.0114887	403.165	0.073164	1245.01	-0.0176661
1760.05	0.0148936	404.257	0.0738506	1243.31	-0.0178472
1758.46	0.0139718	405.346	0.0742842	1241.62	-0.018231
1756.88	0.0123365	406.438	0.0747561	1239.92	-0.0184243
1755.29	0.00989906	407.53	0.0757421	1238.23	-0.0185188
1753.7	0.00574504	408.621	0.0766483	1236.53	-0.0184463
1752.12	0.00885893	409.71	0.0777979	1234.84	-0.0181381
1750.53	0.00838792	410.801	0.0789144	1233.14	-0.0178677
1748.94	0.0051567	411.892	0.0799433	1231.45	-0.0175724
1747.35	0.00181766	412.983	0.0806965	1229.75	-0.0173938
1745.76	0.00353014	414.072	0.0816627	1228.05	-0.0173817
1744.17	0.00176729	415.162	0.0830557	1226.35	-0.0174101
1742.58	-0.00267607	416.253	0.0844555	1224.65	-0.017412
1740.99	-0.00229107	417.341	0.0858906	1222.96	-0.0172198
1739.4	-0.00277436	418.431	0.0876015	1221.26	-0.0169841
1737.81	-0.00879499	419.521	0.0894477	1219.56	-0.016849
1736.22	-0.00866109	420.611	0.0911922	1217.86	-0.0166006
1734.63	-0.00820106	421.699	0.0927107	1216.16	-0.0163105
1733.04	-0.0070942	422.788	0.0941308	1214.46	-0.0158934
1731.45	-0.00603532	423.878	0.0951114	1212.76	-0.0154905
1729.85	-0.00919427	424.965	0.0961065	1211.06	-0.0153123
1728.26	-0.00839761	426.055	0.0973803	1209.36	-0.0152046
1726.67	-0.00266776	427.144	0.0985907	1207.65	-0.014918
1725.08	-0.00508836	428.231	0.0997425	1205.95	-0.0145533
1723.48	-0.00368982	429.32	0.101007	1204.25	-0.0141348
1721.89	-0.00660587	430.408	0.102098	1202.55	-0.0137886
1720.29	-0.00790124	431.495	0.102563	1200.84	-0.0136204
1718.7	-0.00620197	432.584	0.10309	1199.14	-0.0136326
1717.11	-0.000244179	433.672	0.103965	1197.44	-0.0137848
1715.51	0.000110576	434.758	0.104975	1195.73	-0.0137302
1713.91	0.000699123	435.846	0.106451	1194.03	-0.0135629
1712.32	-0.00246348	436.934	0.108127	1192.32	-0.0132431
1710.72	-0.00592603	438.02	0.109589	1190.62	-0.0125782
1709.12	-0.00873572	439.108	0.11073	1188.91	-0.0119376
1707.53	-0.0110432	440.195	0.112247	1187.21	-0.0113636
1705.93	-0.0119807	441.281	0.114083	1185.5	-0.0109877
1704.33	-0.0100441	442.368	0.116153	1183.79	-0.0107605
1702.74	-0.0155459	443.455	0.118657	1182.09	-0.0105432
1701.14	-0.0139416	444.54	0.121034	1180.38	-0.010102
1699.54	-0.0154714	445.627	0.122981	1178.67	-0.00972657
1697.94	-0.0134122	446.714	0.124504	1176.96	-0.0095167
1696.34	-0.0139291	447.799	0.126055	1175.25	-0.00942695
1694.74	-0.0143991	448.885	0.127636	1173.54	-0.00934398
1693.14	-0.0152242	449.972	0.12928	1171.84	-0.00932422
1691.54	-0.0143588	451.056	0.131206	1170.13	-0.00929648
1689.94	-0.0155749	452.142	0.133151	1168.42	-0.00926693
1688.34	-0.0120945	453.228	0.135264	1166.71	-0.00918518
1686.74	-0.00744794	454.312	0.137302	1165	-0.00908962
1685.14	-0.00156574	455.398	0.138952	1163.29	-0.00872765
1683.54	-0.000981762	456.482	0.140247	1161.57	-0.00824595
1681.93	0.00184812	457.567	0.141298	1159.86	-0.00790856
1680.33	0.00548979	458.653	0.143052	1158.15	-0.00760455
1678.73	0.011835	459.736	0.145479	1156.44	-0.00713759
1677.12	0.0140344	460.821	0.148118	1154.72	-0.00643191
1675.52	0.0200881	461.904	0.150852	1153.01	-0.00600795
1673.92	0.0214531	462.989	0.153608	1151.3	-0.00585751
1672.31	0.0249542	464.074	0.156306	1149.58	-0.00586665
1670.71	0.0277708	465.156	0.159363	1147.87	-0.00593704
1669.1	0.0309602	466.241	0.162576	1146.15	-0.00610442
1667.5	0.0259592	467.323	0.165802	1144.44	-0.00607781
1665.89	0.0269066	468.407	0.168881	1142.72	-0.00597501
1664.29	0.0315692	469.492	0.172131	1141.01	-0.00606628
1662.68	0.0344996	470.574	0.175845	1139.29	-0.00628568
1661.08	0.0357955	471.657	0.179532	1137.57	-0.00624123
1659.47	0.0378397	472.739	0.183039	1135.86	-0.00586307
1657.86	0.0439023	473.823	0.186414	1134.14	-0.00532621
1656.25	0.0486184	474.906	0.189367	1132.42	-0.00450256
1654.65	0.0494638	475.988	0.192146	1130.71	-0.00368412
1653.04	0.0521054	477.071	0.195209	1128.99	-0.0031254
1651.43	0.048972	478.152	0.198435	1127.27	-0.00305417
1649.82	0.0484212	479.235	0.201809	1125.55	-0.00312867
1648.21	0.0478231	480.316	0.205245	1123.83	-0.00298053
1646.6	0.0507433	481.398	0.209032	1122.11	-0.00254308
1644.99	0.0530875	482.481	0.21298	1120.39	-0.00193758
1643.38	0.0563515	483.561	0.216825	1118.67	-0.00116712
1641.77	0.0539929	484.644	0.220896	1116.95	-0.00057684
1640.16	0.0536796	485.724	0.224835	1115.23	-7.67432e-05
1638.55	0.0517781	486.806	0.228084	1113.5	0.000242637
1636.94	0.0484082	487.886	0.231566	1111.78	0.000706729
1635.33	0.0411231	488.968	0.235178	1110.06	0.0011777
1633.71	0.0386264	490.047	0.23858	1108.34	0.00162077
1632.1	0.0355114	491.129	0.241667	1106.62	0.00177147
1630.49	0.0364422	492.208	0.244823	1104.89	0.00163572
1628.88	0.0309168	493.29	0.24793	1103.17	0.00130719
1627.26	0.0279266	494.371	0.250894	1101.44	0.00111653
1625.65	0.0297282	495.45	0.254118	1099.72	0.00119521
1624.03	0.0291618	496.531	0.257453	1097.99	0.00172551
1622.42	0.0257524	497.61	0.260267	1096.27	0.002153
1620.8	0.0244578	498.69	0.262644	1094.54	0.00258743
1619.19	0.0214668	499.769	0.265277	1092.82	0.00303379
1617.57	0.022544	500.849	0.268517	1091.09	0.00352524
1615.96	0.0259051	501.927	0.272014	1089.36	0.00401462
1614.34	0.0251317	503.008	0.275674	1087.63	0.00440469
1612.72	0.0252588	504.086	0.279011	1085.91	0.00456926
1611.11	0.0274354	505.166	0.282061	1084.18	0.00461408
1609.49	0.0262521	506.243	0.284498	1082.45	0.00452004
1607.87	0.0214551	507.323	0.287118	1080.72	0.00476408
1606.26	0.0190908	508.401	0.29015	1078.99	0.00491715
1604.64	0.0206774	509.48	0.293397	1077.26	0.00493433
1603.02	0.0195517	510.557	0.296552	1075.54	0.00480406
1601.4	0.0224288	511.636	0.299397	1073.8	0.00461443
1599.78	0.0226663	512.713	0.302058	1072.07	0.00462195
1598.16	0.0261304	513.792	0.304316	1070.34	0.00467432
1596.54	0.0226966	514.869	0.306401	1068.61	0.00477693
1594.92	0.0205192	515.948	0.308987	1066.88	0.00502189
1593.3	0.0153924	517.024	0.311299	1065.15	0.00517579
1591.68	0.0124731	518.1	0.313831	1063.42	0.00521697
1590.06	0.00892338	519.179	0.316646	1061.68	0.00509091
1588.44	0.00934137	520.255	0.319525	1059.95	0.00499989
1586.81	0.01195	521.333	0.32264	1058.22	0.00486018
1585.19	0.0137938	522.409	0.325765	1056.48	0.00477109
1583.57	0.0146255	523.486	0.328919	1054.75	0.00484275
1581.95	0.0145111	524.562	0.331916	1053.01	0.00499993
1580.32	0.0134117	525.639	0.3345	1051.28	0.00517448
1578.7	0.0129038	526.715	0.337468	1049.54	0.00515388
1577.08	0.0163266	527.792	0.340471	1047.81	0.00511719
1575.45	0.012749	528.867	0.343578	1046.07	0.00499603
1573.83	0.0108969	529.942	0.347269	1044.34	0.00487957
1572.2	0.011123	531.019	0.351007	1042.6	0.00467432
1570.58	0.0129221	532.094	0.354492	1040.86	0.00447683
1568.95	0.0137435	533.17	0.357629	1039.12	0.00425903
1567.33	0.0154936	534.245	0.360353	1037.39	0.00401889
1565.7	0.0136905	535.321	0.363021	1035.65	0.00384561
1564.07	0.0104527	536.395	0.36575	1033.91	0.00391851
1562.45	0.0110514	537.469	0.36842	1032.17	0.00409079
1560.82	0.0102164	538.545	0.371252	1030.43	0.00425698
1559.19	0.00960038	539.619	0.374126	1028.69	0.00416684
1557.56	0.01203	540.695	0.376946	1026.95	0.00405542
1555.93	0.0130922	541.768	0.379891	1025.21	0.0038247
1554.31	0.0105025	542.844	0.382891	1023.47	0.00395165
1552.68	0.0109151	543.917	0.386054	1021.73	0.00414969
1551.05	0.0119938	544.99	0.389562	1019.99	0.00426772
1549.42	0.0142487	546.066	0.393114	1018.24	0.00423238
1547.79	0.0138653	547.138	0.397009	1016.5	0.00397956
1546.16	0.0162732	548.213	0.400519	1014.76	0.00364293
1544.53	0.0184863	549.286	0.40328	1013.02	0.00322323
1542.89	0.0252542	550.359	0.405569	1011.27	0.00278333
1541.26	0.0310801	551.433	0.407707	1009.53	0.00244416
1539.63	0.0355709	552.505	0.410253	1007.78	0.0019673
1538	0.0398346	553.578	0.413059	1006.04	0.00152709
1536.37	0.0382862	554.652	0.415965	1004.29	0.00119542
1534.73	0.0368189	555.724	0.418847	1002.55	0.000960033
1533.1	0.03578	556.797	0.421527	1000.8	0.00068016
1531.47	0.0349667	557.869	0.424467	999.057	0.000490912
1529.83	0.0337236	558.941	0.427786	997.311	0.000357477
1528.2	0.0377954	560.014	0.430794	995.564	0.000201523
1526.57	0.0359171	561.085	0.43364	993.816	4.08103e-05
1524.93	0.0356265	562.156	0.436931	992.068	-0.000206403
1523.29	0.0352235	563.23	0.440284	990.32	-0.000591824
1521.66	0.0356338	564.3	0.44327	988.572	-0.00108435
1520.03	0.0317247	565.373	0.446346	986.824	-0.0016241
1518.39	0.0305107	566.444	0.44946	985.074	-0.00195711
1516.75	0.0260253	567.514	0.452511	983.324	-0.00222875
1515.12	0.0242889	568.587	0.455991	981.574	-0.00251944
1513.48	0.0240856	569.657	0.459857	979.824	-0.0030612
1511.84	0.0204274	570.727	0.463225	978.074	-0.00364406
1510.2	0.0164629	571.799	0.465663	976.322	-0.00405336
1508.56	0.0158036	572.869	0.467754	974.572	-0.00415872
1506.93	0.0113976	573.939	0.469695	972.82	-0.004029
1505.29	0.0109865	575.011	0.471543	971.068	-0.00386912
1503.65	0.0103169	576.08	0.47381	969.314	-0.00381881
1502.01	0.0121301	577.15	0.476445	967.562	-0.00393281
1500.37	0.0102992	578.221	0.479242	965.809	-0.0037843
1498.73	0.00942898	579.29	0.482288	964.055	-0.00329291
1497.09	0.00927267	580.359	0.485264	962.301	-0.00271939
1495.45	0.0134359	581.428	0.48769	960.547	-0.00222682
1493.8	0.0154938	582.499	0.489723	958.793	-0.00195127
1492.16	0.0137724	583.568	0.491505	957.037	-0.00186936
1490.52	0.0111168	584.636	0.493223	955.281	-0.00188982
1488.88	0.0111348	585.707	0.495238	953.525	-0.00199475
1487.24	0.00859944	586.775	0.497613	951.77	-0.00175564
1485.59	0.00723931	587.843	0.500413	950.012	-0.00152885
1483.95	0.00661921	588.913	0.502924	948.256	-0.00120258
1482.3	0.00776921	589.981	0.505191	946.498	-0.0010258
1480.66	0.00861737	591.049	0.50735	944.74	-0.000815929
1479.02	0.00700388	592.116	0.509204	942.982	-0.000756384
1477.37	0.00565727	593.186	0.51079	941.223	-0.000606628
1475.73	0.00690534	594.253	0.512442	939.465	-0.000399319
1474.08	0.00876636	595.321	0.513728	937.705	-0.000101984
1472.44	0.00768575	596.39	0.514952	935.945	4.88681e-06
1470.79	0.00565691	597.457	0.515963	934.186	-2.35618e-06
1469.14	0.00487515	598.524	0.517116	932.424	-0.000161305
1467.5	0.00420527	599.59	0.5185	930.664	-5.29106e-05
1465.85	0.0042254	600.659	0.519672	928.902	0.000183644
1464.2	0.00279052	601.726	0.520919	927.141	0.000806394
1462.55	0.00343298	602.792	0.521892	925.379	0.00125114
1460.91	0.00335484	603.858	0.522651	923.617	0.00160969
1459.26	0.00128401	604.927	0.523513	921.854	0.00153096
1457.61	-0.00304001	605.993	0.524414	920.092	0.0012916
1455.96	-0.00122136	607.058	0.52533	918.328	0.00120692
1454.31	-0.000616018	608.124	0.526362	916.564	0.00122245
1452.66	0.00141398	609.192	0.527246	914.799	0.00135422
1451.01	0.00180278	610.257	0.527943	913.035	0.00170554
1449.36	0.00226089	611.323	0.528199	911.27	0.00202117
1447.71	0.00341609	612.388	0.528179	909.504	0.00253112
1446.06	0.00435882	613.455	0.52766	907.738	0.00298701
1444.4	0.00404108	614.52	0.526956	905.973	0.00364312
1442.75	0.00810121	615.585	0.526312	904.205	0.00430445
1441.1	0.00901429	616.65	0.526084	902.439	0.00502909
1439.45	0.0115185	617.715	0.525588	900.672	0.00579816
1437.79	0.0103163	618.781	0.524649	898.904	0.0065738
1436.14	0.0101287	619.846	0.523685	897.137	0.00728245
1434.49	0.011061	620.91	0.522623	895.367	0.00792519
1432.83	0.0115448	621.974	0.521503	893.598	0.00843136
1431.18	0.0085644	623.04	0.52063	891.83	0.00887617
1429.52	0.00969984	624.104	0.519767	890.061	0.00916328
1427.87	0.0138733	625.168	0.518439	888.289	0.00937518
1426.21	0.0151668	626.231	0.516858	886.52	0.00942826
1424.56	0.0127769	627.295	0.515435	884.748	0.00959403
1422.9	0.0116164	628.358	0.513914	882.979	0.00968693
1421.24	0.0114285	629.424	0.51144	881.207	0.00984077
1419.59	0.0139695	630.487	0.508339	879.434	0.0101655
1417.93	0.0172132	631.55	0.504888	877.662	0.0105787
1416.27	0.0167082	632.613	0.5015	875.889	0.0109151
1414.62	0.0161081	633.675	0.498724	874.117	0.0109612
1412.96	0.0176997	634.74	0.496637	872.344	0.0111162
1411.3	0.0167281	635.803	0.49471	870.568	0.0115052
1409.64	0.0169083	636.865	0.492068	868.795	0.0121351
1407.98	0.0202165	637.927	0.488866	867.02	0.0127296
1406.32	0.0236701	638.99	0.485178	865.246	0.0132788
1404.66	0.0243043	640.052	0.481082	863.471	0.0135493
1403	0.0280162	641.115	0.477476	861.695	0.013601
1401.34	0.0315463	642.177	0.474359	859.918	0.013622
1399.68	0.0342693	643.239	0.471688	858.143	0.0135848
1398.02	0.0344367	644.3	0.46905	856.365	0.0129839
1396.35	0.0395111	645.362	0.465892	854.588	0.0121497
1394.69	0.0431004	646.423	0.462519	852.811	0.0113584
1393.03	0.0439369	647.484	0.458724	851.031	0.0109065
1391.37	0.0416902	648.547	0.455014	849.254	0.010572
1389.7	0.0389067	649.608	0.451459	847.475	0.0105081
1388.04	0.0337899	650.669	0.44775	845.695	0.0102015
1386.38	0.0348662	651.73	0.443763	843.916	0.00971993
1384.71	0.0324397	652.79	0.439295	842.137	0.00911351
1383.05	0.0289901	653.851	0.434359	840.355	0.00867224
1381.38	0.0263711	654.911	0.429614	838.574	0.00812953
1379.72	0.0274483	655.973	0.424517	836.795	0.00761539
1378.05	0.0255157	657.033	0.419276	835.012	0.00731917
1376.38	0.0217552	658.093	0.413994	833.23	0.00714371
1374.72	0.0194091	659.153	0.408463	831.449	0.00691639
1373.05	0.0162259	660.213	0.402518	829.666	0.00683657
1371.38	0.01212	661.272	0.396555	827.883	0.00657704
1369.72	0.0118391	662.332	0.390851	826.1	0.00633957
1368.05	0.00839661	663.391	0.385101	824.316	0.00607549
1366.38	0.0061613	664.45	0.379365	822.531	0.00580686
1364.71	0.000930025	665.509	0.373784	820.746	0.00522388
1363.04	-0.00166379	666.57	0.368571	818.963	0.00439217
1361.38	-0.00416584	667.629	0.363029	817.176	0.00354834
1359.71	-0.00295093	668.688	0.357289	815.391	0.0027374
1358.04	-0.00263991	669.746	0.351746	813.605	0.00210811
1356.37	-0.00687076	670.805	0.345891	811.818	0.00175823
1354.7	-0.00648032	671.863	0.340242	810.031	0.00140427
1353.03	-0.00431025	672.921	0.334851	808.244	0.00106065
1351.35	-0.00593051	673.979	0.329224	806.457	0.000624177
1349.68	-0.00884197	675.037	0.323714	804.668	0.000110994
1348.01	-0.00971289	676.095	0.317674	802.881	-0.000379658
1346.34	-0.00674238	677.153	0.31183	801.092	-0.000791279
1344.67	-0.00809886	678.21	0.306361	799.303	-0.000895825
1342.99	-0.00908487	679.268	0.301183	797.512	-0.000847083
1341.32	-0.00965544	680.327	0.296147	795.723	-0.00104323
1339.64	-0.0113963	681.384	0.290762	793.932	-0.00142176
1337.97	-0.00971971	682.441	0.285317	792.141	-0.00188165
1336.3	-0.0107136	683.498	0.280094	790.35	-0.00219975
1334.62	-0.0113841	684.555	0.27488	788.559	-0.00252536
1332.95	-0.0115329	685.612	0.269828	786.768	-0.00283298
1331.27	-0.010786	686.668	0.264482	784.975	-0.00318779
1329.6	-0.00844216	687.725	0.258493	783.182	-0.00375854
1327.92	-0.00756688	688.781	0.252599	781.389	-0.00436065
1326.24	-0.00909231	689.837	0.247189	779.596	-0.0046859
1324.57	-0.00724832	690.893	0.241954	777.801	-0.00493364
1322.89	-0.00750264	691.949	0.236737	776.008	-0.00519741
1321.21	-0.00434767	693.005	0.231586	774.213	-0.00520634
1319.53	-0.0033794	694.061	0.226305	772.418	-0.00512483
1317.86	-0.00245938	695.117	0.220639	770.621	-0.00509801
1316.18	-0.000122693	696.172	0.215051	768.826	-0.00519302
1314.5	-0.000719614	697.227	0.209479	767.029	-0.00509859
1312.82	0.0034037	698.283	0.203833	765.234	-0.00489308
1311.14	0.00577357	699.338	0.198273	763.436	-0.00462492
1309.46	0.00816262	700.393	0.192972	761.639	-0.00450919
1307.78	0.00857166	701.448	0.187854	759.842	-0.00445262
1306.1	0.00789417	702.502	0.182854	758.043	-0.00462754
1304.42	0.00866626	703.557	0.178322	756.244	-0.00485869
1302.73	0.00902364	704.612	0.173912	754.445	-0.00503948
1301.05	0.00872112	705.666	0.169745	752.646	-0.00495442
1299.37	0.00910082	706.72	0.165427	750.846	-0.00485984
1297.69	0.0124461	707.774	0.160575	749.047	-0.00478672
1296	0.0150822	708.828	0.155656	747.246	-0.00485749
1294.32	0.0128302	709.882	0.151448	745.445	-0.0047937
1292.64	0.0119205	710.936	0.147871	743.645	-0.00479162
1290.95	0.0101921	711.99	0.144599	741.842	-0.00463772
1289.27	0.00901723	713.043	0.141317	740.041	-0.00392029
1287.58	0.00481675	714.096	0.137927	738.238	-0.00316775
1285.9	-0.000975945	715.15	0.134278	736.436	-0.00249419
1284.21	0.000264485	716.203	0.130593	734.631	-0.00193012
1282.53	0.000814116	717.256	0.12706	732.828	-0.00161933
1280.84	-0.00091446	718.309	0.123502	731.023	-0.00134578
1279.16	-0.00270625	719.362	0.119805	729.219	-0.00112255
1277.47	-0.00418372	720.414	0.116119	727.414	-0.000979334
1275.78	-0.0050821	721.467	0.112455	725.609	-0.000916408
1274.09	-0.00608767	722.519	0.109042	723.805	-0.00136358
1272.41	-0.00706386	723.571	0.105987	721.998	-0.00196291
1270.72	-0.0118071	724.622	0.103171	720.191	-0.00253882
1269.03	-0.0150443	725.674	0.100861	718.385	-0.00294187
1267.34	-0.0151501	726.726	0.0984417	716.578	-0.00291337
1265.65	-0.0163152	727.777	0.0958544	714.77	-0.00270753
1263.96	-0.0176967	728.829	0.0930216	712.963	-0.00231601
1262.27	-0.0166654	729.881	0.09019	711.154	-0.0021032
1260.58	-0.0179382	730.932	0.0877234	709.346	-0.00227405
1258.89	-0.0169505	731.983	0.0855652	707.535	-0.00227835
1257.2	-0.0189691	733.034	0.0836788	705.727	-0.00198583
1255.51	-0.0188243	734.086	0.0816632	703.916	-0.00169991
1253.81	-0.0215886	735.136	0.0794334	702.105	-0.00115846
1252.12	-0.0185009	736.187	0.0771394	700.295	-0.000705133
1250.43	-0.0187936	737.238	0.0744066	698.484	-0.000533992
1248.74	-0.0194372	738.287	0.0718876	696.674	-0.000757132
1247.04	-0.0165896	739.337	0.0696469	694.861	-0.000659242
1245.35	-0.017901	740.387	0.0678346	693.049	-0.000234699
1243.66	-0.0221341	741.438	0.0662598	691.236	0.000345902
1241.96	-0.0206432	742.488	0.0644404	689.424	0.000973106
1240.27	-0.0217576	743.538	0.0623434	687.609	0.0014503
1238.57	-0.0225725	744.587	0.0598356	685.795	0.00156943
1236.88	-0.0246105	745.637	0.0573658	683.982	0.00167639
1235.18	-0.0226493	746.687	0.0553528	682.166	0.00204314
1233.48	-0.0205177	747.734	0.0534464	680.352	0.00280094
1231.79	-0.0207288	748.784	0.0517728	678.537	0.00353386
1230.09	-0.0214299	749.833	0.0501721	676.721	0.00431557
1228.39	-0.0194114	750.882	0.0484054	674.904	0.00508162
1226.7	-0.0180225	751.931	0.0464737	673.088	0.0057128
1225	-0.0163434	752.98	0.0446298	671.271	0.00655364
1223.3	-0.0167429	754.029	0.0427136	669.453	0.00748804
1221.6	-0.0162395	755.077	0.0407157	667.635	0.0086232
1219.9	-0.0167629	756.124	0.0389082	665.816	0.00999319
1218.2	-0.0131981	757.172	0.0374904	663.998	0.0116191
1216.5	-0.00964824	758.22	0.0362327	662.18	0.0136075
1214.8	-0.00873803	759.268	0.0351161	660.359	0.0157511
1213.1	-0.00396908	760.316	0.0341686	658.541	0.017965
1211.4	-0.0017614	761.364	0.032874	656.721	0.0205488
1209.7	0.00127378	762.41	0.0309777	654.9	0.0230415
1208	0.00184314	763.458	0.0293397	653.078	0.0256844
1206.3	0.00027974	764.505	0.0281823	651.258	0.0280874
1204.6	0.00350065	765.553	0.0274255	649.436	0.0303352
1202.89	0.00422051	766.6	0.0271128	647.613	0.0327117
1201.19	0.00688517	767.647	0.0269128	645.791	0.0352654
1199.49	0.00608624	768.692	0.0262929	643.969	0.0380234
1197.78	0.00761472	769.739	0.0253263	642.145	0.040881
1196.08	0.00984848	770.786	0.0244232	640.32	0.0439635
1194.37	0.00783157	771.832	0.0235255	638.496	0.0474815
1192.67	0.00716745	772.879	0.0224835	636.672	0.0514092
1190.96	0.00822995	773.925	0.021362	634.848	0.055672
1189.26	0.00493277	774.97	0.0200934	633.021	0.0603273
1187.55	0.00189126	776.016	0.018708	631.195	0.0649496
1185.85	-0.00124452	777.062	0.0173051	629.369	0.0697921
1184.14	-0.00307987	778.108	0.0158572	627.543	0.074962
1182.43	-0.00600942	779.154	0.0142875	625.717	0.0803294
1180.72	-0.00673664	780.198	0.0127154	623.889	0.0859129
1179.02	-0.00712795	781.243	0.0115792	622.061	0.0917833
1177.31	-0.00950837	782.289	0.0106444	620.232	0.0977948
1175.6	-0.0107348	783.334	0.00990677	618.404	0.103969
1173.89	-0.012375	784.377	0.00954847	616.576	0.10984
1172.18	-0.0136228	785.422	0.00908115	614.746	0.115961
1170.47	-0.0178314	786.467	0.00826836	612.916	0.122288
1168.76	-0.0162831	787.512	0.00759383	611.086	0.129357
1167.05	-0.0172157	788.557	0.00710408	609.256	0.137118
1165.34	-0.0219592	789.599	0.00653439	607.424	0.145068
1163.63	-0.0243403	790.644	0.00599054	605.594	0.153255
1161.92	-0.0250863	791.688	0.00535039	603.762	0.161403
1160.21	-0.0267891	792.732	0.0046627	601.93	0.169971
1158.5	-0.0275154	793.775	0.00345438	600.098	0.179268
1156.78	-0.0285523	794.819	0.00246439	598.264	0.188755
1155.07	-0.0285424	795.862	0.00214689	596.43	0.198395
1153.36	-0.0311446	796.906	0.0017448	594.598	0.207966
1151.64	-0.0310958	797.948	0.00168211	592.762	0.217686
1149.93	-0.0335864	798.991	0.00171034	590.928	0.227251
1148.22	-0.0329655	800.035	0.00148104	589.094	0.237121
1146.5	-0.029239	801.078	0.00109881	587.258	0.247234
1144.79	-0.0282682	802.119	0.000454393	585.422	0.257555
1143.07	-0.0309014	803.162	0.000251291	583.586	0.268064
1141.36	-0.0309071	804.205	0.000109273	581.75	0.278826
1139.64	-0.0291256	805.246	-3.9757e-05	579.912	0.289775
1137.92	-0.0315304	806.289	-0.000146275	578.074	0.300857
1136.21	-0.029063	807.331	-0.000512765	576.236	0.312025
1134.49	-0.0267167	808.374	-0.000902699	574.398	0.323468
1132.77	-0.0270544	809.414	-0.00123974	572.561	0.33489
1131.05	-0.0241458	810.456	-0.00162115	570.721	0.3468
1129.33	-0.0215055	811.498	-0.00181483	568.881	0.358608
1127.62	-0.0181795	812.538	-0.0021998	567.043	0.37043
1125.9	-0.0159848	813.58	-0.0024351	565.201	0.382428
1124.18	-0.0154802	814.622	-0.00235743	563.361	0.394391
1122.46	-0.0119398	815.663	-0.00213996	561.52	0.406342
1120.74	-0.00864627	816.703	-0.00171529	559.68	0.41841
1119.02	-0.00928112	817.744	-0.00147543	557.838	0.430501
1117.3	-0.00800404	818.785	-0.00136792	555.994	0.442163
1115.58	-0.0106231	819.825	-0.00121702	554.152	0.453375
1113.85	-0.0110252	820.866	-0.00127057	552.309	0.46468
1112.13	-0.00592718	821.906	-0.00106689	550.465	0.475829
1110.41	-0.005145	822.945	-0.000879265	548.621	0.486873
1108.69	-0.00206944	823.986	-0.000634355	546.777	0.497476
1106.96	-0.00373554	825.026	-0.000315722	544.934	0.507735
1105.24	-0.00446168	826.065	-0.000163842	543.088	0.517475
1103.52	-0.00444781	827.105	0.000309557	541.242	0.526962
1101.79	-0.00778127	828.145	0.000994696	539.396	0.536595
1100.07	-0.0066829	829.183	0.00163525	537.551	0.546326
1098.34	-0.00604397	830.223	0.00206929	535.703	0.555963
1096.62	-0.00323155	831.263	0.00235021	533.857	0.565134
1094.89	-0.00136729	832.301	0.00241428	532.01	0.573325
1093.17	-0.000389601	833.34	0.00259364	530.162	0.580824
1091.44	-0.00138022	834.38	0.00308033	528.312	0.587732
1089.71	-0.000433927	835.417	0.00377525	526.465	0.59462
1087.99	0.000551806	836.456	0.00393996	524.615	0.601618
1086.26	0.000158375	837.493	0.0033997	522.766	0.608543
1084.53	0.00436267	838.532	0.00286561	520.916	0.614924
1082.8	0.00573265	839.571	0.00259598	519.064	0.620533
1081.07	0.00471915	840.608	0.00264031	517.215	0.6253
1079.34	0.00678812	841.646	0.00311463	515.363	0.629578
1077.62	0.00718933	842.685	0.00360332	513.512	0.633323
1075.88	0.0074994	843.721	0.00392706	511.66	0.636822
1074.16	0.00489257	844.759	0.00398095	509.809	0.639928
1072.43	0.00470953	845.795	0.00407663	507.955	0.642615
1070.69	0.00841615	846.833	0.00435207	506.102	0.644715
1068.96	0.00612149	847.871	0.00455423	504.248	0.646044
1067.23	-2.83979e-05	848.907	0.00482467	502.395	0.646837
1065.5	-0.00263834	849.945	0.00498021	500.539	0.647297
1063.77	-0.00346849	850.98	0.00495814	498.686	0.647445
1062.04	-0.00424333	852.018	0.00477616	496.83	0.647018
1060.3	-0.00428384	853.055	0.00479663	494.975	0.64602
1058.57	-0.0069352	854.09	0.00513427	493.119	0.644655
1056.83	-0.00675381	855.127	0.00583604	491.262	0.642538
1055.1	-0.00769477	856.162	0.00649102	489.404	0.639797
1053.37	-0.0073091	857.199	0.00705633	487.547	0.636761
1051.63	-0.00825542	858.235	0.00712793	485.689	0.633208
1049.89	-0.0108998	859.27	0.00694404	483.832	0.629321
1048.16	-0.0101656	860.306	0.00674503	481.973	0.624999
1046.42	-0.0081574	861.341	0.00653241	480.115	0.620294
1044.69	-0.0104378	862.377	0.00619687	478.256	0.614922
1042.95	-0.00935201	863.411	0.00628341	476.396	0.60887
1041.21	-0.00643209	864.447	0.00632864	474.535	0.60272
1039.48	-0.00837163	865.483	0.00622669	472.676	0.59631
1037.74	-0.00671087	866.516	0.00585077	470.814	0.589304
1036	-0.00338396	867.552	0.00544463	468.953	0.582123
1034.26	-0.00100998	868.586	0.00510351	467.092	0.574374
1032.52	-0.000168604	869.621	0.00505952	465.229	0.566362
1030.78	0.000986717	870.654	0.00536522	463.367	0.558172
1029.04	0.00099214	871.689	0.00566763	461.504	0.549815
1027.3	0.00240925	872.722	0.00555137	459.641	0.541433
1025.56	0.00590173	873.757	0.00543752	457.775	0.532751
1023.82	0.00644729	874.79	0.00520175	455.912	0.523811
1022.08	0.00680642	875.825	0.00475964	454.047	0.51464
1020.34	0.0109279	876.859	0.00431259	452.182	0.505218
1018.6	0.0127125	877.891	0.00437056	450.316	0.495922
1016.86	0.00983383	878.926	0.00456367	448.451	0.486714
1015.11	0.00580602	879.958	0.00491675	446.584	0.477551
1013.37	0.0105584	880.992	0.00535682	444.719	0.468235
1011.62	0.0105739	882.024	0.00535249	442.852	0.458604
1009.88	0.0108019	883.058	0.0050929	440.984	0.448777
1008.14	0.0110644	884.089	0.00472784	439.115	0.439145
1006.39	0.010113	885.123	0.00458809	437.248	0.429603
1004.65	0.0114115	886.154	0.00446154	435.379	0.420052
1002.9	0.0116367	887.188	0.00439332	433.51	0.410405
1001.16	0.010931	888.219	0.00468107	431.641	0.400762
999.41	0.00725713	889.252	0.00494523	429.77	0.391319
997.664	0.00669094	890.283	0.00499153	427.9	0.381998
995.918	0.00353382	891.316	0.0048716	426.029	0.373091
994.17	0.00148589	892.347	0.00432588	424.158	0.364027
992.424	-0.000607736	893.379	0.00399118	422.285	0.354708
990.676	7.0587e-05	894.41	0.00391915	420.414	0.345583
988.926	0.000683474	895.44	0.00392635	418.541	0.336423
987.178	-0.00315748	896.472	0.00363724	416.668	0.327482
985.43	-0.00271894	897.503	0.0032746	414.795	0.318569
983.68	-0.00252263	898.535	0.00268967	412.922	0.309657
981.93	-0.00411567	899.565	0.00226672	411.047	0.301044
980.18	-0.00738856	900.596	0.00208007	409.174	0.292772
978.43	-0.0085417	901.626	0.0020126	407.299	0.285003
976.678	-0.00905863	902.658	0.00159847	405.422	0.277244
974.926	-0.0102457	903.687	0.00113041	403.547	0.269558
973.176	-0.00950933	904.718	0.000802799	401.67	0.261998
971.422	-0.0103042	905.747	0.00047215	399.795	0.254551
969.67	-0.0101707	906.779	6.43616e-05	397.918	0.247064
967.918	-0.00896368	907.807	-0.000203844	396.039	0.239675
966.164	-0.0104479	908.836	-0.00036579	394.162	0.232211
964.41	-0.0118535	909.867	-0.000652152	392.283	0.224981
962.656	-0.00969907	910.896	-0.000955144	390.404	0.218187
960.902	-0.00891391	911.926	-0.00128468	388.525	0.211838
959.148	-0.0085344	912.955	-0.00182217	386.646	0.205653
957.393	-0.00719099	913.985	-0.00242705	384.766	0.199412
955.637	-0.007762	915.013	-0.00286428	382.887	0.192867
953.881	-0.00624826	916.041	-0.00293054	381.006	0.186567
952.125	-0.0044984	917.071	-0.00273892	379.125	0.180412
950.369	-0.00448738	918.099	-0.00251168	377.242	0.174469
948.611	-0.00560269	919.128	-0.00195207	375.361	0.168588
946.854	-0.00947719	920.156	-0.00128457	373.479	0.162928
945.096	-0.00895364	921.183	-0.000834771	371.596	0.157286
943.338	-0.00793499	922.213	-0.000217139	369.713	0.151501
941.58	-0.00504541	923.24	0.000216079	367.828	0.145847
939.82	-0.00601505	924.269	0.000468377	365.945	0.140505
938.062	-0.00636485	925.296	0.00068909	364.061	0.134945
936.303	-0.0052393	926.323	0.00101862	362.176	0.129427
934.543	-0.00605128	927.351	0.00145692	360.289	0.123851
932.781	-0.00430363	928.378	0.00182687	358.404	0.118543
931.021	-0.00441627	929.406	0.00215416	356.518	0.113382
929.26	-0.00775693	930.433	0.00241208	354.631	0.108744
927.498	-0.00997085	931.459	0.00222204	352.744	0.104402
925.736	-0.00980299	932.487	0.00211714	350.857	0.100168
923.975	-0.00976633	933.513	0.00213546	348.969	0.0956734
922.211	-0.00961737	934.539	0.00215511	347.08	0.0911223
920.449	-0.00776883	935.567	0.00225599	345.191	0.0865886
918.686	-0.00843899	936.592	0.00246666	343.303	0.0824407
916.922	-0.00600417	937.618	0.00274036	341.414	0.0784884
915.156	-0.00723596	938.645	0.00295864	339.523	0.0746807
913.393	-0.0044844	939.671	0.00311211	337.633	0.0706364
911.627	-0.00177936	940.696	0.00337102	335.742	0.0664638
909.861	0.000447732	941.723	0.00359508	333.852	0.0618048
908.096	-0.000427363	942.748	0.00379972	331.959	0.0572266
906.33	0.000802679	943.775	0.0038535	330.068	0.0528593
904.564	-0.00291823	944.799	0.00396654	328.176	0.0488516
902.797	-0.00175054	945.824	0.00423072	326.283	0.0451585
901.029	-0.00142353	946.849	0.00450844	324.389	0.0420967
899.262	-0.00383008	947.875	0.00470885	322.496	0.0391583
897.494	-0.00719108	948.899	0.0048669	320.602	0.0361172
895.727	-0.00858901	949.923	0.00485439	318.707	0.0327345
893.957	-0.00814911	950.949	0.00493642	316.812	0.0294281
892.188	-0.00727612	951.973	0.00514229	314.916	0.0259633
890.418	-0.0069991	952.997	0.00563942	313.021	0.0226762
888.648	-0.00923416	954.023	0.00599566	311.125	0.019401
886.879	-0.0108272	955.046	0.00605771	309.229	0.0159017
885.107	-0.0111849	956.07	0.00604722	307.33	0.0124207
883.336	-0.0107544	957.095	0.00627659	305.434	0.00907675
881.564	-0.00987211	958.118	0.00645843	303.535	0.00570078
879.793	-0.0102524	959.141	0.00670737	301.637	0.00265318
878.021	-0.00963521	960.166	0.00668368	299.738	-8.15634e-05
876.248	-0.0109557	961.189	0.00671861	297.84	-0.0024193
874.477	-0.00953867	962.212	0.00700807	295.939	-0.0046036
872.703	-0.00922631	963.234	0.00743812	294.039	-0.00666227
870.928	-0.00909746	964.259	0.00818881	292.139	-0.00857784
869.154	-0.00734074	965.281	0.00880155	290.238	-0.0106961
867.381	-0.00717606	966.303	0.00920449	288.338	-0.0124473
865.605	-0.0050944	967.325	0.00949696	286.436	-0.0138376
863.83	-0.00246829	968.349	0.00965639	284.533	-0.0150328
862.055	-0.00367628	969.371	0.00972019	282.631	-0.0161916
860.277	-0.00215492	970.393	0.00953184	280.729	-0.0175104
858.502	-0.00247129	971.417	0.00926502	278.824	-0.018806
856.725	-0.00379492	972.438	0.00936258	276.92	-0.0198022
854.947	-0.00472963	973.46	0.0094579	275.016	-0.0202028
853.17	-0.0035828	974.481	0.00992624	273.111	-0.0199821
851.393	-0.00236401	975.504	0.0104146	271.207	-0.0197103
849.613	0.0001985	976.525	0.0106678	269.301	-0.0195148
847.836	-0.00224268	977.546	0.0105516	267.395	-0.0193014
846.057	-0.00364976	978.567	0.0102543	265.488	-0.018732
844.277	-0.00299045	979.588	0.0098535	263.582	-0.0176433
842.496	-0.0032284	980.61	0.009535	261.676	-0.0164118
840.717	-0.00486769	981.631	0.00945185	259.768	-0.0152714
838.936	-0.0076252	982.651	0.00985671	257.859	-0.0144379
837.154	-0.010003	983.672	0.0101739	255.951	-0.013948
835.373	-0.0120797	984.694	0.0102647	254.043	-0.0130683
833.592	-0.0106566	985.714	0.0101179	252.133	-0.0120032
831.811	-0.00922501	986.734	0.00962816	250.223	-0.0108275
830.027	-0.00850453	987.753	0.00895034	248.312	-0.0097584
828.244	-0.00650008	988.773	0.00853017	246.402	-0.00865552
826.461	-0.00548919	989.795	0.00859357	244.492	-0.00737879
824.678	-0.0059651	990.814	0.00846863	242.58	-0.00601985
822.893	-0.00553199	991.833	0.0083196	240.668	-0.00460082
821.109	-0.00567484	992.853	0.00815997	238.756	-0.00291901
819.324	-0.00446877	993.872	0.00773603	236.844	-0.00127409
817.539	-0.00514053	994.893	0.00720269	234.93	0.000436314
815.752	-0.00397195	995.911	0.00694716	233.016	0.00217927
813.967	-0.00549496	996.93	0.00692488	231.102	0.00399056
812.18	-0.00273915	997.949	0.00674165	229.188	0.00576925
810.395	-0.00257411	998.967	0.00652047	227.273	0.00776188
808.607	-0.00170857	999.988	0.00670406	225.357	0.00999927
806.818	-0.00285135	1001.01	0.00675398	223.441	0.0122613
805.031	-0.00168092	1002.02	0.0066045	221.525	0.0144679
803.242	-0.000406967	1003.04	0.00658569	219.609	0.0163395
801.453	0.00193817	1004.06	0.00644455	217.691	0.0178588
799.664	0.00354694	1005.08	0.00587589	215.775	0.01895
797.875	0.00211477	1006.1	0.00547883	213.857	0.0201068
796.086	0.000815111	1007.12	0.0051717	211.939	0.0216209
794.295	-0.000391835	1008.13	0.00508778	210.02	0.0232441
792.504	-0.00254844	1009.15	0.00505937	208.102	0.0249514
790.713	-0.00386628	1010.17	0.00526883	206.182	0.0269718
788.922	-0.00862187	1011.18	0.00531566	204.262	0.0289617
787.131	-0.00942555	1012.2	0.00487419	202.342	0.0308489
785.338	-0.00888746	1013.22	0.00426975	200.42	0.0322623
783.545	-0.00939276	1014.24	0.00373812	198.498	0.0338539
781.752	-0.00861758	1015.25	0.00323364	196.578	0.0354622
779.959	-0.00675693	1016.27	0.00307413	194.654	0.0370871
778.164	-0.00553791	1017.29	0.00271001	192.732	0.0387287
776.371	-0.0063415	1018.3	0.00210071	190.811	0.040387
774.576	-0.00516148	1019.32	0.00130791	188.887	0.0420619
772.781	-0.00665357	1020.34	0.000733337	186.963	0.0437535
770.986	-0.00747686	1021.35	0.000121154	185.039	0.0454617
769.189	-0.00639997	1022.37	-0.000326468	183.113	0.0471867
767.395	-0.0085969	1023.38	-0.00054303	181.188	0.0489282
765.598	-0.00618278	1024.4	-0.000800348	179.264	0.0506865
763.801	-0.00706117	1025.42	-0.00110603	177.336	0.0524614
762.004	-0.00539255	1026.43	-0.00112436	175.41	0.054253
760.205	-0.00195049	1027.45	-0.00128568	173.484	0.0560613
758.408	4.67842e-05	1028.46	-0.00130291	171.557	0.0578862
756.609	0.000573866	1029.48	-0.00115209	169.629	0.0597278
754.811	0.000932394	1030.49	-0.00092445	167.701	0.061586
753.012	-0.000647035	1031.51	-0.000891423	165.771	0.0634609
751.211	0.00114899	1032.52	-0.00122489	163.844	0.0653525
749.412	0.00160645	1033.54	-0.00148924	161.914	0.0672607
747.611	0.00173447	1034.55	-0.00159909	159.984	0.0691857
745.811	0.000748854	1035.57	-0.00145171	158.053	0.0711272
744.01	-0.000963845	1036.58	-0.000969687	156.123	0.0730855
742.207	0.000527073	1037.59	-0.000591082	154.191	0.0750604
740.406	0.00122478	1038.61	-0.00029351	152.26	0.077052
738.604	-0.000236305	1039.62	-0.000149218	150.328	0.0790602
736.801	-0.000246218	1040.64	0.000169871	148.395	0.0810851
734.998	0.000703946	1041.65	0.000920331	146.463	0.0831267
733.193	0.00216363	1042.66	0.00168799	144.529	0.0851849
731.391	0.00197698	1043.68	0.00211472	142.596	0.0872598
729.586	0.00290411	1044.69	0.00216058	140.662	0.0893514
727.781	0.00405653	1045.7	0.00179654	138.727	0.0914596
725.975	0.00795357	1046.72	0.00142809	136.791	0.0935845
724.17	0.00916614	1047.73	0.00123456	134.855	0.0957261
722.363	0.00629325	1048.74	0.00143442	132.92	0.0978843
720.559	0.00580048	1049.76	0.00156172	130.984	0.100059
718.752	0.00672948	1050.77	0.00148087	129.047	0.102251
716.943	0.00862195	1051.78	0.00116175	127.109	0.104459
715.137	0.00986297	1052.79	0.000755379	125.172	0.106684
713.328	0.0100591	1053.81	0.000571766	123.234	0.108925
711.52	0.0124898	1054.82	0.000961042	121.295	0.111184
709.711	0.0117797	1055.83	0.00148776	119.357	0.113459
707.902	0.010851	1056.84	0.00222618	117.418	0.11575
706.094	0.0110579	1057.85	0.00270028	115.479	0.118058
704.283	0.00795778	1058.87	0.00306982	113.537	0.120383
702.473	0.00697576	1059.88	0.00323954	111.596	0.122725
700.662	0.00653455	1060.89	0.00329489	109.656	0.125083
698.852	0.00639311	1061.9	0.0034308	107.715	0.127458
697.041	0.005887	1062.91	0.00335689	105.771	0.129849
695.229	0.00579263	1063.92	0.0031841	103.83	0.132258
693.416	0.00524403	1064.93	0.00296214
691.604	0.00349549	1065.94	0.00289247
689.791	0.003777	1066.96	0.00330845
687.977	0.00486888	1067.97	0.00362065
686.164	0.00339131	1068.98	0.0039024
684.35	0.0027467	1069.98	0.00414049
682.535	0.00465474	1071	0.00441982
680.721	0.00426841	1072.01	0.0048694
678.904	0.00706959	1073.02	0.00548442
677.088	0.00566419	1074.03	0.00612553
675.273	0.00790154	1075.04	0.00630629
673.455	0.00750531	1076.04	0.00608619
671.639	0.00692085	1077.05	0.00603834
669.822	0.00651885	1078.06	0.00625818
668.004	0.00433584	1079.07	0.0065505
666.186	0.00751817	1080.08	0.00681337
664.367	0.0110827	1081.09	0.00696184
662.549	0.0108636	1082.1	0.00692135
660.729	0.0109414	1083.11	0.00689048
658.91	0.011681	1084.12	0.00706888
657.09	0.0126027	1085.13	0.00727974
655.27	0.0111512	1086.14	0.00757092
653.447	0.0118257	1087.14	0.00767161
651.627	0.0121521	1088.15	0.0079002
649.805	0.0124118	1089.16	0.00785279
647.982	0.0142659	1090.17	0.00758088
646.16	0.0165692	1091.17	0.00711712
644.338	0.0168109	1092.18	0.00664623
642.514	0.0173484	1093.19	0.00644033
640.689	0.0212253	1094.2	0.00646282
638.867	0.020248	1095.21	0.00647732
637.041	0.019522	1096.21	0.00660063
635.217	0.0207723	1097.22	0.00646509
633.391	0.0194136	1098.23	0.00620954
631.566	0.0190103	1099.23	0.0060851
629.74	0.0172904	1100.24	0.00619742
627.914	0.0155998	1101.25	0.00637284
626.086	0.0137703	1102.25	0.00629026
624.26	0.0149816	1103.26	0.00614345
622.432	0.0119309	1104.27	0.00580298
620.604	0.0108153	1105.27	0.00540532
618.775	0.00851682	1106.28	0.00510552
616.945	0.00806753	1107.28	0.00510308
615.117	0.00747687	1108.29	0.00516125
613.287	0.00540543	1109.3	0.00551338
611.457	0.00689111	1110.3	0.00605801
609.627	0.00664604	1111.31	0.0064548
607.795	0.00523758	1112.31	0.00631731
605.965	0.0052219	1113.32	0.00607257
604.133	0.0064024	1114.32	0.00563048
602.301	0.00448126	1115.33	0.00521272
600.469	0.00298206	1116.33	0.00496775
598.635	0.00481234	1117.34	0.00496188
596.803	0.00292629	1118.34	0.00474197
594.969	0.00298811	1119.34	0.00451926
593.135	0.00324963	1120.35	0.00468672
591.299	0.00291312	1121.35	0.00489366
589.465	0.00294948	1122.36	0.0048247
587.629	0.00415647	1123.36	0.00483774
585.793	0.00531125	1124.36	0.00461454
583.957	0.00202107	1125.37	0.00403425
582.121	0.00148695	1126.37	0.00350598
580.285	0.00184768	1127.38	0.00344106
578.447	0.00198767	1128.38	0.00349786
576.609	0.00248823	1129.38	0.00356067
574.771	0.00266719	1130.39	0.00368952
572.934	0.00512166	1131.39	0.00354987
571.094	0.00708342	1132.39	0.00307333
569.254	0.00695114	1133.39	0.00282629
567.414	0.00816949	1134.4	0.00275765
565.574	0.00774941	1135.4	0.00269976
563.734	0.00809221	1136.4	0.00272602
561.893	0.00904885	1137.41	0.00286256
560.053	0.00886377	1138.41	0.00292326
558.211	0.00977436	1139.41	0.00308837
556.367	0.00973907	1140.41	0.00337707
554.525	0.00811723	1141.41	0.00372086
552.682	0.00918105	1142.41	0.0038688
550.84	0.0105172	1143.42	0.0042346
548.996	0.0102946	1144.42	0.00442592
547.15	0.0090807	1145.42	0.00424033
545.307	0.00691254	1146.42	0.00399673
543.461	0.00779548	1147.42	0.0039521
541.617	0.00687089	1148.42	0.00410965
539.771	0.00648031	1149.42	0.00466298
537.924	0.0052345	1150.42	0.00521655
536.078	0.00466847	1151.42	0.0057132
534.23	0.00232047	1152.43	0.00592469
532.383	0.0018757	1153.42	0.0062234
530.535	0.00123594	1154.42	0.00684584
528.688	-9.22908e-05	1155.43	0.00746672
526.84	0.00229894	1156.43	0.0080677
524.99	0.00392845	1157.42	0.00864322
523.141	0.00592587	1158.43	0.00912477
521.291	0.00648277	1159.43	0.00956983
519.439	0.0109366	1160.42	0.010142
517.59	0.0139389	1161.42	0.0108225
515.738	0.0143648	1162.42	0.0112084
513.887	0.0162956	1163.42	0.0109924
512.035	0.0229	1164.42	0.0106085
510.184	0.0278462	1165.42	0.0102942
508.33	0.0338961	1166.42	0.0102349
506.477	0.0393929	1167.42	0.010553
504.623	0.045179	1168.42	0.0111823
502.77	0.0512097	1169.42	0.0117739
500.916	0.0580736	1170.41	0.0119154
499.061	0.0641697	1171.41	0.0120964
497.205	0.0727138	1172.41	0.012511
495.35	0.0815509	1173.41	0.0132251
493.494	0.0913836	1174.41	0.0141775
491.639	0.108635	1175.4	0.0149732
489.781	0.131799	1176.4	0.0155102
487.924	0.16523	1177.4	0.0157919
486.066	0.202054	1178.4	0.0156722
484.209	0.242955	1179.39	0.0157328
482.35	0.287652	1180.39	0.0159554
480.492	0.335086	1181.39	0.0160352
478.633	0.380223	1182.38	0.0160705
476.773	0.422575	1183.38	0.0160697
474.912	0.461075	1184.38	0.0164952
473.053	0.49488	1185.37	0.0170038
471.191	0.526055	1186.37	0.0175012
469.33	0.548582	1187.37	0.0179894
467.469	0.567601	1188.36	0.0182088
465.605	0.578906	1189.36	0.0183505
463.744	0.584026	1190.36	0.0187332
461.881	0.580791	1191.35	0.0192634
460.018	0.570309	1192.35	0.0198283
458.154	0.556405	1193.34	0.0200661
456.289	0.5353	1194.34	0.0200368
454.426	0.509622	1195.33	0.019858
452.561	0.475314	1196.33	0.0198109
450.695	0.433731	1197.32	0.0198181
448.828	0.390833	1198.32	0.0197993
446.963	0.344222	1199.31	0.0198206
445.096	0.295991	1200.31	0.0197814
443.229	0.247191	1201.3	0.0195873
441.361	0.204097	1202.3	0.0194714
439.494	0.165709	1203.29	0.0196733
437.625	0.136265	1204.29	0.020131
435.758	0.111194	1205.28	0.020511
433.889	0.0930457	1206.27	0.0209765
432.02	0.0816934	1207.27	0.0210629
430.148	0.0713788	1208.26	0.0209132
428.279	0.0657082	1209.26	0.0204504
426.408	0.0612255	1210.25	0.0200445
424.537	0.0567262	1211.24	0.019582
422.666	0.0505766	1212.24	0.0192904
420.793	0.0454543	1213.23	0.0191679
418.92	0.0434407	1214.22	0.019157
417.049	0.0400849	1215.22	0.0191704
415.174	0.0395067	1216.21	0.0191299
413.301	0.0368233	1217.2	0.0188398
411.428	0.0351868	1218.2	0.0185318
409.553	0.0317401	1219.19	0.0183583
407.678	0.0293332	1220.18	0.0184503
405.803	0.0263376	1221.17	0.018516
403.928	0.0249909	1222.16	0.0185158
402.051	0.023618	1223.16	0.0185978
400.174	0.0217197	1224.15	0.0185342
398.297	0.0199731	1225.14	0.0184639
396.42	0.0142245	1226.13	0.018189
394.543	0.0109219	1227.12	0.0178785
392.664	0.00931358	1228.12	0.0175871
390.785	0.00731423	1229.11	0.0172637
388.906	0.00626525	1230.1	0.0169418
387.027	0.00648001	1231.09	0.01654
385.146	0.0055663	1232.08	0.015975
383.268	0.00595581	1233.07	0.0155689
381.387	0.00518227	1234.06	0.0154406
379.506	0.00154545	1235.05	0.0155051
377.623	0.00231668	1236.04	0.0157429
375.742	0.00288042	1237.03	0.0158053
373.859	0.00109666	1238.02	0.0157477
371.977	0.00331954	1239.01	0.0154698
370.094	0.00398661	1240	0.0150717
368.211	0.00373915	1240.99	0.0145375
366.326	0.00546148	1241.98	0.0139933
364.441	0.00914478	1242.97	0.013558
362.557	0.0111878	1243.96	0.0135215
360.672	0.0134712	1244.95	0.0136899
358.787	0.0139631	1245.94	0.0141994
356.9	0.0133721	1246.93	0.0146082
355.014	0.0152307	1247.92	0.0148961
353.127	0.0168243	1248.91	0.0149349
351.24	0.0187578	1249.9	0.0146958
349.352	0.0186006	1250.89	0.0143682
347.463	0.0194369	1251.87	0.0142389
345.574	0.0192097	1252.86	0.0140117
343.686	0.0160589	1253.85	0.0136615
341.797	0.0150338	1254.84	0.0133382
339.906	0.0169722	1255.83	0.0130001
338.016	0.0186277	1256.82	0.0126583
336.125	0.0185711	1257.81	0.0121845
334.234	0.017009	1258.79	0.0117226
332.344	0.016969	1259.78	0.0112118
330.451	0.0156792	1260.77	0.0107065
328.559	0.0112183	1261.76	0.0103798
326.666	0.0116283	1262.74	0.0102126
324.773	0.0111822	1263.73	0.00998421
322.879	0.0100577	1264.72	0.00998978
320.984	0.0122976	1265.7	0.0100858
319.092	0.0106059	1266.69	0.0102995
317.195	0.00995029	1267.68	0.0103926
315.301	0.0113044	1268.67	0.0103447
313.404	0.014141	1269.65	0.0102172
311.51	0.015986	1270.64	0.0100926
309.613	0.0188592	1271.62	0.0100954
307.715	0.0231462	1272.61	0.010255
305.818	0.0230956	1273.6	0.0103294
303.92	0.0250504	1274.58	0.0103237
302.021	0.0241301	1275.57	0.0104119
300.123	0.0254781	1276.55	0.0104052
298.225	0.0262588	1277.54	0.0104092
296.324	0.0266724	1278.52	0.0103749
294.426	0.0268993	1279.51	0.010356
292.525	0.0250506	1280.5	0.010196
290.623	0.0249552	1281.48	0.0100563
288.723	0.0239022	1282.47	0.010054
286.82	0.0227383	1283.45	0.010289
284.918	0.02443	1284.44	0.0106302
283.016	0.0244007	1285.42	0.0109945
281.113	0.0232356	1286.41	0.0113665
279.211	0.0206369	1287.39	0.011571
277.307	0.0185662	1288.37	0.0115948
275.402	0.0181234	1289.36	0.0115427
273.498	0.0159137	1290.34	0.0117693
271.594	0.0134296	1291.33	0.0119996
269.688	0.0138941	1292.31	0.0121033
267.781	0.0130295	1293.29	0.0122248
265.875	0.00909349	1294.28	0.0123198
263.969	0.00968485	1295.26	0.0123215
262.062	0.00631037	1296.24	0.0124602
260.154	0.00792456	1297.23	0.0127045
258.246	0.00824205	1298.21	0.0129113
256.338	0.0106573	1299.19	0.0130224
254.43	0.0113876	1300.18	0.0132268
252.52	0.0114599	1301.16	0.0135969
250.609	0.0132167	1302.14	0.0140578
248.699	0.0109818	1303.12	0.014657
246.789	0.0118179	1304.11	0.0151504
244.879	0.0111265	1305.09	0.0155501
242.967	0.0106202	1306.07	0.0158953
241.055	0.0103576	1307.05	0.01615
239.143	0.0105605	1308.04	0.016158
237.23	0.0081078	1309.02	0.0161242
235.318	0.00546544	1310	0.0160647
233.404	0.00414105	1310.98	0.0158595
231.49	0.000246606	1311.96	0.0155888
229.576	-0.00145489	1312.94	0.0154953
227.66	-0.00325177	1313.93	0.0155337
225.746	-0.00514402	1314.91	0.0156031
223.83	-0.00713165	1315.89	0.0158822
221.914	-0.00921465	1316.87	0.0163462
219.998	-0.011393	1317.85	0.0167616
218.08	-0.0136668	1318.83	0.0170631
216.164	-0.0160359	1319.81	0.0172708
214.246	-0.0185004	1320.79	0.0173697
212.328	-0.0210603	1321.77	0.0172765
210.408	-0.0237156	1322.75	0.0168753
208.49	-0.0264663	1323.73	0.0163205
206.57	-0.0293123	1324.71	0.0156745
204.65	-0.0322537	1325.69	0.0149504
202.73	-0.0352904	1326.67	0.0145112
		1327.65	0.0142243
		1328.63	0.0140167
		1329.61	0.0137262
		1330.59	0.0134183
		1331.57	0.0131381
		1332.55	0.0129745
		1333.53	0.0128306
		1334.51	0.0127592
		1335.49	0.0127065
		1336.46	0.0127545
		1337.44	0.0129449
		1338.42	0.0130264
		1339.4	0.0128021
		1340.38	0.0124593
		1341.36	0.011926
		1342.33	0.0114935
		1343.31	0.0111147
		1344.29	0.0108544
		1345.27	0.0106223
		1346.24	0.010314
		1347.22	0.00991563
		1348.2	0.00965156
		1349.18	0.00932937
		1350.15	0.00896332
		1351.13	0.00879906
		1352.11	0.00869137
		1353.08	0.00832189
		1354.06	0.00805728
		1355.04	0.00758937
		1356.01	0.00706411
		1356.99	0.00647253
		1357.96	0.00606129
		1358.94	0.00592536
		1359.92	0.00579643
		1360.89	0.00582991
		1361.87	0.00591041
		1362.84	0.00545762
		1363.82	0.00482871
		1364.8	0.00386241
		1365.77	0.00289384
		1366.75	0.00208425
		1367.72	0.0013707
		1368.7	0.000962681
		1369.67	0.000555312
		1370.64	4.31385e-05
		1371.62	-0.00042506
		1372.59	-0.00107913
		1373.57	-0.0015551
		1374.54	-0.00202312
		1375.52	-0.00251585
		1376.49	-0.00257985
		1377.46	-0.00250345
		1378.44	-0.0023867
		1379.41	-0.00250214
		1380.38	-0.0027604
		1381.36	-0.00304648
		1382.33	-0.00340511
		1383.3	-0.00375164
		1384.28	-0.00399595
		1385.25	-0.00429388
		1386.22	-0.00459069
		1387.2	-0.00465983
		1388.17	-0.00448497
		1389.14	-0.00425357
		1390.11	-0.00410544
		1391.08	-0.00406177
		1392.06	-0.00392556
		1393.03	-0.00384091
		1394	-0.00387664
		1394.97	-0.0037901
		1395.94	-0.0037929
		1396.92	-0.00361094
		1397.89	-0.00323634
		1398.86	-0.0025858
		1399.83	-0.0020328
		1400.8	-0.00164315
		1401.77	-0.00154762
		1402.74	-0.0016919
		1403.71	-0.00173861
		1404.68	-0.00182419
		1405.65	-0.00175485
		1406.62	-0.001405
		1407.6	-0.00109111
		1408.57	-0.000868053
		1409.54	-0.000797799
		1410.51	-0.000668296
		1411.47	-0.000567751
		1412.44	-0.000384534
		1413.41	3.32136e-05
		1414.38	0.000235752
		1415.35	0.000394988
		1416.32	0.000688021
		1417.29	0.000966588
		1418.26	0.00114791
		1419.23	0.0013207
		1420.2	0.00143078
		1421.17	0.00131725
		1422.14	0.0012516
		1423.1	0.00147652
		1424.07	0.00164005
		1425.04	0.00184973
		1426.01	0.00227221
		1426.98	0.00270153
		1427.94	0.00302432
		1428.91	0.00343189
		1429.88	0.00399492
		1430.85	0.00447417
		1431.82	0.00487144
		1432.78	0.00513419
		1433.75	0.00522349
		1434.72	0.00508621
		1435.68	0.00494797
		1436.65	0.00472887
		1437.62	0.00467071
		1438.58	0.00470136
		1439.55	0.00482564
		1440.52	0.00508204
		1441.48	0.00553321
		1442.45	0.00585853
		1443.41	0.00607668
		1444.38	0.00589106
		1445.35	0.00560324
		1446.31	0.00509408
		1447.28	0.00478271
		1448.24	0.00481567
		1449.21	0.0050246
		1450.17	0.00518285
		1451.14	0.00536132
		1452.1	0.00536733
		1453.07	0.00537488
		1454.03	0.00514332
		1455	0.00474823
		1455.96	0.00420827
		1456.93	0.00374633
		1457.89	0.00350356
		1458.86	0.00358935
		1459.82	0.00344156
		1460.78	0.00327015
		1461.75	0.00282712
		1462.71	0.00241001
		1463.68	0.00216591
		1464.64	0.00208301
		1465.6	0.00188025
		1466.57	0.00159755
		1467.53	0.00140573
		1468.49	0.00118381
		1469.45	0.000833926
		1470.42	0.00082189
		1471.38	0.000683257
		1472.34	0.000299819
		1473.31	-0.000220361
		1474.27	-0.000760371
		1475.23	-0.00118403
		1476.19	-0.00163211
		1477.16	-0.00188799
		1478.12	-0.00197421
		1479.08	-0.00240761
		1480.04	-0.00281516
		1481	-0.00317183
		1481.96	-0.00345053
		1482.93	-0.00376399
		1483.89	-0.00432687
		1484.85	-0.00480187
		1485.81	-0.00531182
		1486.77	-0.00588977
		1487.73	-0.00627899
		1488.69	-0.00655852
		1489.65	-0.00652326
		1490.61	-0.00644863
		1491.57	-0.00627976
		1492.53	-0.00624983
		1493.49	-0.00661776
		1494.45	-0.00719374
		1495.41	-0.0077551
		1496.37	-0.00792639
		1497.33	-0.00782004
		1498.29	-0.00774825
		1499.25	-0.00754137
		1500.21	-0.00736507
		1501.17	-0.00717942
		1502.13	-0.00695587
		1503.09	-0.00649353
		1504.05	-0.00605449
		1505.01	-0.00575645
		1505.97	-0.00550589
		1506.92	-0.0052323
		1507.88	-0.00505591
		1508.84	-0.00486984
		1509.8	-0.00462713
		1510.76	-0.00431782
		1511.72	-0.00400853
		1512.67	-0.00359335
		1513.63	-0.00329601
		1514.59	-0.00307436
		1515.55	-0.00305925
		1516.5	-0.00307724
		1517.46	-0.00308136
		1518.42	-0.00275724
		1519.37	-0.00227781
		1520.33	-0.00185782
		1521.29	-0.00134637
		1522.25	-0.000827365
		1523.2	-0.000632024
		1524.16	-0.000337195
		1525.11	7.74603e-05
		1526.07	0.000695631
		1527.03	0.00138246
		1527.98	0.00203311
		1528.94	0.00247418
		1529.9	0.00262323
		1530.85	0.0027593
		1531.81	0.00300501
		1532.76	0.00317709
		1533.72	0.00348349
		1534.67	0.00381443
		1535.63	0.00423669
		1536.58	0.00484241
		1537.54	0.00563894
		1538.49	0.00639474
		1539.45	0.00696164
		1540.4	0.00749584
		1541.36	0.00797037
		1542.31	0.00844709
		1543.27	0.00900535
		1544.22	0.00943673
		1545.18	0.00977094
		1546.13	0.0100075
		1547.08	0.01021
		1548.04	0.0103838
		1548.99	0.0107559
		1549.94	0.0111455
		1550.9	0.0114556
		1551.85	0.0116834
		1552.81	0.0120411
		1553.76	0.0123665
		1554.71	0.012598
		1555.66	0.0127652
		1556.62	0.0128527
		1557.57	0.0127611
		1558.52	0.012809
		1559.47	0.012881
		1560.43	0.0130921
		1561.38	0.0132609
		1562.33	0.0135594
		1563.28	0.0138566
		1564.23	0.0141857
		1565.19	0.0143305
		1566.14	0.0143478
		1567.09	0.0141597
		1568.04	0.0139499
		1568.99	0.0137352
		1569.94	0.013731
		1570.89	0.013829
		1571.85	0.0139926
		1572.8	0.0140428
		1573.75	0.0139308
		1574.7	0.0136865
		1575.65	0.0136792
		1576.6	0.0137565
		1577.55	0.0140268
		1578.5	0.0141692
		1579.45	0.0141486
		1580.4	0.0139397
		1581.35	0.0137821
		1582.3	0.0137776
		1583.25	0.0135971
		1584.2	0.0133942
		1585.15	0.0134265
		1586.1	0.0131473
		1587.05	0.0127506
		1588	0.012306
		1588.94	0.0120053
		1589.89	0.0117335
		1590.84	0.0114692
		1591.79	0.0113826
		1592.74	0.0110787
		1593.69	0.0103463
		1594.64	0.00980792
		1595.58	0.00952647
		1596.53	0.00941001
		1597.48	0.00919548
		1598.43	0.00900629
		1599.38	0.0088178
		1600.32	0.00845238
		1601.27	0.00811987
		1602.22	0.00787996
		1603.17	0.00765939
		1604.11	0.00743808
		1605.06	0.0071612
		1606.01	0.00694377
		1606.96	0.00664697
		1607.9	0.00649145
		1608.85	0.00633015
		1609.8	0.0060552
		1610.74	0.00589234
		1611.69	0.00566433
		1612.63	0.00549935
		1613.58	0.00562022
		1614.53	0.00576604
		1615.47	0.00592221
		1616.42	0.0059863
		1617.36	0.00616361
		1618.31	0.00640651
		1619.26	0.00645533
		1620.2	0.00652707
		1621.15	0.00647756
		1622.09	0.00626903
		1623.04	0.00616315
		1623.98	0.0060506
		1624.93	0.00602293
		1625.87	0.00595473
		1626.81	0.00572457
		1627.76	0.00549928
		1628.7	0.00517977
		1629.65	0.00493335
		1630.59	0.00483519
		1631.54	0.00490286
		1632.48	0.00508322
		1633.42	0.00520243
		1634.37	0.00519079
		1635.31	0.00515785
		1636.25	0.00510873
		1637.2	0.0050824
		1638.14	0.00524974
		1639.08	0.00538078
		1640.03	0.0053566
		1640.97	0.00519007
		1641.91	0.00487054
		1642.86	0.00475547
		1643.8	0.00476952
		1644.74	0.00505038
		1645.68	0.00545506
		1646.62	0.00573553
		1647.57	0.00602143
		1648.51	0.00622976
		1649.45	0.00643538
		1650.39	0.00665098
		1651.34	0.00680693
		1652.28	0.00688997
		1653.22	0.00698452
		1654.16	0.00709873
		1655.1	0.00729425
		1656.04	0.00753026
		1656.98	0.00765967
		1657.92	0.00781181
		1658.87	0.00803243
		1659.81	0.0083589
		1660.75	0.00883186
		1661.69	0.00916103
		1662.63	0.00935961
		1663.57	0.00924314
		1664.51	0.00914487
		1664.53	0.00914582
		1665.48	0.00923529
		1666.42	0.00932359
		1667.36	0.00946577
		1668.31	0.00963669
		1669.25	0.00985792
		1670.19	0.0101665
		1671.14	0.0104756
		1672.08	0.0106132
		1673.03	0.0107046
		1673.97	0.0107023
		1674.91	0.0107957
		1675.85	0.0108771
		1676.8	0.0110434
		1677.74	0.0110004
		1678.68	0.011006
		1679.63	0.0111024
		1680.57	0.011435
		1681.51	0.0119492
		1682.45	0.0124861
		1683.39	0.0129057
		1684.34	0.0131169
		1685.28	0.0132186
		1686.22	0.0135461
		1687.16	0.0138754
		1688.1	0.0140718
		1689.05	0.014075
		1689.99	0.0140638
		1690.93	0.0140499
		1691.87	0.0141261
		1692.81	0.0143295
		1693.75	0.0144924
		1694.69	0.0144561
		1695.63	0.0142248
		1696.57	0.0142736
		1697.51	0.0143578
		1698.45	0.0142825
		1699.39	0.0142252
		1700.33	0.0141282
		1701.28	0.0140712
		1702.22	0.0140564
		1703.15	0.0142082
		1704.09	0.0144804
		1705.03	0.0146341
		1705.97	0.0148907
		1706.91	0.0153109
		1707.85	0.0157886
		1708.79	0.0160122
		1709.73	0.0159733
		1710.67	0.0160851
		1711.61	0.0161335
		1712.55	0.0163194
		1713.49	0.0165463
		1714.42	0.0167047
		1715.36	0.0168962
		1716.3	0.0169569
		1717.24	0.0169867
		1718.18	0.0168797
		1719.12	0.0166696
		1720.05	0.016621
		1720.99	0.016451
		1721.93	0.0164146
		1722.87	0.0166373
		1723.8	0.0166211
		1724.74	0.0166415
		1725.68	0.0165455
		1726.62	0.0162895
		1727.55	0.0158427
		1728.49	0.0153845
		1729.43	0.0152167
		1730.36	0.0150795
		1731.3	0.0148391
		1732.24	0.0147844
		1733.17	0.0145601
		1734.11	0.014498
		1735.05	0.0144689
		1735.98	0.0144477
		1736.92	0.0142995
		1737.85	0.0139528
		1738.79	0.0135646
		1739.73	0.0132959
		1740.66	0.0129363
		1741.6	0.0126846
		1742.53	0.0123827
		1743.47	0.0122634
		1744.4	0.012124
		1745.34	0.0119205
		1746.27	0.0114834
		1747.21	0.0111172
		1748.14	0.0107725
		1749.08	0.0105712
		1750.01	0.0103044
		1750.95	0.00985022
		1751.88	0.00924199
		1752.81	0.00876672
		1753.75	0.00852438
		1754.68	0.00861396
		1755.61	0.00848669
		1756.55	0.0084386
		1757.48	0.00823824
		1758.42	0.00807355
		1759.35	0.00805132
		1760.28	0.00796477
		1761.22	0.00784768
		1762.15	0.00775796
		1763.08	0.00766457
		1764.02	0.00777908
		1764.95	0.00776713
		1765.88	0.00782112
		1766.81	0.00772747
		1767.75	0.00765171
		1768.68	0.00759286
		1769.61	0.00766074
		1770.54	0.0075463
		1771.47	0.00758746
		1772.41	0.00737534
		1773.34	0.00702986
		1774.27	0.00671058
		1775.2	0.00658412
		1776.13	0.00666129
		1777.06	0.00674087
		1778	0.00676326
		1778.93	0.00678026
		1779.86	0.00666218
		1780.79	0.00657416
		1781.72	0.00651264
		1782.65	0.00656645
		1783.58	0.0065197
		1784.51	0.00647772
		1785.44	0.00662247
		1786.37	0.00681139
		1787.3	0.00709486
		1788.23	0.00739266
		1789.16	0.00790011
		1790.09	0.00834137
		1791.02	0.0086503
		1791.95	0.00891246
		1792.88	0.0089988
		1793.81	0.00896212
		1794.74	0.00896066
		1795.67	0.00913287
		1796.6	0.00951399
		1797.53	0.00982001
		1798.46	0.0100548
		1799.39	0.0101123
		1800.31	0.0101712
		1801.24	0.0105018
		1802.17	0.0109437
		1803.1	0.0114652
		1804.03	0.0118259
		1804.96	0.0119489
		1805.89	0.0121699
		1806.81	0.0125867
		1807.74	0.0131901
		1808.67	0.0139369
		1809.6	0.0143871
		1810.52	0.0147129
		1811.45	0.0148325
		1812.38	0.0151061
		1813.31	0.0155973
		1814.23	0.0162953
		1815.16	0.0170629
		1816.09	0.0176795
		1817.01	0.0180947
		1817.94	0.0184767
		1818.87	0.0188032
		1819.79	0.019129
		1820.72	0.0192884
		1821.65	0.0194441
		1822.57	0.0194694
		1823.5	0.0192632
		1824.42	0.0190008
		1825.35	0.0186809
		1826.28	0.0185074
		1827.2	0.018429
		1828.13	0.0183184
		1829.05	0.0183132
		1829.98	0.0182778
		1830.9	0.0183708
		1831.83	0.0183733
		1832.75	0.0183686
		1833.68	0.0184974
		1834.6	0.018727
		1835.53	0.0188543
		1836.45	0.0189878
		1837.38	0.0189323
		1838.3	0.0187947
		1839.23	0.0184744
		1840.15	0.0184263
		1841.07	0.0183561
		1842	0.0181411
		1842.92	0.0177657
		1843.85	0.017428
		1844.77	0.0170524
		1845.69	0.0168748
		1846.62	0.0166302
		1847.54	0.0164804
		1848.46	0.0162904
		1849.39	0.016128
		1850.31	0.0159262
		1851.23	0.015652
		1852.15	0.0152969
		1853.08	0.0150344
		1854	0.0147276
		1854.92	0.0146359
		1855.84	0.014364
		1856.77	0.0139295
		1857.69	0.0135211
		1858.61	0.0131046
		1859.53	0.0126296
		1860.45	0.0122212
		1861.38	0.0118691
		1862.3	0.0116386
		1863.22	0.0116342
		1864.14	0.0117688
		1865.06	0.0116536
		1865.98	0.0111792
		1866.9	0.0106854
		1867.83	0.0103781
		1868.75	0.00995743
		1869.67	0.00960494
		1870.59	0.00917527
		1871.51	0.00847612
		1872.43	0.0078636
		1873.35	0.00759261
		1874.27	0.00745686
		1875.19	0.00719345
		1876.11	0.00669406
		1877.03	0.00641066
		1877.95	0.00607418
		1878.87	0.00595019
		1879.79	0.00581513
		1880.71	0.0056696
		1881.63	0.00522027
		1882.55	0.00493869
		1883.47	0.00453034
		1884.39	0.00437776
		1885.3	0.00408093
		1886.22	0.0039185
		1887.14	0.00376837
		1888.06	0.0037251
		1888.98	0.00360772
		1889.9	0.0036909
		1890.82	0.00363478
		1891.74	0.00367019
		1892.65	0.00341444
		1893.57	0.00315292
		1894.49	0.00278202
		1895.41	0.00238002
		1896.32	0.00221581
		1897.24	0.00219177
		1898.16	0.00232402
		1899.08	0.00245993
		1900	0.00254257
		1900.91	0.00226427
		1901.83	0.00182582
		1902.75	0.00161222
		1903.66	0.00166067
		1904.58	0.00196605
		1905.5	0.00240279
		1906.41	0.0025726
		1907.33	0.00253443
		1908.25	0.00214518
		1909.16	0.00203158
		1910.08	0.00193598
		1910.99	0.00200062
		1911.91	0.00225594
		1912.83	0.0024727
		1913.74	0.00280661
		1914.66	0.00303223
		1915.57	0.00319492
		1916.49	0.00359265
		1917.4	0.00381797
		1918.32	0.00383953
		1919.24	0.00380431
		1920.15	0.00369151
		1921.07	0.00372959
		1921.98	0.00390902
		1922.9	0.00432525
		1923.81	0.00471632
		1924.72	0.00480117
		1925.64	0.00479727
		1926.55	0.00494106
		1927.47	0.00504463
		1928.38	0.00522199
		1929.3	0.00513637
		1930.21	0.00500304
		1931.12	0.00489402
		1932.04	0.00471034
		1932.95	0.00457115
		1933.86	0.00452054
		1934.78	0.00448759
		1935.69	0.00451748
		1936.6	0.0046992
		1937.52	0.00482337
		1938.43	0.00488567
		1939.34	0.00495739
		1940.26	0.0051332
		1941.17	0.00551811
		1942.08	0.00594729
		1942.99	0.0063941
		1943.91	0.00667729
		1944.82	0.00670706
		1945.73	0.00662869
		1946.64	0.00661958
		1947.55	0.00685167
		1948.47	0.00722471
		1949.38	0.00754938
		1950.29	0.00790101
		1951.2	0.00791937
		1952.11	0.00774577
		1953.02	0.00754836
		1953.94	0.00759034
		1954.85	0.00763355
		1955.76	0.0077408
		1956.67	0.00776022
		1957.58	0.00767804
		1958.49	0.00745002
		1959.4	0.0071306
		1960.31	0.00683513
		1961.22	0.00662111
		1962.13	0.00648205
		1963.04	0.00668464
		1963.95	0.0069085
		1964.86	0.00707553
		1965.77	0.00710814
		1966.68	0.00688605
		1967.59	0.00677203
		1968.5	0.00666014
		1969.41	0.00688103
		1970.32	0.00724163
		1971.23	0.00745346
		1972.14	0.00760787
		1973.05	0.00758812
		1973.95	0.00724182
		1974.86	0.00700573
		1975.77	0.00702252
		1976.68	0.00727908
		1977.59	0.00742061
		1978.5	0.00754715
		1979.41	0.00769776
		1980.31	0.00765952
		1981.22	0.00768761
		1982.13	0.00792575
		1983.04	0.00816272
		1983.95	0.00824221
		1984.85	0.00824855
		1985.76	0.00826226
		1986.67	0.0082456
		1987.58	0.00800556
		1988.49	0.0078814
		1989.39	0.00776179
		1990.3	0.00775306
		1991.21	0.00772327
		1992.11	0.00785771
		1993.02	0.00790977
		1993.93	0.00774284
		1994.83	0.00746249
		1995.74	0.00739865
		1996.65	0.0073039
		1997.55	0.00712543
		1998.46	0.00686654
		1999.36	0.00676256
		2000.27	0.00637618
		2001.18	0.00615078
		2002.08	0.00608809
		2002.99	0.00629167
		2003.89	0.00646095
		2004.8	0.00652897
		2005.7	0.00673906
		2006.61	0.00667841
		2007.51	0.00663949
		2008.42	0.00665278
		2009.32	0.00666386
		2010.23	0.00664742
		2011.13	0.00675037
		2012.04	0.00689597
		2012.94	0.00695233
		2013.85	0.00672337
		2014.75	0.00656545
		2015.66	0.00629134
		2016.56	0.00623402
		2017.46	0.0062429
		2018.37	0.00631666
		2019.27	0.00630998
		2020.18	0.00652312
		2021.08	0.00671848
		2021.98	0.0067601
		2022.89	0.00660922
		2023.79	0.00633598
		2024.69	0.00608226
		2025.6	0.00596871
		2026.5	0.00590877
		2027.4	0.00574898
		2028.3	0.00557818
		2029.21	0.00533846
		2030.11	0.00522265
		2031.01	0.00519641
		2031.91	0.0052525
		2032.82	0.00542716
		2033.72	0.00541555
		2034.62	0.00539201
		2035.52	0.00528925
		2036.42	0.00496537
		2037.33	0.00488168
		2038.23	0.00500178
		2039.13	0.00539296
		2040.03	0.00571079
		2040.93	0.00581063
		2041.83	0.0058769
		2042.73	0.00578132
		2043.64	0.00572098
		2044.54	0.00603478
		2045.44	0.00659218
		2046.34	0.00705274
		2047.24	0.0075497
		2048.14	0.00788042
		2049.04	0.00800789
		2049.94	0.00782323
		2050.84	0.00752967
		2051.74	0.00718867
		2052.64	0.0068436
		2053.54	0.00667895
		2054.44	0.00674725
		2055.34	0.00670189
		2056.24	0.00668642
		2057.14	0.00647201
		2058.04	0.00630506
		2058.94	0.00625914
		2059.84	0.00640539
		2060.74	0.00668237
		2061.64	0.00702667
		2062.53	0.00735104
		2063.43	0.00752162
		2064.33	0.00765151
		2065.23	0.00788021
		2066.13	0.00818622
		2067.03	0.00851737
		2067.93	0.00884424
		2068.82	0.00900232
		2069.72	0.00905129
		2070.62	0.00914997
		2071.52	0.00928159
		2072.42	0.00923853
		2073.31	0.00903451
		2074.21	0.00881217
		2075.11	0.00858051
		2076.01	0.00864545
		2076.9	0.00876063
		2077.8	0.00890413
		2078.7	0.00879801
		2079.59	0.00860512
		2080.49	0.00838522
		2081.39	0.00803151
		2082.28	0.00775803
		2083.18	0.00758802
		2084.08	0.00728137
		2084.97	0.00689859
		2085.87	0.00645997
		2086.77	0.0062874
		2087.66	0.00617803
		2088.56	0.00603589
		2089.46	0.00601037
		2090.35	0.00577532
		2091.25	0.00556939
		2092.14	0.00533679
		2093.04	0.00531161
		2093.93	0.00524602
		2094.83	0.00511938
		2095.72	0.00499364
		2096.62	0.00499227
		2097.51	0.00498239
		2098.41	0.00508796
		2099.3	0.00531028
		2100.2	0.00560529
		2101.09	0.00563444
		2101.99	0.00547086
		2102.88	0.00517578
		2103.78	0.00493657
		2104.67	0.00477929
		2105.56	0.00475227
		2106.46	0.00476837
		2107.35	0.00460844
		2108.25	0.00436206
		2109.14	0.00425192
		2110.03	0.00410481
		2110.93	0.00393757
		2111.82	0.00359922
		2112.71	0.00333374
		2113.61	0.00323448
		2114.5	0.00312129
		2115.39	0.00326421
		2116.29	0.00327811
		2117.18	0.00308772
		2118.07	0.00283998
		2118.96	0.00257498
		2119.86	0.00243654
		2120.75	0.00228902
		2121.64	0.00226633
		2122.53	0.00241385
		2123.42	0.00243608
		2124.32	0.00242956
		2125.21	0.0024967
		2126.1	0.00263224
		2126.99	0.00292056
		2127.88	0.00308973
		2128.77	0.00304437
		2129.67	0.00259819
		2130.56	0.00211039
		2131.45	0.00149094
		2132.34	0.00110361
		2133.23	0.000749438
		2134.12	0.000630215
		2135.01	0.00067387
		2135.9	0.00103154
		2136.79	0.00145348
		2137.68	0.00199946
		2138.57	0.00241041
		2139.46	0.00289602
		2140.35	0.00311323
		2141.24	0.00309081
		2142.13	0.0029839
		2143.02	0.0028013
		2143.91	0.0027425
		2144.8	0.00292002
		2145.69	0.0031398
		2146.58	0.0032985
		2147.47	0.00339891
		2148.36	0.00358617
		2149.25	0.00376436
		2150.14	0.00389664
		2151.03	0.00418621
		2151.92	0.00452358
		2152.81	0.00473039
		2153.69	0.00479216
		2154.58	0.00482636
		2155.47	0.00473566
		2156.36	0.00476337
		2157.25	0.00509104
		2158.14	0.00560884
		2159.02	0.00616673
		2159.91	0.00668024
		2160.8	0.00711514
		2161.69	0.00739467
		2162.58	0.0075361
		2163.46	0.00770506
		2164.35	0.00769283
		2165.24	0.0078085
		2166.13	0.00787299
		2167.01	0.00779876
		2167.9	0.0076962
		2168.79	0.00757749
		2169.67	0.00752927
		2170.56	0.00762965
		2171.45	0.00782646
		2172.33	0.00818707
		2173.22	0.00825223
		2174.11	0.00822237
		2174.99	0.00804324
		2175.88	0.00781843
		2176.76	0.00795897
		2177.65	0.00825799
		2178.54	0.00853821
		2179.42	0.00869536
		2180.31	0.00880997
		2181.19	0.00923442
		2182.08	0.00981167
		2182.96	0.0103218
		2183.85	0.0104875
		2184.73	0.0102792
		2185.62	0.00976795
		2186.5	0.00939711
		2187.39	0.00932868
		2188.27	0.00956935
		2189.16	0.0100289
		2190.04	0.0104589
		2190.93	0.0108854
		2191.81	0.0112294
		2192.7	0.0115229
		2193.58	0.011884
		2194.46	0.011997
		2195.35	0.0119891
		2196.23	0.0118418
		2197.12	0.011687
		2198	0.0117824
		2198.88	0.0119898
		2199.77	0.0122775
		2200.65	0.0124891
		2201.53	0.0126984
		2202.42	0.0130307
		2203.3	0.0134477
		2204.18	0.0139334
		2205.07	0.0142311
		2205.95	0.0143025
		2206.83	0.0139329
		2207.71	0.0133235
		2208.6	0.0127173
[truncated: 945 more rows]
