# Supplementary material for: Efficient and Robust Heterostructure CeZrOx/NiO‐Ni Inverse Catalyst for Sustainable Photothermal CO2 Methanation
Source: Adv Sci (Weinh). 2026 Jan 30;13(20):e22942. doi: 10.1002/advs.202522942 (PMC13067768; doi:10.1002/advs.202522942)
Supplement: Supplementary file 2 — Supporting File 2: advs74196‐sup‐0002‐Data.zip. [file ADVS-13-e22942-s001.zip › Fig 2c.xls]

## Sheet: Sheet1
Binding energy	Intensity	Binding energy	Intensity	Binding energy	Intensity
eV	CeZrOx/NiO	eV	CeZrOx/Ni	eV	CeZrOx/NiO-Ni
924.861	125400	930.43	52727.6	924.861	141467
924.761	125715	930.33	52601.1	924.761	141403
924.661	126385	930.23	52410.6	924.661	141373
924.561	126220	930.13	52201.8	924.561	142730
924.461	125865	930.03	51984.1	924.461	142020
924.361	127095	929.93	51876	924.361	140480
924.261	125640	929.83	51816.2	924.261	142423
924.161	125425	929.73	51585.6	924.161	142570
924.061	127480	929.63	51583.9	924.061	142437
923.961	125870	929.53	51856	923.961	141543
923.861	125630	929.43	52189.4	923.861	140983
923.761	126325	929.33	52338.5	923.761	142330
923.661	125900	929.23	52414.9	923.661	141030
923.561	125315	929.13	52635.4	923.561	141893
923.461	126615	929.03	52777.7	923.461	142037
923.361	126050	928.93	52828	923.361	141353
923.261	126350	928.83	52695.9	923.261	142017
923.161	126340	928.73	52463.5	923.161	142137
923.061	126545	928.63	52353.4	923.061	142200
922.961	125870	928.53	52351.6	922.961	142077
922.861	127055	928.43	52382.7	922.861	141117
922.761	127455	928.33	52349.5	922.761	142233
922.661	125440	928.23	52333.8	922.661	142243
922.561	126230	928.13	52492.5	922.561	142340
922.461	125810	928.03	52582.3	922.461	140950
922.361	125990	927.93	52540.2	922.361	141603
922.261	126875	927.83	52417.4	922.261	142110
922.161	127335	927.73	52358.4	922.161	142277
922.061	126270	927.63	52350.8	922.061	142030
921.961	126095	927.53	52392.4	921.961	141877
921.861	125385	927.43	52322	921.861	141493
921.761	126085	927.33	52312.7	921.761	141600
921.661	126220	927.23	52219.9	921.661	142250
921.561	125400	927.13	52177.7	921.561	141767
921.461	125205	927.03	52217.9	921.461	141797
921.361	126090	926.93	52277.2	921.361	141957
921.261	126240	926.83	52284.5	921.261	140887
921.161	125910	926.73	52344.7	921.161	141397
921.061	125580	926.63	52373.7	921.061	142467
920.961	125905	926.53	52331.9	920.961	141743
920.861	125900	926.43	52273	920.861	142713
920.761	126265	926.33	52235.9	920.761	141327
920.661	126325	926.23	52223.5	920.661	141093
920.561	127050	926.13	52309.7	920.561	141430
920.461	126415	926.03	52468	920.461	141160
920.361	125815	925.93	52723.6	920.361	141787
920.261	126850	925.83	52851.9	920.261	142600
920.161	126505	925.73	52950.3	920.161	141603
920.061	125715	925.63	52931.3	920.061	141433
919.961	124905	925.53	52718.2	919.961	142187
919.861	125530	925.43	52536	919.861	142950
919.761	126830	925.33	52535.8	919.761	142893
919.661	125445	925.23	52584.5	919.661	143337
919.561	125515	925.13	52504.7	919.561	142197
919.461	124805	925.03	52571.2	919.461	141730
919.361	125750	924.93	52545.3	919.361	141717
919.261	127940	924.83	52433.8	919.261	142630
919.161	127290	924.73	52395.7	919.161	142610
919.061	127030	924.63	52527.7	919.061	142233
918.961	126360	924.53	52482.3	918.961	143103
918.861	126830	924.43	52527	918.861	144033
918.761	127440	924.33	52665.8	918.761	142640
918.661	127835	924.23	52526.8	918.661	143553
918.561	128045	924.13	52447.9	918.561	144097
918.461	127380	924.03	52352.4	918.461	144707
918.361	128300	923.93	52136.7	918.361	145523
918.261	128570	923.83	52005.1	918.261	145060
918.161	129910	923.73	52007.8	918.161	146330
918.061	130715	923.63	52229.5	918.061	147313
917.961	129475	923.53	52356.2	917.961	147173
917.861	129590	923.43	52481.3	917.861	149243
917.761	130670	923.33	52472.5	917.761	148707
917.661	130940	923.23	52360	917.661	149897
917.561	132130	923.13	52419.1	917.561	151173
917.461	132785	923.03	52275	917.461	151837
917.361	134200	922.93	52216.7	917.361	152883
917.261	134715	922.83	52127.3	917.261	154330
917.161	135115	922.73	51899.8	917.161	156203
917.061	135960	922.63	51992.9	917.061	156620
916.961	136550	922.53	52250.9	916.961	158417
916.861	136695	922.43	52352.8	916.861	158853
916.761	137170	922.33	52459.5	916.761	158700
916.661	135665	922.23	52376.2	916.661	159920
916.561	136495	922.13	52303.9	916.561	159517
916.461	137150	922.03	52114	916.461	158560
916.361	137025	921.93	51944.6	916.361	158297
916.261	134685	921.83	51878.9	916.261	157113
916.161	135955	921.73	51886.7	916.161	156387
916.061	136265	921.63	52158.8	916.061	155457
915.961	133460	921.53	52422.9	915.961	155783
915.861	133825	921.43	52633.8	915.861	153817
915.761	133090	921.33	52818.9	915.761	151077
915.661	132185	921.23	52817	915.661	150643
915.561	131595	921.13	52788.2	915.561	149937
915.461	131495	921.03	52676.7	915.461	147940
915.361	131390	920.93	52552.9	915.361	147583
915.261	130180	920.83	52581.7	915.261	145543
915.161	128805	920.73	52603.3	915.161	146277
915.061	129110	920.63	52497.2	915.061	146207
914.961	128065	920.53	52431.8	914.961	145400
914.861	128305	920.43	52450.5	914.861	144043
914.761	127780	920.33	52355.4	914.761	143497
914.661	127410	920.23	52500.4	914.661	143057
914.561	128190	920.13	52564.7	914.561	143537
914.461	127100	920.03	52530.5	914.461	142617
914.361	127565	919.93	52505.1	914.361	142467
914.261	125975	919.83	52567.1	914.261	142537
914.161	127085	919.73	52412	914.161	140853
914.061	127055	919.63	52188.6	914.061	142357
913.961	127580	919.53	51894.4	913.961	141047
913.861	126485	919.43	51695.7	913.861	142220
913.761	127275	919.33	51548.3	913.761	141207
913.661	127990	919.23	51727.9	913.661	140087
913.561	127020	919.13	51952.1	913.561	140920
913.461	126370	919.03	52137.9	913.461	140683
913.361	125600	918.93	52369.2	913.361	140703
913.261	126120	918.83	52691.3	913.261	141253
913.161	127220	918.73	52772.2	913.161	140957
913.061	126515	918.63	52661.1	913.061	139827
912.961	125930	918.53	52506.5	912.961	139180
912.861	126440	918.43	52482.1	912.861	141133
912.761	125675	918.33	52418.9	912.761	140587
912.661	125595	918.23	52472.3	912.661	139900
912.561	126420	918.13	52571.8	912.561	140180
912.461	126870	918.03	52664.8	912.461	140427
912.361	126420	917.93	52802.1	912.361	141553
912.261	126900	917.83	52962.4	912.261	139833
912.161	127345	917.73	52869.5	912.161	139360
912.061	126120	917.63	52742	912.061	141217
911.961	125700	917.53	52741.4	911.961	140790
911.861	126595	917.43	52716.6	911.861	141403
911.761	127875	917.33	52555	911.761	141453
911.661	127525	917.23	52398.9	911.661	141310
911.561	128155	917.13	52437.6	911.561	140673
911.461	127835	917.03	52728.5	911.461	141437
911.361	127010	916.93	52915.3	911.361	140910
911.261	127690	916.83	52988.2	911.261	140810
911.161	127720	916.73	52965.6	911.161	141500
911.061	126655	916.63	53020	911.061	141840
910.961	128180	916.53	53006.1	910.961	141443
910.861	127455	916.43	52916.2	910.861	141820
910.761	127125	916.33	52711.8	910.761	141787
910.661	128445	916.23	52648.3	910.661	141970
910.561	128900	916.13	52794.6	910.561	141093
910.461	127955	916.03	53003.8	910.461	140680
910.361	127425	915.93	52959.6	910.361	141657
910.261	127915	915.83	52904.9	910.261	142103
910.161	127040	915.73	52864.8	910.161	142280
910.061	127715	915.63	52845.1	910.061	142763
909.961	128230	915.53	52836.8	909.961	141880
909.861	127815	915.43	52619.3	909.861	142127
909.761	128220	915.33	52462.5	909.761	143027
909.661	128690	915.23	52346.1	909.661	142217
909.561	128200	915.13	52173.3	909.561	141453
909.461	128630	915.03	52157.9	909.461	141750
909.361	129125	914.93	52003.3	909.361	142303
909.261	128825	914.83	51930.2	909.261	142590
909.161	128350	914.73	51782.7	909.161	142977
909.061	127125	914.63	51848.2	909.061	143383
908.961	128825	914.53	51882.1	908.961	142683
908.861	129565	914.43	51915.1	908.861	143867
908.761	129035	914.33	51972.1	908.761	143793
908.661	128290	914.23	52029.9	908.661	144000
908.561	129785	914.13	52163.6	908.561	143930
908.461	128840	914.03	52344.9	908.461	144217
908.361	130140	913.93	52313.1	908.361	143423
908.261	128940	913.83	52202.5	908.261	144067
908.161	130000	913.73	52042.7	908.161	144357
908.061	129080	913.63	51960.4	908.061	143727
907.961	128205	913.53	51803	907.961	144277
907.861	129215	913.43	51724.3	907.861	145430
907.761	130380	913.33	51766.3	907.761	145217
907.661	129145	913.23	52023.7	907.661	144780
907.561	129330	913.13	52147.5	907.561	144683
907.461	129905	913.03	52130.3	907.461	146360
907.361	130415	912.93	52113.2	907.361	145277
907.261	130360	912.83	51983.5	907.261	145100
907.161	129905	912.73	51925.1	907.161	146017
907.061	129760	912.63	51708.1	907.061	145257
906.961	130315	912.53	51451	906.961	144237
906.861	130785	912.43	51294.1	906.861	143360
906.761	130245	912.33	51436	906.761	143533
906.661	130300	912.23	51601.5	906.661	144153
906.561	129710	912.13	51715.9	906.561	143767
906.461	129585	912.03	51843.1	906.461	143497
906.361	127890	911.93	51913.1	906.361	143807
906.261	129040	911.83	51909.3	906.261	142390
906.161	130190	911.73	51907.6	906.161	142927
906.061	130305	911.63	51837.9	906.061	143023
905.961	129250	911.53	51783.7	905.961	143580
905.861	128915	911.43	51572	905.861	143083
905.761	128920	911.33	51521.9	905.761	143310
905.661	128500	911.23	51634.1	905.661	142883
905.561	129440	911.13	51850.6	905.561	142727
905.461	128805	911.03	51962	905.461	143220
905.361	128550	910.93	51947.3	905.361	142237
905.261	129755	910.83	52023.1	905.261	142980
905.161	128890	910.73	52081.9	905.161	143300
905.061	129135	910.63	52128.8	905.061	143643
904.961	129520	910.53	52113.2	904.961	142870
904.861	128560	910.43	51964.5	904.861	143470
904.761	128990	910.33	52070.3	904.761	144237
904.661	129070	910.23	52081.4	904.661	143680
904.561	129230	910.13	52165.6	904.561	143400
904.461	128365	910.03	52224.4	904.461	143357
904.361	128440	909.93	52290.4	904.361	143623
904.261	129120	909.83	52261.6	904.261	143107
904.161	128830	909.73	52150.3	904.161	144940
904.061	129040	909.63	52035.7	904.061	144510
903.961	128560	909.53	51835.9	903.961	144450
903.861	129815	909.43	51703.9	903.861	143517
903.761	130265	909.33	51755.6	903.761	145530
903.661	129465	909.23	51774.5	903.661	145410
903.561	128370	909.13	52019.8	903.561	144790
903.461	127810	909.03	52254.9	903.461	144220
903.361	128595	908.93	52444.1	903.361	144603
903.261	129095	908.83	52374.4	903.261	143937
903.161	129545	908.73	52406.8	903.161	144943
903.061	130880	908.63	52402.7	903.061	145740
902.961	129655	908.53	52250.7	902.961	145527
902.861	130890	908.43	52243.7	902.861	144927
902.761	131105	908.33	52443.1	902.761	144150
902.661	130330	908.23	52600.7	902.661	145740
902.561	128960	908.13	52720.9	902.561	145750
902.461	128700	908.03	52802.2	902.461	145407
902.361	130105	907.93	52838.3	902.361	145910
902.261	130170	907.83	52856.1	902.261	147943
902.161	131445	907.73	52827.1	902.161	146877
902.061	132150	907.63	52653.6	902.061	147357
901.961	132460	907.53	52551	901.961	148700
901.861	133685	907.43	52578.4	901.861	148813
901.761	133755	907.33	52706.5	901.761	149053
901.661	133140	907.23	52653.2	901.661	149977
901.561	132190	907.13	52750.5	901.561	150513
901.461	133790	907.03	53005.5	901.461	151227
901.361	135005	906.93	53358.3	901.361	152670
901.261	134430	906.83	53617.6	901.261	153160
901.161	134050	906.73	53671.3	901.161	152483
901.061	134905	906.63	53653	901.061	153380
900.961	132775	906.53	53586.4	900.961	153817
900.861	132950	906.43	53631	900.861	153817
900.761	133725	906.33	53650.7	900.761	153163
900.661	132575	906.23	53575.4	900.661	152547
900.561	133475	906.13	53639.8	900.561	151047
900.461	133760	906.03	53789.6	900.461	150560
900.361	133525	905.93	53910	900.361	149373
900.261	132570	905.83	54170.2	900.261	148663
900.161	132935	905.73	54430.6	900.161	146780
900.061	132705	905.63	54596.7	900.061	147237
899.961	133520	905.53	54678.1	899.961	146270
899.861	132055	905.43	54922.8	899.861	145740
899.761	131810	905.33	55100.4	899.761	145627
899.661	130435	905.23	55180.2	899.661	145647
899.561	132760	905.13	55148.2	899.561	148007
899.461	132470	905.03	55141.4	899.461	148110
899.361	133485	904.93	55077.8	899.361	148187
899.261	133895	904.83	55347.6	899.261	149023
899.161	134765	904.73	55517.5	899.161	151417
899.061	136120	904.63	55574.7	899.061	152967
898.961	136900	904.53	55665.4	898.961	153263
898.861	135620	904.43	55993.4	898.861	155543
898.761	137405	904.33	56295	898.761	156437
898.661	138735	904.23	56626.3	898.661	157673
898.561	139190	904.13	56890.7	898.561	159157
898.461	139885	904.03	57130.5	898.461	159470
898.361	139955	903.93	57157	898.361	160327
898.261	140505	903.83	57139.7	898.261	160137
898.161	141710	903.73	57064.6	898.161	161900
898.061	140690	903.63	56888.5	898.061	159497
897.961	139230	903.53	56742.5	897.961	159093
897.861	139840	903.43	56678.1	897.861	157240
897.761	137785	903.33	56432.2	897.761	156033
897.661	136760	903.23	56351.8	897.661	155703
897.561	137055	903.13	56282.5	897.561	151717
897.461	134515	903.03	56297.6	897.461	150337
897.361	134425	902.93	56231.6	897.361	149713
897.261	133495	902.83	56068.8	897.261	147007
897.161	133245	902.73	56050.3	897.161	145443
897.061	130670	902.63	55928.4	897.061	143333
896.961	130185	902.53	55788.6	896.961	141357
896.861	130090	902.43	55639.6	896.861	140547
896.761	128940	902.33	55553.3	896.761	138253
896.661	128445	902.23	55658.1	896.661	138743
896.561	128065	902.13	55793.9	896.561	137283
896.461	126220	902.03	55804.9	896.461	137123
896.361	126420	901.93	55714.6	896.361	135673
896.261	125200	901.83	55518.6	896.261	134987
896.161	125435	901.73	55151.6	896.161	134713
896.061	125660	901.63	54737	896.061	133503
895.961	124090	901.53	54601.1	895.961	133830
895.861	124860	901.43	54612.9	895.861	133017
895.761	123955	901.33	54735.4	895.761	133023
895.661	123995	901.23	54858.6	895.661	132930
895.561	123790	901.13	54978.5	895.561	130640
895.461	124305	901.03	55056.3	895.461	131930
895.361	124170	900.93	55109.8	895.361	132123
895.261	123355	900.83	55142.4	895.261	132257
895.161	122020	900.73	54961.4	895.161	131913
895.061	124185	900.63	54987.7	895.061	132433
894.961	123360	900.53	55243	894.961	131277
894.861	123015	900.43	55278.8	894.861	130947
894.761	122715	900.33	55240.9	894.761	130767
894.661	123040	900.23	55228.8	894.661	129680
894.561	122165	900.13	55092	894.561	130147
894.461	122135	900.03	55015.9	894.461	129763
894.361	122580	899.93	54846.3	894.361	130457
894.261	123220	899.83	54895.2	894.261	129953
894.161	122775	899.73	54858.4	894.161	130113
894.061	121380	899.63	55048	894.061	130033
893.961	121350	899.53	55196.8	893.961	129810
893.861	121580	899.43	55189	893.861	129897
893.761	121975	899.33	55213.2	893.761	130400
893.661	121730	899.23	55145.2	893.661	129713
893.561	122135	899.13	54938.5	893.561	128340
893.461	121450	899.03	54791.8	893.461	129317
893.361	122515	898.93	54603.5	893.361	129967
893.261	122620	898.83	54498.3	893.261	129203
893.161	122840	898.73	54393.4	893.161	130337
893.061	122660	898.63	54269.3	893.061	129437
892.961	123045	898.53	53985.3	892.961	129577
892.861	122920	898.43	53763.4	892.861	129520
892.761	121910	898.33	53633.5	892.761	129613
892.661	122115	898.23	53704.7	892.661	129497
892.561	121220	898.13	53649.9	892.561	130683
892.461	121970	898.03	53556.9	892.461	130360
892.361	120335	897.93	53458.9	892.361	130773
892.261	121595	897.83	53217.4	892.261	130530
892.161	122430	897.73	52935.8	892.161	130453
892.061	122165	897.63	52567.9	892.061	129883
891.961	121955	897.53	52189	891.961	129993
891.861	121900	897.43	51931.6	891.861	129567
891.761	122255	897.33	51785.9	891.761	130520
891.661	122290	897.23	51887.7	891.661	132050
891.561	122555	897.13	51835.6	891.561	130727
891.461	122440	897.03	51743.3	891.461	130917
891.361	122135	896.93	51729.6	891.361	130667
891.261	121955	896.83	51524.4	891.261	131080
891.161	122750	896.73	51331.5	891.161	131347
891.061	121715	896.63	51204	891.061	132197
890.961	122120	896.53	51137.5	890.961	132680
890.861	120800	896.43	50916.4	890.861	131037
890.761	121575	896.33	50727.4	890.761	131930
890.661	122720	896.23	50775.2	890.661	132333
890.561	123445	896.13	50596.4	890.561	131087
890.461	123500	896.03	50363.2	890.461	132233
890.361	122740	895.93	50299.8	890.361	133253
890.261	123060	895.83	50283.4	890.261	133687
890.161	123700	895.73	50301.8	890.161	133473
890.061	123830	895.63	50347.8	890.061	133700
889.961	123830	895.53	50464	889.961	134020
889.861	123850	895.43	50383	889.861	133333
889.761	123910	895.33	50322.4	889.761	133053
889.661	123400	895.23	50274.5	889.661	133993
889.561	121605	895.13	50103.2	889.561	134113
889.461	124185	895.03	49891.9	889.461	134300
889.361	124160	894.93	49765.5	889.361	134683
889.261	122325	894.83	49823.4	889.261	133800
889.161	122105	894.73	49748.6	889.161	134633
889.061	122335	894.63	49702.3	889.061	134880
888.961	123125	894.53	49722.9	888.961	134493
888.861	122790	894.43	49781.9	888.861	134713
888.761	122010	894.33	49872.7	888.761	134690
888.661	123305	894.23	50028.3	888.661	134023
888.561	123730	894.13	50183.9	888.561	133747
888.461	125460	894.03	50095.9	888.461	134397
888.361	125340	893.93	50041.8	888.361	134193
888.261	123035	893.83	50159.1	888.261	133937
888.161	123610	893.73	50095.9	888.161	134353
888.061	123070	893.63	49932.3	888.061	135613
887.961	121075	893.53	49719.6	887.961	133570
887.861	122225	893.43	49543.4	887.861	133160
887.761	122485	893.33	49432.4	887.761	133693
887.661	123505	893.23	49394.9	887.661	133440
887.561	123330	893.13	49434.7	887.561	134063
887.461	122905	893.03	49388.3	887.461	133393
887.361	122395	892.93	49349.5	887.361	133867
887.261	121300	892.83	49430.7	887.261	134583
887.161	121765	892.73	49413	887.161	133833
887.061	122060	892.63	49449.5	887.061	133687
886.961	121795	892.53	49419.7	886.961	134323
886.861	120895	892.43	49330.6	886.861	134743
886.761	121635	892.33	49411.1	886.761	133460
886.661	122780	892.23	49630.6	886.661	133510
886.561	122590	892.13	49902.1	886.561	133487
886.461	121570	892.03	49969.6	886.461	134493
886.361	121060	891.93	49822.6	886.361	133697
886.261	121995	891.83	49686.3	886.261	134083
886.161	121925	891.73	49613.8	886.161	134667
886.061	122035	891.63	49651.2	886.061	135007
885.961	123190	891.53	49322.3	885.961	136470
885.861	121315	891.43	48950.2	885.861	136137
885.761	121595	891.33	48900.4	885.761	135253
885.661	122385	891.23	49006.8	885.661	134553
885.561	122720	891.13	49046.6	885.561	134737
885.461	123325	891.03	49146.7	885.461	136533
885.361	122795	890.93	49341.2	885.361	136363
885.261	121575	890.83	49523.3	885.261	136957
885.161	123085	890.73	49661.6	885.161	136960
885.061	123655	890.63	49714.4	885.061	137280
884.961	122195	890.53	49601.4	884.961	135670
884.861	122780	890.43	49518.3	884.861	136240
884.761	124300	890.33	49503.5	884.761	136923
884.661	124405	890.23	49504.2	884.661	138047
884.561	124690	890.13	49478.3	884.561	137093
884.461	125195	890.03	49660.2	884.461	138270
884.361	126870	889.93	49962	884.361	138637
884.261	128490	889.83	49995.7	884.261	138803
884.161	127260	889.73	49953.1	884.161	139787
884.061	127410	889.63	50032.3	884.061	140197
883.961	129255	889.53	49982.6	883.961	139700
883.861	129380	889.43	49877.5	883.861	140547
883.761	129165	889.33	49778.6	883.761	141093
883.661	130935	889.23	49683.2	883.661	141730
883.561	130755	889.13	49821.1	883.561	141777
883.461	131365	889.03	50178.7	883.461	144173
883.361	131470	888.93	50448.1	883.361	143493
883.261	132670	888.83	50529.6	883.261	145003
883.161	134850	888.73	50591.8	883.161	146597
883.061	134695	888.63	50725.5	883.061	147250
882.961	136150	888.53	50657	882.961	147590
882.861	136800	888.43	50542.7	882.861	148357
882.761	136570	888.33	50516.9	882.761	149110
882.661	137355	888.23	50639.1	882.661	150230
882.561	137175	888.13	50851.9	882.561	151037
882.461	136130	888.03	51083.4	882.461	151633
882.361	137690	887.93	51200.8	882.361	151180
882.261	138285	887.83	51402.6	882.261	151320
882.161	139010	887.73	51691.8	882.161	149710
882.061	136495	887.63	51820.8	882.061	149150
881.961	137725	887.53	51850.6	881.961	146980
881.861	139095	887.43	51961.2	881.861	146403
881.761	138340	887.33	52306.2	881.761	145097
881.661	137915	887.23	52747.2	881.661	142990
881.561	138370	887.13	53018	881.561	142970
881.461	138690	887.03	53429.1	881.461	141130
881.361	137475	886.93	53801.8	881.361	139890
881.261	138935	886.83	54177.5	881.261	138993
881.161	138595	886.73	54509.1	881.161	138040
881.061	137640	886.63	54640.5	881.061	137573
880.961	138335	886.53	54788.5	880.961	136003
880.861	138340	886.43	55019.7	880.861	135373
880.761	137350	886.33	55272.4	880.761	135873
880.661	136245	886.23	55572.5	880.661	134897
880.561	137320	886.13	55650.8	880.561	135000
880.461	136985	886.03	55808.5	880.461	134247
880.361	136740	885.93	55930.2	880.361	132640
880.261	137295	885.83	56230.3	880.261	132350
880.161	136810	885.73	56623.6	880.161	133053
880.061	135635	885.63	57009.5	880.061	131003
879.961	135060	885.53	57277.6	879.961	130003
879.861	134690	885.43	57511.6	879.861	130647
879.761	136135	885.33	57617.6	879.761	130987
879.661	136145	885.23	57455.6	879.661	130740
879.561	136260	885.13	57047.1	879.561	129750
879.461	134840	885.03	56638.4	879.461	129083
879.361	135800	884.93	56343	879.361	130097
879.261	135095	884.83	56128.3	879.261	130077
879.161	133535	884.73	56068.2	879.161	128203
879.061	133635	884.63	56087.9	879.061	128883
878.961	133260	884.53	55879.7	878.961	128187
878.861	134330	884.43	55808.9	878.861	128193
878.761	133150	884.33	55695.7	878.761	128417
878.661	132620	884.23	55565.1	878.661	128727
878.561	134010	884.13	55476.6	878.561	128017
878.461	132945	884.03	55243.2	878.461	127473
878.361	133025	883.93	55099.3	878.361	127107
878.261	131985	883.83	54928.3	878.261	126760
878.161	132610	883.73	54940.7	878.161	126527
878.061	132650	883.63	55044.1	878.061	126637
877.961	130445	883.53	54849.1	877.961	126420
877.861	130305	883.43	54723.7	877.861	125617
877.761	131475	883.33	54719	877.761	126543
877.661	131210	883.23	54740.7	877.661	125773
877.561	129665	883.13	54665.5	877.561	125047
877.461	127820	883.03	54582.3	877.461	123987
877.361	126765	882.93	54568.9	877.361	125407
877.261	126935	882.83	54677	877.261	124920
877.161	126135	882.73	54769.1	877.161	123370
877.061	125345	882.63	54933.3	877.061	123890
876.961	126030	882.53	54877.2	876.961	123953
876.861	124835	882.43	54699.7	876.861	122953
876.761	125285	882.33	54757.8	876.761	123467
876.661	124985	882.23	54696.7	876.661	123697
876.561	124500	882.13	54746.9	876.561	122917
876.461	124300	882.03	54953.4	876.461	122583
876.361	123670	881.93	55176.2	876.361	122990
876.261	122685	881.83	55397.2	876.261	123263
876.161	123175	881.73	55397.7	876.161	122603
876.061	122855	881.63	55430.9	876.061	122317
875.961	122315	881.53	55407.9	875.961	123270
875.861	123170	881.43	55178.7	875.861	123037
875.761	122380	881.33	54978.3	875.761	122927
875.661	122375	881.23	54681.4	875.661	122357
875.561	122685	881.13	54576.3	875.561	123033
875.461	123255	881.03	54608.8	875.461	122680
875.361	122530	880.93	54728.4	875.361	122793
875.261	123695	880.83	54755.6	875.261	123760
875.161	124250	880.73	54802.5	875.161	124097
875.061	123740	880.63	54915.6	875.061	124173
874.961	122630	880.53	54943.4	874.961	125297
874.861	124245	880.43	54726.4	874.861	125287
874.761	125705	880.33	54362.9	874.761	125720
874.661	124410	880.23	53967.3	874.661	125600
874.561	126120	880.13	53688.7	874.561	125283
874.461	126910	880.03	53360.7	874.461	125860
874.361	128080	879.93	53052	874.361	126813
874.261	128835	879.83	52639.9	874.261	127053
874.161	128690	879.73	52273.7	874.161	126527
874.061	130130	879.63	51839.9	874.061	127170
873.961	130625	879.53	51407.6	873.961	128063
873.861	132290	879.43	51025	873.861	128527
873.761	132360	879.33	50679.4	873.761	128257
873.661	134425	879.23	50419.3	873.661	128853
873.561	135455	879.13	50278.6	873.561	128247
873.461	135965	879.03	50003.5	873.461	129747
873.361	136860	878.93	49818.7	873.361	129723
873.261	136950	878.83	49567.3	873.261	131363
873.161	137580	878.73	49314.5	873.161	131350
873.061	138995	878.63	49104.5	873.061	130520
872.961	139365	878.53	49049.4	872.961	131493
872.861	139505	878.43	49014.7	872.861	131227
872.761	138650	878.33	48953.6	872.761	131337
872.661	140200	878.23	48854.2	872.661	131217
872.561	138460	878.13	48791.5	872.561	131520
872.461	138310	878.03	48695.6	872.461	130363
872.361	138845	877.93	48646.9	872.361	130447
872.261	138780	877.83	48514.8	872.261	130403
872.161	137770	877.73	48431.4	872.161	130117
872.061	137410	877.63	48603.2	872.061	129843
871.961	137235	877.53	48799.9	871.961	128653
871.861	135420	877.43	48783.7	871.861	129137
871.761	135075	877.33	48711.5	871.761	128687
871.661	134170	877.23	48599.1	871.661	128540
871.561	133875	877.13	48685.5	871.561	128427
871.461	132345	877.03	48579.7	871.461	128060
871.361	131715	876.93	48463.8	871.361	126787
871.261	131355	876.83	48261	871.261	127097
871.161	130135	876.73	48211.1	871.161	125237
871.061	129290	876.63	48320.8	871.061	124790
870.961	127025	876.53	48411.9	870.961	124137
870.861	125210	876.43	48483.4	870.861	124230
870.761	122660	876.33	48462.9	870.761	123493
870.661	120735	876.23	48472.3	870.661	122200
870.561	117815	876.13	48612.3	870.561	121760
870.461	115960	876.03	48493.1	870.461	120980
870.361	112575	875.93	48428.7	870.361	119420
870.261	110305	875.83	48418.3	870.261	119343
870.161	108585	875.73	48544	870.161	119253
870.061	106625	875.63	48674	870.061	118520
869.961	103820	875.53	48975.4	869.961	118047
869.861	103505	875.43	49217.4	869.861	117553
869.761	103235	875.33	49141.6	869.761	116733
869.661	102100	875.23	49103.2	869.661	116613
869.561	100185	875.13	49006.5	869.561	115953
869.461	100155	875.03	48877.5	869.461	115403
869.361	99225	874.93	48771.1	869.361	114460
869.261	100700	874.83	48889.2	869.261	112280
869.161	100780	874.73	49062.4	869.161	111980
869.061	99765	874.63	49211.3	869.061	111493
868.961	99410	874.53	49292.1	868.961	110883
868.861	100705	874.43	49344.9	868.861	110980
868.761	100740	874.33	49255.3	868.761	110213
868.661	99690	874.23	49206.7	868.661	109310
868.561	100060	874.13	49140.4	868.561	108963
868.461	100835	874.03	49113.4	868.461	107803
868.361	101175	873.93	49319.1	868.361	107500
868.261	101220	873.83	49651.2	868.261	107753
868.161	102000	873.73	49951.4	868.161	108270
868.061	102420	873.63	50192.3	868.061	108807
867.961	102780	873.53	50293.9	867.961	108620
867.861	104115	873.43	50436.1	867.861	109433
867.761	103425	873.33	50303.8	867.761	108783
867.661	104070	873.23	50172.1	867.661	108850
867.561	104080	873.13	50186.9	867.561	109253
867.461	104275	873.03	50203.5	867.461	108550
867.361	104125	872.93	50348.5	867.361	108707
867.261	106495	872.83	50487	867.261	109397
867.161	105490	872.73	50694	867.161	109100
867.061	105105	872.63	50807.8	867.061	109567
866.961	105105	872.53	50863	866.961	108697
866.861	106735	872.43	50898.6	866.861	109657
866.761	105925	872.33	50819.7	866.761	110097
866.661	106655	872.23	50987.1	866.661	108913
866.561	108025	872.13	51204.8	866.561	109967
866.461	107435	872.03	51322.3	866.461	110140
866.361	108690	871.93	51371.9	866.361	110063
866.261	108720	871.83	51380.3	866.261	109647
866.161	108680	871.73	51392.2	866.161	109603
866.061	108135	871.63	51317.7	866.061	109553
865.961	107345	871.53	51205.8	865.961	109597
865.861	108365	871.43	51117.8	865.861	109397
865.761	109135	871.33	51081.2	865.761	109323
865.661	109190	871.23	51320.1	865.661	110680
865.561	109315	871.13	51503.7	865.561	110247
865.461	109970	871.03	51676.3	865.461	110533
865.361	108470	870.93	51904.7	865.361	110570
865.261	110105	870.83	52169.3	865.261	110587
865.161	109075	870.73	52548.6	865.161	111120
865.061	109930	870.63	52896.2	865.061	111937
864.961	111010	870.53	53072.4	864.961	111213
864.861	110655	870.43	53202.1	864.861	111317
864.761	111265	870.33	53685.1	864.761	113047
864.661	112590	870.23	53997.6	864.661	112267
864.561	112700	870.13	54256.5	864.561	112553
864.461	113955	870.03	54600.7	864.461	112940
864.361	115130	869.93	54877	864.361	113437
864.261	114470	869.83	54951	864.261	114427
864.161	114405	869.73	54950	864.161	114580
864.061	115805	869.63	54788	864.061	114410
863.961	117880	869.53	54692	863.961	114143
863.861	117760	869.43	54671.2	863.861	114103
863.761	117405	869.33	54561.7	863.761	114997
863.661	118290	869.23	54143	863.661	115513
863.561	119455	869.13	53613.5	863.561	115900
863.461	119860	869.03	52968.8	863.461	115967
863.361	120595	868.93	52059.8	863.361	115923
863.261	121195	868.83	50992.6	863.261	116653
863.161	121690	868.73	49973.7	863.161	117383
863.061	122870	868.63	48983.5	863.061	117697
862.961	122000	868.53	48226.5	862.961	117510
862.861	123865	868.43	47435.6	862.861	118470
862.761	124520	868.33	46699.4	862.761	119097
862.661	125775	868.23	45946.6	862.661	118250
862.561	126215	868.13	45376.9	862.561	119270
862.461	126910	868.03	44889.5	862.461	119793
862.361	127860	867.93	44407.3	862.361	120267
862.261	128905	867.83	43992.8	862.261	121077
862.161	129825	867.73	43707.4	862.161	121410
862.061	131615	867.63	43437.5	862.061	122750
861.961	132055	867.53	43178.5	861.961	122833
861.861	133475	867.43	42865.6	861.861	123607
861.761	134000	867.33	42685.1	861.761	124707
861.661	136220	867.23	42548.5	861.661	123347
861.561	137545	867.13	42485.4	861.561	124417
861.461	140205	867.03	42364.1	861.461	124493
861.361	139180	866.93	42278.5	861.361	126120
861.261	139445	866.83	42197.3	861.261	126533
861.161	141325	866.73	42090.1	861.161	126187
861.061	140995	866.63	41998.4	861.061	126320
860.961	143005	866.53	42091.8	860.961	126573
860.861	141400	866.43	42112.9	860.861	127300
860.761	141370	866.33	42047.2	860.761	126520
860.661	141995	866.23	41953	860.661	125487
860.561	139600	866.13	41837.4	860.561	124720
860.461	138780	866.03	41737.9	860.461	124653
860.361	137760	865.93	41667	860.361	123943
860.261	137155	865.83	41634.6	860.261	123400
860.161	135535	865.73	41751	860.161	122667
860.061	135080	865.63	42019.5	860.061	123480
859.961	133535	865.53	42278.5	859.961	122127
859.861	130295	865.43	42396.7	859.861	120747
859.761	128815	865.33	42370.6	859.761	120853
859.661	128120	865.23	42311.1	859.661	120563
859.561	125720	865.13	42217.2	859.561	119927
859.461	124435	865.03	42172	859.461	119517
859.361	122660	864.93	42028.7	859.361	118303
859.261	120595	864.83	41970.5	859.261	118590
859.161	120735	864.73	42017.9	859.161	117983
859.061	119775	864.63	42056.8	859.061	117927
858.961	119045	864.53	42020.9	858.961	117320
858.861	116670	864.43	41999	858.861	117107
858.761	116975	864.33	41952.9	858.761	117377
858.661	116100	864.23	41967.9	858.661	117250
858.561	114955	864.13	42047	858.561	116547
858.461	115320	864.03	42164.3	858.461	116917
858.361	114655	863.93	42144.6	858.361	117633
858.261	115000	863.83	42059	858.261	117827
858.161	115570	863.73	42096.3	858.161	117350
858.061	115590	863.63	42188.8	858.061	116397
857.961	116070	863.53	42312.6	857.961	116883
857.861	116885	863.43	42395.9	857.861	117317
857.761	116325	863.33	42495.7	857.761	117760
857.661	116475	863.23	42648.6	857.661	118973
857.561	118495	863.13	42795.7	857.561	118913
857.461	119770	863.03	42865.8	857.461	119727
857.361	122190	862.93	42795.2	857.361	121130
857.261	124175	862.83	42642.7	857.261	122457
857.161	124580	862.73	42522.9	857.161	122463
857.061	126610	862.63	42505.1	857.061	123473
856.961	128950	862.53	42576.4	856.961	125320
856.861	132015	862.43	42730.7	856.861	127147
856.761	135350	862.33	42882.9	856.761	127893
856.661	137060	862.23	43075	856.661	128183
856.561	139725	862.13	43232.6	856.561	130447
856.461	142060	862.03	43374.4	856.461	131553
856.361	144935	861.93	43459.7	856.361	132710
856.261	149475	861.83	43496.8	856.261	134477
856.161	152195	861.73	43493.7	856.161	135783
856.061	155515	861.63	43673	856.061	137237
855.961	157810	861.53	43802.7	855.961	138987
855.861	158715	861.43	44004	855.861	139830
855.761	160540	861.33	44183	855.761	140017
855.661	161225	861.23	44267.7	855.661	140860
855.561	163425	861.13	44304.5	855.561	141503
855.461	163470	861.03	44368.1	855.461	141463
855.361	162850	860.93	44363.1	855.361	141663
855.261	163435	860.83	44475.9	855.261	141487
855.161	162100	860.73	44542.3	855.161	141113
855.061	162080	860.63	44567.3	855.061	140340
854.961	161700	860.53	44624.4	854.961	139977
854.861	161090	860.43	44594.1	854.861	139887
854.761	161965	860.33	44576	854.761	140667
854.661	163035	860.23	44515.7	854.661	139713
854.561	161530	860.13	44524.1	854.561	140047
854.461	161645	860.03	44600.1	854.461	140553
854.361	165330	859.93	44638.9	854.361	140663
854.261	165480	859.83	44651	854.261	142677
854.161	166655	859.73	44559.5	854.161	143493
854.061	168750	859.63	44479.9	854.061	142790
853.961	169295	859.53	44423.3	853.961	143317
853.861	168040	859.43	44165.5	853.861	142523
853.761	165070	859.33	44103.5	853.761	141580
853.661	161690	859.23	44194.9	853.661	139020
853.561	158470	859.13	44238.1	853.561	136380
853.461	149455	859.03	44326.5	853.461	133873
853.361	140570	858.93	44369.6	853.361	130933
853.261	131205	858.83	44304.1	853.261	128380
853.161	121985	858.73	44347.7	853.161	127600
853.061	113370	858.63	44340	853.061	127613
852.961	105635	858.53	44345.6	852.961	125943
852.861	100140	858.43	44374.7	852.861	126117
852.761	95650	858.33	44406.5	852.761	126507
852.661	93670	858.23	44570.1	852.661	126987
852.561	91230	858.13	44569.4	852.561	125820
852.461	88740	858.03	44561.2	852.461	123917
852.361	87185	857.93	44488.8	852.361	120847
852.261	86600	857.83	44390.1	852.261	117380
852.161	85060	857.73	44341.1	852.161	113440
852.061	84320	857.63	44353.6	852.061	108477
851.961	83815	857.53	44594.5	851.961	103683
851.861	83480	857.43	44769.8	851.861	101277
851.761	83185	857.33	44778.4	851.761	97520
851.661	82775	857.23	45056.2	851.661	96063.3
851.561	81830	857.13	45166.8	851.561	95173.3
851.461	82505	857.03	45275.7	851.461	93480
851.361	82050	856.93	45404.9	851.361	92633.3
851.261	81465	856.83	45550.7	851.261	92173.3
851.161	81450	856.73	45717.6	851.161	91920
851.061	81000	856.63	45981.4	851.061	90990
850.961	80555	856.53	46209.4	850.961	90856.7
850.861	81020	856.43	46295.3	850.861	90556.7
850.761	81150	856.33	46521.7	850.761	90423.3
850.661	81020	856.23	46824.8	850.661	90210
850.561	81810	856.13	47088.5	850.561	90220
850.461	80405	856.03	47418.8	850.461	89283.3
850.361	80555	855.93	47787.7	850.361	89676.7
850.261	80635	855.83	48057.9	850.261	89750
850.161	79880	855.73	48242.3	850.161	89390
850.061	79940	855.63	48390.4	850.061	88243.3
849.961	79840	855.53	48612.4	849.961	88330
849.861	80195	855.43	48910.6	849.861	89433.3
849.761	79625	855.33	49425.3	849.761	88590
849.661	79115	855.23	49779.1	849.661	88136.7
849.561	79320	855.13	50152.9	849.561	88156.7
849.461	79510	855.03	50442.7	849.461	88600
849.361	80325	854.93	50680.8	849.361	88600
849.261	80180	854.83	50788.3	849.261	88463.3
849.161	80000	854.73	50927.3	849.161	89520
849.061	79550	854.63	51222.1	849.061	90060
848.961	79515	854.53	51640.7	848.961	89196.7
848.861	79920	854.43	52134.6	848.861	88486.7
848.761	79065	854.33	52685	848.761	88853.3
848.661	79200	854.23	53223.2	848.661	87970
848.561	80360	854.13	53768.5	848.561	88673.3
848.461	79690	854.03	54237.9	848.461	88603.3
848.361	79490	853.93	54858.6	848.361	88613.3
848.261	79510	853.83	55408.6	848.261	88663.3
848.161	79625	853.73	55879.2	848.161	88333.3
848.061	79335	853.63	56440	848.061	89183.3
847.961	79945	853.53	57035	847.961	88273.3
847.861	79725	853.43	57538.7	847.861	88463.3
847.761	80020	853.33	58090	847.761	88703.3
847.661	79735	853.23	58786.2	847.661	88956.7
847.561	79385	853.13	59448.8	847.561	89113.3
847.461	79905	853.03	60329.9	847.461	88120
847.361	80440	852.93	61483.9	847.361	88210
847.261	79470	852.83	62738.5	847.261	88573.3
847.161	79215	852.73	64047.4	847.161	88960
847.061	79265	852.63	65426.4	847.061	88343.3
846.961	79215	852.53	66673.6	846.961	88266.7
846.861	80285	852.43	67550.1	846.861	89080
846.761	80760	852.33	68059.6	846.761	89396.7
846.661	79885	852.23	67966.8	846.661	88476.7
846.561	79630	852.13	67088.3	846.561	88166.7
846.461	79920	852.03	65614.2	846.461	88143.3
846.361	78705	851.93	63361.4	846.361	88570
846.261	79190	851.83	60539.3	846.261	88493.3
846.161	79945	851.73	57253.3	846.161	88500
846.061	79740	851.63	53924.3	846.061	88560
845.961	79635	851.53	50556.8	845.961	87903.3
845.861	79500	851.43	47357.4	845.861	89416.7
845.761	79810	851.33	44498.3	845.761	89183.3
845.661	80490	851.23	42069.1	845.661	89250
845.561	79505	851.13	40080	845.561	88566.7
845.461	79340	851.03	38503	845.461	88026.7
845.361	79490	850.93	37155.5	845.361	88350
845.261	79970	850.83	36175.1	845.261	89173.3
845.161	79730	850.73	35447.6	845.161	89630
845.061	79010	850.63	34919.2	845.061	89473.3
844.961	79510	850.53	34410.6	844.961	88663.3
844.861	79430	850.43	33888.1	844.861	88373.3
844.761	79520	850.33	33435.4	844.761	89393.3
844.661	80260	850.23	33148.6	844.661	88840
844.561	79415	850.13	32956.6	844.561	88906.7
844.461	79095	850.03	32792	844.461	89233.3
844.361	79820	849.93	32722.7	844.361	89066.7
844.261	79660	849.83	32736.4	844.261	89000
844.161	79870	849.73	32664	844.161	88496.7
844.061	79295	849.63	32558.1	844.061	89190
843.961	79370	849.53	32651.1	843.961	88783.3
843.861	80325	849.43	32657.7	843.861	89316.7
843.761	80745	849.33	32570.4	843.761	88593.3
843.661	80300	849.23	32546.7	843.661	88716.7
843.561	79470	849.13	32385.6	843.561	88803.3
843.461	80285	849.03	32222.9	843.461	89290
843.361	79810	848.93	32232.7	843.361	89546.7
843.261	79630	848.83	32136.2	843.261	88780
843.161	79860	848.73	32127.4	843.161	87920
843.061	80625	848.63	32100.2	843.061	89110
842.961	79450	848.53	32210.5	842.961	88733.3
842.861	79505	848.43	32272.2	842.861	88643.3
		848.33	32232
		848.23	32126
		848.13	31931.1
		848.03	31842.7
		847.93	31836.3
		847.83	31723.3
		847.73	31782.7
		847.63	31816.4
		847.53	31884.9
		847.43	31856.9
		847.33	31833.5
		847.23	31913.7
		847.13	31967
		847.03	31984.5
		846.93	31956.9
		846.83	31935.5
		846.73	32036.8
		846.63	32101.2
		846.53	32034.6
		846.43	31895
		846.33	31870
		846.23	31957.8
		846.13	31878.5
		846.03	31827.7
		845.93	31747.4
		845.83	31753.7
		845.73	31734.8
		845.63	31741.9
		845.53	31774
		845.43	31750.6
		845.33	31831.1
		845.23	31906.6
		845.13	31887.5
		845.03	31889.2
		844.93	31835.2
		844.83	31791.5
		844.73	31695.2
		844.63	31642.6
		844.53	31586.2
		844.43	31468.9
		844.33	31468.9
