# Supplementary material for: Efficient and Robust Heterostructure CeZrOx/NiO‐Ni Inverse Catalyst for Sustainable Photothermal CO2 Methanation
Source: Adv Sci (Weinh). 2026 Jan 30;13(20):e22942. doi: 10.1002/advs.202522942 (PMC13067768; doi:10.1002/advs.202522942)
Supplement: Supplementary file 2 — Supporting File 2: advs74196‐sup‐0002‐Data.zip. [file ADVS-13-e22942-s001.zip › Fig 2d.xls]

## Sheet: 1
0.84488	0.84462	0.84384	0.84251	0.84066	0.83829	0.8354	0.83199	0.82805	0.82358	0.81864	0.81319	0.80724	0.80081	0.7939	0.78649	0.77865	0.77037	0.76163	0.75247	0.74293	0.73298	0.72267	0.71199	0.701	0.68969	0.6781	0.66624	0.65414	0.64183	0.62935	0.61673	0.60401	0.5912	0.57836	0.56552	0.55271	0.53999	0.52739	0.51494	0.50269	0.4907	0.47899	0.4676	0.45658	0.44599	0.43586	0.42621	0.41712	0.4086
0.86131	0.86103	0.86019	0.85882	0.85688	0.8544	0.85138	0.8478	0.84369	0.83905	0.83387	0.82816	0.82194	0.8152	0.80796	0.80023	0.79202	0.78332	0.77419	0.76458	0.75454	0.7441	0.73327	0.72204	0.71046	0.69855	0.68632	0.67382	0.66106	0.64806	0.63489	0.62155	0.60808	0.59453	0.58091	0.56729	0.55372	0.5402	0.52681	0.51358	0.50057	0.48779	0.47531	0.46318	0.45144	0.44013	0.42932	0.41904	0.40931	0.4002
0.87879	0.8785	0.87763	0.8762	0.8742	0.87162	0.86845	0.86473	0.86046	0.85561	0.8502	0.84424	0.83775	0.8307	0.82313	0.81505	0.80645	0.79735	0.78775	0.77769	0.76718	0.7562	0.7448	0.73302	0.72084	0.70829	0.69542	0.68223	0.66878	0.65507	0.64114	0.62703	0.61279	0.59843	0.58403	0.56958	0.55516	0.54082	0.52659	0.51252	0.49865	0.48506	0.47176	0.45883	0.44632	0.43428	0.42272	0.41172	0.40134	0.39159
0.89752	0.89721	0.89629	0.8948	0.89271	0.89002	0.88674	0.88284	0.87836	0.87331	0.86767	0.86146	0.85468	0.84734	0.83944	0.83098	0.822	0.81247	0.80243	0.79189	0.78085	0.76935	0.75738	0.74498	0.73219	0.719	0.70543	0.69155	0.67735	0.66288	0.64818	0.63326	0.6182	0.603	0.58772	0.57242	0.55712	0.54189	0.52676	0.5118	0.49706	0.48257	0.46841	0.45463	0.44127	0.42839	0.41606	0.40431	0.3932	0.38278
0.91746	0.91716	0.91623	0.91466	0.91249	0.90969	0.90627	0.90225	0.89761	0.89233	0.88646	0.88	0.87292	0.86525	0.857	0.84818	0.83876	0.82881	0.81832	0.80727	0.79572	0.78367	0.77111	0.7581	0.74464	0.73078	0.71651	0.70189	0.68692	0.67166	0.65613	0.64037	0.62443	0.60835	0.59216	0.57594	0.5597	0.54353	0.52746	0.51155	0.49583	0.48042	0.46533	0.45061	0.43635	0.42261	0.40942	0.39688	0.38499	0.37383
0.93884	0.93852	0.93755	0.93593	0.93367	0.93075	0.9272	0.92302	0.91819	0.91272	0.90661	0.89987	0.89252	0.88453	0.87594	0.86671	0.85691	0.8465	0.83552	0.82399	0.81189	0.79926	0.78612	0.77247	0.75833	0.74375	0.72873	0.71333	0.69757	0.68147	0.66508	0.64845	0.63159	0.61456	0.59742	0.58022	0.56299	0.54581	0.52872	0.51179	0.49508	0.47865	0.46256	0.44687	0.43164	0.41696	0.40286	0.38942	0.3767	0.36475
0.9617	0.96135	0.96034	0.95866	0.95631	0.95331	0.94963	0.94526	0.94026	0.93458	0.92823	0.92124	0.91359	0.90528	0.89633	0.88676	0.87652	0.86567	0.85421	0.84215	0.8295	0.81628	0.8025	0.78819	0.77337	0.75805	0.74228	0.72608	0.70945	0.69248	0.67519	0.65761	0.6398	0.62179	0.60365	0.58541	0.56714	0.54888	0.53072	0.51272	0.49491	0.4774	0.46025	0.4435	0.42723	0.41152	0.39642	0.38204	0.3684	0.35558
0.98613	0.98581	0.98477	0.98303	0.9806	0.97746	0.97366	0.96917	0.96395	0.95808	0.95151	0.94424	0.93629	0.92765	0.91834	0.90836	0.89774	0.88643	0.87447	0.86188	0.84867	0.83483	0.82042	0.80544	0.7899	0.77383	0.75726	0.74021	0.72275	0.70488	0.68663	0.66806	0.64923	0.63016	0.61094	0.59161	0.57222	0.55284	0.53352	0.51436	0.4954	0.47672	0.4584	0.44053	0.42315	0.40636	0.39021	0.37479	0.36018	0.34643
1.01233	1.01197	1.01091	1.00913	1.00661	1.00339	0.99944	0.99478	0.98941	0.9833	0.9765	0.96897	0.96073	0.95178	0.94212	0.93175	0.92068	0.90892	0.89649	0.88337	0.8696	0.85516	0.84008	0.8244	0.80812	0.79126	0.77388	0.75597	0.73758	0.71875	0.69952	0.67993	0.66004	0.63989	0.61951	0.59901	0.57844	0.55786	0.53732	0.51693	0.49674	0.47682	0.45727	0.43816	0.41958	0.4016	0.38431	0.36778	0.35211	0.33736
1.04036	1.04	1.03889	1.03704	1.03446	1.03113	1.02708	1.02228	1.01672	1.01043	1.00339	0.9956	0.98708	0.97781	0.96779	0.95703	0.94557	0.93336	0.9204	0.90676	0.89239	0.87733	0.8616	0.8452	0.82818	0.81054	0.79228	0.77346	0.75413	0.73432	0.71405	0.69339	0.67239	0.65109	0.62953	0.60782	0.58598	0.56412	0.54229	0.52056	0.49904	0.4778	0.45693	0.4365	0.41662	0.39736	0.37884	0.36112	0.34429	0.32844
1.07047	1.07008	1.06893	1.06703	1.06437	1.06095	1.05676	1.05181	1.04611	1.03962	1.03235	1.02431	1.01551	1.00593	0.99559	0.98447	0.97256	0.95989	0.94646	0.93225	0.91731	0.90163	0.88522	0.86813	0.8503	0.83182	0.81273	0.79301	0.7727	0.75185	0.73051	0.70873	0.68653	0.664	0.6412	0.61818	0.59504	0.57181	0.54861	0.52548	0.50254	0.47988	0.45759	0.43575	0.41446	0.39384	0.37396	0.35495	0.33687	0.31984
1.10263	1.10227	1.10111	1.09917	1.09646	1.09294	1.08863	1.08355	1.07769	1.07103	1.06356	1.05529	1.04623	1.03634	1.02566	1.01416	1.00185	0.98873	0.9748	0.9601	0.94459	0.92829	0.9112	0.89334	0.87475	0.85544	0.83542	0.81475	0.79344	0.77154	0.74908	0.72611	0.70272	0.67891	0.65479	0.6304	0.60584	0.58118	0.55649	0.53188	0.50743	0.48325	0.45941	0.43605	0.41327	0.39117	0.36986	0.34942	0.32999	0.31166
1.13725	1.13685	1.13566	1.13367	1.13088	1.12729	1.1229	1.1177	1.11168	1.10484	1.0972	1.08872	1.07939	1.06925	1.05823	1.04638	1.03367	1.02012	1.00573	0.99049	0.9744	0.95749	0.93971	0.92113	0.90176	0.88159	0.86068	0.83903	0.81669	0.79368	0.77007	0.74589	0.7212	0.69608	0.67056	0.64472	0.61868	0.59249	0.56624	0.54004	0.51398	0.48817	0.4627	0.4377	0.41331	0.38959	0.36669	0.34474	0.32383	0.3041
1.17433	1.17393	1.17271	1.17068	1.16785	1.1642	1.15971	1.15441	1.14826	1.1413	1.13345	1.12478	1.11523	1.10481	1.09353	1.08135	1.06829	1.05433	1.03946	1.02372	1.00708	0.98952	0.9711	0.95178	0.93162	0.91061	0.88877	0.86613	0.84272	0.81861	0.79378	0.76834	0.74234	0.7158	0.68883	0.6615	0.63387	0.60607	0.57817	0.55027	0.52247	0.49492	0.4677	0.44094	0.41479	0.38934	0.36474	0.34113	0.31864	0.29737
1.21417	1.21377	1.21255	1.21048	1.20759	1.20388	1.19934	1.19395	1.18769	1.18057	1.17261	1.16375	1.15401	1.14338	1.13184	1.11936	1.10596	1.09161	1.07633	1.06007	1.04287	1.02475	1.00567	0.98564	0.96468	0.9428	0.92003	0.89641	0.87191	0.84663	0.82061	0.79384	0.76646	0.73848	0.70998	0.68104	0.6518	0.62226	0.5926	0.56291	0.53328	0.50386	0.47477	0.44612	0.41807	0.39074	0.3643	0.33889	0.31464	0.2917
1.25699	1.25656	1.25532	1.25324	1.25033	1.24659	1.24199	1.23652	1.23019	1.22299	1.2149	1.20591	1.19601	1.18517	1.17339	1.16064	1.14693	1.13223	1.11655	1.09988	1.08218	1.06347	1.04377	1.02304	1.00132	0.97859	0.95489	0.93026	0.9047	0.87823	0.85093	0.82283	0.794	0.7645	0.73441	0.70381	0.67282	0.64151	0.60999	0.57838	0.54679	0.51537	0.48427	0.45358	0.42351	0.39417	0.36572	0.33835	0.31219	0.28741
1.30295	1.30254	1.30129	1.2992	1.29628	1.29251	1.28788	1.28239	1.27602	1.26877	1.26062	1.25153	1.24148	1.2305	1.21853	1.20556	1.1916	1.17661	1.16057	1.14348	1.12534	1.10609	1.08578	1.0644	1.04192	1.01837	0.99374	0.9681	0.94145	0.9138	0.88521	0.85574	0.82544	0.79438	0.76264	0.7303	0.69747	0.66427	0.63078	0.59716	0.56348	0.52993	0.49667	0.46382	0.43154	0.40002	0.3694	0.33988	0.31165	0.28488
1.35242	1.35198	1.35072	1.34865	1.34574	1.34198	1.33735	1.33185	1.32549	1.31819	1.30998	1.30086	1.29075	1.27966	1.2676	1.25448	1.24031	1.22507	1.20876	1.19133	1.17275	1.15305	1.13219	1.11015	1.08699	1.06264	1.03715	1.01051	0.98274	0.95389	0.924	0.89311	0.86132	0.82861	0.79517	0.76102	0.72628	0.69108	0.65554	0.61976	0.58392	0.54811	0.51251	0.47732	0.4427	0.40882	0.37586	0.34402	0.31349	0.2845
1.40556	1.40517	1.40395	1.40189	1.399	1.39527	1.39068	1.38522	1.37888	1.37163	1.36345	1.35431	1.34421	1.33311	1.32095	1.30778	1.2935	1.27809	1.26152	1.24383	1.22492	1.20481	1.18346	1.16087	1.13703	1.11194	1.08559	1.05795	1.02913	0.9991	0.9679	0.93559	0.90223	0.86787	0.83262	0.7966	0.75989	0.7226	0.6849	0.64686	0.60868	0.57049	0.53244	0.49475	0.45758	0.42117	0.38567	0.35129	0.31824	0.28679
1.46281	1.4624	1.46118	1.45917	1.45634	1.45268	1.44818	1.44281	1.43655	1.4294	1.42129	1.41228	1.40224	1.39117	1.37907	1.36589	1.35157	1.3361	1.31943	1.30153	1.28238	1.26193	1.24019	1.2171	1.19265	1.16686	1.13971	1.11119	1.08131	1.05011	1.01759	0.98385	0.9489	0.91284	0.87576	0.83777	0.79899	0.75954	0.71957	0.67916	0.63855	0.5978	0.55715	0.51679	0.47693	0.4378	0.39957	0.36243	0.32661	0.29238
1.5244	1.52404	1.52289	1.52092	1.51817	1.51462	1.51024	1.50502	1.49893	1.49195	1.48402	1.47511	1.46524	1.45436	1.44236	1.42927	1.41504	1.39957	1.38291	1.36494	1.34564	1.32498	1.30293	1.27944	1.2545	1.22811	1.20023	1.17085	1.13998	1.10765	1.07385	1.03869	1.00215	0.96431	0.92532	0.88529	0.84436	0.80268	0.76039	0.71755	0.67438	0.63098	0.58752	0.54431	0.50158	0.45958	0.41843	0.37838	0.33948	0.30197
1.59076	1.5904	1.58929	1.58743	1.58481	1.58139	1.57719	1.57217	1.5663	1.55955	1.55191	1.54332	1.53371	1.52307	1.51137	1.49853	1.48449	1.46922	1.45265	1.43474	1.41544	1.39468	1.37245	1.34868	1.32338	1.29648	1.26798	1.23784	1.20603	1.17263	1.13759	1.10096	1.06282	1.02324	0.98228	0.94015	0.897	0.85299	0.80829	0.76296	0.71717	0.67098	0.62455	0.57823	0.53244	0.48746	0.4433	0.40031	0.3582	0.31658
1.66227	1.66192	1.66089	1.65915	1.65668	1.65348	1.64955	1.6448	1.63925	1.63287	1.6256	1.6174	1.60821	1.59798	1.58664	1.57419	1.56051	1.54557	1.52931	1.51163	1.49248	1.4718	1.44955	1.42564	1.40009	1.3728	1.34381	1.31303	1.28045	1.24605	1.20984	1.17181	1.13204	1.09064	1.04766	1.00332	0.95784	0.91143	0.8643	0.81651	0.76811	0.71907	0.66945	0.61962	0.57058	0.52255	0.4752	0.42974	0.38518	0.33777
1.73936	1.73904	1.73809	1.73647	1.73422	1.7313	1.72767	1.72333	1.71821	1.71227	1.70551	1.69784	1.68921	1.67956	1.66882	1.65694	1.64383	1.6294	1.6136	1.59635	1.57757	1.55718	1.53513	1.51129	1.48567	1.45818	1.42881	1.39753	1.36427	1.32902	1.29174	1.2524	1.21105	1.16776	1.12263	1.07594	1.02798	0.97909	0.92953	0.87939	0.82864	0.77686	0.7238	0.66945	0.6169	0.56638	0.51451	0.46811	0.4261	0.36888
1.82239	1.82211	1.82128	1.81988	1.81789	1.81532	1.81211	1.80821	1.80366	1.79837	1.79224	1.78528	1.77741	1.76853	1.75861	1.74751	1.73518	1.72153	1.70646	1.68988	1.67167	1.65178	1.6301	1.60655	1.58109	1.55361	1.5241	1.49252	1.45879	1.42285	1.38466	1.34414	1.30125	1.25603	1.2086	1.1593	1.10859	1.057	1.00507	0.95288	0.90048	0.84665	0.79035	0.72807	0.67167	0.62248	0.55862	0.51273	0.49854	0.41848
1.91197	1.91174	1.91104	1.9099	1.90827	1.90612	1.90344	1.90018	1.89629	1.89173	1.88647	1.88036	1.87343	1.86557	1.85665	1.84664	1.83538	1.82278	1.80873	1.79313	1.77583	1.75671	1.73573	1.71272	1.68768	1.66044	1.63101	1.59935	1.5654	1.529	1.49013	1.44864	1.40439	1.35724	1.30727	1.25486	1.20087	1.14615	1.09176	1.0379	0.98561	0.93161	0.87657	0.79282	0.73028	0.70781	0.59578	0.53546	0.67516	0.51118
2.00858	2.0084	2.00791	2.00708	2.00584	2.00419	2.00215	1.99964	1.99661	1.993	1.98877	1.98385	1.97812	1.97153	1.96395	1.95529	1.94542	1.93422	1.92157	1.90728	1.89123	1.87327	1.85329	1.83114	1.80676	1.78006	1.75102	1.71954	1.68562	1.64916	1.60993	1.56781	1.5225	1.4736	1.42076	1.36438	1.30604	1.24701	1.18997	1.13364	1.08613	1.03258	1.01247	0.85049	0.75822	0.92143	0.60742	0.40665	0.2403	0.37148
2.11284	2.11275	2.11246	2.11193	2.11121	2.11024	2.10899	2.10738	2.10536	2.10293	2.09998	2.09644	2.09221	2.0872	2.08131	2.07441	2.06634	2.05696	2.04609	2.03359	2.01923	2.00286	1.98426	1.96335	1.94001	1.91409	1.8857	1.85479	1.82128	1.78511	1.74606	1.70387	1.65823	1.60823	1.55218	1.49001	1.42577	1.35914	1.30074	1.23323	1.20901	1.11742	1.35604	0.87472	0.5834	0.41436	0.32632	0.09951	0.09496	0.14025
2.22531	2.22528	2.22523	2.22519	2.22508	2.22486	2.22451	2.22402	2.22328	2.22224	2.22087	2.21903	2.21663	2.21361	2.20978	2.20508	2.19928	2.19224	2.18372	2.17353	2.16143	2.14716	2.1305	2.11121	2.08922	2.06444	2.03691	2.00684	1.97421	1.93888	1.90055	1.859	1.81437	1.76564	1.70675	1.63418	1.56389	1.47707	1.43588	1.30034	1.42896	0.95509	0.57301	0.43198	0.13636	0.12518	0.13227	0.08985	0.09774	0.11197
2.34668	2.34678	2.34706	2.3475	2.34809	2.34877	2.34953	2.35033	2.35112	2.35181	2.3523	2.35254	2.35241	2.3518	2.35053	2.34854	2.34557	2.34147	2.33596	2.32873	2.31956	2.30811	2.29396	2.27691	2.2567	2.23328	2.20683	2.17771	2.1464	2.11266	2.07567	2.03503	1.99316	1.95316	1.89607	1.79497	1.7389	1.56217	1.69748	1.13981	0.48088	0.19978	0.14947	0.14964	0.10167	0.10931	0.11171	0.10236	0.10281	0.10642
2.47769	2.47791	2.47854	2.47957	2.48098	2.48278	2.48489	2.48724	2.48981	2.49249	2.49524	2.49798	2.50051	2.50282	2.50472	2.50605	2.50663	2.50618	2.50451	2.50118	2.49581	2.488	2.47724	2.46304	2.44504	2.42309	2.39755	2.36936	2.33978	2.30902	2.27424	2.23219	2.19066	2.18243	2.15966	1.93035	2.08025	1.37449	0.57029	0.24021	0.10258	0.09684	0.11503	0.11988	0.1105	0.10976	0.10929	0.10635	0.10566	0.10613
2.61903	2.6194	2.62047	2.62222	2.62466	2.62772	2.63138	2.63556	2.64021	2.6453	2.65069	2.65634	2.66214	2.66794	2.67363	2.67903	2.68396	2.68813	2.69124	2.69285	2.69249	2.68955	2.68329	2.673	2.6578	2.63733	2.6118	2.58322	2.55555	2.53146	2.50297	2.45082	2.37497	2.45894	2.70787	1.73613	0.69928	0.28572	0.1152	0.10348	0.10494	0.1055	0.11103	0.11361	0.11161	0.11055	0.10965	0.10829	0.10752	0.10718
2.77163	2.77214	2.77369	2.77626	2.77985	2.7844	2.78986	2.79619	2.80334	2.81122	2.81975	2.82888	2.83845	2.84843	2.85865	2.86899	2.87925	2.88911	2.89831	2.90628	2.91242	2.916	2.91593	2.91109	2.89983	2.8807	2.85306	2.81961	2.79105	2.78379	2.78388	2.72101	2.41326	2.67345	0.94269	0.33822	0.12228	0.11259	0.11185	0.10866	0.1085	0.10921	0.11121	0.11237	0.11196	0.1113	0.11057	0.10972	0.10906	0.10858
2.93624	2.93696	2.93912	2.94267	2.94756	2.95381	2.96139	2.97019	2.98021	2.99138	3.00356	3.01675	3.03083	3.04574	3.06137	3.07753	3.09419	3.11104	3.12779	3.14393	3.15866	3.17101	3.17969	3.18293	3.17812	3.16136	3.12793	3.0769	3.02919	3.05785	3.17158	3.34389	1.94476	0.58759	0.09095	0.10627	0.11387	0.11369	0.11283	0.11157	0.11126	0.11158	0.11232	0.11278	0.11264	0.11222	0.11166	0.11106	0.11051	0.11005
3.11393	3.11486	3.11762	3.12226	3.12873	3.13699	3.14701	3.15871	3.17204	3.18695	3.20341	3.22128	3.24058	3.26126	3.28321	3.30639	3.33073	3.35609	3.38227	3.40868	3.43458	3.45874	3.4798	3.49564	3.5029	3.49446	3.45522	3.36055	3.2113	3.27936	3.65405	1.18929	0.38464	0.13335	0.11251	0.11239	0.11441	0.1148	0.1144	0.11379	0.1135	0.11352	0.11372	0.11382	0.11366	0.11332	0.11288	0.11239	0.11193	0.11153
3.30541	3.30661	3.3102	3.31612	3.32439	3.33495	3.34779	3.3628	3.37998	3.39926	3.4206	3.44399	3.46927	3.49654	3.52585	3.55717	3.59063	3.62624	3.66389	3.70328	3.74357	3.78345	3.82145	3.85636	3.88667	3.90603	3.88942	3.75217	3.19512	3.22574	0.84428	0.09731	0.11179	0.11915	0.11641	0.11592	0.11632	0.11642	0.11615	0.11576	0.11546	0.11531	0.11524	0.11512	0.1149	0.11457	0.11418	0.11376	0.11336	0.113
3.51199	3.51346	3.5179	3.52532	3.53563	3.5488	3.56485	3.58375	3.60536	3.62968	3.65665	3.68625	3.71846	3.75333	3.79099	3.83163	3.87556	3.92318	3.97479	4.03033	4.08907	4.1493	4.2091	4.26901	4.33608	4.42289	4.54522	4.84014	2.70546	0.7522	0.0999	0.10631	0.11348	0.11772	0.11823	0.11829	0.11835	0.11827	0.11799	0.11763	0.1173	0.11704	0.11681	0.11656	0.11627	0.11594	0.11556	0.11517	0.1148	0.11447
3.73459	3.73641	3.74187	3.75092	3.76358	3.77982	3.79959	3.82286	3.84955	3.8796	3.91298	3.94967	3.98973	4.03321	4.08032	4.13145	4.18719	4.24847	4.31651	4.39206	4.47464	4.56128	4.64657	4.72955	4.83093	5.00773	5.45053	1.92903	0.94438	0.10486	0.11263	0.11572	0.11842	0.12014	0.1206	0.12061	0.12047	0.12022	0.11988	0.11949	0.1191	0.11874	0.11841	0.11808	0.11773	0.11736	0.11698	0.1166	0.11625	0.11593
3.97433	3.97655	3.98316	3.99416	4.00955	4.02925	4.05327	4.08152	4.114	4.15066	4.19141	4.23623	4.28511	4.33819	4.39569	4.45821	4.52672	4.60296	4.68941	4.78921	4.90371	5.02778	5.14442	5.23294	5.31813	5.44732	1.30319	0.27892	0.27104	0.1593	0.13392	0.12664	0.12455	0.12391	0.12349	0.12309	0.12268	0.12224	0.12179	0.12133	0.12087	0.12044	0.12003	0.11964	0.11924	0.11884	0.11845	0.11808	0.11773	0.11741
4.23252	4.23514	4.24308	4.25629	4.27474	4.29838	4.32724	4.36125	4.40033	4.44447	4.49358	4.54759	4.60652	4.67034	4.73928	4.81389	4.89538	4.98634	5.09158	5.21908	5.37768	5.5655	5.74138	5.80931	5.82646	1.35677	0.12954	0.16707	0.17926	0.15645	0.14117	0.13337	0.12959	0.12764	0.12646	0.12561	0.12492	0.12431	0.12374	0.12318	0.12265	0.12215	0.12167	0.12122	0.12078	0.12035	0.11994	0.11955	0.11919	0.11887
4.51019	4.51334	4.52275	4.53842	4.5604	4.58858	4.62294	4.66352	4.71021	4.76291	4.82162	4.88615	4.95641	5.03229	5.11376	5.20098	5.29476	5.39783	5.51695	5.66866	5.88414	6.19543	6.54427	6.52491	1.48991	0.13984	0.13964	0.15134	0.15672	0.15022	0.14247	0.13679	0.13312	0.13078	0.12921	0.12807	0.12715	0.12637	0.12567	0.12503	0.12443	0.12386	0.12333	0.12282	0.12234	0.12188	0.12145	0.12105	0.12068	0.12034
4.80866	4.81232	4.82344	4.84201	4.86792	4.90127	4.94198	4.98996	5.04533	5.10792	5.17759	5.25423	5.33755	5.42722	5.52275	5.62348	5.72857	5.83811	5.95632	6.10529	6.36147	6.90655	7.89794	1.73543	0.15554	0.14542	0.14455	0.14769	0.14924	0.14663	0.1425	0.13864	0.13562	0.13336	0.13168	0.13037	0.1293	0.1284	0.12759	0.12686	0.12619	0.12557	0.12498	0.12443	0.12392	0.12343	0.12297	0.12254	0.12215	0.1218
5.12915	5.13352	5.14653	5.16827	5.19878	5.23792	5.2858	5.34238	5.4076	5.4814	5.56371	5.65438	5.75298	5.8589	5.9711	6.08792	6.20585	6.3178	6.41098	6.47807	6.60944	7.52258	2.58015	0.20475	0.15687	0.14743	0.14584	0.1465	0.14668	0.14519	0.14268	0.13998	0.13756	0.13554	0.13389	0.13253	0.13138	0.13038	0.1295	0.1287	0.12796	0.12728	0.12665	0.12606	0.12549	0.12497	0.12449	0.12404	0.12363	0.12326
5.47288	5.47798	5.49325	5.51863	5.55418	5.59997	5.65598	5.72223	5.79875	5.88549	5.98242	6.08936	6.20593	6.33137	6.46456	6.60328	6.74308	6.87042	6.94123	6.82745	6.23811	4.68779	0.50267	0.09298	0.13132	0.1419	0.14502	0.14613	0.14613	0.14508	0.14332	0.1413	0.13931	0.13752	0.13594	0.13457	0.13337	0.13232	0.13137	0.13051	0.12972	0.12898	0.1283	0.12767	0.12709	0.12653	0.12602	0.12555	0.12512	0.12472
5.84128	5.84717	5.86486	5.89442	5.9358	5.989	6.05417	6.13134	6.22064	6.32215	6.43591	6.56179	6.69951	6.84845	7.00764	7.17626	7.35566	7.54836	7.7338	7.75663	7.08968	1.4341	0.16326	0.13376	0.13932	0.14408	0.14631	0.14705	0.14683	0.14588	0.14443	0.14275	0.14104	0.1394	0.1379	0.13654	0.13532	0.13422	0.13322	0.13231	0.13146	0.13068	0.12996	0.12928	0.12866	0.12808	0.12754	0.12705	0.1266	0.12619
6.23531	6.24215	6.26263	6.29674	6.34461	6.40631	6.48183	6.57139	6.67515	6.79327	6.92608	7.07382	7.23639	7.41317	7.60284	7.80454	8.02751	8.32317	8.83833	9.6616	2.00476	0.18952	0.16703	0.1519	0.14879	0.14888	0.14917	0.14903	0.14839	0.14733	0.14596	0.14441	0.14282	0.14127	0.13981	0.13846	0.13722	0.13608	0.13504	0.13408	0.13319	0.13237	0.13161	0.1309	0.13024	0.12963	0.12906	0.12854	0.12807	0.12763
6.65643	6.66428	6.68782	6.72717	6.78235	6.85345	6.94062	7.044	7.16395	7.30077	7.45507	7.62764	7.81904	8.02903	8.25403	8.48332	8.70187	8.97173	10.093	3.34542	0.19676	0.17787	0.16743	0.1594	0.15542	0.15362	0.15256	0.1516	0.15049	0.14921	0.14777	0.14624	0.14469	0.14317	0.14172	0.14037	0.1391	0.13793	0.13685	0.13585	0.13492	0.13405	0.13325	0.1325	0.13181	0.13117	0.13058	0.13004	0.12954	0.12909
7.10543	7.11444	7.14158	7.18679	7.25015	7.33186	7.43205	7.55088	7.68868	7.84611	8.0241	8.22425	8.44897	8.7007	8.97741	9.25222	9.39661	8.93777	6.60171	0.69315	0.14652	0.16607	0.16682	0.16333	0.16009	0.15774	0.15595	0.1544	0.1529	0.15138	0.1498	0.14821	0.14663	0.1451	0.14364	0.14226	0.14097	0.13976	0.13864	0.13759	0.13662	0.13572	0.13488	0.1341	0.13337	0.1327	0.13209	0.13152	0.131	0.13053
7.58361	7.59393	7.62489	7.67668	7.74933	7.8429	7.95761	8.09363	8.2513	8.43111	8.63426	8.86334	9.1235	9.42539	9.79114	10.2613	10.8654	11.3223	2.12651	0.20901	0.17816	0.17359	0.17057	0.1672	0.16408	0.16144	0.15921	0.15726	0.15544	0.15368	0.15197	0.15029	0.14865	0.14708	0.14558	0.14416	0.14283	0.14158	0.14041	0.13932	0.13832	0.13738	0.1365	0.13569	0.13493	0.13423	0.13359	0.13299	0.13246	0.13196
8.09143	8.10327	8.13881	8.19802	8.28107	8.3881	8.51915	8.67445	8.85393	9.05786	9.28701	9.54332	9.8325	10.1693	10.5977	11.2862	13.1522	4.24047	0.23447	0.20379	0.18685	0.17931	0.17469	0.17095	0.16769	0.16484	0.16234	0.16009	0.15802	0.15607	0.15421	0.15242	0.15071	0.14907	0.14752	0.14606	0.14468	0.1434	0.14219	0.14106	0.14001	0.13902	0.13811	0.13726	0.13648	0.13575	0.13507	0.13446	0.1339	0.13338
8.62987	8.64337	8.68387	8.75154	8.84642	8.96865	9.11838	9.29538	9.49952	9.73016	9.98639	10.2676	10.5739	10.9041	11.2302	11.3034	9.603	0.99885	0.17043	0.1873	0.186	0.18195	0.17795	0.1743	0.17099	0.16802	0.16533	0.16287	0.1606	0.15848	0.15648	0.15459	0.15279	0.15108	0.14947	0.14795	0.14653	0.14518	0.14393	0.14277	0.14168	0.14065	0.13971	0.13883	0.13801	0.13725	0.13656	0.13592	0.13533	0.1348
9.19906	9.21445	9.26068	9.33783	9.44607	9.58567	9.75676	9.95913	10.192	10.4537	10.7414	11.0502	11.376	11.728	12.2094	13.6072	4.10171	0.23244	0.19599	0.19102	0.18802	0.18456	0.18095	0.17744	0.17412	0.17104	0.1682	0.16558	0.16315	0.16088	0.15876	0.15676	0.15487	0.15309	0.15142	0.14984	0.14836	0.14698	0.14567	0.14446	0.14333	0.14227	0.14129	0.14038	0.13953	0.13875	0.13802	0.13735	0.13675	0.13619
9.79921	9.81671	9.86927	9.95715	10.0807	10.2402	10.4359	10.668	10.9355	11.236	11.5636	11.9072	12.2439	12.5092	12.3974	10.2982	1.06389	0.1766	0.19163	0.19282	0.19068	0.1875	0.184	0.18049	0.17712	0.17395	0.17099	0.16823	0.16566	0.16327	0.16103	0.15892	0.15695	0.1551	0.15336	0.15172	0.15019	0.14875	0.14741	0.14615	0.14497	0.14387	0.14285	0.1419	0.14102	0.14021	0.13946	0.13877	0.13815	0.13758
10.4299	10.4497	10.5094	10.6093	10.75	10.9322	11.1566	11.4238	11.7335	12.084	12.4689	12.8752	13.291	13.793	15.2192	4.53178	0.26365	0.21258	0.20263	0.19837	0.1947	0.19098	0.18724	0.18358	0.18009	0.17679	0.17369	0.17081	0.16812	0.16562	0.16327	0.16108	0.15902	0.15709	0.15527	0.15358	0.15199	0.1505	0.1491	0.1478	0.14659	0.14545	0.1444	0.14342	0.14251	0.14167	0.14089	0.14019	0.13954	0.13895
11.0902	11.1126	11.1803	11.2936	11.4535	11.6611	11.9179	12.2258	12.5866	13.0011	13.465	13.9547	14.3743	14.3024	11.8237	1.21064	0.20058	0.21186	0.20862	0.2038	0.19915	0.19478	0.19063	0.18672	0.18304	0.17958	0.17636	0.17335	0.17054	0.16793	0.16548	0.16319	0.16106	0.15905	0.15717	0.15542	0.15377	0.15223	0.15079	0.14944	0.14819	0.14702	0.14592	0.14491	0.14397	0.1431	0.1423	0.14157	0.14091	0.1403
11.7784	11.8038	11.8803	12.0085	12.1895	12.4252	12.7178	13.071	13.4902	13.9839	14.5647	15.2543	16.1503	18.1195	5.37447	0.3169	0.24562	0.2265	0.21663	0.20951	0.20369	0.19861	0.19404	0.18984	0.18595	0.18233	0.17897	0.17584	0.17292	0.1702	0.16766	0.16529	0.16306	0.16099	0.15905	0.15723	0.15552	0.15393	0.15244	0.15105	0.14975	0.14855	0.14742	0.14638	0.14541	0.14452	0.1437	0.14294	0.14225	0.14163
12.4932	12.5218	12.6078	12.7521	12.9561	13.222	13.5529	13.9535	14.4322	15.0054	15.7011	16.5231	17.0815	14.7782	1.53266	0.24623	0.2447	0.23266	0.22243	0.21442	0.20788	0.2023	0.19736	0.19289	0.1888	0.18502	0.18152	0.17827	0.17524	0.17242	0.16979	0.16734	0.16504	0.16289	0.16089	0.15901	0.15726	0.15561	0.15407	0.15264	0.1513	0.15006	0.1489	0.14783	0.14683	0.14591	0.14507	0.14429	0.14358	0.14294
13.2316	13.2636	13.36	13.5218	13.7508	14.0492	14.42	14.8675	15.3992	16.0375	16.8707	18.3075	22.4641	7.40309	0.4879	0.30086	0.25626	0.23787	0.22666	0.21832	0.2115	0.20566	0.20048	0.19581	0.19155	0.18763	0.184	0.18064	0.17751	0.1746	0.17188	0.16934	0.16698	0.16476	0.16269	0.16075	0.15895	0.15725	0.15567	0.1542	0.15282	0.15154	0.15035	0.14925	0.14823	0.14728	0.14641	0.14562	0.14489	0.14422
13.9904	14.0262	14.1339	14.3148	14.5709	14.9048	15.3187	15.8138	16.3853	17.009	17.5908	17.7992	16.7433	3.44034	0.2052	0.24425	0.24445	0.23685	0.22866	0.2212	0.21458	0.20869	0.2034	0.1986	0.1942	0.19016	0.18642	0.18295	0.17972	0.17672	0.17392	0.17131	0.16887	0.16659	0.16446	0.16247	0.1606	0.15886	0.15724	0.15572	0.15431	0.15299	0.15177	0.15064	0.14959	0.14862	0.14773	0.14691	0.14617	0.14549
14.7656	14.8054	14.9253	15.1271	15.4132	15.7869	16.2515	16.8083	17.4525	18.1595	18.8059	18.7093	14.91	1.54524	0.20656	0.23737	0.24153	0.23708	0.23048	0.22371	0.21734	0.21149	0.20614	0.20125	0.19674	0.19259	0.18875	0.18518	0.18187	0.17879	0.17591	0.17323	0.17072	0.16838	0.16619	0.16414	0.16223	0.16044	0.15877	0.15722	0.15576	0.15442	0.15316	0.152	0.15093	0.14993	0.14902	0.14818	0.14742	0.14673
15.5523	15.5964	15.7294	15.9536	16.2726	16.6915	17.2158	17.8513	18.6076	19.5422	21.0296	25.2962	8.08738	0.51416	0.30027	0.26025	0.24785	0.24002	0.23298	0.22628	0.21999	0.21415	0.20876	0.20378	0.19919	0.19494	0.19101	0.18735	0.18395	0.18078	0.17784	0.17509	0.17251	0.17011	0.16787	0.16577	0.16381	0.16198	0.16027	0.15868	0.15719	0.15581	0.15453	0.15333	0.15223	0.15121	0.15028	0.14942	0.14865	0.14794
16.3449	16.3935	16.5402	16.788	17.142	17.6096	18.2006	18.9211	19.7515	20.5662	20.905	19.6199	4.02302	0.23025	0.26067	0.25767	0.25026	0.24278	0.23566	0.22893	0.22262	0.21674	0.21128	0.20624	0.20156	0.19722	0.19319	0.18946	0.18599	0.18274	0.17971	0.1769	0.17427	0.17181	0.16951	0.16736	0.16535	0.16348	0.16173	0.1601	0.15858	0.15716	0.15585	0.15463	0.15351	0.15247	0.15152	0.15065	0.14985	0.14913
17.1365	17.1898	17.3506	17.6223	18.0115	18.5298	19.1965	20.0423	21.0968	22.2641	22.6254	18.2346	1.89728	0.23517	0.26071	0.26015	0.2534	0.24582	0.2385	0.23164	0.22523	0.21927	0.21374	0.2086	0.20384	0.19942	0.19531	0.19149	0.18794	0.18463	0.18154	0.17866	0.17596	0.17344	0.1711	0.1689	0.16685	0.16493	0.16314	0.16148	0.15993	0.15849	0.15715	0.1559	0.15475	0.1537	0.15272	0.15183	0.15102	0.15029
17.9206	17.9785	18.1533	18.4482	18.8701	19.4316	20.1613	21.1328	22.5674	25.2265	32.258	10.7971	0.64109	0.34952	0.29032	0.26988	0.25825	0.2493	0.24149	0.23439	0.22784	0.22177	0.21614	0.21091	0.20606	0.20155	0.19737	0.19347	0.18983	0.18645	0.1833	0.18035	0.1776	0.17503	0.17264	0.17039	0.1683	0.16635	0.16452	0.16282	0.16123	0.15976	0.1584	0.15713	0.15596	0.15488	0.15389	0.15299	0.15216	0.1514
18.689	18.7518	18.9409	19.2589	19.7095	20.2983	21.0345	21.9419	23.0956	24.7127	27.221	6.55824	0.33512	0.31079	0.28782	0.27251	0.26143	0.25237	0.24439	0.23713	0.23043	0.22424	0.2185	0.21317	0.20822	0.20362	0.19935	0.19537	0.19167	0.18822	0.185	0.18199	0.17919	0.17657	0.17412	0.17184	0.1697	0.16771	0.16585	0.16412	0.16251	0.161	0.15961	0.15832	0.15713	0.15604	0.15503	0.15411	0.15327	0.15251
19.4337	19.5017	19.7067	20.0504	20.5339	21.1521	21.8825	22.6603	23.3336	23.6227	23.2815	5.26523	0.25372	0.27796	0.27862	0.27184	0.26345	0.25508	0.24718	0.23982	0.23299	0.22666	0.22079	0.21535	0.2103	0.20561	0.20125	0.19721	0.19343	0.18991	0.18663	0.18358	0.18072	0.17805	0.17556	0.17323	0.17105	0.16902	0.16713	0.16537	0.16373	0.1622	0.16079	0.15948	0.15827	0.15715	0.15613	0.15519	0.15434	0.15357
20.1444	20.2185	20.442	20.8183	21.3502	22.0325	22.8319	23.6307	24.0855	23.3604	20.1858	3.96381	0.24965	0.27261	0.27764	0.27353	0.26617	0.25804	0.25005	0.24253	0.23552	0.22904	0.22303	0.21746	0.21231	0.20753	0.20309	0.19896	0.19512	0.19154	0.1882	0.18509	0.18219	0.17948	0.17694	0.17457	0.17236	0.17029	0.16837	0.16658	0.16491	0.16336	0.16193	0.1606	0.15937	0.15824	0.15719	0.15624	0.15538	0.1546
20.809	20.8896	21.1338	21.5491	22.1473	22.9441	23.9504	25.1343	26.2436	26.0144	20.1087	2.06283	0.26523	0.28768	0.2867	0.27932	0.27042	0.26152	0.25309	0.24525	0.23801	0.23134	0.22519	0.2195	0.21424	0.20937	0.20485	0.20065	0.19674	0.1931	0.18971	0.18654	0.18359	0.18083	0.17825	0.17585	0.17361	0.17152	0.16956	0.16775	0.16605	0.16448	0.16302	0.16167	0.16042	0.15928	0.15823	0.15726	0.15639	0.15559
21.4141	21.5007	21.764	22.2161	22.8816	23.8071	25.0928	26.9991	30.3775	38.7878	12.8443	0.75502	0.40835	0.3321	0.30393	0.28777	0.27561	0.26529	0.25615	0.24791	0.24041	0.23355	0.22725	0.22145	0.21609	0.21112	0.20652	0.20225	0.19828	0.19458	0.19114	0.18793	0.18492	0.18212	0.17951	0.17708	0.1748	0.17268	0.1707	0.16886	0.16714	0.16555	0.16408	0.16271	0.16145	0.16028	0.15921	0.15824	0.15735	0.15655
21.9466	22.0372	22.3134	22.7893	23.4932	24.4779	25.8438	27.7879	30.6817	34.9697	8.53889	0.42479	0.38019	0.33881	0.3119	0.29364	0.27991	0.26866	0.25898	0.25039	0.24266	0.23562	0.22918	0.22327	0.21782	0.21277	0.2081	0.20377	0.19974	0.19599	0.19249	0.18923	0.1862	0.18337	0.18073	0.17825	0.17594	0.17379	0.17179	0.16992	0.16818	0.16658	0.16508	0.1637	0.16242	0.16125	0.16017	0.15919	0.15829	0.15747
22.3963	22.4886	22.7694	23.2515	23.9586	24.9303	26.2279	27.9341	30.1088	32.5741	7.75365	0.37186	0.35656	0.33352	0.3129	0.29624	0.28267	0.27125	0.26135	0.25257	0.24469	0.23753	0.23099	0.22498	0.21944	0.21433	0.20959	0.20519	0.20111	0.19732	0.19378	0.19048	0.1874	0.18453	0.18185	0.17935	0.17703	0.17486	0.17283	0.17094	0.16919	0.16756	0.16604	0.16465	0.16336	0.16217	0.16108	0.16008	0.15917	0.15835
22.7587	22.8506	23.1289	23.6029	24.2887	25.2086	26.3892	27.847	29.5507	31.3399	7.38601	0.35587	0.34331	0.32733	0.31127	0.2968	0.28413	0.27304	0.26322	0.25442	0.24647	0.23923	0.23261	0.22653	0.22093	0.21575	0.21097	0.20653	0.20239	0.19855	0.19497	0.19164	0.18854	0.18564	0.18293	0.18041	0.17805	0.17585	0.17381	0.1719	0.17013	0.16848	0.16696	0.16555	0.16425	0.16305	0.16195	0.16094	0.16003	0.15919
23.033	23.123	23.3947	23.8539	24.5087	25.3683	26.4378	27.7063	29.1275	30.5966	7.17895	0.34559	0.33498	0.32235	0.30914	0.2965	0.28486	0.27428	0.26468	0.25596	0.24801	0.24075	0.23409	0.22796	0.2223	0.21708	0.21224	0.20775	0.20358	0.19971	0.1961	0.19274	0.1896	0.18667	0.18394	0.18139	0.17902	0.1768	0.17473	0.17281	0.17102	0.16937	0.16783	0.16641	0.16509	0.16388	0.16277	0.16176	0.16084	0.16
23.2215	23.3093	23.5737	24.0174	24.6432	25.452	26.4377	27.581	28.8396	30.1458	7.05848	0.3394	0.32984	0.31896	0.30745	0.2961	0.28529	0.27519	0.26585	0.25725	0.24935	0.24208	0.23539	0.22923	0.22354	0.21827	0.2134	0.20888	0.20468	0.20077	0.19713	0.19374	0.19058	0.18763	0.18488	0.18231	0.17991	0.17768	0.17561	0.17368	0.17187	0.1702	0.16865	0.16722	0.1659	0.16468	0.16356	0.16254	0.16161	0.16077
23.3276	23.4139	23.6728	24.1052	24.7111	25.4869	26.4222	27.4951	28.6697	29.8977	6.9935	0.336	0.32701	0.31709	0.30656	0.296	0.28576	0.27601	0.26688	0.25838	0.25051	0.24325	0.23655	0.23036	0.22465	0.21936	0.21446	0.20991	0.20568	0.20174	0.19808	0.19467	0.19149	0.18852	0.18575	0.18317	0.18076	0.17851	0.17642	0.17447	0.17266	0.17098	0.16942	0.16798	0.16666	0.16543	0.16431	0.16328	0.16235	0.1615
23.3543	23.4398	23.6967	24.1251	24.7237	25.488	26.4061	27.456	28.6038	29.8076	6.97013	0.33468	0.3261	0.31667	0.30661	0.29643	0.28645	0.27687	0.26783	0.25938	0.25153	0.24427	0.23756	0.23137	0.22563	0.22031	0.21539	0.21082	0.20657	0.20262	0.19895	0.19552	0.19232	0.18934	0.18656	0.18396	0.18154	0.17928	0.17718	0.17522	0.1734	0.17172	0.17015	0.1687	0.16736	0.16613	0.16501	0.16398	0.16303	0.16218
23.3028	23.389	23.6477	24.0796	24.6849	25.4597	26.3937	27.465	28.6374	29.8629	6.98433	0.33526	0.32702	0.31773	0.30769	0.29749	0.28746	0.27784	0.26877	0.2603	0.25245	0.24517	0.23844	0.23222	0.22647	0.22115	0.21621	0.21163	0.20738	0.20341	0.19972	0.19628	0.19307	0.19008	0.18729	0.18468	0.18225	0.17999	0.17788	0.17592	0.17409	0.17239	0.17083	0.16938	0.16803	0.1668	0.16566	0.16463	0.16369	0.16283
23.1719	23.2595	23.5234	23.9662	24.5907	25.3976	26.3808	27.5206	28.7748	30.0759	7.04	0.33791	0.32991	0.32036	0.30984	0.29916	0.28877	0.27891	0.26969	0.26113	0.25323	0.24593	0.23918	0.23295	0.2272	0.22187	0.21692	0.21233	0.20807	0.2041	0.20041	0.19697	0.19375	0.19076	0.18796	0.18534	0.18291	0.18064	0.17852	0.17655	0.17473	0.17303	0.17145	0.17	0.16865	0.16741	0.16628	0.16523	0.16429	0.16344
22.9594	23.0491	23.3201	23.7778	24.4306	25.2873	26.3527	27.6158	29.0298	30.4902	7.15047	0.34331	0.33535	0.32484	0.31309	0.30138	0.29028	0.27999	0.27053	0.26185	0.25386	0.24653	0.23978	0.23355	0.22779	0.22246	0.21752	0.21293	0.20867	0.2047	0.20101	0.19756	0.19434	0.19134	0.18854	0.18594	0.1835	0.18123	0.17911	0.17714	0.17531	0.17361	0.17203	0.17057	0.16922	0.16798	0.16685	0.1658	0.16485	0.164
22.6618	22.7533	23.0306	23.5028	24.1856	25.1016	26.2766	27.7265	29.4192	31.1945	7.34672	0.3528	0.34441	0.33146	0.31726	0.30385	0.29175	0.28091	0.27117	0.26236	0.25434	0.24698	0.24023	0.23401	0.22826	0.22294	0.21801	0.21344	0.20917	0.20521	0.20152	0.19808	0.19487	0.19187	0.18907	0.18646	0.18403	0.18176	0.17964	0.17767	0.17583	0.17413	0.17255	0.17109	0.16975	0.16851	0.16738	0.16634	0.16539	0.16453
22.2772	22.3691	22.6486	23.1283	23.8319	24.7985	26.0891	27.7847	29.9432	32.385	7.69898	0.36753	0.35945	0.34036	0.32167	0.30591	0.29272	0.28143	0.2715	0.26262	0.25459	0.24726	0.24052	0.23432	0.2286	0.2233	0.21839	0.21383	0.20958	0.20563	0.20195	0.19852	0.19531	0.19232	0.18953	0.18692	0.18449	0.18222	0.18011	0.17814	0.17631	0.17461	0.17304	0.17158	0.17023	0.16899	0.16785	0.16681	0.16587	0.16501
21.8063	21.8964	22.1711	22.6444	23.3444	24.3234	25.6809	27.6124	30.4839	34.727	8.42801	0.4198	0.38795	0.35018	0.32434	0.30638	0.29265	0.28128	0.2714	0.2626	0.25462	0.24734	0.24067	0.23451	0.22882	0.22354	0.21865	0.21412	0.20989	0.20596	0.20229	0.19887	0.19568	0.1927	0.18991	0.18731	0.18489	0.18262	0.18052	0.17855	0.17673	0.17503	0.17346	0.17201	0.17066	0.16942	0.16829	0.16725	0.1663	0.16545
21.2546	21.3406	21.6022	22.0515	22.7128	23.6323	24.9099	26.804	30.1616	38.5172	12.8073	0.78021	0.42878	0.35003	0.32065	0.30377	0.2911	0.28038	0.27087	0.26228	0.25444	0.24726	0.24066	0.23456	0.22892	0.22369	0.21883	0.21432	0.21012	0.2062	0.20255	0.19915	0.19597	0.19301	0.19024	0.18765	0.18523	0.18298	0.18088	0.17892	0.1771	0.17541	0.17384	0.17239	0.17105	0.16982	0.16868	0.16764	0.16671	0.16585
20.632	20.7121	20.9545	21.3668	21.9609	22.7521	23.7514	24.9283	26.0354	25.8306	20.0568	2.08038	0.29109	0.31002	0.30697	0.29833	0.28858	0.27904	0.27008	0.26177	0.25412	0.24705	0.24052	0.23449	0.2289	0.22371	0.2189	0.21442	0.21025	0.20637	0.20274	0.19936	0.19619	0.19324	0.19048	0.18791	0.18551	0.18326	0.18118	0.17923	0.17742	0.17573	0.17417	0.17273	0.1714	0.17017	0.16904	0.16801	0.16706	0.16621
19.9518	20.0253	20.2471	20.6206	21.1481	21.825	22.6183	23.4115	23.8647	23.1499	20.0044	3.93119	0.27541	0.29749	0.3006	0.29511	0.28676	0.27786	0.26925	0.26117	0.25366	0.24671	0.24028	0.23431	0.22878	0.22365	0.21887	0.21443	0.21029	0.20643	0.20283	0.19948	0.19634	0.19341	0.19067	0.18811	0.18573	0.1835	0.18142	0.17949	0.17768	0.17601	0.17446	0.17302	0.17169	0.17047	0.16935	0.16831	0.16738	0.16653
19.2276	19.295	19.4983	19.8391	20.3184	20.9313	21.6554	22.4262	23.0918	23.3688	22.9845	5.20102	0.29292	0.30612	0.30373	0.29561	0.28628	0.27713	0.26853	0.26054	0.25314	0.24629	0.23993	0.23404	0.22857	0.22349	0.21876	0.21435	0.21026	0.20644	0.20287	0.19953	0.19642	0.19351	0.19079	0.18825	0.18589	0.18368	0.18161	0.17968	0.1779	0.17624	0.17469	0.17326	0.17195	0.17073	0.16961	0.16859	0.16766	0.16681
18.4714	18.5335	18.7208	19.0359	19.4825	20.066	20.7955	21.6946	22.8376	24.4406	26.9391	6.40167	0.33736	0.3326	0.31325	0.29808	0.28636	0.27654	0.26782	0.25988	0.25256	0.24579	0.23951	0.23368	0.22827	0.22323	0.21855	0.2142	0.21013	0.20634	0.2028	0.19951	0.19642	0.19354	0.19085	0.18834	0.18598	0.18379	0.18175	0.17984	0.17807	0.17642	0.17488	0.17346	0.17216	0.17095	0.16984	0.16882	0.1679	0.16707
17.6932	17.7506	17.9235	18.2157	18.6335	19.1897	19.9124	20.8744	22.2944	24.9239	31.8633	10.715	0.66506	0.37871	0.31929	0.29801	0.28545	0.2756	0.26698	0.25914	0.25191	0.24522	0.23901	0.23325	0.22788	0.2229	0.21826	0.21394	0.20992	0.20617	0.20267	0.1994	0.19636	0.19351	0.19084	0.18835	0.18602	0.18385	0.18183	0.17993	0.17817	0.17654	0.17503	0.17362	0.17232	0.17112	0.17002	0.16902	0.1681	0.16726
16.9014	16.954	17.1131	17.3822	17.7675	18.2806	18.9406	19.7779	20.8217	21.978	22.3458	18.0677	1.89856	0.26893	0.29316	0.29093	0.28285	0.27421	0.266	0.25834	0.25121	0.24459	0.23843	0.23272	0.22742	0.22248	0.2179	0.21362	0.20964	0.20594	0.20247	0.19924	0.19622	0.1934	0.19077	0.1883	0.186	0.18386	0.18185	0.17999	0.17825	0.17662	0.17512	0.17373	0.17244	0.17126	0.17017	0.16917	0.16826	0.16744
16.1035	16.1516	16.2969	16.5421	16.8924	17.3552	17.94	18.653	19.4748	20.2803	20.6103	19.299	3.92341	0.27176	0.29686	0.29082	0.28175	0.27314	0.26509	0.25754	0.25048	0.2439	0.23778	0.23211	0.22685	0.22197	0.21744	0.21322	0.20928	0.20561	0.2022	0.19901	0.19602	0.19324	0.19064	0.1882	0.18593	0.18381	0.18182	0.17998	0.17826	0.17666	0.17518	0.1738	0.17253	0.17136	0.17028	0.16929	0.16839	0.16757
15.3068	15.3505	15.4822	15.7039	16.0194	16.4337	16.9524	17.5815	18.3306	19.2571	20.7336	24.9693	7.97658	0.5468	0.336	0.2945	0.28094	0.27217	0.26428	0.25678	0.24971	0.24314	0.23704	0.23141	0.2262	0.22137	0.21688	0.21271	0.20884	0.20522	0.20185	0.1987	0.19576	0.19301	0.19045	0.18805	0.18581	0.18371	0.18175	0.17993	0.17823	0.17665	0.17519	0.17383	0.17257	0.17141	0.17035	0.16937	0.16848	0.16767
14.5175	14.5568	14.6754	14.8749	15.1578	15.5276	15.9874	16.5385	17.1766	17.878	18.5226	18.4431	14.7467	1.54541	0.24065	0.2722	0.27604	0.27097	0.26363	0.25607	0.24891	0.24229	0.2362	0.2306	0.22544	0.22067	0.21624	0.21213	0.20831	0.20475	0.20142	0.19832	0.19543	0.19271	0.19018	0.18782	0.18562	0.18356	0.18163	0.17983	0.17816	0.1766	0.17515	0.17381	0.17257	0.17143	0.17038	0.16942	0.16853	0.16773
13.7409	13.7763	13.8828	14.0616	14.3149	14.645	15.0546	15.5445	16.1103	16.7284	17.3042	17.504	16.4113	3.33356	0.24128	0.2808	0.28072	0.27266	0.26376	0.25547	0.24801	0.24129	0.2352	0.22965	0.22456	0.21986	0.21551	0.21147	0.20771	0.2042	0.20093	0.19788	0.19504	0.19237	0.18988	0.18755	0.18538	0.18335	0.18146	0.17969	0.17804	0.17651	0.17508	0.17376	0.17254	0.17141	0.17037	0.16942	0.16856	0.16777
12.9821	13.0138	13.109	13.269	13.4953	13.7903	14.1571	14.5998	15.1263	15.7584	16.5838	18.0071	22.1223	7.27084	0.51096	0.33672	0.29435	0.27584	0.26384	0.25455	0.24677	0.24001	0.23399	0.22854	0.22354	0.21893	0.21466	0.2107	0.20701	0.20357	0.20036	0.19737	0.19458	0.19196	0.18952	0.18724	0.1851	0.1831	0.18123	0.17949	0.17788	0.17636	0.17496	0.17366	0.17246	0.17135	0.17033	0.16939	0.16854	0.16777
12.2448	12.2731	12.3581	12.5007	12.7023	12.9651	13.2921	13.6883	14.162	14.7295	15.4193	16.2364	16.8028	14.5839	1.51659	0.28506	0.28636	0.2734	0.26185	0.25261	0.24496	0.23838	0.23254	0.22725	0.22239	0.2179	0.21373	0.20986	0.20625	0.20288	0.19974	0.1968	0.19406	0.1915	0.1891	0.18686	0.18476	0.18281	0.18098	0.17927	0.17767	0.17619	0.17481	0.17353	0.17235	0.17126	0.17026	0.16934	0.16849	0.16773
11.5323	11.5574	11.6329	11.7595	11.9383	12.1712	12.4604	12.8095	13.224	13.7123	14.287	14.9691	15.8518	17.7689	5.31031	0.38562	0.29435	0.27036	0.25822	0.24956	0.24251	0.23638	0.23087	0.2258	0.22112	0.21676	0.2127	0.20892	0.2054	0.20211	0.19904	0.19617	0.19348	0.19098	0.18863	0.18644	0.18439	0.18246	0.18067	0.179	0.17744	0.17598	0.17463	0.17338	0.17221	0.17114	0.17015	0.16924	0.16842	0.16767
10.8469	10.8691	10.936	11.0479	11.2059	11.4109	11.6645	11.9687	12.3252	12.7349	13.1935	13.6777	14.0931	14.0297	11.6397	1.21865	0.24323	0.25641	0.25172	0.24542	0.23954	0.2341	0.22902	0.22424	0.21974	0.21553	0.21159	0.20791	0.20447	0.20126	0.19827	0.19547	0.19286	0.19041	0.18811	0.18597	0.18396	0.18208	0.18032	0.17868	0.17715	0.17573	0.17441	0.17317	0.17203	0.17098	0.17001	0.16912	0.16831	0.16758
10.1906	10.2102	10.2691	10.3678	10.5067	10.6865	10.9081	11.1719	11.4779	11.824	12.2042	12.6054	13.0157	13.5088	14.8966	4.479	0.33063	0.26143	0.24732	0.24133	0.23653	0.23182	0.22716	0.22264	0.21831	0.21422	0.21039	0.2068	0.20347	0.20036	0.19745	0.19472	0.19218	0.18979	0.18755	0.18545	0.18349	0.18166	0.17994	0.17833	0.17684	0.17544	0.17414	0.17294	0.17182	0.17079	0.16984	0.16898	0.16818	0.16746
9.56454	9.58179	9.63368	9.72046	9.84234	9.99976	10.1931	10.4222	10.6862	10.9827	11.3062	11.6455	11.9782	12.2416	12.14	10.124	1.07397	0.21713	0.23544	0.23654	0.23378	0.2298	0.22543	0.22105	0.21683	0.21284	0.20911	0.20563	0.20239	0.19938	0.19656	0.19392	0.19145	0.18913	0.18694	0.1849	0.18298	0.18119	0.17952	0.17795	0.17648	0.17512	0.17385	0.17268	0.17159	0.17058	0.16965	0.1688	0.16802	0.16731
8.96956	8.98475	9.03037	9.10643	9.21322	9.35103	9.51988	9.7196	9.94947	10.2079	10.4917	10.7965	11.118	11.465	11.9374	13.2958	4.04772	0.29314	0.24235	0.23607	0.23261	0.22841	0.22393	0.21951	0.2153	0.21137	0.20773	0.20436	0.20124	0.19834	0.19563	0.19308	0.19069	0.18844	0.18632	0.18432	0.18245	0.1807	0.17906	0.17753	0.1761	0.17477	0.17353	0.17238	0.17131	0.17033	0.16942	0.16859	0.16783	0.16714
8.4057	8.41906	8.45908	8.52587	8.61951	8.74015	8.88794	9.06268	9.26416	9.49181	9.74468	10.0221	10.3242	10.6497	10.9716	11.0493	9.41989	1.00365	0.20781	0.23299	0.23241	0.22752	0.22252	0.2179	0.21365	0.20976	0.20623	0.203	0.20003	0.19725	0.19466	0.19222	0.1899	0.18772	0.18565	0.18371	0.18189	0.18018	0.17858	0.17708	0.17569	0.17439	0.17318	0.17206	0.17102	0.17005	0.16917	0.16836	0.16762	0.16695
7.87327	7.88493	7.91996	7.97841	8.06046	8.16616	8.2955	8.44872	8.62596	8.82735	9.05346	9.30627	9.59129	9.9228	10.3432	11.0154	12.825	4.17007	0.28889	0.25834	0.23676	0.22683	0.22088	0.21606	0.21177	0.20796	0.20456	0.20151	0.19872	0.19612	0.19366	0.19132	0.1891	0.18698	0.18497	0.18308	0.1813	0.17962	0.17806	0.1766	0.17524	0.17398	0.1728	0.17171	0.1707	0.16976	0.1689	0.1681	0.16738	0.16673
7.3715	7.38169	7.41232	7.46348	7.53521	7.62766	7.74099	7.87533	8.03101	8.20856	8.40911	8.63512	8.89154	9.18877	9.54827	10.0094	10.6021	11.0662	2.13512	0.27952	0.2296	0.22205	0.21813	0.21379	0.20957	0.20586	0.20267	0.19988	0.19735	0.19496	0.19267	0.19045	0.1883	0.18624	0.18428	0.18243	0.18068	0.17904	0.17752	0.1761	0.17477	0.17354	0.1724	0.17133	0.17034	0.16944	0.16861	0.16783	0.16713	0.16649
6.89973	6.90861	6.93535	6.98004	7.04272	7.12347	7.22249	7.33996	7.47615	7.63172	7.80751	8.00517	8.22694	8.47514	8.74792	9.01936	9.16585	8.73165	6.48205	0.71389	0.18538	0.21333	0.21575	0.21154	0.20698	0.20336	0.20053	0.19815	0.19597	0.19384	0.19173	0.18962	0.18754	0.18551	0.18359	0.18177	0.18006	0.17845	0.17696	0.17557	0.17428	0.17308	0.17197	0.17093	0.16998	0.16909	0.16827	0.16753	0.16685	0.16623
6.45697	6.46477	6.48814	6.52711	6.58173	6.65208	6.73827	6.84058	6.95926	7.09459	7.24718	7.41778	7.60695	7.81434	8.03655	8.26313	8.47967	8.74456	9.82533	3.28872	0.24682	0.2308	0.22012	0.20987	0.20366	0.20022	0.19805	0.19631	0.19462	0.19283	0.1909	0.18888	0.18684	0.18483	0.1829	0.18109	0.17939	0.17782	0.17636	0.175	0.17375	0.17258	0.1715	0.1705	0.16958	0.16872	0.16793	0.16721	0.16655	0.16596
6.04254	6.0493	6.06961	6.10344	6.15084	6.21191	6.28675	6.37552	6.47831	6.59534	6.72688	6.87308	7.03399	7.20892	7.39652	7.59601	7.81597	8.1055	8.60641	9.41249	2.0009	0.25166	0.22586	0.20473	0.19787	0.19599	0.19525	0.19453	0.1935	0.19207	0.1903	0.1883	0.18622	0.18417	0.18222	0.18039	0.1787	0.17715	0.17572	0.17441	0.1732	0.17207	0.17103	0.17006	0.16917	0.16834	0.16757	0.16687	0.16623	0.16565
5.65497	5.66085	5.67843	5.7077	5.74869	5.80153	5.86631	5.94295	6.03155	6.13226	6.24508	6.36996	6.50661	6.65432	6.81228	6.97945	7.15701	7.34712	7.52961	7.55463	6.90777	1.44944	0.23137	0.18666	0.18744	0.19073	0.19252	0.19315	0.19289	0.1918	0.19006	0.18795	0.18572	0.18355	0.18153	0.17967	0.17799	0.17646	0.17507	0.17379	0.17262	0.17154	0.17054	0.1696	0.16873	0.16793	0.16719	0.16652	0.1659	0.16534
5.29316	5.2982	5.31334	5.33858	5.37397	5.41954	5.47525	5.54112	5.61718	5.70348	5.79994	5.9063	6.02221	6.14706	6.27957	6.41775	6.55715	6.68448	6.75706	6.64982	6.07603	4.54887	0.51838	0.13372	0.17505	0.18699	0.19097	0.19273	0.19323	0.19233	0.19036	0.18789	0.18533	0.18293	0.18078	0.17888	0.17719	0.1757	0.17435	0.17313	0.172	0.17097	0.17001	0.16911	0.16829	0.16752	0.1668	0.16615	0.16555	0.16501
4.95577	4.96011	4.97311	4.99482	5.02521	5.06428	5.11202	5.16839	5.23349	5.30718	5.38929	5.47973	5.57813	5.68388	5.7961	5.91304	6.03145	6.14466	6.24083	6.31422	6.45796	7.39466	2.50194	0.22292	0.19547	0.19126	0.19164	0.19373	0.19514	0.19413	0.1914	0.18811	0.18497	0.18223	0.17992	0.17799	0.17633	0.17488	0.1736	0.17244	0.17137	0.17038	0.16946	0.16862	0.16782	0.16708	0.16639	0.16576	0.16519	0.16467
4.64164	4.64534	4.65646	4.675	4.70097	4.7343	4.77499	4.82308	4.87847	4.94108	5.01084	5.08759	5.17113	5.26107	5.35694	5.45819	5.56425	5.67523	5.79587	5.94843	6.20895	6.75547	7.73307	1.71678	0.20067	0.19085	0.19067	0.19568	0.1998	0.19797	0.19332	0.18847	0.18442	0.18128	0.17886	0.17693	0.17534	0.17398	0.17278	0.17169	0.17069	0.16977	0.16891	0.1681	0.16734	0.16664	0.16598	0.16537	0.16481	0.1643
4.34941	4.35256	4.36203	4.37779	4.39981	4.42816	4.4627	4.50341	4.55031	4.60327	4.66231	4.72727	4.798	4.87439	4.95649	5.04456	5.13942	5.24372	5.36446	5.51776	5.73393	6.04274	6.38241	6.34708	1.4869	0.18607	0.18485	0.19954	0.21125	0.20533	0.19595	0.18841	0.18327	0.17984	0.17745	0.17566	0.17422	0.173	0.17191	0.17091	0.16999	0.16913	0.16833	0.16757	0.16686	0.16618	0.16555	0.16496	0.16442	0.16394
4.07778	4.08046	4.08847	4.10178	4.12039	4.14424	4.17337	4.20775	4.24723	4.29186	4.34149	4.39608	4.45568	4.52023	4.59008	4.66564	4.74819	4.84025	4.94658	5.07468	5.23288	5.41824	5.58899	5.65086	5.66814	1.35496	0.16993	0.21357	0.2442	0.21785	0.1977	0.18655	0.18075	0.1776	0.17561	0.17415	0.17297	0.17193	0.17098	0.1701	0.16926	0.16848	0.16774	0.16704	0.16637	0.16573	0.16512	0.16455	0.16402	0.16355
3.82565	3.82788	3.83456	3.84573	3.86131	3.88131	3.90571	3.93439	3.9674	4.00463	4.04605	4.09165	4.14142	4.19546	4.25402	4.31758	4.3872	4.46448	4.55185	4.65204	4.76609	4.8883	5.00153	5.08548	5.16605	5.29069	1.28937	0.32756	0.37539	0.22928	0.19239	0.18023	0.17603	0.17444	0.1734	0.17248	0.17164	0.17082	0.17003	0.16925	0.16851	0.16781	0.16715	0.16652	0.1659	0.1653	0.1647	0.16414	0.16362	0.16315
3.59156	3.59341	3.599	3.60829	3.62126	3.63789	3.65811	3.68189	3.70921	3.74	3.77422	3.81183	3.85291	3.89745	3.94567	3.99802	4.055	4.11744	4.18635	4.2624	4.34484	4.43035	4.51311	4.59153	4.68378	4.83777	5.21576	2.00511	1.12692	0.1651	0.16741	0.16733	0.16916	0.17099	0.17119	0.17079	0.17028	0.16972	0.16908	0.16839	0.16773	0.16712	0.16655	0.16601	0.16545	0.16488	0.16431	0.16374	0.16321	0.16274
3.37453	3.37609	3.38069	3.38831	3.39897	3.4126	3.42917	3.44866	3.47105	3.4962	3.52409	3.55473	3.58806	3.62415	3.66311	3.70511	3.75041	3.79924	3.85197	3.90836	3.96748	4.0274	4.08598	4.14344	4.20611	4.28634	4.40678	4.76971	2.75374	0.79975	0.14965	0.15415	0.16264	0.16926	0.16968	0.16923	0.16898	0.16866	0.16813	0.1675	0.1669	0.16639	0.16596	0.16552	0.16504	0.16451	0.16394	0.16336	0.16281	0.16231
3.17346	3.17469	3.17842	3.18461	3.19322	3.20427	3.2177	3.23345	3.25149	3.27169	3.29406	3.31857	3.34511	3.37374	3.40442	3.43724	3.47214	3.5092	3.54828	3.58884	3.6301	3.67061	3.70891	3.74379	3.77437	3.79606	3.78996	3.6855	3.16848	3.19098	0.86838	0.13874	0.15853	0.17391	0.16918	0.16744	0.16769	0.16769	0.16723	0.16655	0.16598	0.16561	0.16538	0.16513	0.16474	0.16422	0.16363	0.163	0.1624	0.16186
2.98715	2.98814	2.9911	2.996	3.00288	3.01169	3.02236	3.03482	3.04905	3.06498	3.08256	3.10169	3.12233	3.14442	3.16788	3.19268	3.21869	3.24573	3.27351	3.30152	3.3289	3.35453	3.37707	3.39468	3.40469	3.40125	3.37169	3.29328	3.15888	3.22356	3.57602	1.18851	0.4316	0.20319	0.16621	0.16338	0.16641	0.16697	0.16647	0.16548	0.16488	0.16471	0.16483	0.16487	0.16459	0.16406	0.1634	0.16268	0.162	0.16139
2.81456	2.81534	2.81766	2.82152	2.82689	2.83374	2.84198	2.85162	2.8626	2.87476	2.88815	2.90267	2.91817	2.93461	2.95188	2.9698	2.98828	3.007	3.02566	3.04365	3.06036	3.07479	3.08577	3.09176	3.0906	3.07911	3.05314	3.01131	2.97097	3.00021	3.10909	3.27774	1.94449	0.62682	0.13467	0.15304	0.16725	0.16686	0.16614	0.16409	0.1634	0.16353	0.16436	0.16496	0.16473	0.16411	0.1633	0.1624	0.16158	0.16089
2.65482	2.65539	2.65717	2.6601	2.66414	2.66929	2.67547	2.68267	2.69078	2.69977	2.70955	2.72003	2.73114	2.74273	2.75468	2.76686	2.77905	2.79096	2.80222	2.81238	2.8209	2.82694	2.82973	2.82808	2.82075	2.80654	2.78468	2.75752	2.7342	2.72976	2.73158	2.67377	2.38128	2.62997	0.94985	0.37959	0.18507	0.16601	0.16731	0.16169	0.16124	0.16162	0.16412	0.16588	0.16533	0.1644	0.16336	0.16212	0.16113	0.16039
2.50699	2.50742	2.50865	2.51074	2.51365	2.51731	2.52171	2.5268	2.5325	2.53874	2.54548	2.55257	2.55993	2.56742	2.57493	2.58226	2.58923	2.59556	2.60093	2.60498	2.60719	2.60702	2.60382	2.5969	2.58565	2.56964	2.54901	2.52551	2.50232	2.48193	2.45677	2.40895	2.33802	2.41933	2.65924	1.73316	0.72428	0.33021	0.17844	0.15524	0.15843	0.15747	0.1647	0.16917	0.1664	0.1649	0.16372	0.16169	0.16051	0.15999
2.37011	2.3704	2.37128	2.37268	2.3746	2.37701	2.37988	2.38318	2.3868	2.3907	2.39478	2.39896	2.40313	2.40719	2.41099	2.41435	2.41704	2.41886	2.41957	2.41875	2.41617	2.41126	2.40367	2.39297	2.37878	2.36099	2.33987	2.3161	2.29074	2.26387	2.23281	2.19462	2.15667	2.15029	2.13027	1.91299	2.05847	1.38918	0.59998	0.28112	0.16074	0.14501	0.16966	0.18028	0.16645	0.16527	0.16503	0.16055	0.15937	0.16006
2.24351	2.24367	2.24415	2.24496	2.24605	2.2474	2.24898	2.25075	2.25262	2.25452	2.25638	2.2581	2.25961	2.26082	2.2615	2.26157	2.26081	2.25904	2.25599	2.25146	2.24511	2.2366	2.22573	2.21213	2.19561	2.17615	2.15381	2.12885	2.10156	2.07174	2.03858	2.00173	1.96354	1.92698	1.87413	1.77916	1.72716	1.55972	1.6894	1.16019	0.50869	0.23041	0.21126	0.22825	0.15515	0.16555	0.171	0.1564	0.15659	0.16204
2.12636	2.12643	2.1266	2.12691	2.12731	2.12775	2.12821	2.12865	2.129	2.12925	2.12927	2.12897	2.12828	2.12707	2.12522	2.12261	2.11904	2.11439	2.10842	2.10092	2.09166	2.08043	2.067	2.05118	2.0328	2.01181	1.98822	1.96205	1.93334	1.90194	1.86746	1.82975	1.78893	1.74403	1.68936	1.62144	1.55539	1.47287	1.43275	1.30029	1.41388	0.93035	0.66522	0.5321	0.16675	0.18541	0.20615	0.13931	0.14983	0.17153
2.01791	2.01789	2.01785	2.01772	2.0175	2.01719	2.01675	2.01611	2.01523	2.01405	2.01252	2.01054	2.00801	2.00484	2.00092	1.99613	1.99033	1.98336	1.97506	1.96527	1.95382	1.94048	1.92513	1.90759	1.88774	1.86554	1.8409	1.81379	1.78415	1.75185	1.71661	1.67827	1.63645	1.59038	1.53836	1.48026	1.41974	1.3563	1.29974	1.23296	1.20522	1.1144	1.36614	0.91749	0.59044	0.51224	0.41691	0.12518	0.14322	0.21388
1.91756	1.91748	1.91719	1.91671	1.91601	1.91506	1.91385	1.9123	1.91039	1.90807	1.90525	1.90185	1.89784	1.8931	1.8875	1.88098	1.87339	1.86462	1.85452	1.84296	1.8298	1.81487	1.79807	1.77923	1.75831	1.73518	1.70979	1.68208	1.65193	1.61924	1.5838	1.54551	1.50405	1.45898	1.40995	1.35735	1.3025	1.24649	1.19182	1.13718	1.09076	1.04075	1.02885	0.87655	0.78096	0.95224	0.65821	0.4224	0.28037	0.50399
1.82472	1.82457	1.82409	1.82331	1.8222	1.82073	1.81886	1.81656	1.8138	1.81051	1.80664	1.80214	1.79691	1.79089	1.78398	1.77609	1.76711	1.75693	1.74544	1.73255	1.71812	1.70202	1.68413	1.66438	1.6427	1.61895	1.59312	1.5651	1.5348	1.50215	1.46699	1.42929	1.38879	1.3454	1.29917	1.2504	1.19979	1.14821	1.09664	1.04537	0.99586	0.94585	0.8964	0.81801	0.75801	0.74035	0.63277	0.56674	0.71177	0.57081
1.73877	1.73856	1.73795	1.73693	1.73547	1.73358	1.73118	1.72827	1.72483	1.72077	1.71606	1.71064	1.70445	1.69739	1.68945	1.68047	1.67041	1.65917	1.64668	1.63276	1.61738	1.60042	1.58183	1.56147	1.53932	1.51527	1.48926	1.46121	1.43109	1.3988	1.36425	1.32746	1.28824	1.24671	1.20293	1.15716	1.10988	1.06156	1.01276	0.96369	0.9146	0.86465	0.81275	0.75469	0.7018	0.65631	0.59532	0.5505	0.54099	0.46904
1.65917	1.65893	1.65821	1.657	1.65526	1.65299	1.65019	1.6468	1.64278	1.63811	1.63273	1.6266	1.61965	1.61184	1.60306	1.59328	1.58244	1.57039	1.5571	1.54248	1.52645	1.50895	1.48988	1.46919	1.44682	1.42267	1.3967	1.3689	1.33916	1.30749	1.2738	1.23809	1.20035	1.16067	1.11911	1.07593	1.0314	0.98585	0.93961	0.89279	0.84547	0.79743	0.74823	0.69767	0.64865	0.60141	0.55247	0.50867	0.47027	0.41701
1.58548	1.5852	1.58436	1.583	1.58107	1.57853	1.57536	1.57157	1.56711	1.56194	1.55607	1.54939	1.54184	1.53345	1.52408	1.51371	1.50223	1.48962	1.47583	1.46076	1.44433	1.42652	1.40721	1.38639	1.36397	1.33998	1.31426	1.28685	1.25773	1.22681	1.19408	1.15963	1.12343	1.08553	1.04606	1.00521	0.96315	0.92014	0.87637	0.83195	0.78701	0.74151	0.69547	0.64917	0.60348	0.55862	0.51422	0.47161	0.43	0.38532
1.51721	1.51691	1.51602	1.5145	1.51238	1.50963	1.50623	1.50215	1.49736	1.49187	1.48558	1.47846	1.47052	1.46164	1.45183	1.44102	1.42917	1.41619	1.40206	1.38669	1.37008	1.35209	1.33275	1.31197	1.28976	1.26603	1.24075	1.21393	1.18551	1.15549	1.12389	1.09073	1.05604	1.01989	0.98238	0.94369	0.90394	0.8633	0.82195	0.78	0.73758	0.69479	0.65179	0.60879	0.56622	0.52428	0.48301	0.44278	0.40333	0.36407
1.4539	1.4536	1.45265	1.45105	1.44879	1.44588	1.4423	1.43801	1.43298	1.42719	1.42061	1.4132	1.40494	1.39582	1.38572	1.37463	1.36252	1.34933	1.33501	1.31955	1.30286	1.28492	1.26569	1.24512	1.2232	1.19989	1.17515	1.14898	1.1214	1.09239	1.06194	1.03015	0.99696	0.96253	0.92694	0.89029	0.85269	0.81434	0.77534	0.73582	0.69595	0.65583	0.61565	0.57559	0.53594	0.49686	0.45852	0.4211	0.38471	0.34947
1.3953	1.39498	1.39399	1.39232	1.39	1.38697	1.38319	1.37872	1.37351	1.36753	1.36076	1.35319	1.34475	1.33538	1.32511	1.3139	1.30167	1.28839	1.27405	1.25858	1.24198	1.22419	1.2052	1.18496	1.16346	1.14067	1.11655	1.09118	1.06451	1.03654	1.00729	0.97684	0.94516	0.91243	0.87865	0.84395	0.80844	0.77227	0.73554	0.69837	0.66095	0.62338	0.58585	0.54853	0.51162	0.47533	0.43978	0.40519	0.37175	0.33971
1.34092	1.34058	1.33955	1.33785	1.33543	1.33231	1.3285	1.32393	1.31861	1.31254	1.30565	1.29793	1.28938	1.27995	1.26961	1.25833	1.24609	1.23285	1.21857	1.20325	1.18685	1.1693	1.15064	1.13082	1.10982	1.08764	1.06428	1.03972	1.01397	0.98711	0.95906	0.92994	0.8998	0.86866	0.83665	0.80381	0.7703	0.73621	0.70166	0.66677	0.63166	0.59654	0.56151	0.52674	0.49241	0.45871	0.4258	0.39387	0.36314	0.33384
1.29053	1.29017	1.28912	1.28739	1.28495	1.28179	1.27789	1.27329	1.26792	1.26174	1.25479	1.24705	1.23848	1.22905	1.21873	1.20748	1.19531	1.18219	1.16808	1.15297	1.1368	1.11961	1.10136	1.08201	1.0616	1.04011	1.01751	0.99383	0.96908	0.94332	0.91648	0.88872	0.86002	0.83045	0.80012	0.7691	0.7375	0.7054	0.67291	0.64017	0.6073	0.57446	0.54176	0.50938	0.47746	0.44618	0.41572	0.38624	0.35796	0.33107
1.24371	1.24337	1.24232	1.24055	1.2381	1.23493	1.23104	1.22641	1.22101	1.21485	1.20791	1.20018	1.19163	1.18223	1.17198	1.16087	1.14885	1.13591	1.12202	1.10719	1.09138	1.0746	1.05684	1.03806	1.01827	0.99747	0.97568	0.95291	0.92917	0.90449	0.87887	0.85242	0.82514	0.79711	0.76842	0.73913	0.70932	0.67911	0.64859	0.6179	0.58713	0.55644	0.52595	0.49579	0.46613	0.43712	0.40891	0.38167	0.35558	0.33084
1.2003	1.19994	1.19888	1.19715	1.19469	1.19151	1.18761	1.18298	1.17762	1.1715	1.16463	1.15696	1.14847	1.13919	1.12907	1.11813	1.10631	1.09361	1.08003	1.06555	1.05014	1.03381	1.01657	0.99838	0.97926	0.95922	0.93826	0.9164	0.89364	0.87006	0.84563	0.82047	0.79458	0.76803	0.74091	0.71325	0.68515	0.65675	0.62809	0.59933	0.57054	0.54186	0.51342	0.48533	0.45777	0.43086	0.40473	0.37956	0.35547	0.33265
1.15995	1.15962	1.15859	1.15684	1.15439	1.15125	1.14738	1.14281	1.13751	1.13147	1.12466	1.11709	1.10875	1.0996	1.08968	1.07893	1.06736	1.05497	1.04171	1.02762	1.01265	0.99681	0.98012	0.96255	0.94411	0.92484	0.90471	0.88378	0.86202	0.83952	0.81629	0.7924	0.76783	0.7427	0.71706	0.69095	0.66452	0.63781	0.61092	0.58397	0.55702	0.53023	0.50372	0.47757	0.45193	0.42694	0.40272	0.37942	0.35716	0.3361
1.12254	1.12219	1.12116	1.11943	1.11701	1.1139	1.1101	1.10559	1.10034	1.09438	1.08769	1.08026	1.07208	1.06314	1.05343	1.04293	1.03165	1.01958	1.00671	0.993	0.9785	0.96321	0.94711	0.93017	0.91243	0.89394	0.87466	0.85462	0.83387	0.81245	0.79036	0.76766	0.74438	0.72061	0.69638	0.67178	0.6469	0.6218	0.59657	0.57131	0.54613	0.5211	0.49636	0.47201	0.44817	0.42496	0.4025	0.38092	0.36033	0.34087
1.08768	1.08736	1.08634	1.08466	1.0823	1.07924	1.07549	1.07104	1.06592	1.06007	1.05353	1.04627	1.03828	1.02956	1.0201	1.0099	0.99891	0.98719	0.9747	0.96146	0.94747	0.9327	0.91717	0.9009	0.8839	0.86617	0.84773	0.82861	0.80883	0.78843	0.76743	0.7459	0.72385	0.70138	0.67851	0.65534	0.63193	0.60834	0.58467	0.56102	0.53745	0.51408	0.491	0.4683	0.44612	0.42456	0.40373	0.38371	0.36464	0.34664
1.05535	1.05501	1.054	1.05234	1.05002	1.04703	1.04336	1.03905	1.03403	1.02833	1.02194	1.01484	1.00707	0.99857	0.98939	0.97947	0.96886	0.95752	0.94544	0.93267	0.91917	0.90495	0.89003	0.87441	0.85812	0.84116	0.82354	0.80531	0.78648	0.76707	0.74715	0.72673	0.70587	0.68464	0.66308	0.64127	0.61924	0.59708	0.57488	0.55272	0.53067	0.50883	0.4873	0.46617	0.44551	0.42546	0.4061	0.38754	0.36988	0.35322
1.02522	1.0249	1.02393	1.0223	1.02003	1.01713	1.01357	1.00935	1.00446	0.9989	0.99269	0.98582	0.97827	0.97002	0.96109	0.95149	0.94123	0.93028	0.91865	0.90633	0.89334	0.8797	0.86537	0.85042	0.83482	0.8186	0.80181	0.78444	0.76652	0.7481	0.72921	0.70988	0.69018	0.67011	0.64978	0.62921	0.60851	0.58771	0.56689	0.54613	0.52549	0.5051	0.48499	0.46529	0.44606	0.4274	0.40942	0.39219	0.37581	0.36036
0.99719	0.99688	0.99595	0.99438	0.99219	0.98935	0.98587	0.98178	0.97702	0.97164	0.96562	0.95894	0.95161	0.94365	0.93504	0.92577	0.91585	0.9053	0.89409	0.88225	0.86979	0.85669	0.84298	0.82868	0.81377	0.7983	0.7823	0.76578	0.74876	0.73126	0.71336	0.69507	0.67643	0.6575	0.63834	0.61899	0.5995	0.57996	0.56044	0.54099	0.52169	0.50261	0.48383	0.46546	0.44754	0.43019	0.41347	0.39745	0.38225	0.36793
0.97113	0.97081	0.9699	0.96839	0.96623	0.96348	0.96012	0.95614	0.95154	0.94633	0.9405	0.93404	0.92697	0.91929	0.91098	0.90204	0.8925	0.88235	0.87159	0.86023	0.84827	0.83572	0.82261	0.80893	0.79472	0.78	0.76478	0.74904	0.73285	0.71628	0.69932	0.68202	0.66443	0.64656	0.6285	0.61027	0.59197	0.57363	0.5553	0.53708	0.51902	0.50118	0.48365	0.46651	0.44982	0.43364	0.41808	0.40321	0.38908	0.37579
0.94685	0.94656	0.94566	0.94417	0.9421	0.93945	0.93619	0.93234	0.92791	0.92287	0.91723	0.91101	0.9042	0.89678	0.88878	0.8802	0.87104	0.86128	0.85094	0.84005	0.82862	0.81662	0.80407	0.79103	0.77749	0.76345	0.74894	0.73401	0.71869	0.70297	0.68692	0.67057	0.65393	0.63708	0.62007	0.60293	0.58572	0.5685	0.5513	0.53423	0.51731	0.50064	0.48426	0.46826	0.45268	0.43761	0.42315	0.40929	0.39615	0.38381
0.92424	0.92394	0.92309	0.92165	0.91966	0.91707	0.91393	0.91023	0.90592	0.90107	0.89566	0.88966	0.88308	0.87596	0.86827	0.86002	0.85121	0.84186	0.83197	0.82155	0.8106	0.79914	0.7872	0.77477	0.76186	0.7485	0.73472	0.72056	0.70602	0.69115	0.67594	0.66048	0.64478	0.62891	0.61288	0.59673	0.58056	0.56437	0.54825	0.53225	0.51641	0.50081	0.4855	0.47055	0.45603	0.442	0.4285	0.41562	0.40342	0.39194
0.90311	0.90284	0.90202	0.90065	0.89872	0.89625	0.89323	0.88963	0.8855	0.88083	0.87562	0.86985	0.86356	0.85671	0.84933	0.84142	0.83298	0.82403	0.81456	0.8046	0.79415	0.78321	0.77181	0.75996	0.74767	0.73499	0.72191	0.70848	0.69471	0.6806	0.66622	0.65163	0.63681	0.62183	0.60674	0.59156	0.57635	0.56115	0.54601	0.53102	0.5162	0.50159	0.48728	0.47331	0.45976	0.44665	0.43409	0.42209	0.41073	0.40005
0.88346	0.8832	0.88241	0.88108	0.87925	0.87685	0.87392	0.87048	0.86652	0.86202	0.857	0.85148	0.84542	0.83884	0.83177	0.8242	0.81613	0.80757	0.79854	0.78902	0.77904	0.76861	0.75774	0.74647	0.7348	0.72275	0.71034	0.69761	0.68454	0.67121	0.65764	0.64385	0.62987	0.61575	0.60152	0.58723	0.57295	0.55867	0.54448	0.53041	0.51651	0.50286	0.48947	0.47643	0.46377	0.45155	0.43981	0.42863	0.41805	0.4081
0.86513	0.86488	0.86412	0.86282	0.86103	0.85873	0.85594	0.85264	0.84885	0.84454	0.83972	0.83441	0.82862	0.82234	0.81554	0.80829	0.80059	0.79241	0.78377	0.7747	0.7652	0.75526	0.74492	0.73421	0.72312	0.71168	0.6999	0.68783	0.67548	0.66287	0.65003	0.63701	0.62383	0.61053	0.59713	0.58369	0.57024	0.55683	0.54351	0.53034	0.51732	0.50452	0.492	0.4798	0.46797	0.45656	0.44562	0.4352	0.42532	0.41607
0.84803	0.84779	0.84705	0.84584	0.84411	0.8419	0.83922	0.83605	0.8324	0.82826	0.82365	0.81857	0.81302	0.80701	0.80055	0.79363	0.78624	0.77843	0.77019	0.76154	0.75248	0.74304	0.73321	0.72303	0.7125	0.70165	0.6905	0.67907	0.66736	0.65543	0.64331	0.63101	0.61858	0.60604	0.59342	0.58077	0.56816	0.55556	0.54306	0.53069	0.51848	0.50649	0.49479	0.48339	0.47233	0.46167	0.45146	0.44174	0.43254	0.42391
0.83202	0.83178	0.83108	0.8299	0.82827	0.82617	0.8236	0.82057	0.81707	0.81311	0.80871	0.80384	0.79853	0.7928	0.78662	0.78	0.77296	0.76552	0.75768	0.74943	0.74081	0.73183	0.72251	0.71283	0.70282	0.69255	0.68198	0.67116	0.66009	0.6488	0.63736	0.62577	0.61403	0.60221	0.59033	0.57845	0.56657	0.55474	0.54301	0.5314	0.51995	0.50873	0.49776	0.48709	0.47676	0.4668	0.45727	0.44818	0.4396	0.43156
0.81711	0.81689	0.81621	0.81511	0.81354	0.81151	0.80905	0.80615	0.8028	0.79902	0.79481	0.79016	0.78509	0.77958	0.77369	0.7674	0.7607	0.75362	0.74615	0.7383	0.73009	0.72156	0.7127	0.70353	0.69405	0.68429	0.67427	0.66402	0.65355	0.64291	0.63209	0.62115	0.61009	0.59896	0.58778	0.57659	0.56542	0.5543	0.54329	0.53241	0.52167	0.51116	0.5009	0.4909	0.48123	0.47192	0.46301	0.45454	0.44652	0.43902
[truncated: 191 more columns]

## Sheet: 2
0.86867	0.86837	0.86741	0.86582	0.86361	0.86077	0.8573	0.8532	0.84851	0.8432	0.83728	0.83078	0.82368	0.81602	0.80778	0.79898	0.78964	0.77979	0.76943	0.75855	0.74721	0.73544	0.72321	0.7106	0.69761	0.68424	0.67057	0.6566	0.64237	0.62791	0.61327	0.59847	0.58357	0.56861	0.55362	0.53864	0.52374	0.50894	0.49431	0.47988	0.46571	0.45184	0.43833	0.42524	0.41257	0.40041	0.38879	0.37776	0.36738	0.35764
0.88943	0.88909	0.88811	0.88647	0.88415	0.88119	0.87757	0.87329	0.86838	0.86284	0.85667	0.84985	0.84243	0.8344	0.82577	0.81658	0.8068	0.79645	0.78558	0.77419	0.76226	0.74987	0.73705	0.72377	0.71008	0.69601	0.68159	0.66685	0.65183	0.63656	0.62111	0.60549	0.58972	0.57387	0.558	0.54213	0.52634	0.51063	0.49508	0.47976	0.46469	0.44995	0.43558	0.42163	0.40815	0.3952	0.38283	0.37107	0.35997	0.34961
0.91169	0.91133	0.9103	0.90858	0.90617	0.90308	0.89932	0.89487	0.88975	0.88394	0.87748	0.8704	0.86264	0.85425	0.84522	0.83557	0.82534	0.81452	0.80311	0.79115	0.77867	0.76566	0.75215	0.73817	0.72377	0.70897	0.69379	0.67824	0.66243	0.64632	0.62996	0.61344	0.59678	0.58	0.56318	0.54637	0.52959	0.51294	0.49644	0.48015	0.46415	0.44845	0.43316	0.41831	0.40395	0.39015	0.37695	0.36442	0.3526	0.34153
0.93556	0.93521	0.93412	0.93234	0.92983	0.9266	0.92268	0.91803	0.91269	0.90667	0.89992	0.89248	0.88439	0.87562	0.86619	0.85612	0.84539	0.83404	0.82212	0.8096	0.7965	0.78285	0.76868	0.75401	0.73887	0.72328	0.70729	0.69092	0.67422	0.65722	0.63995	0.62247	0.60484	0.58709	0.56927	0.55145	0.53367	0.51599	0.49847	0.48116	0.46414	0.44746	0.43117	0.41535	0.40004	0.38534	0.37127	0.3579	0.34528	0.33346
0.96118	0.9608	0.95969	0.95782	0.9552	0.95184	0.94776	0.94293	0.93736	0.93105	0.92405	0.91635	0.90788	0.89873	0.88889	0.87836	0.86717	0.85531	0.8428	0.82968	0.81597	0.80166	0.78679	0.77138	0.75545	0.73907	0.72224	0.70498	0.68738	0.66945	0.65121	0.63275	0.61411	0.59531	0.57645	0.55755	0.53869	0.51992	0.50131	0.48291	0.4648	0.44704	0.42971	0.41285	0.39654	0.38084	0.36582	0.35154	0.33807	0.32545
0.98866	0.98828	0.9871	0.98516	0.98247	0.979	0.97474	0.96971	0.96393	0.95739	0.95009	0.94202	0.93323	0.9237	0.91344	0.90246	0.89075	0.87838	0.86533	0.85158	0.83721	0.82223	0.80663	0.79046	0.77374	0.75651	0.7388	0.72065	0.70207	0.68315	0.66393	0.64442	0.62472	0.60482	0.58483	0.56479	0.54478	0.52486	0.50509	0.48552	0.46626	0.44735	0.42887	0.4109	0.3935	0.37677	0.36073	0.34548	0.33108	0.3176
1.0182	1.01778	1.01659	1.0146	1.01178	1.00815	1.00376	0.99856	0.99256	0.98575	0.97816	0.96981	0.96065	0.95072	0.94002	0.92857	0.91638	0.90346	0.88981	0.87547	0.86044	0.84473	0.82839	0.81144	0.79389	0.77579	0.75717	0.73806	0.71851	0.69857	0.67826	0.65765	0.6368	0.61577	0.59461	0.57337	0.55213	0.53096	0.50996	0.48916	0.46864	0.44851	0.42881	0.40965	0.39109	0.37321	0.3561	0.33979	0.32439	0.30996
1.04993	1.04953	1.04828	1.04619	1.04329	1.03956	1.03499	1.02959	1.02336	1.01632	1.00844	0.99975	0.99026	0.97993	0.96883	0.95694	0.94424	0.93076	0.91654	0.90155	0.88584	0.86942	0.8523	0.83454	0.81614	0.79713	0.77757	0.75748	0.73687	0.71585	0.69444	0.67267	0.65065	0.62837	0.60596	0.58345	0.56093	0.53846	0.51611	0.49398	0.47214	0.45069	0.42968	0.40925	0.38943	0.37032	0.35202	0.3346	0.31814	0.3027
1.08412	1.08369	1.0824	1.08026	1.07725	1.07337	1.06866	1.06307	1.05663	1.04936	1.04121	1.0322	1.02234	1.01164	1.0001	0.98771	0.97451	0.96049	0.94567	0.93004	0.91363	0.89648	0.87859	0.85998	0.84072	0.82078	0.80021	0.77909	0.75743	0.73528	0.71269	0.68969	0.66642	0.64288	0.61914	0.59526	0.57136	0.5475	0.52375	0.5002	0.47694	0.45408	0.43168	0.40986	0.38869	0.36827	0.34869	0.33004	0.31243	0.29591
1.12089	1.12044	1.11912	1.1169	1.11381	1.10981	1.10492	1.09919	1.09255	1.08501	1.07659	1.06728	1.05708	1.04599	1.03402	1.02117	1.00746	0.99289	0.97747	0.96121	0.94411	0.92621	0.90753	0.88806	0.86787	0.84699	0.82541	0.80321	0.78043	0.75712	0.7333	0.70906	0.68444	0.65953	0.6344	0.6091	0.58374	0.55839	0.53313	0.50808	0.4833	0.4589	0.435	0.41169	0.38906	0.36723	0.34627	0.32631	0.30744	0.28973
1.1605	1.16004	1.15867	1.15639	1.15321	1.14914	1.14415	1.13821	1.13134	1.12357	1.11488	1.10527	1.09474	1.08328	1.07091	1.0576	1.04338	1.02826	1.01224	0.99533	0.97753	0.95887	0.93939	0.91906	0.89793	0.87607	0.85345	0.83015	0.8062	0.78168	0.7566	0.731	0.705	0.67866	0.65205	0.62522	0.5983	0.57137	0.54451	0.51783	0.49144	0.46543	0.43991	0.415	0.39079	0.36743	0.34499	0.32359	0.30336	0.28437
1.20318	1.20271	1.20132	1.19898	1.19573	1.19152	1.18637	1.18028	1.17324	1.16525	1.15633	1.14644	1.1356	1.12376	1.111	1.09728	1.08256	1.06689	1.05029	1.03274	1.01424	0.99482	0.97449	0.95331	0.93125	0.90837	0.88469	0.86025	0.83508	0.80927	0.78286	0.75588	0.72844	0.70058	0.6724	0.64398	0.61541	0.58679	0.55822	0.52982	0.50168	0.47392	0.44666	0.42003	0.39413	0.3691	0.34506	0.32212	0.3004	0.28002
1.24921	1.24874	1.24731	1.24493	1.2416	1.23731	1.23205	1.22582	1.21863	1.21045	1.20129	1.19113	1.17997	1.16782	1.15467	1.14049	1.12532	1.10913	1.09192	1.07375	1.05457	1.03439	1.01326	0.99118	0.96817	0.94425	0.91947	0.89386	0.86747	0.84033	0.81255	0.78412	0.75515	0.72572	0.69589	0.66575	0.63544	0.60505	0.57464	0.54438	0.51438	0.48474	0.45561	0.42711	0.39939	0.37258	0.34678	0.32217	0.29885	0.27696
1.29893	1.29846	1.29701	1.29458	1.29116	1.28677	1.28142	1.27508	1.26773	1.25937	1.24998	1.23959	1.22818	1.21571	1.20219	1.18762	1.172	1.15533	1.13758	1.11878	1.09893	1.07802	1.05606	1.03309	1.00914	0.98419	0.95831	0.93149	0.90382	0.87534	0.8461	0.81617	0.78559	0.75449	0.72295	0.69102	0.65884	0.62652	0.59418	0.56193	0.52993	0.49828	0.46713	0.43664	0.40693	0.37818	0.3505	0.32405	0.29899	0.27545
1.35264	1.35213	1.35063	1.34818	1.34474	1.34031	1.33485	1.32841	1.32095	1.31243	1.30289	1.29229	1.28061	1.26785	1.25404	1.23912	1.22306	1.20591	1.18764	1.16825	1.14775	1.12613	1.10338	1.07953	1.05461	1.02863	1.00163	0.97362	0.94463	0.91476	0.88403	0.85253	0.8203	0.78745	0.75408	0.72024	0.6861	0.65175	0.61731	0.58295	0.54879	0.51497	0.48167	0.44901	0.41718	0.38632	0.35659	0.32816	0.30119	0.27583
1.41061	1.41013	1.40864	1.40615	1.40268	1.3982	1.39271	1.38617	1.3786	1.37	1.36031	1.34955	1.33769	1.32472	1.31062	1.29538	1.27895	1.26137	1.24263	1.22268	1.20153	1.17922	1.15571	1.131	1.10516	1.07815	1.05	1.02078	0.99048	0.95918	0.92691	0.89379	0.85983	0.82515	0.78985	0.75402	0.71776	0.68126	0.64462	0.60798	0.57152	0.53537	0.49975	0.46477	0.4306	0.39747	0.36551	0.33493	0.30587	0.27852
1.47338	1.47285	1.47138	1.46893	1.46541	1.46091	1.45538	1.44881	1.44121	1.43254	1.42275	1.41189	1.39991	1.38672	1.37238	1.35688	1.34017	1.3222	1.30302	1.2826	1.26088	1.23789	1.21365	1.18813	1.16134	1.13332	1.10407	1.07363	1.042	1.00925	0.97544	0.94062	0.90488	0.86828	0.83097	0.79302	0.75456	0.71575	0.67672	0.63766	0.59872	0.56007	0.5219	0.48441	0.44776	0.41216	0.3778	0.3449	0.31357	0.28399
1.54123	1.54076	1.53927	1.53679	1.53334	1.52885	1.52333	1.51679	1.50917	1.50049	1.4907	1.47975	1.46765	1.45441	1.43992	1.42421	1.40725	1.38898	1.36943	1.34854	1.32634	1.30278	1.27783	1.25152	1.22387	1.19487	1.16452	1.13286	1.09991	1.06572	1.03032	0.99376	0.95617	0.91761	0.87817	0.83799	0.79717	0.75594	0.71437	0.67269	0.63109	0.58976	0.54887	0.50866	0.46932	0.43102	0.39404	0.35867	0.32492	0.29281
1.61482	1.61432	1.61284	1.61038	1.60695	1.60253	1.5971	1.59058	1.58301	1.57438	1.56464	1.55374	1.54162	1.52831	1.51377	1.49797	1.48085	1.46237	1.44252	1.42128	1.39861	1.37453	1.349	1.32201	1.29354	1.26359	1.23219	1.19934	1.16506	1.12943	1.09242	1.05412	1.01463	0.974	0.93237	0.88984	0.84654	0.80268	0.7584	0.71393	0.66946	0.62522	0.58139	0.53825	0.49603	0.45472	0.41483	0.37704	0.34081	0.30576
1.69445	1.69399	1.69259	1.6902	1.68684	1.6825	1.67716	1.67078	1.66335	1.6548	1.64517	1.63438	1.62239	1.60915	1.59462	1.57879	1.5616	1.54302	1.52303	1.50153	1.47854	1.45402	1.42795	1.4003	1.37111	1.34032	1.30791	1.27396	1.23839	1.20129	1.1627	1.12267	1.08124	1.03848	0.99456	0.94955	0.90361	0.85697	0.80979	0.76227	0.7147	0.66739	0.6203	0.57402	0.52895	0.4841	0.44052	0.40084	0.3627	0.324
1.78087	1.78042	1.77904	1.77674	1.77351	1.76929	1.76412	1.75793	1.75071	1.74238	1.73296	1.72236	1.7106	1.69756	1.68318	1.66747	1.65035	1.63174	1.61169	1.59007	1.56688	1.54206	1.51562	1.48746	1.45758	1.42604	1.39273	1.35773	1.32099	1.28251	1.24233	1.20053	1.15715	1.11224	1.0659	1.01829	0.96958	0.91995	0.86967	0.81887	0.76781	0.71752	0.66648	0.61658	0.56983	0.52043	0.47009	0.431	0.39343	0.34974
1.8746	1.87418	1.8729	1.87071	1.86766	1.86365	1.85872	1.85281	1.84587	1.83787	1.82876	1.81852	1.80705	1.79431	1.78026	1.7648	1.74789	1.72947	1.7095	1.6879	1.66465	1.63968	1.61295	1.58444	1.55408	1.52189	1.4878	1.45184	1.41396	1.3742	1.33254	1.28899	1.24365	1.19657	1.14779	1.09748	1.0458	0.99296	0.93938	0.88506	0.8294	0.77774	0.72078	0.66487	0.62289	0.5678	0.49536	0.40651	0.33183	0.26202
1.97639	1.97598	1.97476	1.97275	1.96991	1.96622	1.9616	1.95603	1.94954	1.942	1.93336	1.92357	1.91262	1.90036	1.88674	1.87177	1.85523	1.83717	1.81747	1.79608	1.77293	1.74799	1.72116	1.6924	1.66172	1.62906	1.59435	1.55761	1.51875	1.4778	1.43474	1.38957	1.34234	1.29308	1.24176	1.18858	1.13388	1.07729	1.0206	0.96341	0.89705	0.8545	0.78499	0.66868	0.52169	0.38539	0.27594	0.21187	0.17481	0.15759
2.08693	2.08657	2.08547	2.08365	2.0811	2.07773	2.07357	2.06855	2.06258	2.05563	2.04763	2.03851	2.02818	2.01662	2.00365	1.98929	1.97337	1.95586	1.93665	1.9157	1.89288	1.86815	1.84146	1.81269	1.78186	1.74895	1.71383	1.6765	1.63683	1.59489	1.55058	1.50393	1.45489	1.40356	1.34978	1.29332	1.23622	1.17379	1.1145	1.06461	0.93536	0.70513	0.4857	0.31807	0.22517	0.18164	0.15835	0.14576	0.14195	0.14293
2.20713	2.20681	2.20589	2.20432	2.20209	2.1992	2.19558	2.19115	2.18587	2.17971	2.17252	2.16425	2.15481	2.14414	2.1321	2.1186	2.10355	2.08684	2.06834	2.04804	2.02577	2.00154	1.97521	1.94671	1.91602	1.88306	1.84778	1.81016	1.76996	1.72722	1.6819	1.63407	1.58327	1.53025	1.47444	1.41253	1.35833	1.28078	1.05374	0.72382	0.43231	0.26977	0.19985	0.16946	0.15635	0.15422	0.15627	0.15228	0.1534	0.15755
2.33771	2.33749	2.3368	2.33559	2.3338	2.33144	2.32849	2.32487	2.32047	2.31525	2.30913	2.30199	2.29369	2.28411	2.27328	2.26096	2.24703	2.2314	2.21393	2.19461	2.17321	2.14971	2.124	2.09603	2.06574	2.0331	1.99803	1.96043	1.92009	1.8768	1.83074	1.78241	1.72924	1.67551	1.62157	1.53906	1.21088	0.76451	0.41719	0.24803	0.18583	0.17072	0.17003	0.17506	0.16904	0.16574	0.1689	0.15616	0.16662	0.18296
2.4799	2.47974	2.47925	2.47842	2.47722	2.47558	2.47345	2.4708	2.46752	2.46348	2.45865	2.45284	2.446	2.43795	2.42854	2.4177	2.40526	2.39109	2.37499	2.35693	2.33674	2.31434	2.28958	2.26242	2.23286	2.20084	2.16639	2.12943	2.08951	2.04568	1.99877	1.95323	1.8931	1.83884	1.45756	0.87217	0.43733	0.25191	0.20097	0.18767	0.18933	0.18315	0.18286	0.19362	0.18066	0.17394	0.21148	0.15607	0.16687	0.28393
2.63468	2.6346	2.63437	2.63401	2.63348	2.6327	2.63162	2.63012	2.62817	2.6256	2.62233	2.61828	2.61321	2.60696	2.59947	2.59051	2.57993	2.56757	2.55324	2.53685	2.51823	2.49728	2.47383	2.44781	2.41921	2.38811	2.3548	2.31948	2.28142	2.23653	2.18432	2.15974	1.8522	1.10463	0.51233	0.26899	0.21749	0.20707	0.21138	0.20691	0.20644	0.19188	0.18903	0.24774	0.1959	0.21013	0.1638	0.17098	0.20279	0.1885
2.8032	2.80324	2.80339	2.80361	2.80388	2.80412	2.80425	2.80421	2.80387	2.8031	2.80177	2.79973	2.79682	2.79285	2.78767	2.78103	2.77279	2.76273	2.75061	2.73636	2.71974	2.70067	2.67896	2.65444	2.62709	2.59691	2.56476	2.53251	2.50149	2.45633	2.33278	1.5333	0.69695	0.31134	0.23469	0.22501	0.23109	0.22912	0.23292	0.22495	0.24737	0.20358	0.21037	0.18132	0.19523	0.21266	0.17648	0.16448	0.1757	0.1743
2.9868	2.98701	2.98759	2.9885	2.98971	2.99117	2.99278	2.99443	2.99602	2.9974	2.99841	2.99892	2.99868	2.99747	2.99512	2.99134	2.98591	2.97868	2.96932	2.95771	2.94361	2.92688	2.90737	2.88482	2.8589	2.82919	2.79644	2.76685	2.76125	2.22808	1.12036	0.42689	0.248	0.23953	0.24941	0.24896	0.25501	0.24776	0.27098	0.22337	0.15327	0.19506	0.22227	0.18136	0.17669	0.18435	0.17667	0.17305	0.1749	0.17423
3.18693	3.18729	3.18835	3.19009	3.19247	3.19539	3.19877	3.20247	3.20639	3.21034	3.21415	3.21766	3.22059	3.22273	3.2238	3.22354	3.22165	3.21787	3.21184	3.20342	3.19238	3.17859	3.16191	3.14211	3.11836	3.08839	3.04816	2.98641	1.9111	0.75336	0.3058	0.26397	0.26586	0.26826	0.27778	0.2691	0.29714	0.24405	0.16375	0.18712	0.20201	0.18413	0.19096	0.18329	0.18175	0.18257	0.18001	0.17811	0.17776	0.17704
3.40509	3.40564	3.4073	3.41001	3.41373	3.41839	3.42383	3.42997	3.43668	3.44371	3.45088	3.45799	3.46479	3.47094	3.47618	3.48018	3.48253	3.48292	3.48092	3.47633	3.46895	3.45867	3.4455	3.42971	3.41113	3.38532	3.08318	1.57125	0.52107	0.28191	0.2787	0.28705	0.28671	0.29422	0.33259	0.25985	0.1714	0.20244	0.2156	0.19081	0.19447	0.19033	0.18983	0.18708	0.18553	0.18471	0.18323	0.18193	0.18115	0.18047
3.64301	3.64381	3.6462	3.65005	3.65534	3.66201	3.66993	3.67894	3.68888	3.69953	3.71074	3.72216	3.73352	3.74453	3.75477	3.76389	3.77141	3.7769	3.77983	3.77979	3.77655	3.77007	3.76067	3.74977	3.7422	3.00502	1.24967	0.39019	0.30263	0.30752	0.31347	0.32253	0.30245	0.30067	0.16322	0.21418	0.22202	0.19915	0.20284	0.19734	0.19605	0.19381	0.19221	0.19036	0.18885	0.18766	0.18645	0.18539	0.18458	0.18396
3.9026	3.90364	3.90676	3.91198	3.91916	3.92822	3.93906	3.95144	3.96524	3.98019	3.99608	4.01263	4.02949	4.04631	4.06266	4.07799	4.09178	4.10344	4.11225	4.11763	4.11907	4.11638	4.1096	4.09886	2.8629	1.00674	0.32883	0.31233	0.3265	0.33663	0.35075	0.39858	0.31431	0.19216	0.17204	0.18894	0.2041	0.20265	0.20248	0.20028	0.1986	0.19678	0.19512	0.19349	0.19205	0.19082	0.18969	0.18872	0.18795	0.18737
4.18574	4.18711	4.19119	4.19794	4.20733	4.21916	4.23331	4.24967	4.268	4.28801	4.30948	4.33208	4.35544	4.37918	4.40284	4.42579	4.44732	4.46661	4.48265	4.49454	4.5015	4.50272	4.49831	2.8184	0.87494	0.3324	0.32997	0.33975	0.35815	0.36743	0.3707	0.18871	0.25713	0.26196	0.21081	0.20376	0.20578	0.20537	0.20452	0.203	0.2014	0.19975	0.19816	0.19664	0.19526	0.19403	0.19293	0.19199	0.19124	0.19066
4.49477	4.49649	4.50169	4.51026	4.52213	4.53728	4.55541	4.57634	4.59994	4.62588	4.65382	4.68353	4.71459	4.74656	4.77899	4.81117	4.84226	4.87105	4.89621	4.91636	4.93013	4.93588	2.90067	0.81736	0.35424	0.35338	0.35224	0.36274	0.40502	0.41287	0.19035	0.19511	0.21291	0.22671	0.21706	0.21178	0.21013	0.20884	0.20751	0.20599	0.20442	0.20284	0.20129	0.19982	0.19846	0.19723	0.19615	0.19522	0.19446	0.19388
4.83181	4.83399	4.84045	4.85119	4.86606	4.88489	4.90766	4.93403	4.96377	4.99657	5.03215	5.07014	5.11021	5.15194	5.19486	5.23836	5.28145	5.3225	5.35919	5.39006	5.41282	3.11944	0.82334	0.38008	0.38521	0.38243	0.3684	0.37564	0.50338	0.22522	0.22135	0.21513	0.21899	0.22274	0.21988	0.21662	0.21437	0.21257	0.21092	0.20928	0.20764	0.20604	0.2045	0.20303	0.20168	0.20045	0.19937	0.19843	0.19764	0.19702
5.19973	5.20236	5.21031	5.22348	5.2418	5.26509	5.29317	5.32579	5.36265	5.40345	5.44784	5.49551	5.54599	5.59897	5.6543	5.7116	5.76995	5.82703	5.87862	5.92442	3.49524	0.89544	0.40849	0.42211	0.43144	0.43295	0.42762	0.37729	0.35651	0.27104	0.23905	0.2284	0.22611	0.22544	0.22329	0.22073	0.21844	0.2164	0.21452	0.21274	0.21102	0.20936	0.20778	0.20631	0.20494	0.20369	0.20258	0.20161	0.20078	0.20011
5.6011	5.60438	5.61406	5.6301	5.65239	5.68077	5.71503	5.75485	5.8	5.85009	5.90465	5.96332	6.02574	6.09162	6.16101	6.23463	6.31293	6.39265	6.46091	4.0813	1.05454	0.43485	0.45554	0.47596	0.49752	0.53144	0.28438	0.32519	0.25621	0.24918	0.24104	0.23508	0.23183	0.22962	0.22724	0.22478	0.22244	0.22026	0.21823	0.21632	0.2145	0.21276	0.21113	0.20961	0.20821	0.20693	0.20577	0.20476	0.2039	0.20317
6.03911	6.04298	6.05463	6.07396	6.10088	6.13512	6.17651	6.22476	6.2795	6.34033	6.4067	6.47806	6.55389	6.63389	6.7184	6.80989	6.9143	7.03394	4.9603	1.34598	0.46159	0.48301	0.5107	0.53764	0.56244	0.25646	0.27443	0.26518	0.25017	0.24821	0.24418	0.24011	0.23684	0.23408	0.23146	0.22891	0.22647	0.22417	0.22201	0.21997	0.21805	0.21624	0.21455	0.21297	0.21151	0.21018	0.20899	0.20792	0.20699	0.2062
6.5168	6.52145	6.53539	6.55856	6.59078	6.63186	6.68156	6.73955	6.8054	6.87863	6.95871	7.04479	7.13593	7.23087	7.32904	7.43426	7.56675	6.20609	1.8553	0.4916	0.50611	0.5343	0.57667	0.61197	0.26109	0.28169	0.27216	0.264	0.25643	0.25239	0.24859	0.24493	0.24162	0.23862	0.23581	0.23312	0.23055	0.22812	0.22584	0.22369	0.22166	0.21977	0.21799	0.21634	0.21482	0.21343	0.21217	0.21105	0.21006	0.20921
7.03759	7.04316	7.0598	7.08734	7.12569	7.17469	7.234	7.30331	7.38211	7.46983	7.56584	7.66926	7.77856	7.89072	7.99924	8.0968	7.57661	2.7652	0.55829	0.52891	0.54984	0.58154	0.66548	0.26268	0.29024	0.2792	0.27306	0.26717	0.26172	0.25738	0.25348	0.24982	0.24641	0.24322	0.24021	0.23737	0.23467	0.23211	0.2297	0.22743	0.22531	0.22332	0.22146	0.21973	0.21815	0.21669	0.21537	0.21419	0.21314	0.21221
7.60542	7.61195	7.63156	7.66422	7.70974	7.76789	7.83828	7.92058	8.01435	8.119	8.2338	8.35807	8.49086	8.6288	8.75512	8.75169	4.16781	0.80175	0.55929	0.57893	0.58805	0.59737	0.33075	0.26031	0.27167	0.27539	0.27416	0.27069	0.26653	0.26244	0.25851	0.25477	0.25121	0.24787	0.2447	0.24169	0.23884	0.23615	0.2336	0.23122	0.22899	0.22689	0.22495	0.22315	0.22148	0.21994	0.21856	0.21731	0.21619	0.21521
8.22376	8.23147	8.25465	8.2932	8.34691	8.41559	8.49883	8.59624	8.70736	8.8315	8.96813	9.1169	9.27963	9.46549	9.69596	6.12444	1.35255	0.60666	0.62687	0.64547	0.63953	0.60835	0.18788	0.23798	0.26691	0.27652	0.27758	0.27524	0.27163	0.26766	0.26367	0.25979	0.25609	0.25255	0.2492	0.24603	0.24303	0.24021	0.23755	0.23504	0.23269	0.2305	0.22845	0.22656	0.22481	0.22322	0.22176	0.22043	0.21924	0.21819
8.89693	8.90608	8.93334	8.97865	9.04185	9.12264	9.22073	9.33558	9.46676	9.61346	9.77458	9.94865	10.1352	10.3542	8.64338	2.51143	0.64981	0.67144	0.70619	0.75136	0.74827	0.33637	0.35822	0.29563	0.28802	0.28658	0.28446	0.28121	0.2773	0.27314	0.26896	0.2649	0.261	0.25729	0.25377	0.25043	0.24727	0.24429	0.24149	0.23887	0.23641	0.2341	0.23197	0.22997	0.22815	0.22647	0.22494	0.22354	0.22228	0.22117
9.62937	9.63998	9.67193	9.72505	9.79916	9.894	10.0092	10.1443	10.2987	10.4717	10.6618	10.8644	11.0544	10.9436	4.67031	0.86602	0.69352	0.73623	0.79359	0.94273	0.35825	0.38978	0.35099	0.31911	0.30491	0.29778	0.29271	0.28805	0.28345	0.27889	0.27442	0.2701	0.26599	0.26206	0.25834	0.25482	0.25151	0.24839	0.24545	0.2427	0.24012	0.23771	0.23548	0.23341	0.23148	0.22971	0.2281	0.22664	0.22532	0.22414
10.4254	10.4379	10.4751	10.5372	10.6238	10.7348	10.8697	11.0282	11.2096	11.4137	11.6415	11.9034	12.2595	7.91162	1.66573	0.73432	0.76616	0.79697	0.84789	0.37711	0.40287	0.36663	0.34588	0.32816	0.31587	0.30738	0.3008	0.2951	0.28981	0.28478	0.27996	0.27537	0.27101	0.26686	0.26295	0.25926	0.25577	0.25249	0.24942	0.24654	0.24384	0.24132	0.23898	0.23681	0.23482	0.23296	0.23127	0.22973	0.22833	0.22707
11.2895	11.3041	11.3477	11.4201	11.5211	11.6507	11.8083	11.9934	12.2056	12.4434	12.7023	12.966	11.7152	3.76455	0.80073	0.81604	0.84923	0.8617	0.74502	0.226	0.29354	0.3387	0.34148	0.33324	0.32385	0.31556	0.30841	0.30205	0.2962	0.29073	0.28556	0.28068	0.27605	0.27169	0.26757	0.26369	0.26004	0.2566	0.25338	0.25036	0.24754	0.24492	0.24248	0.24021	0.23811	0.23618	0.23441	0.23279	0.23133	0.23001
12.2267	12.2436	12.2942	12.3786	12.4963	12.6471	12.8308	13.0469	13.2951	13.5756	13.8869	14.1988	7.59628	1.40588	0.83406	0.89934	0.97691	1.13911	0.41661	0.45104	0.36841	0.35611	0.34874	0.34016	0.33136	0.32312	0.31564	0.30882	0.30253	0.29667	0.29116	0.28599	0.28112	0.27652	0.27219	0.26812	0.26429	0.26071	0.25734	0.25419	0.25125	0.2485	0.24595	0.24358	0.2414	0.23938	0.23753	0.23586	0.23433	0.23294
13.2414	13.2611	13.3199	13.4179	13.5548	13.7302	13.9438	14.195	14.4838	14.8143	15.2194	12.5523	3.55272	0.90334	0.92934	0.9893	1.11084	0.46528	0.49527	0.4271	0.38716	0.36897	0.35753	0.34782	0.33879	0.33039	0.32263	0.31545	0.30879	0.30257	0.29676	0.2913	0.28616	0.28133	0.2768	0.27254	0.26854	0.26479	0.26127	0.25799	0.25492	0.25207	0.24941	0.24694	0.24466	0.24257	0.24064	0.23888	0.23727	0.23583
14.3382	14.361	14.4295	14.5433	14.7023	14.9062	15.1542	15.445	15.775	16.1264	16.3901	8.12532	1.47641	0.94834	1.00405	1.04146	1.03341	0.24905	0.34958	0.39036	0.38639	0.37569	0.36517	0.35534	0.34612	0.33749	0.32946	0.32196	0.31496	0.30842	0.3023	0.29656	0.29118	0.28613	0.28139	0.27694	0.27276	0.26885	0.26518	0.26175	0.25856	0.2556	0.25284	0.25028	0.2479	0.24571	0.2437	0.24187	0.24021	0.23871
15.5218	15.5483	15.6276	15.7597	15.9446	16.1815	16.47	16.8099	17.2061	17.6991	14.4279	4.04857	1.0313	1.05498	1.11086	1.22274	0.4938	0.52503	0.41884	0.40247	0.39283	0.38273	0.37256	0.36271	0.35333	0.34447	0.33615	0.32835	0.32105	0.31422	0.30782	0.30181	0.29618	0.2909	0.28593	0.28129	0.27694	0.27287	0.26907	0.26552	0.2622	0.2591	0.25622	0.25356	0.25111	0.24884	0.24675	0.24484	0.24311	0.24154
16.7957	16.8264	16.9186	17.072	17.2867	17.5623	17.8974	18.2874	18.7153	19.1353	9.90972	1.81884	1.07919	1.14281	1.18077	1.16953	0.28927	0.38127	0.41029	0.40844	0.40026	0.39039	0.38018	0.37016	0.36055	0.35141	0.34279	0.33468	0.32708	0.31995	0.31326	0.307	0.30112	0.29562	0.29046	0.28562	0.2811	0.27686	0.27291	0.2692	0.26576	0.26257	0.25959	0.25682	0.25427	0.25192	0.24976	0.24778	0.24599	0.24434
18.1636	18.1992	18.3059	18.4841	18.7337	19.055	19.4485	19.9141	20.4253	17.7721	5.49623	1.19777	1.21054	1.27465	1.406	0.56667	0.60109	0.464	0.43497	0.4213	0.40995	0.39897	0.3882	0.37777	0.36779	0.35831	0.34936	0.34094	0.33304	0.3256	0.31864	0.31213	0.30602	0.30029	0.29492	0.2899	0.2852	0.2808	0.2767	0.27288	0.2693	0.26597	0.26289	0.26002	0.25738	0.25495	0.25271	0.25066	0.24879	0.24711
19.6278	19.669	19.7927	19.9991	20.2886	20.6621	21.124	21.7059	22.6329	13.4895	2.61296	1.22925	1.30957	1.36151	1.36698	0.33511	0.43295	0.45541	0.44565	0.43263	0.42001	0.40797	0.39646	0.38551	0.37509	0.36522	0.35591	0.34715	0.33892	0.33122	0.32399	0.3172	0.31084	0.3049	0.29934	0.29413	0.28925	0.2847	0.28044	0.27646	0.27278	0.26934	0.26615	0.2632	0.26046	0.25795	0.25563	0.25351	0.25158	0.24983
21.1901	21.2376	21.3805	21.6194	21.9545	22.3839	22.8899	23.3656	22.8226	8.51553	1.44191	1.38567	1.46253	1.6422	0.66341	0.69727	0.52337	0.48174	0.46067	0.4445	0.43028	0.41717	0.40489	0.39332	0.38238	0.37208	0.3624	0.3533	0.34475	0.33674	0.32924	0.32219	0.31561	0.30945	0.30368	0.29827	0.29323	0.28852	0.28412	0.28002	0.2762	0.27265	0.26935	0.2663	0.26347	0.26087	0.25849	0.2563	0.25431	0.25251
22.85	22.9049	23.0698	23.3461	23.7364	24.25	24.9229	25.9079	19.1579	4.80565	1.40119	1.48654	1.54363	1.50368	0.35854	0.49284	0.50694	0.49049	0.47223	0.45554	0.44035	0.42636	0.41333	0.40113	0.3897	0.37895	0.36885	0.35938	0.35052	0.3422	0.3344	0.32711	0.3203	0.31391	0.30794	0.30236	0.29714	0.29227	0.28773	0.2835	0.27955	0.27589	0.27249	0.26934	0.26644	0.26376	0.2613	0.25905	0.257	0.25514
24.6066	24.6696	24.8591	25.1761	25.6213	26.1948	26.9015	27.8254	14.3377	2.59565	1.50553	1.64184	1.85579	1.01986	0.64209	0.54934	0.52307	0.5024	0.48347	0.46611	0.45015	0.43541	0.4217	0.40889	0.39691	0.38571	0.37522	0.36538	0.35617	0.34755	0.3395	0.33196	0.32489	0.31828	0.31211	0.30635	0.30098	0.29595	0.29126	0.2869	0.28285	0.27907	0.27557	0.27233	0.26933	0.26658	0.26405	0.26173	0.25962	0.2577
26.4557	26.5281	26.7455	27.1097	27.62	28.2585	28.9143	27.1783	9.67362	1.70911	1.68503	1.76046	1.90413	0.46153	0.64773	0.56821	0.53643	0.51399	0.49437	0.47639	0.45974	0.4443	0.42993	0.41656	0.40407	0.3924	0.38148	0.37128	0.36174	0.35282	0.34447	0.33667	0.32938	0.32257	0.31621	0.31026	0.30471	0.29954	0.29471	0.29022	0.28604	0.28216	0.27856	0.27523	0.27216	0.26932	0.26671	0.26434	0.26217	0.26021
28.3914	28.4742	28.7235	29.1443	29.7511	30.5861	31.7773	23.4318	6.12292	1.69507	1.78982	1.83458	1.74824	0.42486	0.52023	0.55149	0.5421	0.52396	0.5048	0.48639	0.46913	0.45305	0.43805	0.4241	0.41109	0.39896	0.38764	0.37707	0.3672	0.35797	0.34935	0.3413	0.33377	0.32675	0.32019	0.31407	0.30836	0.30304	0.29809	0.29346	0.28917	0.28518	0.28149	0.27806	0.2749	0.272	0.26934	0.26689	0.26465	0.26264
30.4052	30.4989	30.7811	31.2548	31.9314	32.8661	34.3422	18.9056	3.65286	1.80707	1.97659	2.23326	1.16145	0.77296	0.61645	0.58101	0.55773	0.5362	0.51571	0.49642	0.4784	0.46162	0.44601	0.43149	0.41798	0.4054	0.39365	0.38271	0.3725	0.36297	0.35409	0.34579	0.33805	0.33081	0.32406	0.31777	0.3119	0.30643	0.30133	0.2966	0.2922	0.2881	0.28432	0.28081	0.27757	0.27459	0.27184	0.26935	0.26708	0.26501
32.4854	32.5918	32.9102	33.4354	34.139	34.8984	35.0972	14.3181	2.33491	2.0164	2.12606	2.31337	0.55497	0.74688	0.64729	0.60292	0.57337	0.54884	0.52674	0.50639	0.48753	0.47004	0.45382	0.43874	0.42471	0.41166	0.39953	0.38821	0.37768	0.36787	0.3587	0.35014	0.34218	0.33475	0.32781	0.32135	0.31533	0.30972	0.30449	0.29963	0.29512	0.29093	0.28706	0.28347	0.28016	0.27711	0.27432	0.27175	0.26941	0.26729
34.6173	34.7394	35.1076	35.7263	36.594	37.6782	32.418	10.4876	2.10254	2.16806	2.22788	2.16638	0.53535	0.6104	0.63223	0.61208	0.58587	0.56073	0.53753	0.51618	0.49648	0.47827	0.46139	0.44576	0.43125	0.41776	0.40523	0.39356	0.3827	0.37257	0.36315	0.35436	0.34617	0.33854	0.33143	0.32481	0.31864	0.3129	0.30755	0.30257	0.29796	0.29367	0.2897	0.28603	0.28265	0.27953	0.27667	0.27405	0.27167	0.26951
36.7774	36.9167	37.3411	38.0742	39.172	40.7576	28.5758	7.47633	2.16143	2.37712	2.75614	1.45158	0.95895	0.72123	0.66503	0.62961	0.59942	0.57245	0.54801	0.52569	0.50518	0.48626	0.46877	0.45258	0.43758	0.42366	0.41072	0.39871	0.38752	0.37713	0.36745	0.35844	0.35004	0.34221	0.33492	0.32813	0.32181	0.31593	0.31047	0.30539	0.30067	0.2963	0.29225	0.2885	0.28505	0.28186	0.27893	0.27627	0.27385	0.27165
38.9376	39.0911	39.5595	40.3735	41.6218	43.5717	24.5745	5.11549	2.26702	2.52363	2.92813	0.85869	0.92299	0.76185	0.69002	0.64601	0.61237	0.58369	0.55811	0.53488	0.51357	0.49397	0.47589	0.45915	0.44367	0.42931	0.416	0.40365	0.39217	0.38148	0.37155	0.36231	0.35371	0.3457	0.33825	0.33132	0.32486	0.31885	0.31326	0.30808	0.30327	0.29881	0.29469	0.29086	0.28734	0.2841	0.28113	0.27841	0.27592	0.27368
41.0727	41.2361	41.7282	42.5537	43.7181	45.2414	20.8331	3.5595	2.41112	2.59054	2.89954	0.62727	0.82309	0.74317	0.69386	0.65554	0.6229	0.5939	0.56765	0.54367	0.52166	0.5014	0.4827	0.46546	0.44952	0.43474	0.42106	0.40836	0.39658	0.38565	0.37548	0.36602	0.35722	0.34905	0.34142	0.33433	0.32776	0.32164	0.31594	0.31065	0.30575	0.30121	0.29699	0.29311	0.28954	0.28623	0.28319	0.28043	0.27791	0.27564
43.1656	43.3407	43.8617	44.7052	45.7735	45.5497	17.3991	2.67699	2.58025	2.57331	2.49887	0.57461	0.70263	0.70874	0.6899	0.66175	0.63202	0.60341	0.57671	0.55207	0.52937	0.50847	0.48922	0.47145	0.45504	0.43988	0.42585	0.41285	0.40078	0.38957	0.37918	0.36952	0.36055	0.35219	0.34444	0.33722	0.3305	0.32426	0.31847	0.3131	0.30811	0.30347	0.2992	0.29524	0.29159	0.28825	0.28518	0.28237	0.27982	0.27749
45.1948	45.3897	45.9748	46.9513	48.3267	43.1119	14.6428	2.61268	2.69269	2.68616	2.55221	0.68501	0.6663	0.70686	0.69751	0.67178	0.64219	0.613	0.58555	0.56013	0.53671	0.51518	0.49536	0.47712	0.46028	0.44474	0.43036	0.41705	0.40472	0.39328	0.38267	0.37283	0.36367	0.35516	0.34726	0.33991	0.33309	0.32675	0.32086	0.31538	0.31031	0.30562	0.30128	0.29726	0.29356	0.29016	0.28704	0.28418	0.28159	0.27925
47.1208	47.3399	48.0037	49.1344	50.7833	40.2751	12.4316	2.72312	2.96847	3.43762	1.73302	1.22656	0.85339	0.76997	0.7255	0.68837	0.6544	0.62306	0.59425	0.56787	0.54368	0.5215	0.50115	0.48242	0.46517	0.44926	0.43456	0.42097	0.4084	0.39675	0.38594	0.3759	0.36659	0.35794	0.34991	0.34244	0.33549	0.32905	0.32308	0.31754	0.3124	0.30763	0.30322	0.29915	0.2954	0.29196	0.2888	0.28591	0.28328	0.2809
48.8923	49.1354	49.8749	51.1429	52.9895	37.6296	10.5987	2.85062	3.17178	3.72171	1.01705	1.17314	0.93182	0.8189	0.75309	0.70566	0.66673	0.63283	0.60252	0.57509	0.55015	0.52736	0.50647	0.48729	0.46967	0.45343	0.43846	0.4246	0.41178	0.39991	0.38892	0.37873	0.36928	0.36051	0.35235	0.34477	0.33775	0.33122	0.32516	0.31953	0.31432	0.30949	0.30504	0.30093	0.29713	0.29364	0.29044	0.28752	0.28486	0.28245
50.4572	50.72	51.5232	52.9164	55.0074	35.2658	9.04398	2.94342	3.2571	3.70742	0.83847	1.06268	0.92802	0.835	0.76898	0.7185	0.67708	0.64144	0.60993	0.58163	0.55599	0.53265	0.51132	0.49176	0.47378	0.45723	0.44198	0.4279	0.41489	0.40285	0.39169	0.38135	0.37176	0.36285	0.35459	0.34693	0.33981	0.3332	0.32706	0.32138	0.31611	0.31123	0.30672	0.30256	0.29873	0.2952	0.29196	0.28901	0.28631	0.28388
51.7691	52.044	52.8828	54.3321	56.4896	33.2813	7.88462	3.0098	3.27839	3.61789	0.77292	0.97653	0.90156	0.83263	0.77454	0.72598	0.68451	0.64832	0.61618	0.58729	0.56113	0.53733	0.51559	0.49569	0.47742	0.46062	0.44514	0.43086	0.41767	0.40547	0.39416	0.38369	0.37399	0.36499	0.35663	0.34888	0.34169	0.33502	0.32882	0.32308	0.31775	0.31282	0.30827	0.30406	0.30019	0.29663	0.29337	0.29039	0.28768	0.28522
52.7969	53.0765	53.9248	55.3695	57.4472	31.7992	7.08577	3.04727	3.27535	3.53978	0.74445	0.92701	0.8775	0.82464	0.77467	0.7296	0.68941	0.65347	0.62115	0.59196	0.56547	0.54133	0.51929	0.49911	0.48059	0.46357	0.4479	0.43345	0.42011	0.40777	0.39636	0.38579	0.37598	0.36688	0.35846	0.35064	0.34336	0.33663	0.33039	0.32459	0.31923	0.31426	0.30967	0.30544	0.30153	0.29793	0.29465	0.29165	0.28892	0.28644
53.5254	53.8062	54.6559	56.0928	58.1349	30.7446	6.52309	3.06952	3.2684	3.49022	0.73093	0.90199	0.86171	0.81749	0.77321	0.7313	0.69259	0.6572	0.62499	0.59568	0.56898	0.54463	0.52237	0.50198	0.48328	0.4661	0.45028	0.43569	0.42222	0.40977	0.39826	0.3876	0.37771	0.36856	0.36007	0.35218	0.34486	0.33808	0.33178	0.32596	0.32055	0.31556	0.31094	0.30667	0.30274	0.29913	0.29582	0.29279	0.29003	0.28754
53.9473	54.229	55.0805	56.5224	58.5914	30.0618	6.16557	3.08914	3.26555	3.46482	0.72457	0.89061	0.8534	0.81329	0.77227	0.73241	0.69481	0.65992	0.62787	0.59853	0.57172	0.54721	0.5248	0.50428	0.48545	0.46814	0.45221	0.43753	0.42398	0.41146	0.39987	0.38913	0.37919	0.36998	0.36143	0.3535	0.34616	0.33934	0.33301	0.32715	0.32171	0.31668	0.31204	0.30776	0.3038	0.30017	0.29684	0.2938	0.29104	0.28855
54.0588	54.3404	55.192	56.634	58.7041	29.8145	6.04713	3.09624	3.26434	3.45621	0.72224	0.88722	0.85117	0.81257	0.7728	0.73375	0.69661	0.66194	0.62993	0.60054	0.57367	0.5491	0.52661	0.506	0.48709	0.46972	0.45373	0.43898	0.42536	0.41279	0.40116	0.3904	0.38043	0.37117	0.36259	0.35464	0.34725	0.3404	0.33405	0.32817	0.32273	0.31768	0.31301	0.30871	0.30474	0.3011	0.29776	0.29471	0.29193	0.28941
53.8592	54.1405	54.9902	56.4256	58.4727	30.0193	6.16602	3.08776	3.26316	3.46132	0.72296	0.89019	0.85446	0.81544	0.77511	0.73561	0.69815	0.66331	0.63122	0.60179	0.57489	0.55028	0.52777	0.50715	0.48822	0.47082	0.45479	0.44003	0.42641	0.41381	0.40217	0.39138	0.38137	0.37211	0.36352	0.35555	0.34815	0.34128	0.33492	0.32902	0.32356	0.31851	0.31383	0.30951	0.30554	0.30188	0.29853	0.29548	0.2927	0.29018
53.3515	53.6321	54.4808	55.9142	57.9434	30.6495	6.50786	3.06529	3.26348	3.48312	0.72707	0.9011	0.8641	0.8221	0.77912	0.73785	0.69939	0.66402	0.6317	0.60223	0.57534	0.55077	0.52829	0.5077	0.48881	0.47145	0.45546	0.44072	0.4271	0.41451	0.40286	0.39207	0.38207	0.37281	0.36421	0.35623	0.34883	0.34198	0.33561	0.3297	0.32423	0.31918	0.3145	0.31018	0.3062	0.30254	0.29918	0.29612	0.29335	0.29082
52.539	52.8188	53.6686	55.1198	57.2246	31.6472	7.03868	3.04019	3.2686	3.52949	0.73703	0.92597	0.88207	0.83247	0.78414	0.7398	0.69979	0.66379	0.63127	0.60179	0.57499	0.55055	0.5282	0.50772	0.48891	0.47162	0.45569	0.44099	0.42741	0.41486	0.40324	0.39248	0.38251	0.37326	0.36468	0.35672	0.34932	0.34247	0.33611	0.33021	0.32475	0.3197	0.31502	0.3107	0.30672	0.30307	0.29973	0.29666	0.29386	0.29134
51.4293	51.7043	52.5433	53.9937	56.1524	33.0769	7.83377	3.00406	3.2726	3.60656	0.76072	0.97703	0.91008	0.84482	0.78823	0.74014	0.69867	0.66223	0.62973	0.60043	0.57384	0.5496	0.52743	0.50712	0.48848	0.47131	0.45549	0.44089	0.42739	0.41491	0.40334	0.39264	0.3827	0.37348	0.36493	0.35699	0.34962	0.34278	0.33643	0.33055	0.32509	0.32005	0.31539	0.31109	0.30712	0.30347	0.30012	0.29707	0.29429	0.29177
50.0389	50.3013	51.103	52.4934	54.5804	34.9967	8.97757	2.94081	3.25586	3.70086	0.82527	1.07031	0.94383	0.85314	0.78755	0.73693	0.69515	0.65903	0.62697	0.5981	0.5719	0.548	0.52612	0.50605	0.48758	0.47059	0.45491	0.44042	0.42702	0.41462	0.40314	0.3925	0.38262	0.37344	0.36493	0.35705	0.34972	0.34291	0.3366	0.33073	0.32529	0.32026	0.31561	0.31131	0.30736	0.30372	0.30039	0.29735	0.29458	0.29208
48.401	48.6429	49.3789	50.6411	52.4782	37.2843	10.5099	2.85184	3.1793	3.7326	1.02831	1.19966	0.95853	0.84381	0.77674	0.7284	0.68871	0.65406	0.62303	0.59489	0.56922	0.54574	0.52421	0.50442	0.4862	0.46941	0.4539	0.43958	0.42633	0.41406	0.40266	0.3921	0.3823	0.37321	0.36476	0.3569	0.3496	0.34284	0.33655	0.33074	0.32533	0.32033	0.3157	0.31143	0.3075	0.30387	0.30054	0.2975	0.29474	0.29224
46.5632	46.7809	47.4404	48.5633	50.1999	39.8318	12.3059	2.72741	2.98555	3.48066	1.84825	1.27772	0.88915	0.79999	0.75336	0.71508	0.68014	0.64789	0.61821	0.59093	0.56591	0.54291	0.52177	0.50232	0.4844	0.46786	0.45256	0.43841	0.42531	0.41316	0.4019	0.39145	0.38174	0.37272	0.36433	0.35656	0.34933	0.34261	0.33637	0.33058	0.32521	0.32023	0.31564	0.3114	0.30747	0.30386	0.30057	0.29756	0.29482	0.29232
44.5795	44.7727	45.3529	46.321	47.684	42.5532	14.4631	2.61456	2.70585	2.72449	2.65724	0.71612	0.69412	0.73719	0.72833	0.70212	0.67167	0.64146	0.61293	0.58648	0.56207	0.5396	0.5189	0.49982	0.4822	0.46591	0.45086	0.43692	0.424	0.41202	0.40088	0.39054	0.38094	0.37202	0.36373	0.35601	0.34884	0.34218	0.336	0.33026	0.32493	0.32	0.31543	0.31121	0.30734	0.30377	0.30048	0.29748	0.29475	0.29229
42.5012	42.6745	43.1902	44.0253	45.083	44.8702	17.1536	2.66788	2.57822	2.57104	2.48252	0.57014	0.72412	0.74119	0.72465	0.6962	0.66538	0.63551	0.60754	0.58166	0.55781	0.53585	0.51558	0.49687	0.47958	0.46361	0.44882	0.43511	0.42237	0.41056	0.39959	0.38939	0.37992	0.3711	0.3629	0.35529	0.34819	0.34159	0.33547	0.32978	0.32451	0.31963	0.3151	0.31092	0.30707	0.30352	0.30027	0.2973	0.2946	0.29214
40.3677	40.5293	41.0158	41.8314	42.9821	44.4858	20.5015	3.52362	2.40219	2.56253	2.79488	0.61326	0.86458	0.78624	0.73511	0.69481	0.66035	0.62968	0.60188	0.57649	0.55316	0.53168	0.51187	0.49359	0.47667	0.461	0.44647	0.433	0.42049	0.40887	0.39807	0.38802	0.37867	0.36998	0.36188	0.35435	0.34736	0.34085	0.33479	0.32916	0.32394	0.3191	0.31463	0.31049	0.30668	0.30317	0.29995	0.297	0.29432	0.29189
38.2006	38.3522	38.8146	39.6182	40.8504	42.7754	24.1436	5.04163	2.2653	2.52096	2.92833	0.82967	0.98437	0.81528	0.73757	0.69	0.65381	0.62307	0.59571	0.57086	0.5481	0.52715	0.50783	0.48995	0.4734	0.45807	0.44383	0.43063	0.41836	0.40694	0.39632	0.38643	0.37723	0.36866	0.36069	0.35326	0.34634	0.3399	0.33394	0.3284	0.32323	0.31845	0.31402	0.30994	0.30616	0.30268	0.2995	0.29659	0.29393	0.29153
36.0174	36.1546	36.5731	37.296	38.3783	39.9412	28.0295	7.34732	2.16565	2.39317	2.80407	1.54978	1.02739	0.77818	0.7161	0.67725	0.64443	0.61522	0.58882	0.56472	0.54261	0.52224	0.50341	0.48599	0.46983	0.45485	0.44093	0.42799	0.41595	0.40475	0.39433	0.38463	0.37558	0.36715	0.3593	0.352	0.3452	0.33886	0.33295	0.32747	0.32239	0.31768	0.31331	0.30926	0.30553	0.3021	0.29895	0.29608	0.29345	0.29109
33.842	33.9622	34.325	34.9346	35.7897	36.8582	31.7331	10.281	2.10596	2.18319	2.2629	2.24934	0.56032	0.65595	0.68402	0.66277	0.63421	0.60672	0.58142	0.55818	0.53676	0.51699	0.49868	0.48172	0.46598	0.45135	0.43775	0.42512	0.41334	0.40237	0.39215	0.38261	0.37373	0.36547	0.35775	0.35056	0.34386	0.33763	0.33184	0.32643	0.32141	0.31676	0.31244	0.30846	0.30479	0.30141	0.29831	0.29547	0.29288	0.29053
31.7019	31.8066	32.1202	32.6376	33.331	34.0811	34.2867	14.0087	2.32652	2.02514	2.13108	2.26726	0.55964	0.81266	0.70749	0.6581	0.62514	0.59797	0.57362	0.55126	0.53058	0.51142	0.49367	0.47718	0.46186	0.44763	0.43437	0.422	0.41051	0.39978	0.38976	0.38044	0.37173	0.3636	0.35603	0.34897	0.34239	0.33626	0.33055	0.32524	0.32031	0.31573	0.3115	0.30757	0.30395	0.30062	0.29755	0.29475	0.2922	0.28989
29.62	29.7123	29.9898	30.456	31.1221	32.0421	33.4939	18.4682	3.59937	1.82023	1.99662	2.27468	1.22263	0.87056	0.68345	0.63934	0.61233	0.58817	0.56541	0.54405	0.52413	0.5056	0.48839	0.47238	0.4575	0.44364	0.43073	0.41868	0.40745	0.39698	0.38721	0.37808	0.36955	0.3616	0.35417	0.34724	0.34078	0.33476	0.32915	0.32393	0.31909	0.31459	0.31042	0.30656	0.30299	0.2997	0.29669	0.29394	0.29143	0.28916
27.6104	27.6916	27.9368	28.3507	28.9471	29.768	30.9378	22.8435	5.98904	1.70788	1.81102	1.87293	1.84155	0.46788	0.57008	0.60819	0.59859	0.57858	0.55722	0.53668	0.51744	0.49951	0.48284	0.46734	0.45291	0.43945	0.42691	0.41519	0.40423	0.39402	0.38446	0.37553	0.36719	0.35941	0.35215	0.34536	0.33902	0.33313	0.32763	0.32251	0.31775	0.31333	0.30923	0.30544	0.30194	0.29872	0.29575	0.29304	0.29057	0.28834
25.6833	25.7543	25.9681	26.326	26.8275	27.4557	28.1025	26.432	9.43011	1.71768	1.70079	1.77363	1.87376	0.47093	0.70968	0.63109	0.5967	0.57162	0.54954	0.52925	0.51051	0.49318	0.47709	0.4621	0.44812	0.43508	0.42288	0.41149	0.40083	0.39086	0.38154	0.37285	0.36471	0.35709	0.34998	0.34334	0.33714	0.33136	0.32598	0.32096	0.3163	0.31197	0.30794	0.30423	0.30079	0.29762	0.29472	0.29205	0.28963	0.28743
23.8472	23.9091	24.0952	24.4064	24.8438	25.4076	26.1025	27.0108	13.9501	2.5673	1.52561	1.66876	1.9025	1.07229	0.73397	0.61956	0.58706	0.56295	0.54126	0.52146	0.50332	0.48659	0.47108	0.45664	0.44315	0.43052	0.4187	0.40764	0.39728	0.38759	0.37851	0.37001	0.36207	0.35465	0.3477	0.34121	0.33515	0.32949	0.32422	0.31931	0.31474	0.3105	0.30656	0.30292	0.29954	0.29644	0.29359	0.29099	0.28862	0.28646
22.1073	22.161	22.3229	22.5939	22.9769	23.4811	24.1414	25.106	18.5968	4.69085	1.42114	1.51491	1.58872	1.59794	0.39598	0.5515	0.57158	0.55335	0.53239	0.51317	0.49575	0.47974	0.46489	0.45103	0.43803	0.42582	0.41437	0.40364	0.39357	0.38414	0.37531	0.36704	0.3593	0.35206	0.34527	0.33895	0.33304	0.32751	0.32236	0.31756	0.31309	0.30894	0.30507	0.3015	0.29822	0.29519	0.29239	0.28984	0.28751	0.28541
20.4662	20.5129	20.6531	20.8873	21.2161	21.6375	22.1346	22.6044	22.0936	8.27018	1.45625	1.4091	1.48754	1.64544	0.73146	0.8004	0.59654	0.5478	0.52309	0.50422	0.48773	0.47264	0.45853	0.44525	0.43276	0.42099	0.40992	0.39951	0.38974	0.38057	0.37198	0.36393	0.3564	0.34935	0.34276	0.33658	0.33081	0.32543	0.3204	0.3157	0.31133	0.30728	0.30352	0.30004	0.29681	0.29384	0.29111	0.28861	0.28634	0.28427
18.9256	18.9659	19.0871	19.2893	19.5732	19.9394	20.3922	20.9623	21.8667	13.0672	2.57065	1.25375	1.33803	1.39923	1.45902	0.39289	0.49561	0.52148	0.50955	0.49411	0.47934	0.46538	0.45209	0.43945	0.42744	0.41606	0.40533	0.39524	0.38576	0.37687	0.36854	0.36072	0.35339	0.34654	0.34012	0.33411	0.32848	0.32323	0.31834	0.31377	0.30951	0.30555	0.30187	0.29847	0.29532	0.29242	0.28976	0.28732	0.2851	0.28309
17.4844	17.5192	17.6238	17.7982	18.0426	18.3574	18.743	19.1989	19.6998	17.164	5.335	1.22144	1.23788	1.30282	1.42041	0.63801	0.70228	0.53629	0.5008	0.48435	0.471	0.45823	0.44574	0.43365	0.42207	0.41107	0.40068	0.39089	0.38169	0.37306	0.36497	0.35738	0.35028	0.34361	0.33738	0.33154	0.32608	0.32097	0.31619	0.31174	0.30759	0.30373	0.30015	0.29682	0.29375	0.29093	0.28834	0.28596	0.2838	0.28185
16.1408	16.1709	16.2611	16.4114	16.6215	16.8912	17.2193	17.6011	18.0202	18.4323	9.5784	1.80698	1.10821	1.17567	1.22323	1.26043	0.34777	0.44128	0.4747	0.47238	0.46294	0.45153	0.43966	0.42797	0.41671	0.40601	0.39592	0.38642	0.3775	0.36914	0.3613	0.35395	0.34707	0.34061	0.33455	0.32888	0.32358	0.31861	0.31397	0.30964	0.3056	0.30184	0.29835	0.29512	0.29213	0.28938	0.28684	0.28453	0.28243	0.28053
14.8921	14.9179	14.9956	15.1249	15.3057	15.5376	15.8199	16.1523	16.5395	17.0199	13.8984	3.93302	1.06122	1.08701	1.14346	1.24282	0.56079	0.6174	0.48725	0.46822	0.45745	0.44585	0.43399	0.42241	0.41136	0.4009	0.39105	0.38183	0.37318	0.3651	0.35753	0.35042	0.34375	0.33751	0.33165	0.32616	0.32101	0.31618	0.31167	0.30746	0.30355	0.29989	0.29649	0.29334	0.29044	0.28777	0.28531	0.28307	0.28102	0.27918
13.7341	13.7564	13.8234	13.9349	14.0905	14.29	14.5326	14.817	15.1398	15.4836	15.7445	7.83934	1.47761	0.98093	1.03956	1.08395	1.1155	0.29987	0.40349	0.45642	0.45332	0.44101	0.42858	0.41691	0.40594	0.39567	0.38605	0.37711	0.36877	0.36097	0.35366	0.3468	0.34036	0.33433	0.32867	0.32334	0.31836	0.3137	0.30933	0.30523	0.30141	0.29787	0.29458	0.29153	0.2887	0.28609	0.28371	0.28153	0.27955	0.27776
12.663	12.6822	12.7399	12.8358	12.9698	13.1416	13.3505	13.5962	13.8786	14.2016	14.5962	12.0608	3.45105	0.93763	0.96383	1.02215	1.1275	0.52249	0.57327	0.50608	0.45894	0.43676	0.4229	0.41121	0.40035	0.39024	0.38088	0.37221	0.36418	0.35669	0.34969	0.3431	0.3369	0.33108	0.32561	0.32047	0.31565	0.31113	0.3069	0.30294	0.29925	0.2958	0.2926	0.28964	0.2869	0.28438	0.28207	0.27996	0.27804	0.27631
11.674	11.6905	11.7401	11.8227	11.938	12.0857	12.2657	12.4773	12.7202	12.9946	13.2991	13.6048	7.31318	1.40718	0.86907	0.93651	1.01657	1.19645	0.51262	0.55516	0.44217	0.42478	0.41555	0.4052	0.39455	0.38454	0.37544	0.36714	0.35948	0.35233	0.34562	0.33932	0.33339	0.32778	0.32251	0.31756	0.31289	0.30853	0.30443	0.3006	0.29702	0.29369	0.29059	0.28771	0.28506	0.28262	0.28037	0.27833	0.27649	0.27482
10.7622	10.7764	10.8191	10.8901	10.9892	11.1163	11.2708	11.4523	11.6603	11.8933	12.1471	12.4058	11.2254	3.64594	0.83703	0.85713	0.89569	0.92184	0.83678	0.28722	0.34889	0.40512	0.40968	0.40004	0.38864	0.37847	0.36966	0.3618	0.3546	0.34787	0.34152	0.33551	0.32982	0.32445	0.31937	0.31459	0.3101	0.30587	0.30191	0.2982	0.29474	0.29152	0.28852	0.28574	0.28317	0.2808	0.27864	0.27667	0.27488	0.27327
9.92278	9.935	9.97159	10.0326	10.1177	10.2267	10.3592	10.5148	10.6929	10.8933	11.1167	11.3729	11.7187	7.59363	1.65286	0.77849	0.81116	0.84293	0.88068	0.43455	0.47476	0.44059	0.41859	0.3974	0.38219	0.37157	0.36334	0.35621	0.34962	0.34336	0.33737	0.33166	0.32622	0.32107	0.31619	0.31159	0.30726	0.30319	0.29936	0.29578	0.29244	0.28931	0.28641	0.28372	0.28124	0.27896	0.27687	0.27498	0.27326	0.27172
9.15083	9.16135	9.19284	9.24512	9.318	9.41135	9.52474	9.65774	9.80977	9.97997	10.1671	10.3665	10.5546	10.4588	4.50387	0.89695	0.7369	0.78177	0.8385	0.99422	0.44059	0.47594	0.43121	0.39043	0.37208	0.36285	0.35634	0.35042	0.34461	0.33887	0.33326	0.32784	0.32263	0.3177	0.31301	0.30858	0.3044	0.30046	0.29678	0.29331	0.29008	0.28707	0.28427	0.28167	0.27927	0.27708	0.27506	0.27322	0.27158	0.27011
8.442	8.45096	8.47787	8.52253	8.58491	8.66467	8.76143	8.87492	9.00433	9.14908	9.30821	9.48012	9.66434	9.87956	8.267	2.44975	0.69474	0.71941	0.75573	0.80493	0.80823	0.4268	0.45089	0.36487	0.35419	0.35197	0.34903	0.34479	0.33978	0.3345	0.3292	0.32403	0.31906	0.3143	0.30981	0.30555	0.30153	0.29774	0.29418	0.29084	0.28772	0.2848	0.28209	0.27958	0.27727	0.27515	0.27323	0.27147	0.26989	0.26848
7.79129	7.79897	7.8219	7.8601	7.91331	7.98126	8.06374	8.16019	8.27022	8.39332	8.52871	8.67616	8.83741	9.02103	9.24736	5.87283	1.35664	0.65838	0.67832	0.69937	0.69683	0.6699	0.24801	0.28726	0.32999	0.34227	0.34324	0.34008	0.33546	0.33041	0.32531	0.32032	0.31553	0.31095	0.30661	0.30252	0.29864	0.29499	0.29156	0.28835	0.28534	0.28252	0.27991	0.27749	0.27526	0.2732	0.27134	0.26967	0.26816	0.26683
7.1946	7.20113	7.22065	7.25308	7.29834	7.35616	7.42617	7.50812	7.60143	7.7056	7.81998	7.94392	8.07645	8.21447	8.34225	8.34835	4.018	0.83681	0.60954	0.63236	0.64579	0.66473	0.36659	0.33739	0.34242	0.34416	0.34165	0.33701	0.33174	0.32659	0.32157	0.31668	0.31203	0.30762	0.30344	0.29949	0.29576	0.29224	0.28893	0.28583	0.28292	0.28021	0.27769	0.27535	0.27321	0.27124	0.26945	0.26783	0.2664	0.26514
6.6477	6.65319	6.66977	6.69735	6.73569	6.78464	6.84396	6.9132	6.99201	7.07988	7.17608	7.2799	7.38992	7.50319	7.61371	7.71463	7.23312	2.68656	0.60489	0.58089	0.60669	0.64512	0.74762	0.33424	0.36333	0.35019	0.34222	0.33485	0.32826	0.32295	0.31798	0.31314	0.30857	0.30428	0.30026	0.29646	0.29287	0.28949	0.2863	0.28332	0.28053	0.27792	0.27549	0.27323	0.27115	0.26925	0.26753	0.26598	0.26461	0.26342
6.14662	6.15135	6.16537	6.1886	6.22099	6.26229	6.31231	6.37068	6.43699	6.51081	6.59162	6.67872	6.77111	6.86773	6.96806	7.07577	7.21032	5.93464	1.82664	0.54278	0.56143	0.59368	0.64053	0.66975	0.33504	0.35454	0.34264	0.33279	0.32412	0.31949	0.31464	0.30968	0.30511	0.30097	0.29711	0.29345	0.28999	0.28674	0.28369	0.28082	0.27813	0.27562	0.27327	0.27109	0.26908	0.26724	0.26557	0.2641	0.26279	0.26167
5.68787	5.69182	5.70364	5.72321	5.75043	5.78517	5.82711	5.87601	5.93153	5.99335	6.06088	6.13369	6.21125	6.29321	6.38005	6.47428	6.58146	6.70401	4.75614	1.34708	0.51598	0.53995	0.56969	0.59614	0.62157	0.33008	0.34577	0.33535	0.31869	0.31742	0.31215	0.30632	0.30155	0.29762	0.29397	0.29046	0.28713	0.284	0.28107	0.27833	0.27576	0.27334	0.27106	0.26895	0.267	0.26522	0.26361	0.26219	0.26095	0.2599
5.26785	5.27115	5.28104	5.29743	5.32019	5.3492	5.3842	5.42496	5.4712	5.52258	5.57867	5.63914	5.70356	5.77173	5.84383	5.92041	6.00206	6.08588	6.15984	3.92342	1.07188	0.49067	0.51293	0.53386	0.55584	0.59069	0.36056	0.40603	0.3261	0.32277	0.31163	0.30266	0.29755	0.29427	0.29094	0.28752	0.28428	0.28128	0.2785	0.27589	0.27342	0.27108	0.26888	0.26682	0.26492	0.26318	0.26162	0.26024	0.25906	0.25807
4.88359	4.88631	4.89448	4.90807	4.92699	4.95101	4.97999	5.01376	5.05196	5.09434	5.14055	5.19019	5.24297	5.29853	5.35667	5.41719	5.47916	5.5403	5.59662	5.64759	3.36511	0.92128	0.46567	0.47962	0.48885	0.48977	0.4873	0.44779	0.45118	0.35798	0.31303	0.29649	0.29214	0.29112	0.28817	0.2846	0.28137	0.27853	0.27594	0.27351	0.27115	0.26889	0.26674	0.26471	0.26284	0.26113	0.25961	0.25827	0.25713	0.2562
4.53182	4.53407	4.54084	4.55206	4.56759	4.58733	4.61117	4.63883	4.67008	4.70466	4.74219	4.78244	4.825	4.86951	4.91549	4.96241	5.00916	5.05413	5.09511	5.13035	5.15715	3.00509	0.85203	0.43779	0.44289	0.43948	0.4246	0.43928	0.59292	0.30495	0.29335	0.28068	0.28372	0.28985	0.2862	0.28157	0.27835	0.27581	0.2735	0.27123	0.26899	0.26679	0.26467	0.26266	0.26079	0.25908	0.25756	0.25624	0.25514	0.25426
4.21	4.21183	4.21732	4.22644	4.23912	4.2552	4.27456	4.29697	4.32221	4.35006	4.38022	4.41236	4.44608	4.48102	4.5166	4.5523	4.58708	4.61973	4.64893	4.67304	4.69042	4.69919	2.79272	0.84443	0.41279	0.41158	0.41099	0.42533	0.4769	0.48708	0.25721	0.25371	0.27363	0.29835	0.28544	0.27744	0.27495	0.27309	0.27127	0.26917	0.26701	0.26481	0.26267	0.26063	0.25874	0.25702	0.25549	0.25417	0.25308	0.25222
3.91543	3.91695	3.92143	3.92876	3.93893	3.95185	3.96735	3.98522	4.00537	4.02744	4.05122	4.07635	4.10253	4.12933	4.15629	4.1828	4.20801	4.23119	4.25124	4.2671	4.2778	4.28231	4.28042	2.71036	0.8959	0.39058	0.38865	0.40123	0.42318	0.43199	0.42792	0.24114	0.33101	0.35581	0.28105	0.26845	0.27125	0.27061	0.26956	0.26746	0.26527	0.26299	0.26078	0.25866	0.25671	0.25495	0.25338	0.25203	0.25093	0.25008
3.64602	3.6472	3.65069	3.65653	3.66459	3.67475	3.68691	3.70095	3.71665	3.73376	3.75209	3.77126	3.79107	3.81105	3.83078	3.84978	3.86738	3.88302	3.89583	3.90533	3.91077	3.91176	3.90837	3.90055	2.74802	1.01618	0.38625	0.37286	0.38988	0.39984	0.41267	0.46236	0.40198	0.26828	0.23084	0.24739	0.27133	0.26885	0.26923	0.26615	0.26385	0.26128	0.25897	0.25671	0.25467	0.25289	0.25127	0.24983	0.24867	0.24779
3.39935	3.40025	3.40298	3.40749	3.41374	3.42162	3.43094	3.44166	3.45356	3.46646	3.48013	3.49432	3.50872	3.52296	3.53672	3.5496	3.56095	3.57049	3.57759	3.58185	3.58285	3.58047	3.57519	3.56817	3.56417	2.87987	1.24329	0.4456	0.3678	0.37091	0.37655	0.38801	0.37243	0.36532	0.2141	0.27871	0.30241	0.26493	0.27284	0.2644	0.26286	0.25952	0.25733	0.25479	0.2526	0.25088	0.24912	0.24752	0.24629	0.24534
3.17361	3.17431	3.17638	3.17978	3.18443	3.19026	3.19721	3.20513	3.21381	3.22313	3.23289	3.2428	3.25263	3.26214	3.27092	3.27868	3.28502	3.28957	3.29191	3.29177	3.28886	3.28309	3.27463	3.26364	3.25026	3.23093	2.95492	1.54819	0.56726	0.34429	0.34031	0.35159	0.35223	0.35775	0.39348	0.3344	0.23176	0.2683	0.29779	0.25673	0.26372	0.25677	0.25634	0.25277	0.25032	0.24912	0.24701	0.24503	0.24382	0.24277
2.96696	2.96747	2.96895	2.97135	2.97467	2.97884	2.98375	2.98923	2.9952	3.00152	3.00793	3.01426	3.02032	3.02583	3.0305	3.03412	3.03625	3.03666	3.03509	3.03122	3.0249	3.01596	3.00432	2.98984	2.97186	2.94851	2.91597	2.86388	1.86358	0.77928	0.36541	0.32962	0.3304	0.33183	0.34191	0.33613	0.36226	0.32307	0.22487	0.25018	0.2809	0.24877	0.26006	0.25041	0.24715	0.24849	0.24503	0.24199	0.24132	0.24026
2.77779	2.7781	2.77907	2.78067	2.78287	2.78558	2.78872	2.79222	2.79591	2.79965	2.80328	2.80663	2.80951	2.81172	2.81299	2.81312	2.81178	2.80884	2.80399	2.79702	2.78775	2.77605	2.76181	2.74479	2.72469	2.7013	2.67518	2.65214	2.651	2.15799	1.12493	0.47713	0.31171	0.30184	0.31438	0.31485	0.32181	0.31706	0.33778	0.30061	0.21156	0.25832	0.30434	0.2516	0.24092	0.2533	0.24329	0.23704	0.23945	0.23867
2.60437	2.60457	2.60513	2.60608	2.60732	2.60882	2.61052	2.61227	2.61403	2.61563	2.61693	2.6178	2.61806	2.61751	2.61597	2.61326	2.60911	2.60333	2.59576	2.58622	2.57455	2.56058	2.54418	2.52527	2.50371	2.47964	2.45374	2.42774	2.40267	2.36426	2.25286	1.50953	0.7238	0.36954	0.30226	0.2899	0.29792	0.29636	0.30019	0.29331	0.31341	0.27641	0.2899	0.24148	0.26258	0.29466	0.24734	0.22623	0.24229	0.24117
2.4455	2.44559	2.44583	2.44617	2.44663	2.44715	2.44758	2.44794	2.44804	2.44784	2.44723	2.44604	2.44413	2.44133	2.43748	2.43241	2.42593	2.41788	2.40812	2.39648	2.38282	2.36697	2.34889	2.32841	2.30556	2.28039	2.25315	2.22395	2.19211	2.15368	2.10824	2.08751	1.80557	1.11096	0.55175	0.33089	0.28598	0.27285	0.27842	0.27347	0.27211	0.25773	0.25274	0.3182	0.27114	0.29522	0.22168	0.23121	0.27956	0.26328
2.29989	2.29989	2.29985	2.29974	2.2995	2.29913	2.29857	2.29769	2.2965	2.29486	2.2926	2.28973	2.28602	2.28141	2.27565	2.26866	2.26031	2.25043	2.23888	2.22556	2.21028	2.19296	2.17351	2.15184	2.12793	2.10173	2.07326	2.04234	2.00852	1.97091	1.93022	1.89054	1.8376	1.78855	1.43788	0.89327	0.48099	0.31468	0.2697	0.25313	0.25537	0.24866	0.24803	0.26057	0.24831	0.23885	0.27887	0.21856	0.24153	0.39057
2.16642	2.1663	2.166	2.16548	2.16469	2.16363	2.1622	2.16038	2.15806	2.15518	2.15165	2.14739	2.14222	2.13604	2.12878	2.12027	2.11041	2.09908	2.08614	2.07146	2.05493	2.03652	2.01602	1.99349	1.96875	1.94183	1.91258	1.88088	1.84653	1.80927	1.76932	1.72701	1.68007	1.63227	1.58445	1.50854	1.20755	0.79183	0.45994	0.30843	0.25378	0.2359	0.23556	0.24198	0.2353	0.23083	0.23356	0.22014	0.23475	0.25349
2.0439	2.04376	2.04324	2.04237	2.04115	2.0395	2.03736	2.03472	2.03152	2.02764	2.02307	2.01765	2.0113	2.00396	1.99548	1.98577	1.97474	1.96224	1.94819	1.93252	1.91508	1.89579	1.8746	1.85145	1.82622	1.79887	1.7693	1.73739	1.7031	1.66626	1.62689	1.58497	1.54015	1.49304	1.44314	1.38705	1.33822	1.26521	1.05835	0.7523	0.47319	0.32294	0.26618	0.23853	0.2218	0.21954	0.22223	0.21786	0.21955	0.22388
1.93149	1.93125	1.93057	1.92945	1.92782	1.9257	1.92302	1.91976	1.91582	1.91119	1.90574	1.8994	1.89213	1.88381	1.8744	1.86376	1.8518	1.83844	1.82358	1.80715	1.78906	1.76924	1.74761	1.72409	1.69864	1.67113	1.64161	1.60987	1.57598	1.53976	1.50127	1.46042	1.41719	1.37161	1.32354	1.27264	1.2209	1.16361	1.10989	1.06222	0.94297	0.73449	0.52885	0.36592	0.28076	0.24737	0.22738	0.2123	0.20734	0.20865
1.82819	1.82796	1.82718	1.82584	1.82394	1.82142	1.81827	1.81448	1.80997	1.80467	1.79854	1.79151	1.78352	1.77451	1.76436	1.75299	1.74033	1.72634	1.71094	1.69402	1.6755	1.65538	1.63351	1.60987	1.5844	1.55706	1.52782	1.49655	1.4633	1.42795	1.39055	1.35103	1.30944	1.26576	1.21999	1.17222	1.12282	1.07131	1.01964	0.96683	0.90589	0.86707	0.80107	0.69454	0.56464	0.43596	0.3272	0.26761	0.23521	0.22373
1.73338	1.73308	1.73217	1.73064	1.72849	1.72568	1.7222	1.71801	1.71303	1.70726	1.70062	1.69304	1.68452	1.67495	1.66427	1.65241	1.6393	1.62488	1.60909	1.59186	1.57312	1.55287	1.53095	1.50741	1.48217	1.45518	1.42642	1.39582	1.36338	1.32907	1.29291	1.25487	1.21503	1.17338	1.12995	1.08493	1.03844	0.99063	0.942	0.89233	0.84146	0.79414	0.74145	0.69048	0.65259	0.59962	0.53098	0.45242	0.38961	0.32097
1.64614	1.64582	1.64485	1.6432	1.64087	1.63785	1.63409	1.62957	1.62426	1.61811	1.61108	1.60312	1.59418	1.58423	1.57318	1.56095	1.54755	1.53291	1.51692	1.49956	1.4808	1.46056	1.43882	1.41554	1.39065	1.36416	1.33601	1.3062	1.27473	1.24159	1.20677	1.1703	1.13224	1.09265	1.05154	1.00912	0.96547	0.92081	0.87535	0.82925	0.7828	0.73692	0.69021	0.64466	0.60187	0.55588	0.50929	0.47458	0.44087	0.39847
1.56599	1.56563	1.56457	1.56281	1.56035	1.55714	1.55319	1.54845	1.54291	1.53649	1.52917	1.52094	1.51175	1.50153	1.49022	1.47782	1.46426	1.4495	1.43344	1.41613	1.39745	1.37742	1.35593	1.33302	1.30864	1.28278	1.25541	1.22651	1.1961	1.16418	1.1308	1.09595	1.05969	1.0221	0.98324	0.94327	0.90231	0.86051	0.81807	0.7752	0.73212	0.6892	0.64636	0.60422	0.56311	0.52192	0.48201	0.44605	0.41123	0.37504
1.49219	1.49182	1.49072	1.48889	1.48631	1.48299	1.47889	1.47398	1.46825	1.46165	1.4542	1.44581	1.43642	1.42605	1.41464	1.40216	1.38855	1.3738	1.35783	1.34067	1.32221	1.30243	1.28136	1.25895	1.23517	1.21004	1.18351	1.15558	1.12629	1.09568	1.06371	1.03047	0.996	0.96039	0.92372	0.88607	0.84762	0.80849	0.76886	0.72893	0.68886	0.64893	0.60927	0.57017	0.53182	0.49418	0.45789	0.42356	0.39055	0.35838
1.42418	1.42381	1.42269	1.42082	1.4182	1.41481	1.41062	1.40561	1.39976	1.39307	1.38551	1.37701	1.36759	1.35717	1.34573	1.33328	1.31974	1.30509	1.2893	1.27235	1.25419	1.23484	1.21427	1.19243	1.16933	1.14495	1.11934	1.09245	1.06433	1.035	1.00448	0.97284	0.94014	0.90645	0.87183	0.83639	0.80031	0.76366	0.72663	0.68938	0.65208	0.61495	0.57813	0.54186	0.50629	0.47162	0.43814	0.40613	0.37553	0.34639
1.36155	1.36118	1.36004	1.35816	1.35551	1.35206	1.3478	1.34275	1.33686	1.33014	1.32253	1.31403	1.3046	1.29421	1.28288	1.27051	1.2571	1.24265	1.2271	1.21047	1.19271	1.17384	1.1538	1.1326	1.11024	1.08671	1.06201	1.0362	1.00928	0.98127	0.95219	0.92212	0.89111	0.85924	0.82659	0.79324	0.75936	0.72503	0.69043	0.65568	0.62093	0.58637	0.55218	0.51852	0.48556	0.45351	0.42256	0.3929	0.36468	0.33805
1.30384	1.30347	1.30233	1.30041	1.29775	1.29431	1.29005	1.28497	1.27908	1.27235	1.26477	1.25631	1.24693	1.23666	1.22543	1.21323	1.20006	1.18588	1.17068	1.15444	1.13714	1.11878	1.09934	1.07883	1.05722	1.03457	1.01086	0.98612	0.96037	0.93364	0.90598	0.87744	0.84805	0.81795	0.78718	0.75583	0.72402	0.69185	0.65949	0.62704	0.59464	0.56249	0.53071	0.49943	0.46889	0.43921	0.41056	0.38315	0.35713	0.33266
1.25062	1.25023	1.2491	1.2472	1.2445	1.24104	1.2368	1.23176	1.22592	1.21926	1.21176	1.20339	1.19415	1.18402	1.17298	1.16102	1.1481	1.13424	1.1194	1.10358	1.08676	1.06896	1.05017	1.03036	1.00961	0.98784	0.96511	0.94145	0.91686	0.89141	0.86511	0.83804	0.81025	0.78183	0.75284	0.72334	0.69349	0.66337	0.63308	0.60277	0.57257	0.54262	0.51304	0.48402	0.45569	0.42817	0.40167	0.37632	0.35227	0.32972
1.20144	1.20109	1.19995	1.19805	1.19541	1.19199	1.18781	1.18285	1.17706	1.17048	1.16307	1.15484	1.14574	1.13581	1.12502	1.11332	1.10073	1.08722	1.07279	1.05745	1.04116	1.02396	1.00584	0.98677	0.9668	0.94594	0.9242	0.90159	0.87817	0.85395	0.829	0.80335	0.77708	0.75027	0.72294	0.6952	0.66718	0.63894	0.6106	0.58231	0.55412	0.52621	0.49869	0.47172	0.4454	0.4199	0.39534	0.37187	0.34964	0.3288
1.15611	1.15571	1.15458	1.15272	1.1501	1.14673	1.1426	1.1377	1.13203	1.12557	1.11831	1.11024	1.10137	1.09166	1.08109	1.0697	1.05744	1.04434	1.03038	1.01553	0.99981	0.98323	0.96576	0.94745	0.92832	0.90835	0.88757	0.86603	0.84373	0.82073	0.79706	0.77279	0.74796	0.72264	0.69691	0.67085	0.64456	0.61808	0.59157	0.56511	0.5388	0.5128	0.48716	0.46208	0.43763	0.41396	0.39118	0.36944	0.34886	0.32955
1.11411	1.11375	1.11266	1.11084	1.10827	1.10497	1.10091	1.09612	1.09057	1.08425	1.07716	1.06929	1.06064	1.05118	1.04091	1.02983	1.01796	1.00528	0.99175	0.97743	0.9623	0.94633	0.92957	0.91203	0.8937	0.87463	0.85479	0.83426	0.81306	0.79123	0.76881	0.74584	0.72239	0.69853	0.6743	0.6498	0.62511	0.60029	0.57547	0.55074	0.52616	0.50191	0.47804	0.45469	0.43196	0.40996	0.38883	0.36867	0.34959	0.33169
1.07532	1.07497	1.0739	1.07211	1.0696	1.06637	1.06241	1.05773	1.0523	1.04616	1.03924	1.03157	1.02314	1.01397	1.00405	0.99335	0.98186	0.9696	0.95658	0.94277	0.9282	0.91288	0.89683	0.88003	0.86253	0.84431	0.82541	0.80589	0.78575	0.76505	0.74381	0.72209	0.69996	0.67743	0.65464	0.63161	0.60841	0.58516	0.56192	0.5388	0.51584	0.49321	0.47096	0.44922	0.42808	0.40763	0.388	0.36927	0.35157	0.33497
1.03947	1.03911	1.03806	1.03631	1.03386	1.03071	1.02685	1.02229	1.01703	1.01103	1.00434	0.99692	0.98877	0.97989	0.97026	0.95992	0.94883	0.93702	0.92449	0.91123	0.89727	0.88257	0.86719	0.85113	0.83442	0.81705	0.79907	0.7805	0.76139	0.74177	0.72168	0.70117	0.68025	0.65905	0.63758	0.61593	0.59417	0.57235	0.55059	0.52897	0.50753	0.4864	0.46563	0.44539	0.42568	0.40665	0.3884	0.37099	0.35455	0.33914
1.00618	1.00586	1.00485	1.00315	1.00078	0.99773	0.99399	0.98957	0.98445	0.97866	0.97218	0.96499	0.9571	0.94851	0.93925	0.92928	0.9186	0.90727	0.89522	0.88249	0.86909	0.85503	0.84034	0.82501	0.80905	0.79253	0.77542	0.75779	0.73968	0.72109	0.70209	0.68269	0.66297	0.64299	0.6228	0.60246	0.58201	0.56156	0.54118	0.52092	0.50088	0.48113	0.46178	0.44289	0.42454	0.40684	0.38985	0.37367	0.35839	0.34404
0.97548	0.97513	0.97413	0.9725	0.9702	0.96724	0.96361	0.95932	0.95437	0.94877	0.94249	0.93555	0.92794	0.91967	0.91075	0.90114	0.8909	0.88	0.86844	0.85625	0.84343	0.83	0.81598	0.80136	0.78618	0.77045	0.75421	0.7375	0.72033	0.70273	0.68474	0.66643	0.64784	0.62901	0.61	0.59085	0.57167	0.55251	0.53338	0.51442	0.49569	0.47724	0.45916	0.44153	0.42444	0.40794	0.39214	0.37708	0.36284	0.3495
0.9469	0.94658	0.94563	0.94404	0.94182	0.93897	0.93547	0.93134	0.92658	0.92115	0.9151	0.90843	0.9011	0.89315	0.88456	0.87534	0.86551	0.85506	0.84401	0.83235	0.8201	0.80727	0.79388	0.77995	0.7655	0.75058	0.73516	0.71929	0.703	0.68634	0.66936	0.65209	0.63455	0.61683	0.59894	0.58095	0.56294	0.54492	0.52703	0.50928	0.49174	0.4745	0.45761	0.44117	0.42522	0.40983	0.3951	0.38107	0.36782	0.35541
0.92042	0.92012	0.9192	0.91768	0.91554	0.91278	0.90941	0.90543	0.90083	0.89562	0.8898	0.88337	0.87634	0.86872	0.86047	0.85163	0.84221	0.83222	0.82162	0.81049	0.79879	0.78656	0.77382	0.76056	0.74682	0.73262	0.71799	0.70297	0.68757	0.67181	0.65576	0.63944	0.62292	0.60622	0.58938	0.57247	0.55555	0.53867	0.52188	0.50525	0.48885	0.47273	0.45694	0.44158	0.42669	0.41235	0.39861	0.38554	0.3732	0.36163
0.89591	0.89561	0.89471	0.89323	0.89117	0.88851	0.88526	0.88143	0.87701	0.87201	0.86642	0.86024	0.8535	0.84618	0.83828	0.82984	0.82082	0.81124	0.80114	0.79051	0.77936	0.76772	0.75558	0.74297	0.72992	0.71645	0.70258	0.68833	0.67375	0.65886	0.6437	0.62832	0.61273	0.59699	0.58115	0.56526	0.54937	0.53353	0.51778	0.50221	0.48684	0.47176	0.45702	0.44266	0.42875	0.41536	0.40254	0.39036	0.37885	0.36806
0.8731	0.87281	0.87195	0.87054	0.86855	0.86601	0.86289	0.85922	0.85497	0.85015	0.8448	0.83888	0.8324	0.8254	0.81785	0.80975	0.80112	0.792	0.78237	0.77224	0.7616	0.75051	0.73897	0.72699	0.71461	0.70183	0.68867	0.67518	0.66139	0.64732	0.633	0.61848	0.6038	0.58899	0.57408	0.55914	0.54423	0.52935	0.51459	0.49999	0.4856	0.47149	0.45769	0.44425	0.43127	0.41878	0.40681	0.39543	0.3847	0.37464
0.8519	0.85164	0.85083	0.84947	0.84756	0.84509	0.84211	0.83858	0.83451	0.82991	0.82477	0.81911	0.81294	0.80623	0.799	0.79127	0.78305	0.77434	0.76514	0.75547	0.74538	0.73484	0.72384	0.71247	0.70072	0.68861	0.67616	0.6634	0.65037	0.63707	0.62356	0.60987	0.59602	0.58206	0.56804	0.55399	0.53997	0.526	0.51215	0.49847	0.485	0.47178	0.45887	0.44632	0.43419	0.4225	0.41132	0.4007	0.39067	0.38128
0.83221	0.83194	0.83115	0.82985	0.82802	0.82568	0.82281	0.81944	0.81555	0.81115	0.80624	0.80081	0.7949	0.78849	0.7816	0.77422	0.76637	0.75808	0.74933	0.74014	0.73052	0.72049	0.7101	0.6993	0.68815	0.67667	0.66487	0.65281	0.64047	0.62791	0.61516	0.60225	0.5892	0.57606	0.56286	0.54966	0.53649	0.52338	0.51039	0.49755	0.48491	0.47253	0.46045	0.44871	0.43736	0.42646	0.41601	0.40609	0.39673	0.38797
0.81387	0.81363	0.8129	0.81165	0.80989	0.80765	0.80491	0.80166	0.79795	0.79377	0.78907	0.7839	0.77824	0.77212	0.76554	0.75851	0.75105	0.74315	0.73482	0.72607	0.71693	0.70742	0.69752	0.68729	0.67672	0.66585	0.6547	0.64328	0.63162	0.61977	0.60775	0.59557	0.58327	0.5709	0.55848	0.54605	0.53368	0.52136	0.50916	0.49713	0.48529	0.4737	0.46238	0.45138	0.44077	0.43055	0.42079	0.41152	0.40278	0.3946
[truncated: 191 more columns]

## Sheet: 3
0.75689	0.76352	0.77048	0.77774	0.78537	0.7934	0.80179	0.81058	0.81977	0.82948	0.8396	0.85023	0.86132	0.87303	0.88526	0.89811	0.91154	0.92568	0.94044	0.95597	0.97224	0.98929	1.00717	1.02589	1.04552	1.06613	1.08769	1.11032	1.134	1.15883	1.18484	1.21207	1.24058	1.27043	1.30164	1.33431	1.36852	1.40426	1.44157	1.48061	1.52131	1.56383	1.60819	1.65439	1.70251	1.75262	1.80473	1.85891	1.91512	1.97348
0.7568	0.76342	0.77036	0.77764	0.78527	0.79328	0.80167	0.81044	0.81966	0.82933	0.83947	0.85009	0.8612	0.87289	0.88513	0.89796	0.9114	0.92553	0.94031	0.95582	0.97208	0.98913	1.00701	1.02575	1.04537	1.06598	1.08756	1.11017	1.13386	1.1587	1.18472	1.21195	1.24049	1.27034	1.30156	1.33426	1.36848	1.40424	1.44159	1.48065	1.52138	1.56393	1.60833	1.65456	1.70275	1.75289	1.80507	1.8593	1.9156	1.974
0.7565	0.76311	0.77004	0.77732	0.78493	0.79293	0.80132	0.81008	0.81929	0.82895	0.83907	0.84968	0.8608	0.87247	0.88469	0.89753	0.91097	0.92508	0.93987	0.95536	0.97162	0.98867	1.00655	1.02529	1.04494	1.06554	1.08713	1.10976	1.13346	1.15831	1.18437	1.21161	1.2402	1.27007	1.30135	1.33411	1.36837	1.40419	1.44163	1.48076	1.52161	1.56424	1.60874	1.65511	1.70344	1.75372	1.80607	1.86046	1.91698	1.97557
0.756	0.76259	0.76952	0.77677	0.78438	0.79236	0.80071	0.80949	0.81866	0.82831	0.83841	0.849	0.86011	0.87177	0.88398	0.89681	0.91024	0.92434	0.93911	0.9546	0.97087	0.98791	1.00578	1.02452	1.04421	1.06481	1.08639	1.10906	1.13279	1.15768	1.18376	1.21106	1.2397	1.26963	1.30101	1.33384	1.3682	1.40413	1.44169	1.48093	1.52194	1.56476	1.60945	1.65602	1.70457	1.75512	1.80774	1.86245	1.91926	1.97821
0.75531	0.76188	0.76879	0.77601	0.7836	0.79155	0.79987	0.80862	0.8178	0.8274	0.8375	0.84805	0.85914	0.87078	0.88299	0.89579	0.90922	0.92328	0.93805	0.95354	0.96981	0.98683	1.00471	1.02346	1.04315	1.06378	1.08539	1.10808	1.13184	1.1568	1.1829	1.21029	1.23899	1.26902	1.30049	1.33347	1.36794	1.40403	1.44177	1.4812	1.5224	1.56546	1.61042	1.65729	1.70616	1.75705	1.81007	1.86521	1.92246	1.98194
0.75442	0.76097	0.76784	0.77504	0.7826	0.79051	0.79881	0.80753	0.81667	0.82625	0.83631	0.84684	0.85791	0.86952	0.8817	0.89447	0.90789	0.92194	0.93668	0.95218	0.96843	0.98546	1.00333	1.02209	1.04179	1.06245	1.08407	1.10681	1.13062	1.15563	1.18183	1.20928	1.23809	1.26823	1.29985	1.33296	1.3676	1.4039	1.44184	1.48153	1.52301	1.56637	1.61165	1.65891	1.7082	1.75955	1.81306	1.86873	1.92658	1.98671
0.75332	0.75985	0.76668	0.77384	0.78137	0.78924	0.79751	0.80619	0.8153	0.82483	0.83486	0.84536	0.85639	0.86799	0.88012	0.89286	0.90626	0.92029	0.93502	0.9505	0.96673	0.98377	1.00164	1.02041	1.04012	1.06082	1.08248	1.10525	1.12913	1.15419	1.18049	1.20804	1.23696	1.26726	1.29904	1.33232	1.36717	1.4037	1.44192	1.48192	1.52373	1.56747	1.61317	1.66088	1.71067	1.7626	1.81669	1.87305	1.93164	1.99254
0.75204	0.75854	0.7653	0.77243	0.77993	0.78773	0.79598	0.8046	0.81367	0.82317	0.83314	0.84361	0.8546	0.86616	0.87826	0.89097	0.90434	0.91833	0.93304	0.9485	0.96474	0.98175	0.99965	1.01842	1.03815	1.05886	1.08058	1.10341	1.12734	1.1525	1.17888	1.20657	1.23562	1.26609	1.29804	1.33155	1.36665	1.40344	1.442	1.48235	1.52457	1.56874	1.61495	1.66317	1.71358	1.76617	1.82099	1.87812	1.93762	1.99944
0.75056	0.75701	0.76372	0.7708	0.77824	0.78602	0.7942	0.80279	0.81178	0.82124	0.83116	0.8416	0.85254	0.86403	0.8761	0.88878	0.9021	0.91608	0.93076	0.94619	0.96243	0.97943	0.99732	1.0161	1.03585	1.0566	1.07835	1.10126	1.12527	1.15051	1.17702	1.20484	1.23405	1.2647	1.29688	1.33064	1.36601	1.40314	1.44205	1.48281	1.5255	1.5702	1.61695	1.66582	1.71692	1.77026	1.82594	1.88399	1.9445	2.00743
0.74889	0.75527	0.76194	0.76897	0.77634	0.78407	0.79218	0.80071	0.80965	0.81904	0.82894	0.83929	0.8502	0.86163	0.87366	0.88628	0.89957	0.91351	0.92817	0.94358	0.95977	0.97678	0.99467	1.01347	1.03324	1.05401	1.07583	1.09877	1.12291	1.14823	1.17488	1.20284	1.23224	1.2631	1.29552	1.32956	1.36527	1.40277	1.44207	1.48329	1.52652	1.57178	1.6192	1.66877	1.72068	1.77488	1.83152	1.89065	1.95228	2.01648
0.74704	0.75334	0.75994	0.76692	0.77422	0.78187	0.78993	0.79839	0.80728	0.81661	0.82642	0.83673	0.84757	0.85895	0.87092	0.8835	0.89673	0.91062	0.92528	0.94064	0.9568	0.9738	0.99171	1.0105	1.0303	1.05109	1.07298	1.09599	1.12022	1.14566	1.17243	1.20058	1.23018	1.26127	1.29397	1.3283	1.3644	1.40228	1.44204	1.48379	1.52761	1.57351	1.62165	1.67203	1.72484	1.78002	1.83775	1.89805	1.961	2.02659
0.74498	0.7512	0.75776	0.76464	0.77187	0.77946	0.78745	0.79583	0.80465	0.81392	0.82366	0.83388	0.84466	0.85599	0.86788	0.88041	0.89357	0.90743	0.92206	0.93736	0.95351	0.97051	0.9884	1.0072	1.02701	1.04785	1.0698	1.09288	1.1172	1.14278	1.16969	1.19803	1.22785	1.2592	1.2922	1.32686	1.36337	1.40169	1.44195	1.48429	1.52874	1.57537	1.6243	1.67561	1.72937	1.78567	1.84462	1.90623	1.97062	2.03782
0.74273	0.74887	0.75537	0.76216	0.7693	0.77684	0.78473	0.79303	0.80177	0.81095	0.82063	0.83077	0.84149	0.85273	0.86455	0.87702	0.89013	0.90393	0.91848	0.93378	0.94989	0.96687	0.98474	1.00357	1.02339	1.04428	1.06627	1.08944	1.11387	1.13955	1.16665	1.19518	1.22523	1.25687	1.29019	1.32523	1.36214	1.40096	1.44181	1.48475	1.52991	1.57731	1.62715	1.67945	1.7343	1.79177	1.85209	1.91516	1.98117	2.05014
0.74028	0.74636	0.75276	0.75948	0.7665	0.77398	0.78177	0.78998	0.79865	0.80773	0.81731	0.82739	0.83803	0.84916	0.86092	0.87332	0.88638	0.90011	0.91459	0.92985	0.94594	0.96287	0.98073	0.99957	1.01943	1.04034	1.06239	1.08564	1.1102	1.13602	1.16328	1.19204	1.22232	1.25426	1.28792	1.32337	1.36075	1.40009	1.44154	1.48516	1.53108	1.57936	1.63016	1.68352	1.73959	1.79839	1.86015	1.92486	1.9926	2.06354
0.73764	0.74365	0.74996	0.75656	0.76351	0.77087	0.77858	0.7867	0.79526	0.80427	0.81374	0.82373	0.83426	0.84533	0.85701	0.86931	0.88231	0.89596	0.9104	0.92559	0.94163	0.95855	0.97637	0.99522	1.0151	1.03603	1.05814	1.08149	1.10614	1.13214	1.15958	1.18854	1.2191	1.25135	1.2854	1.32124	1.35914	1.39907	1.44115	1.48549	1.53224	1.58147	1.6333	1.68784	1.7452	1.80547	1.8688	1.93529	2.00495	2.07803
0.73483	0.74073	0.74694	0.75344	0.76032	0.76754	0.77517	0.78318	0.79162	0.80054	0.80991	0.8198	0.83022	0.8412	0.85279	0.86499	0.8779	0.8915	0.90586	0.92098	0.93697	0.95386	0.97167	0.99049	1.01039	1.03137	1.05354	1.07699	1.10171	1.12789	1.15551	1.18471	1.21555	1.24813	1.28256	1.31889	1.35728	1.39782	1.44062	1.48574	1.53338	1.58361	1.63657	1.69236	1.75114	1.81297	1.87802	1.94641	2.01821	2.09357
0.73183	0.73764	0.74372	0.75013	0.75689	0.764	0.77152	0.77942	0.78775	0.79654	0.8058	0.81559	0.82589	0.83678	0.84826	0.86036	0.87318	0.8867	0.90097	0.91603	0.93198	0.94881	0.9666	0.98539	1.00531	1.02631	1.04857	1.07208	1.09694	1.12326	1.15108	1.18051	1.21165	1.24458	1.27941	1.31624	1.35518	1.39634	1.43987	1.48587	1.53446	1.58576	1.63992	1.69707	1.75736	1.82089	1.88781	1.95826	2.03237	2.11023
0.72864	0.73434	0.7403	0.74661	0.75324	0.76024	0.76763	0.77541	0.78363	0.79229	0.80143	0.81111	0.82128	0.83206	0.84343	0.85542	0.86815	0.88155	0.89574	0.91073	0.9266	0.9434	0.96113	0.97992	0.99984	1.02088	1.04317	1.06677	1.09175	1.11821	1.14625	1.17593	1.20736	1.24066	1.27592	1.31325	1.35279	1.39463	1.43892	1.48583	1.53544	1.58789	1.64333	1.70191	1.76385	1.82918	1.89812	1.97082	2.04736	2.12798
0.72528	0.73085	0.73671	0.74288	0.74938	0.75626	0.76353	0.77117	0.77926	0.78778	0.79681	0.80633	0.81641	0.82703	0.83829	0.85017	0.86278	0.87609	0.89017	0.90509	0.92087	0.93759	0.95529	0.97405	0.99397	1.01503	1.03737	1.06105	1.08615	1.11276	1.141	1.17093	1.20268	1.23636	1.27207	1.30991	1.35009	1.39263	1.43775	1.48557	1.53628	1.58994	1.64678	1.70692	1.77055	1.83784	1.90895	1.98403	2.06326	2.14679
0.72175	0.72717	0.73292	0.73895	0.74531	0.75205	0.75918	0.7667	0.77464	0.78303	0.79191	0.80129	0.81123	0.82172	0.83285	0.8446	0.85707	0.87026	0.88425	0.89907	0.91478	0.93141	0.94907	0.9678	0.98768	1.00876	1.03116	1.0549	1.08011	1.10689	1.13532	1.16551	1.19758	1.23163	1.2678	1.30622	1.34702	1.39033	1.4363	1.48512	1.53694	1.59189	1.65019	1.71199	1.77746	1.84682	1.92028	1.99791	2.08003	2.16669
0.71803	0.72332	0.72891	0.73482	0.74105	0.74764	0.75462	0.76199	0.76978	0.77801	0.78673	0.79599	0.80575	0.81611	0.8271	0.83871	0.85104	0.86411	0.87797	0.89269	0.90829	0.92486	0.94244	0.96114	0.98097	1.00208	1.02448	1.0483	1.07363	1.10055	1.12919	1.15962	1.19202	1.22648	1.26311	1.30212	1.34356	1.38765	1.43453	1.48439	1.53739	1.59371	1.65355	1.71709	1.78454	1.8561	1.93202	2.01242	2.0976	2.18769
0.71414	0.71929	0.72473	0.73049	0.73657	0.74302	0.74983	0.75704	0.76468	0.77275	0.78131	0.7904	0.8	0.81021	0.82102	0.83249	0.84468	0.85761	0.87134	0.88592	0.90144	0.91789	0.93542	0.95404	0.97384	0.99494	1.01736	1.04125	1.06668	1.09374	1.12258	1.15328	1.18598	1.22087	1.25796	1.29755	1.3397	1.38458	1.43241	1.48334	1.5376	1.59534	1.65681	1.7222	1.79175	1.86564	1.94416	2.02756	2.11598	2.20972
0.71008	0.71508	0.72038	0.72597	0.7319	0.73818	0.74483	0.75188	0.75933	0.76723	0.77563	0.78453	0.79397	0.804	0.81465	0.82596	0.83799	0.85076	0.86434	0.8788	0.89417	0.91055	0.92797	0.94651	0.96628	0.98734	1.00979	1.03373	1.05923	1.08643	1.11547	1.14643	1.17945	1.21474	1.25234	1.2925	1.33536	1.3811	1.42987	1.48195	1.53749	1.59672	1.65993	1.72725	1.799	1.87541	1.95671	2.04326	2.13519	2.23282
0.70586	0.7107	0.71585	0.72126	0.72702	0.73313	0.7396	0.74647	0.75374	0.76147	0.76968	0.7784	0.78767	0.79749	0.80796	0.81911	0.83095	0.84357	0.85698	0.8713	0.88653	0.90277	0.92009	0.93855	0.95825	0.97928	1.00172	1.02568	1.0513	1.07861	1.10783	1.13903	1.1724	1.20807	1.24617	1.28694	1.33051	1.37711	1.4269	1.48014	1.53705	1.59783	1.66283	1.7322	1.80627	1.88529	1.96961	2.05946	2.15515	2.25697
0.70147	0.70616	0.71112	0.71637	0.72196	0.72786	0.73418	0.74084	0.74791	0.75547	0.76347	0.77199	0.78108	0.7907	0.80096	0.81193	0.82358	0.836	0.84925	0.8634	0.87849	0.89457	0.91177	0.93014	0.94976	0.97075	0.99317	1.01713	1.04282	1.07025	1.09966	1.13108	1.16477	1.20084	1.23945	1.28082	1.32513	1.37257	1.42343	1.47787	1.53618	1.59862	1.66547	1.73698	1.81352	1.89534	1.98279	2.07617	2.17585	2.28215
0.69693	0.70145	0.70622	0.7113	0.71671	0.72241	0.72852	0.73501	0.74186	0.74921	0.75701	0.76533	0.77419	0.78362	0.79367	0.80442	0.81588	0.82809	0.84114	0.85512	0.87003	0.88597	0.90302	0.92127	0.94079	0.9617	0.9841	1.00808	1.0338	1.06134	1.0909	1.12256	1.15656	1.193	1.23212	1.2741	1.31916	1.3675	1.41937	1.47509	1.53483	1.59896	1.6678	1.74156	1.82064	1.90544	1.99624	2.09337	2.1973	2.30833
0.69224	0.69657	0.70116	0.70604	0.71126	0.71676	0.72266	0.72894	0.7356	0.74271	0.75028	0.75839	0.76703	0.77624	0.78607	0.79659	0.80783	0.81984	0.83267	0.84644	0.86116	0.87691	0.89382	0.91194	0.93133	0.95215	0.97449	0.99846	1.0242	1.05184	1.08152	1.11342	1.14769	1.18452	1.22413	1.26672	1.31252	1.36176	1.41473	1.47169	1.53296	1.59883	1.66971	1.74583	1.82762	1.91548	2.00983	2.11099	2.21946	2.33556
0.6874	0.69154	0.69594	0.70061	0.70562	0.71093	0.71659	0.72266	0.72911	0.736	0.74333	0.75119	0.7596	0.76857	0.77818	0.78843	0.79945	0.81123	0.82384	0.83739	0.85189	0.86744	0.88417	0.90213	0.92138	0.9421	0.96436	0.98829	1.01404	1.04174	1.07154	1.10364	1.13817	1.17538	1.21546	1.25867	1.30521	1.35535	1.40942	1.46768	1.53046	1.59816	1.67112	1.74973	1.83434	1.92549	2.02356	2.129	2.24228	2.36381
0.68242	0.68636	0.69055	0.69503	0.69981	0.70491	0.71034	0.71616	0.72239	0.72904	0.73613	0.74374	0.75188	0.76061	0.76996	0.77997	0.79072	0.80226	0.81461	0.82794	0.8422	0.85754	0.87406	0.89183	0.91092	0.93151	0.95366	0.97753	1.00326	1.03098	1.0609	1.09314	1.12796	1.16552	1.20606	1.24985	1.29712	1.3482	1.40335	1.46296	1.52728	1.59685	1.67198	1.75313	1.84074	1.93528	2.03733	2.14732	2.26575	2.39313
0.67731	0.68103	0.68502	0.68927	0.69383	0.6987	0.70391	0.70947	0.71545	0.72184	0.72869	0.73605	0.74391	0.75236	0.76145	0.77118	0.78166	0.79293	0.80503	0.81807	0.8321	0.84722	0.86348	0.88104	0.89995	0.92038	0.94239	0.96618	0.99186	1.01959	1.04959	1.08198	1.11701	1.15489	1.19589	1.24025	1.28825	1.34022	1.39648	1.45741	1.52336	1.59482	1.67219	1.75598	1.84668	1.94485	2.05106	2.16588	2.28984	2.4235
0.67205	0.67557	0.67934	0.68337	0.68768	0.69231	0.69728	0.7026	0.70831	0.71443	0.72101	0.7281	0.73569	0.74385	0.75263	0.76208	0.77227	0.78325	0.79508	0.80782	0.82157	0.83643	0.85244	0.86975	0.88846	0.9087	0.93056	0.95422	0.97982	1.00754	1.03754	1.07009	1.1053	1.14348	1.18489	1.22979	1.2785	1.33136	1.38871	1.45099	1.51855	1.59195	1.67162	1.75815	1.85204	1.95401	2.06464	2.18459	2.31449	2.45496
0.66668	0.66998	0.67352	0.67731	0.68139	0.68577	0.69046	0.69554	0.70097	0.70682	0.71311	0.71989	0.72718	0.73506	0.74351	0.75269	0.76255	0.77322	0.78474	0.79719	0.81063	0.82519	0.84093	0.85798	0.87645	0.89644	0.91813	0.94163	0.96711	0.99477	1.0248	1.05739	1.0928	1.13125	1.17304	1.21847	1.26785	1.32156	1.38	1.44358	1.51279	1.58813	1.67019	1.75947	1.85677	1.96265	2.07795	2.20337	2.33967	2.48753
0.66119	0.66426	0.66757	0.67112	0.67495	0.67906	0.6835	0.68828	0.69343	0.69899	0.705	0.71146	0.71846	0.726	0.73414	0.74298	0.75252	0.76285	0.77403	0.78615	0.79928	0.81352	0.82894	0.84569	0.86389	0.88363	0.90509	0.92841	0.95375	0.98131	1.0113	1.04392	1.07945	1.11814	1.16026	1.20618	1.25621	1.31075	1.37023	1.43514	1.50595	1.58326	1.66766	1.75983	1.86054	1.97057	2.09076	2.22202	2.36521	2.52116
0.65559	0.65843	0.66149	0.66479	0.66835	0.67221	0.67637	0.68085	0.68572	0.69097	0.69665	0.7028	0.70947	0.71669	0.72449	0.73298	0.74216	0.75214	0.76297	0.77472	0.78751	0.8014	0.81649	0.83293	0.85078	0.87025	0.89145	0.91452	0.93968	0.96711	0.99701	1.02965	1.06524	1.1041	1.14653	1.19288	1.24352	1.29886	1.35936	1.42554	1.49795	1.57721	1.66399	1.75906	1.86327	1.97755	2.10286	2.2403	2.39092	2.55575
0.64989	0.65248	0.65529	0.65834	0.66163	0.6652	0.66909	0.67326	0.67782	0.68277	0.68812	0.69393	0.70024	0.70711	0.71457	0.72269	0.73149	0.7411	0.75155	0.76292	0.77533	0.78884	0.80356	0.81964	0.83716	0.85629	0.87718	0.9	0.92491	0.95214	0.98192	1.01451	1.05014	1.08913	1.1318	1.17855	1.22972	1.28582	1.34729	1.41468	1.48866	1.56982	1.65897	1.75693	1.86468	1.98328	2.11388	2.25782	2.41639	2.59098
0.64409	0.64643	0.64899	0.65176	0.65478	0.65806	0.66165	0.66551	0.66976	0.67437	0.67939	0.68485	0.6908	0.6973	0.70439	0.71212	0.72053	0.72973	0.73978	0.75076	0.76273	0.77584	0.79017	0.80583	0.82298	0.84175	0.86229	0.88481	0.90945	0.93644	0.96605	0.99852	1.03409	1.07316	1.11602	1.16309	1.21476	1.27153	1.33393	1.4025	1.47794	1.561	1.65244	1.75327	1.86454	1.98747	2.12349	2.27415	2.4412	2.62633
0.63821	0.6403	0.64259	0.64509	0.64781	0.65081	0.65407	0.65764	0.66155	0.66582	0.67046	0.67559	0.68116	0.68725	0.69395	0.70128	0.70927	0.71805	0.72767	0.73822	0.74976	0.76242	0.77632	0.79155	0.80827	0.82663	0.84678	0.86892	0.89323	0.91995	0.94932	0.98163	1.01712	1.0562	1.09918	1.14648	1.19858	1.25595	1.31918	1.38887	1.46572	1.55055	1.64422	1.74781	1.86251	1.98972	2.13111	2.28862	2.46447	2.66097
0.63224	0.63409	0.63609	0.63832	0.64074	0.64344	0.64639	0.64961	0.65318	0.6571	0.66139	0.66611	0.67131	0.67701	0.68329	0.69017	0.69774	0.70608	0.71523	0.72531	0.73639	0.74858	0.76201	0.77678	0.79304	0.81095	0.83066	0.85238	0.87632	0.90268	0.93177	0.96383	0.99916	1.03819	1.0812	1.1287	1.18112	1.23902	1.303	1.37369	1.45187	1.53837	1.63415	1.74036	1.85831	1.98958	2.13613	2.30036	2.48514	2.69365
0.62621	0.62779	0.62952	0.63144	0.63358	0.63596	0.63858	0.64147	0.64469	0.64823	0.65216	0.65647	0.66125	0.66655	0.67239	0.67883	0.68595	0.69381	0.70249	0.71207	0.72265	0.73435	0.74726	0.76151	0.77726	0.79468	0.81389	0.83516	0.85867	0.88462	0.91335	0.9451	0.98021	1.0191	1.06208	1.10966	1.16236	1.22067	1.2853	1.3569	1.4363	1.52434	1.62208	1.73072	1.85167	1.98666	2.13792	2.30835	2.50176	2.72285
0.62013	0.62145	0.62287	0.6245	0.62634	0.62838	0.63066	0.63324	0.63606	0.63924	0.64276	0.64668	0.65104	0.65591	0.66128	0.66725	0.6739	0.68127	0.68943	0.69849	0.70854	0.71971	0.73208	0.74579	0.76099	0.77786	0.79653	0.81728	0.84028	0.86578	0.89407	0.92545	0.96026	0.99889	1.04177	1.08936	1.1422	1.20085	1.26601	1.33842	1.41889	1.50836	1.60789	1.71873	1.84234	1.98051	2.13566	2.31113	2.51197	2.74551
0.61401	0.61504	0.61617	0.61751	0.61903	0.62073	0.62267	0.62488	0.62734	0.63012	0.63324	0.63674	0.64067	0.64508	0.64999	0.65548	0.66162	0.66847	0.6761	0.6846	0.69412	0.70469	0.71648	0.72961	0.74422	0.76049	0.77858	0.79875	0.82119	0.84616	0.87394	0.90487	0.9393	0.97761	1.02024	1.06775	1.12062	1.1795	1.24509	1.31817	1.39957	1.49034	1.59152	1.70433	1.83026	1.97102	2.1289	2.30733	2.51229	2.75535
0.60785	0.60858	0.60943	0.61047	0.61165	0.61302	0.61461	0.61644	0.61853	0.6209	0.62361	0.62667	0.63016	0.63408	0.6385	0.64349	0.6491	0.65541	0.66249	0.67042	0.67935	0.6893	0.70048	0.71297	0.72695	0.74258	0.76003	0.77956	0.80138	0.82573	0.85294	0.88335	0.9173	0.95518	0.99751	1.0448	1.09761	1.15658	1.22246	1.29609	1.37832	1.47022	1.57288	1.68754	1.81556	1.95841	2.11786	2.29619	2.49839	2.73905
0.60165	0.6021	0.60265	0.60337	0.60422	0.60526	0.60648	0.60795	0.60962	0.6116	0.61389	0.61649	0.61951	0.62296	0.62688	0.63135	0.6364	0.64215	0.64863	0.65597	0.66428	0.67358	0.68409	0.69592	0.70922	0.72415	0.74091	0.75974	0.78087	0.80456	0.8311	0.86088	0.89427	0.93164	0.97353	1.02048	1.07308	1.13203	1.19807	1.27209	1.35503	1.44795	1.55202	1.66843	1.79854	1.94347	2.10411	2.28008	2.46948	2.67572
0.59545	0.5956	0.59586	0.59625	0.59676	0.59745	0.59831	0.59939	0.60067	0.60223	0.60406	0.60622	0.60877	0.61171	0.6151	0.61903	0.62353	0.62869	0.63456	0.64127	0.6489	0.65756	0.66736	0.67847	0.69104	0.70523	0.72126	0.7393	0.75967	0.78262	0.80843	0.83751	0.87021	0.90697	0.94833	0.99482	1.0471	1.10584	1.17189	1.24616	1.32964	1.42346	1.52885	1.64708	1.77951	1.92733	2.09109	2.26804	2.44351	2.5687
0.58924	0.5891	0.58904	0.58912	0.58929	0.58963	0.59011	0.5908	0.59167	0.59281	0.59418	0.59588	0.59793	0.60037	0.60322	0.60657	0.61051	0.61506	0.62029	0.62634	0.63329	0.64123	0.65032	0.66066	0.67245	0.68585	0.70108	0.71832	0.73785	0.75996	0.78495	0.81322	0.84516	0.88119	0.92188	0.96778	1.01956	1.07799	1.14385	1.21819	1.30205	1.39663	1.50325	1.62333	1.75838	1.91016	2.0812	2.27404	2.48134	2.6416
0.58304	0.58262	0.58224	0.58198	0.58182	0.5818	0.5819	0.58219	0.58266	0.58334	0.58427	0.58549	0.58703	0.58893	0.59126	0.59403	0.59735	0.60127	0.60585	0.61121	0.61744	0.62466	0.63298	0.64252	0.6535	0.66604	0.6804	0.69676	0.71541	0.73662	0.76071	0.78806	0.8191	0.85431	0.89418	0.93935	0.99049	1.04839	1.11393	1.18812	1.27213	1.36729	1.475	1.59683	1.73437	1.88955	2.06763	2.28647	2.59053	2.97006
0.57687	0.57614	0.57547	0.57485	0.57436	0.57398	0.57369	0.57359	0.57362	0.57387	0.57434	0.57507	0.57608	0.57746	0.57921	0.58139	0.5841	0.58737	0.59127	0.59592	0.60141	0.60785	0.61536	0.62407	0.63418	0.64584	0.65927	0.67468	0.69236	0.71259	0.73572	0.76207	0.79213	0.82637	0.86531	0.90959	0.95992	1.01709	1.08203	1.15587	1.23977	1.33526	1.44393	1.56743	1.70706	1.86265	2.03414	2.24613	2.74741	0.96367
0.57071	0.56971	0.56872	0.56778	0.56692	0.56617	0.56552	0.56499	0.5646	0.56441	0.56439	0.56464	0.56512	0.56596	0.56714	0.5687	0.57077	0.57338	0.57658	0.5805	0.58521	0.59086	0.59753	0.60537	0.61456	0.62529	0.63774	0.65215	0.66879	0.68797	0.71001	0.73528	0.76424	0.79741	0.83528	0.87853	0.92787	0.98412	1.04823	1.12135	1.20478	1.3002	1.40955	1.53511	1.67844	1.83594	1.98041	2.00031	1.59381	0.29095
0.56463	0.56331	0.56201	0.56074	0.55954	0.55841	0.55738	0.55643	0.55563	0.55497	0.55447	0.55422	0.55418	0.55444	0.55504	0.55599	0.55741	0.55933	0.56181	0.56499	0.56891	0.57372	0.57952	0.58645	0.59471	0.60442	0.61586	0.6292	0.64474	0.66279	0.68366	0.70777	0.73554	0.7675	0.80417	0.84622	0.8944	0.94951	1.01252	1.08458	1.16707	1.26179	1.37116	1.49892	1.6511	1.83727	2.06182	2.23281	0.46858	0.07911
0.55861	0.55698	0.55537	0.55376	0.55222	0.55071	0.54929	0.54794	0.5467	0.54558	0.54461	0.54384	0.54328	0.54296	0.54295	0.5433	0.54405	0.54526	0.54701	0.5494	0.55252	0.55647	0.56136	0.56737	0.57463	0.58332	0.59366	0.60588	0.62027	0.63709	0.65673	0.67957	0.70603	0.73667	0.77202	0.81275	0.85957	0.91336	0.97503	1.04569	1.12667	1.21966	1.32722	1.45362	1.60862	1.82571	2.28324	0.78261	0.05708	0.06898
0.55266	0.55072	0.54881	0.54687	0.54496	0.54309	0.54128	0.53952	0.53784	0.53626	0.53482	0.53352	0.53243	0.53153	0.53091	0.53062	0.5307	0.5312	0.5322	0.53381	0.53608	0.53916	0.54312	0.54816	0.55438	0.562	0.57122	0.58227	0.59543	0.61099	0.62929	0.65077	0.67582	0.70503	0.73895	0.7782	0.82355	0.87584	0.93592	1.00489	1.08386	1.17418	1.2776	1.39602	1.52768	1.6364	1.46177	0.26342	0.06757	0.06987
0.5468	0.54457	0.54232	0.54008	0.53781	0.53556	0.53337	0.53119	0.52908	0.52705	0.52511	0.5233	0.52166	0.5202	0.51896	0.51803	0.51742	0.51721	0.51745	0.51825	0.51965	0.52183	0.52485	0.52887	0.53406	0.54055	0.5486	0.55841	0.57028	0.58451	0.60142	0.62146	0.64503	0.67267	0.70503	0.7427	0.78644	0.8371	0.89551	0.96262	1.03937	1.1267	1.22584	1.33992	1.48482	1.77223	0.5809	0.07585	0.07135	0.0712
0.54105	0.53852	0.53596	0.53338	0.53077	0.52815	0.52557	0.52298	0.52042	0.51796	0.51551	0.51319	0.51101	0.50897	0.50713	0.50554	0.50424	0.5033	0.50276	0.50275	0.50329	0.50455	0.5066	0.50958	0.51367	0.51903	0.52587	0.53442	0.54494	0.55774	0.57321	0.5917	0.6137	0.63971	0.67039	0.70636	0.74841	0.79733	0.85404	0.91937	0.99404	1.07835	1.17169	1.26904	1.33664	1.16614	0.22186	0.07128	0.07132	0.07153
0.53541	0.53259	0.52972	0.52682	0.52386	0.52089	0.5179	0.51492	0.51193	0.50899	0.50609	0.50324	0.5005	0.49789	0.49544	0.4932	0.49121	0.48953	0.48822	0.48736	0.48705	0.48736	0.48842	0.49036	0.49333	0.49751	0.5031	0.51033	0.51947	0.53081	0.54473	0.56161	0.58193	0.60623	0.63512	0.66927	0.7095	0.75668	0.81171	0.8755	0.94872	1.03158	1.1247	1.23795	1.45991	0.47623	0.07136	0.0702	0.07071	0.07136
0.5299	0.5268	0.52362	0.52039	0.5171	0.51377	0.5104	0.50701	0.50361	0.50019	0.49682	0.49347	0.49018	0.48699	0.48392	0.48104	0.47835	0.47593	0.47384	0.47215	0.47095	0.47031	0.47038	0.47126	0.47309	0.47606	0.48036	0.48625	0.49394	0.50378	0.5161	0.53132	0.54987	0.57235	0.59934	0.63158	0.66988	0.71521	0.7686	0.83114	0.90358	0.98528	1.06984	1.12447	0.97545	0.18769	0.06576	0.06857	0.07009	0.07113
0.52455	0.52114	0.51768	0.51413	0.51051	0.50682	0.50308	0.49929	0.49547	0.4916	0.48775	0.48389	0.48008	0.4763	0.47263	0.46909	0.46571	0.46256	0.45969	0.45716	0.45507	0.45348	0.45253	0.45234	0.45302	0.45477	0.45778	0.46227	0.46851	0.47677	0.48744	0.50089	0.51763	0.53818	0.56317	0.59336	0.6296	0.67292	0.72457	0.78614	0.8594	0.94647	1.05372	1.24574	0.40534	0.06417	0.06655	0.06866	0.07009	0.07113
0.51934	0.51565	0.51189	0.50805	0.50411	0.50006	0.49596	0.49178	0.48753	0.48323	0.47891	0.47453	0.4702	0.46586	0.46158	0.4574	0.45333	0.44945	0.44579	0.44244	0.43945	0.43692	0.43495	0.43367	0.43322	0.43372	0.4354	0.43849	0.44322	0.44989	0.45886	0.47051	0.48534	0.50387	0.52677	0.55474	0.58872	0.62976	0.67929	0.73936	0.81284	0.90097	0.97699	0.84343	0.15937	0.06275	0.06758	0.06944	0.07051	0.07133
0.51429	0.51035	0.5063	0.50215	0.49788	0.49353	0.48906	0.48448	0.47984	0.47511	0.4703	0.46546	0.46059	0.4557	0.45083	0.446	0.44127	0.43667	0.43222	0.42804	0.42416	0.42068	0.4177	0.41532	0.41372	0.41299	0.41333	0.415	0.4182	0.42325	0.43048	0.44029	0.45316	0.46961	0.4903	0.51595	0.54743	0.58583	0.63248	0.68982	0.76433	0.88228	1.18168	0.4622	0.10322	0.07563	0.07157	0.07096	0.07116	0.07161
0.50943	0.50524	0.50091	0.49647	0.49189	0.48722	0.48239	0.47743	0.4724	0.46725	0.46199	0.45667	0.45129	0.44585	0.44039	0.43496	0.42954	0.42423	0.41903	0.41403	0.40928	0.40485	0.40086	0.39741	0.39463	0.39265	0.39166	0.39191	0.39357	0.39698	0.40245	0.41038	0.42123	0.43555	0.45397	0.47719	0.50606	0.54149	0.58432	0.63478	0.69035	0.73845	0.7499	0.33274	0.09658	0.07745	0.07302	0.07176	0.07157	0.0718
0.50479	0.50034	0.49574	0.49102	0.48615	0.48114	0.47597	0.47067	0.46523	0.45968	0.45398	0.44819	0.44233	0.43635	0.43032	0.42427	0.41821	0.41219	0.40624	0.40044	0.39482	0.38948	0.38449	0.37998	0.37604	0.37284	0.37052	0.36931	0.36945	0.3712	0.37489	0.38092	0.38973	0.40186	0.41797	0.43874	0.46502	0.49769	0.53757	0.5849	0.63577	0.66072	0.51271	0.1066	0.06572	0.07131	0.07169	0.07153	0.07156	0.07181
0.50035	0.49564	0.49081	0.48581	0.48065	0.47532	0.46983	0.46419	0.45836	0.45243	0.44631	0.44006	0.43371	0.42723	0.42065	0.41399	0.40731	0.4006	0.39393	0.38734	0.38087	0.37463	0.36866	0.36309	0.35802	0.3536	0.34998	0.34735	0.34595	0.34606	0.34797	0.35208	0.35883	0.36876	0.38249	0.40079	0.42449	0.45462	0.49241	0.54099	0.61522	0.80233	0.32616	0.0847	0.07138	0.07096	0.07105	0.07115	0.07136	0.07169
0.49612	0.4912	0.48612	0.48085	0.47542	0.46979	0.464	0.45802	0.45184	0.4455	0.439	0.43231	0.42549	0.41851	0.4114	0.40416	0.39687	0.38951	0.38213	0.37477	0.36749	0.36037	0.35344	0.34685	0.34067	0.33506	0.33014	0.32611	0.32321	0.32167	0.32183	0.32402	0.3287	0.33641	0.34776	0.36354	0.38466	0.41202	0.446	0.48414	0.51536	0.51811	0.24887	0.08536	0.07227	0.07054	0.07047	0.07072	0.07107	0.07149
0.49213	0.48701	0.48168	0.47616	0.47047	0.46457	0.45848	0.45218	0.44567	0.43897	0.43206	0.42497	0.41769	0.41024	0.40262	0.39484	0.38696	0.37896	0.37089	0.3628	0.35473	0.34676	0.33892	0.33133	0.32407	0.31729	0.31112	0.30572	0.30135	0.2982	0.29661	0.29692	0.29953	0.305	0.31394	0.32715	0.3457	0.37099	0.40433	0.44369	0.46514	0.35675	0.07741	0.05824	0.06631	0.06867	0.06963	0.07023	0.07075	0.07126
0.48839	0.48307	0.47751	0.47177	0.46582	0.45966	0.45328	0.44668	0.43985	0.43281	0.42554	0.41805	0.41034	0.40243	0.39434	0.38603	0.37759	0.36898	0.36027	0.35148	0.34265	0.33385	0.32513	0.31658	0.3083	0.30038	0.29299	0.28629	0.28046	0.27577	0.27248	0.27093	0.27152	0.27476	0.28124	0.29174	0.30745	0.33049	0.36596	0.42967	0.58711	0.19893	0.06429	0.06413	0.06686	0.06832	0.0692	0.06986	0.07046	0.07105
0.48491	0.47938	0.47363	0.46768	0.46148	0.45508	0.44843	0.44154	0.43442	0.42704	0.41944	0.41159	0.40348	0.39513	0.38659	0.37779	0.36881	0.35963	0.3503	0.34085	0.3313	0.32173	0.31217	0.3027	0.29344	0.28446	0.27589	0.26793	0.26072	0.25452	0.24959	0.24625	0.24486	0.24592	0.24993	0.25753	0.26958	0.28742	0.31376	0.35565	0.43291	0.27521	0.09363	0.07353	0.06927	0.06868	0.06902	0.0696	0.07023	0.07085
0.4817	0.47598	0.47005	0.46389	0.45749	0.45085	0.44395	0.43679	0.4294	0.42171	0.41379	0.4056	0.39712	0.38837	0.37939	0.37014	0.36066	0.35095	0.34104	0.33096	0.32074	0.31043	0.30008	0.28975	0.27955	0.26956	0.25989	0.25072	0.24221	0.23458	0.2281	0.22305	0.2198	0.21877	0.22044	0.22526	0.23366	0.24568	0.26066	0.27685	0.29638	0.16649	0.08327	0.07069	0.06831	0.06816	0.06866	0.06933	0.07003	0.0707
0.47876	0.47288	0.46676	0.46043	0.45382	0.44697	0.43985	0.43245	0.42479	0.41685	0.40861	0.40009	0.39128	0.38217	0.37279	0.36312	0.35317	0.34297	0.33253	0.32187	0.31102	0.30003	0.28894	0.27781	0.26674	0.2558	0.24509	0.23481	0.22507	0.21609	0.20814	0.20149	0.19649	0.19355	0.19314	0.19566	0.20134	0.20965	0.2179	0.21864	0.20098	0.06919	0.05439	0.06249	0.06548	0.06706	0.06816	0.06907	0.06987	0.0706
0.4761	0.47007	0.46382	0.45729	0.45051	0.44346	0.43615	0.42852	0.42063	0.41244	0.40393	0.39511	0.38599	0.37656	0.36681	0.35675	0.34637	0.33573	0.32479	0.3136	0.30219	0.29056	0.2788	0.26694	0.25506	0.24325	0.23159	0.22025	0.20938	0.19916	0.18984	0.18171	0.1751	0.17043	0.16818	0.16889	0.17306	0.18077	0.18997	0.18928	0.13408	0.05896	0.05355	0.06051	0.06431	0.06649	0.06791	0.06896	0.06982	0.07057
0.47373	0.46758	0.46118	0.4545	0.44756	0.44034	0.43283	0.42503	0.41691	0.4085	0.39976	0.39068	0.38127	0.37154	0.36147	0.35105	0.34031	0.32925	0.31788	0.30621	0.29428	0.28208	0.26972	0.25719	0.24458	0.23198	0.21946	0.20717	0.19526	0.18391	0.17334	0.16384	0.15575	0.14948	0.14556	0.14467	0.14783	0.15689	0.17697	0.22918	0.09055	0.05668	0.05888	0.06234	0.06496	0.06678	0.06809	0.06909	0.06991	0.07063
0.47168	0.46541	0.45887	0.45207	0.44499	0.43761	0.42994	0.42198	0.41368	0.40506	0.3961	0.38679	0.37714	0.36715	0.35679	0.34607	0.335	0.32358	0.31181	0.29973	0.28733	0.27465	0.26173	0.24862	0.23537	0.22205	0.20878	0.19565	0.1828	0.17044	0.15875	0.14802	0.13858	0.13083	0.1253	0.12268	0.12397	0.13081	0.14621	0.17588	0.10947	0.06721	0.06499	0.06548	0.0666	0.06768	0.06862	0.06943	0.07014	0.07078
0.46993	0.46355	0.45691	0.44999	0.4428	0.4353	0.42749	0.41937	0.41092	0.40212	0.39298	0.38348	0.37363	0.3634	0.3528	0.34181	0.33046	0.31873	0.30663	0.29418	0.2814	0.26829	0.25489	0.24128	0.22748	0.21355	0.19961	0.18575	0.1721	0.15885	0.14619	0.13438	0.12375	0.11468	0.10765	0.10334	0.10255	0.10644	0.1166	0.13468	0.09355	0.07113	0.0689	0.06824	0.06837	0.06881	0.06935	0.06991	0.07045	0.071
0.46849	0.46203	0.4553	0.44829	0.44099	0.43339	0.42546	0.41722	0.40864	0.39971	0.39041	0.38076	0.37073	0.36032	0.34951	0.33831	0.32672	0.31473	0.30236	0.2896	0.27649	0.26304	0.24925	0.23521	0.22095	0.20652	0.19202	0.17754	0.16323	0.14923	0.13576	0.12305	0.11141	0.10122	0.09294	0.08717	0.08464	0.08628	0.09323	0.10666	0.08709	0.0734	0.0714	0.07033	0.06992	0.06989	0.07009	0.07042	0.0708	0.07123
0.46736	0.46084	0.45404	0.44695	0.43958	0.4319	0.42388	0.41554	0.40687	0.39783	0.3884	0.37863	0.36846	0.35791	0.34693	0.33557	0.32379	0.3116	0.29902	0.28602	0.27265	0.25891	0.24483	0.23045	0.21583	0.20099	0.18606	0.1711	0.15626	0.14168	0.12756	0.11413	0.1017	0.09063	0.08138	0.07451	0.07072	0.07087	0.07594	0.087	0.08334	0.07496	0.07306	0.07182	0.07111	0.0708	0.07075	0.07088	0.07113	0.07146
0.46655	0.45998	0.45314	0.446	0.43857	0.43083	0.42276	0.41434	0.40559	0.39647	0.38697	0.3771	0.36683	0.35617	0.34509	0.33359	0.32169	0.30935	0.29662	0.28345	0.2699	0.25595	0.24166	0.22703	0.21215	0.19702	0.18177	0.16647	0.15124	0.13623	0.12164	0.10771	0.09471	0.08302	0.07308	0.06547	0.06086	0.06009	0.06409	0.07383	0.08084	0.07597	0.07413	0.07281	0.07195	0.07146	0.07125	0.07124	0.07139	0.07165
0.46607	0.45946	0.4526	0.44543	0.43796	0.43018	0.42207	0.41362	0.40482	0.39565	0.3861	0.37617	0.36586	0.35513	0.34398	0.33241	0.32042	0.30799	0.29517	0.2819	0.26824	0.25418	0.23974	0.22498	0.20993	0.19463	0.17919	0.16367	0.14821	0.13295	0.11808	0.10383	0.09049	0.07844	0.0681	0.06006	0.055	0.05373	0.05717	0.06623	0.0794	0.07653	0.07473	0.07338	0.07244	0.07186	0.07156	0.07147	0.07156	0.07177
0.4659	0.45929	0.45241	0.44525	0.43776	0.42996	0.42184	0.41338	0.40456	0.39538	0.38582	0.37586	0.36553	0.35478	0.3436	0.33202	0.32	0.30754	0.29468	0.28138	0.26769	0.25358	0.2391	0.22429	0.20918	0.19383	0.17832	0.16274	0.1472	0.13185	0.11689	0.10254	0.08909	0.0769	0.06644	0.05826	0.05306	0.05163	0.05489	0.06375	0.07893	0.07672	0.07493	0.07357	0.07261	0.07199	0.07167	0.07156	0.07162	0.07181
0.46606	0.45947	0.45259	0.44543	0.43797	0.43019	0.42207	0.41362	0.40481	0.39565	0.38611	0.37618	0.36586	0.35512	0.34398	0.33241	0.32043	0.308	0.29516	0.2819	0.26824	0.25417	0.23974	0.22498	0.20992	0.19463	0.17919	0.16367	0.14821	0.13294	0.11808	0.10383	0.0905	0.07843	0.0681	0.06006	0.055	0.05373	0.05717	0.06623	0.0794	0.07653	0.07473	0.07338	0.07244	0.07186	0.07156	0.07148	0.07156	0.07177
0.46655	0.45999	0.45313	0.44601	0.43858	0.43083	0.42275	0.41434	0.40558	0.39646	0.38697	0.37711	0.36683	0.35616	0.34509	0.3336	0.32169	0.30935	0.29661	0.28346	0.2699	0.25595	0.24165	0.22704	0.21214	0.19703	0.18177	0.16647	0.15123	0.13623	0.12164	0.1077	0.09471	0.08302	0.07308	0.06547	0.06086	0.06009	0.06409	0.07383	0.08083	0.07597	0.07413	0.07281	0.07195	0.07146	0.07125	0.07124	0.07139	0.07165
0.46735	0.46084	0.45403	0.44697	0.43958	0.43189	0.42389	0.41554	0.40686	0.39781	0.38841	0.37864	0.36846	0.35789	0.34694	0.33557	0.32379	0.3116	0.29901	0.28603	0.27266	0.25891	0.24483	0.23046	0.21583	0.20099	0.18606	0.1711	0.15625	0.14167	0.12755	0.11413	0.1017	0.09063	0.08138	0.0745	0.07072	0.07086	0.07594	0.08701	0.08334	0.07496	0.07306	0.07182	0.07111	0.0708	0.07075	0.07088	0.07113	0.07147
0.46848	0.46202	0.4553	0.4483	0.441	0.43339	0.42547	0.41723	0.40863	0.3997	0.39042	0.38077	0.37073	0.36031	0.34951	0.33831	0.32672	0.31473	0.30236	0.28961	0.27649	0.26303	0.24926	0.23521	0.22094	0.20651	0.19201	0.17754	0.16322	0.14923	0.13576	0.12305	0.11142	0.10122	0.09294	0.08717	0.08464	0.08628	0.09323	0.10666	0.08709	0.0734	0.0714	0.07033	0.06991	0.06989	0.07009	0.07041	0.0708	0.07124
0.46993	0.46355	0.45691	0.45001	0.4428	0.4353	0.42749	0.41937	0.41091	0.40212	0.39298	0.38349	0.37363	0.3634	0.35279	0.34182	0.33046	0.31873	0.30663	0.29418	0.28139	0.26829	0.2549	0.24129	0.22747	0.21355	0.1996	0.18574	0.1721	0.15884	0.14619	0.13438	0.12375	0.11467	0.10766	0.10333	0.10254	0.10644	0.1166	0.13469	0.09355	0.07113	0.0689	0.06824	0.06837	0.06881	0.06935	0.0699	0.07045	0.071
0.47168	0.46541	0.45887	0.45207	0.445	0.43762	0.42995	0.42197	0.41368	0.40505	0.3961	0.3868	0.37715	0.36715	0.35679	0.34606	0.335	0.32357	0.31182	0.29972	0.28733	0.27465	0.26173	0.24863	0.23536	0.22205	0.20877	0.19564	0.1828	0.17043	0.15876	0.14802	0.13858	0.13083	0.1253	0.12268	0.12396	0.1308	0.14622	0.17588	0.10947	0.06721	0.06499	0.06548	0.0666	0.06769	0.06862	0.06943	0.07014	0.07079
0.47374	0.46758	0.46117	0.45451	0.44757	0.44034	0.43285	0.42503	0.41692	0.40848	0.39975	0.39069	0.38127	0.37154	0.36146	0.35105	0.34032	0.32926	0.31788	0.30621	0.29428	0.28209	0.26972	0.25718	0.24458	0.23197	0.21946	0.20717	0.19526	0.1839	0.17334	0.16383	0.15575	0.14948	0.14556	0.14467	0.14783	0.15689	0.17698	0.22918	0.09055	0.05668	0.05888	0.06234	0.06496	0.06679	0.06809	0.06909	0.06991	0.07063
0.4761	0.47007	0.46381	0.45729	0.45051	0.44347	0.43614	0.42854	0.42062	0.41242	0.40393	0.39512	0.38599	0.37656	0.3668	0.35674	0.34639	0.33573	0.32479	0.3136	0.30219	0.29056	0.2788	0.26694	0.25506	0.24324	0.23158	0.22025	0.20937	0.19916	0.18984	0.18171	0.1751	0.17043	0.16818	0.16889	0.17306	0.18077	0.18998	0.18928	0.13408	0.05895	0.05356	0.06051	0.06431	0.0665	0.06791	0.06896	0.06982	0.07057
0.47875	0.47287	0.46678	0.46041	0.45383	0.44698	0.43984	0.43247	0.42479	0.41684	0.4086	0.4001	0.39128	0.38217	0.37279	0.36311	0.35318	0.34297	0.33252	0.32186	0.31102	0.30002	0.28893	0.27782	0.26673	0.25579	0.24509	0.2348	0.22506	0.21609	0.20813	0.20148	0.19648	0.19355	0.19313	0.19565	0.20134	0.20965	0.2179	0.21865	0.20098	0.06919	0.0544	0.06249	0.06548	0.06706	0.06816	0.06907	0.06987	0.0706
0.4817	0.47598	0.47006	0.46388	0.4575	0.45085	0.44394	0.43681	0.42938	0.42173	0.41378	0.40559	0.39712	0.38838	0.3794	0.37014	0.36066	0.35095	0.34105	0.33096	0.32075	0.31043	0.30008	0.28975	0.27955	0.26955	0.25989	0.25073	0.24221	0.23459	0.22809	0.22304	0.2198	0.21878	0.22044	0.22527	0.23366	0.24568	0.26065	0.27685	0.29638	0.16649	0.08328	0.0707	0.06831	0.06816	0.06866	0.06933	0.07003	0.0707
0.48491	0.47938	0.47364	0.46767	0.46149	0.45509	0.44842	0.44154	0.43442	0.42706	0.41944	0.41157	0.40349	0.39515	0.38657	0.37779	0.36881	0.35964	0.35031	0.34085	0.3313	0.32172	0.31217	0.3027	0.29343	0.28444	0.27589	0.26791	0.26071	0.25452	0.24959	0.24624	0.24488	0.24593	0.24993	0.25753	0.26959	0.28742	0.31376	0.35565	0.4329	0.27521	0.09363	0.07353	0.06927	0.06868	0.06903	0.0696	0.07023	0.07086
0.4884	0.48306	0.47752	0.47177	0.46582	0.45966	0.45327	0.44668	0.43985	0.4328	0.42554	0.41804	0.41035	0.40244	0.39433	0.38603	0.37759	0.36898	0.36027	0.35147	0.34265	0.33384	0.32513	0.31657	0.30829	0.30038	0.29299	0.28628	0.28047	0.27577	0.27248	0.27093	0.27152	0.27476	0.28123	0.29173	0.30744	0.3305	0.36595	0.42967	0.58711	0.19893	0.06429	0.06414	0.06686	0.06832	0.0692	0.06986	0.07046	0.07105
0.49214	0.487	0.48169	0.47616	0.47047	0.46456	0.45846	0.45218	0.44566	0.43895	0.43206	0.42497	0.4177	0.41023	0.40261	0.39484	0.38696	0.37895	0.37089	0.36279	0.35473	0.34675	0.33891	0.33132	0.32407	0.31728	0.3111	0.30573	0.30134	0.2982	0.29661	0.29691	0.29954	0.305	0.31393	0.32715	0.34571	0.37098	0.4043	0.44369	0.46513	0.35674	0.07741	0.05824	0.06631	0.06867	0.06963	0.07023	0.07075	0.07126
0.49613	0.49121	0.48612	0.48085	0.47542	0.4698	0.46399	0.45802	0.45184	0.44551	0.439	0.43233	0.4255	0.4185	0.4114	0.40418	0.39688	0.38951	0.38212	0.37477	0.3675	0.36036	0.35345	0.34685	0.34066	0.33505	0.33013	0.32612	0.32321	0.32167	0.32183	0.32403	0.32871	0.33641	0.34777	0.36354	0.38464	0.41202	0.44599	0.48415	0.51537	0.51811	0.24888	0.08536	0.07227	0.07054	0.07047	0.07072	0.07107	0.0715
0.50034	0.49566	0.49081	0.4858	0.48064	0.47533	0.46984	0.46418	0.45838	0.45242	0.44631	0.44008	0.43371	0.42721	0.42065	0.41399	0.40732	0.40059	0.39393	0.38733	0.38088	0.37462	0.36867	0.3631	0.35802	0.3536	0.34998	0.34736	0.34596	0.34605	0.34797	0.35208	0.35883	0.36876	0.38249	0.40079	0.4245	0.45463	0.49242	0.54101	0.61521	0.80232	0.32616	0.0847	0.07138	0.07096	0.07105	0.07115	0.07136	0.0717
0.50478	0.50035	0.49575	0.49101	0.48614	0.48113	0.47598	0.47066	0.46523	0.45967	0.45398	0.4482	0.44232	0.43634	0.43032	0.42427	0.41821	0.41218	0.40624	0.40044	0.39482	0.38947	0.3845	0.37997	0.37603	0.37283	0.37053	0.36931	0.36945	0.3712	0.37489	0.38092	0.38972	0.40187	0.41795	0.43873	0.46502	0.49769	0.53758	0.58489	0.63575	0.66072	0.51272	0.1066	0.06572	0.0713	0.07169	0.07153	0.07156	0.07182
0.50943	0.50524	0.50093	0.49647	0.4919	0.48721	0.48238	0.47744	0.47239	0.46724	0.46199	0.45667	0.45129	0.44585	0.44039	0.43495	0.42954	0.42423	0.41903	0.41403	0.40926	0.40486	0.40086	0.39741	0.39463	0.39265	0.39167	0.3919	0.39358	0.39696	0.40244	0.41038	0.42123	0.43555	0.45396	0.47718	0.50606	0.54149	0.58431	0.63477	0.69034	0.73845	0.74989	0.33272	0.09658	0.07745	0.07302	0.07176	0.07157	0.07181
0.51428	0.51035	0.50632	0.50216	0.49789	0.49353	0.48905	0.48448	0.47983	0.4751	0.47031	0.46546	0.46059	0.4557	0.45083	0.446	0.44128	0.43665	0.43223	0.42805	0.42416	0.42069	0.4177	0.41534	0.41371	0.41299	0.41333	0.415	0.41821	0.42324	0.43048	0.4403	0.45316	0.46962	0.49029	0.51595	0.54744	0.58582	0.63248	0.68983	0.76434	0.88229	1.18168	0.46219	0.10322	0.07563	0.07157	0.07096	0.07117	0.07162
0.51932	0.51566	0.5119	0.50804	0.50411	0.50008	0.49595	0.49177	0.48753	0.48324	0.4789	0.47455	0.47019	0.46586	0.46158	0.4574	0.45335	0.44944	0.4458	0.44244	0.43945	0.43691	0.43495	0.43366	0.4332	0.43372	0.4354	0.43848	0.44322	0.44989	0.45885	0.47052	0.48535	0.50388	0.52677	0.55476	0.58872	0.62976	0.6793	0.73935	0.81284	0.90097	0.97699	0.84345	0.15937	0.06275	0.06758	0.06944	0.07051	0.07133
0.52453	0.52114	0.51767	0.51413	0.51051	0.50684	0.50308	0.49929	0.49546	0.49161	0.48774	0.48389	0.48006	0.47629	0.47263	0.46909	0.46572	0.46255	0.45968	0.45716	0.45506	0.45348	0.45253	0.45232	0.45302	0.45477	0.45779	0.46226	0.4685	0.47678	0.48743	0.50092	0.51763	0.53818	0.56318	0.59336	0.62959	0.67292	0.72458	0.78615	0.85942	0.94647	1.05372	1.24573	0.40533	0.06417	0.06655	0.06866	0.07009	0.07113
0.5299	0.52678	0.52362	0.52039	0.5171	0.51378	0.5104	0.50702	0.5036	0.5002	0.49681	0.49347	0.49018	0.48698	0.48393	0.48104	0.47836	0.47593	0.47383	0.47215	0.47094	0.47031	0.47037	0.47124	0.4731	0.47606	0.48038	0.48624	0.49395	0.50378	0.5161	0.53131	0.54987	0.57234	0.59933	0.63157	0.66987	0.71521	0.7686	0.83114	0.90359	0.98526	1.06985	1.12446	0.97544	0.18769	0.06576	0.06857	0.07009	0.07113
0.5354	0.53257	0.52972	0.52681	0.52387	0.52089	0.51791	0.51493	0.51194	0.50898	0.50609	0.50324	0.50051	0.49788	0.49544	0.4932	0.49121	0.48952	0.48822	0.48737	0.48705	0.48734	0.48841	0.49035	0.49334	0.49751	0.50309	0.51033	0.51946	0.5308	0.54473	0.56162	0.58192	0.60623	0.6351	0.66929	0.70952	0.75669	0.81172	0.87551	0.94873	1.03159	1.12469	1.23794	1.45992	0.47623	0.07136	0.0702	0.07071	0.07137
0.54104	0.53851	0.53597	0.53338	0.53077	0.52817	0.52556	0.52299	0.52044	0.51794	0.51553	0.51319	0.51101	0.50897	0.50713	0.50553	0.50425	0.50329	0.50277	0.50274	0.50329	0.50453	0.50659	0.50959	0.51368	0.51903	0.52586	0.53441	0.54493	0.55774	0.57321	0.59169	0.61367	0.63972	0.67038	0.70635	0.74839	0.79734	0.85404	0.91937	0.99403	1.07836	1.17169	1.26902	1.33663	1.16613	0.22185	0.07128	0.07132	0.07154
0.54681	0.54458	0.54233	0.54007	0.5378	0.53559	0.53335	0.5312	0.52908	0.52705	0.52511	0.5233	0.52165	0.52019	0.51897	0.51803	0.51742	0.5172	0.51746	0.51823	0.51967	0.52183	0.52485	0.52888	0.53405	0.54054	0.5486	0.55842	0.57028	0.58451	0.60142	0.62145	0.64502	0.6727	0.70503	0.7427	0.78645	0.83711	0.8955	0.96262	1.03936	1.12669	1.22582	1.33992	1.48484	1.77225	0.58091	0.07585	0.07135	0.0712
0.55267	0.55074	0.54879	0.54686	0.54495	0.54311	0.54127	0.53952	0.53783	0.53627	0.53481	0.53351	0.53241	0.53154	0.53093	0.53062	0.53069	0.5312	0.53221	0.53379	0.53609	0.53914	0.54313	0.54814	0.55437	0.562	0.57123	0.58226	0.59541	0.61099	0.6293	0.65078	0.67583	0.70505	0.73894	0.7782	0.82357	0.87584	0.93593	1.00491	1.08386	1.17419	1.27761	1.39603	1.52768	1.63641	1.46175	0.26341	0.06756	0.06987
0.55863	0.55699	0.55536	0.55377	0.55221	0.55072	0.54929	0.54795	0.54669	0.54557	0.54462	0.54382	0.54327	0.54296	0.54295	0.54329	0.54403	0.54524	0.54701	0.54941	0.55252	0.55646	0.56137	0.56736	0.57462	0.58333	0.59366	0.60587	0.62027	0.63711	0.65673	0.67957	0.70603	0.73668	0.77201	0.81275	0.85959	0.91336	0.97502	1.04568	1.12664	1.21967	1.32723	1.45362	1.60864	1.82572	2.28325	0.78261	0.05708	0.06899
0.56465	0.56331	0.56201	0.56074	0.55954	0.55841	0.55738	0.55645	0.55563	0.55494	0.55449	0.5542	0.55418	0.55445	0.55503	0.556	0.55739	0.55931	0.56181	0.56499	0.56891	0.57371	0.57952	0.58645	0.5947	0.60443	0.61585	0.62919	0.64475	0.66278	0.68366	0.70776	0.73554	0.76748	0.80416	0.84623	0.89439	0.94951	1.01253	1.08459	1.16709	1.26179	1.37117	1.49893	1.65109	1.83728	2.06179	2.23282	0.46858	0.07911
0.57074	0.5697	0.56871	0.56778	0.56693	0.56617	0.56552	0.56501	0.5646	0.5644	0.5644	0.56463	0.56513	0.56596	0.56713	0.56871	0.57076	0.57337	0.57658	0.58051	0.58523	0.59087	0.59753	0.60538	0.61457	0.6253	0.63774	0.65215	0.6688	0.68797	0.71	0.7353	0.76426	0.79741	0.83529	0.87853	0.92787	0.98412	1.04824	1.12135	1.2048	1.30018	1.40957	1.53509	1.67845	1.83594	1.98039	2.00031	1.59378	0.29095
0.57688	0.57614	0.57546	0.57487	0.57436	0.57397	0.5737	0.57359	0.57361	0.57387	0.57433	0.57507	0.57608	0.57746	0.57921	0.58139	0.58408	0.58736	0.59127	0.59593	0.60142	0.60785	0.61536	0.62408	0.63418	0.64584	0.65926	0.67469	0.69235	0.7126	0.73571	0.76208	0.79213	0.82638	0.86532	0.9096	0.95993	1.01711	1.08205	1.15584	1.23975	1.33522	1.4439	1.56742	1.70702	1.86264	2.03411	2.24612	2.74741	0.96367
0.58305	0.58261	0.58226	0.58198	0.58182	0.5818	0.58192	0.58219	0.58265	0.58334	0.58427	0.5855	0.58702	0.58893	0.59125	0.59403	0.59734	0.60127	0.60586	0.61123	0.61744	0.62465	0.63296	0.64252	0.6535	0.66604	0.6804	0.69675	0.7154	0.73662	0.76071	0.78807	0.8191	0.85429	0.89418	0.93936	0.99049	1.04839	1.11392	1.18812	1.27214	1.3673	1.47505	1.59687	1.73436	1.88955	2.06763	2.28647	2.59053	2.97006
0.58923	0.5891	0.58905	0.58912	0.5893	0.58964	0.59013	0.59079	0.59168	0.5928	0.59419	0.5959	0.59792	0.60035	0.60324	0.60658	0.6105	0.61505	0.6203	0.62635	0.63329	0.64123	0.65031	0.66068	0.67246	0.68587	0.70106	0.71831	0.73786	0.75997	0.78496	0.81322	0.84513	0.8812	0.92187	0.96778	1.01955	1.07798	1.14386	1.2182	1.30206	1.39664	1.50325	1.62331	1.75835	1.91016	2.08121	2.27404	2.48132	2.64158
0.59545	0.5956	0.59587	0.59624	0.59677	0.59747	0.59833	0.59938	0.60066	0.60223	0.60406	0.60624	0.60876	0.6117	0.61511	0.61902	0.62353	0.62868	0.63457	0.64128	0.64889	0.65755	0.66737	0.67847	0.69104	0.70522	0.72125	0.73931	0.75969	0.78261	0.80843	0.8375	0.8702	0.90698	0.94833	0.99482	1.04708	1.10585	1.17188	1.24616	1.32965	1.42345	1.52882	1.64707	1.7795	1.92736	2.09109	2.26805	2.44352	2.56872
0.60165	0.60209	0.60267	0.60336	0.60423	0.60528	0.6065	0.60793	0.60963	0.61161	0.61387	0.6165	0.61951	0.62296	0.62686	0.63134	0.63641	0.64214	0.64864	0.65598	0.66425	0.67359	0.6841	0.69594	0.70922	0.72415	0.74093	0.75974	0.78088	0.80456	0.83112	0.86089	0.89425	0.93164	0.97355	1.0205	1.07309	1.13206	1.19809	1.27212	1.35505	1.44795	1.55202	1.66846	1.79853	1.94348	2.1041	2.2801	2.46949	2.67573
0.60784	0.60857	0.60944	0.61048	0.61165	0.61304	0.61461	0.61644	0.61853	0.62091	0.6236	0.62668	0.63016	0.63407	0.63849	0.6435	0.64911	0.65541	0.66249	0.67043	0.67934	0.6893	0.70048	0.71299	0.72694	0.74256	0.76003	0.77955	0.80137	0.82573	0.85294	0.88333	0.91729	0.95519	0.99752	1.04481	1.09759	1.15659	1.22246	1.29608	1.37831	1.4702	1.57288	1.68754	1.81553	1.9584	2.11786	2.29621	2.49838	2.73906
0.614	0.61501	0.61619	0.61753	0.61902	0.62074	0.62267	0.62488	0.62735	0.63012	0.63323	0.63674	0.64066	0.64506	0.64998	0.65548	0.66161	0.66846	0.67609	0.68461	0.6941	0.70469	0.71647	0.72961	0.74421	0.76046	0.77859	0.79874	0.82119	0.84616	0.87394	0.90486	0.9393	0.97761	1.02027	1.06776	1.12061	1.17951	1.24509	1.31816	1.39958	1.49032	1.5915	1.70432	1.83024	1.97103	2.12889	2.30732	2.51228	2.75532
0.62012	0.62143	0.62289	0.62451	0.62634	0.62839	0.63066	0.63323	0.63608	0.63924	0.64275	0.64668	0.65104	0.6559	0.66128	0.66726	0.67389	0.68127	0.68944	0.69849	0.70855	0.71971	0.73208	0.74579	0.761	0.77784	0.79655	0.81729	0.84029	0.86579	0.89406	0.92545	0.96028	0.99891	1.04176	1.08935	1.14218	1.20087	1.26602	1.33842	1.41889	1.50833	1.60789	1.71873	1.84233	1.98052	2.13564	2.31114	2.51196	2.74551
0.62622	0.62779	0.62953	0.63144	0.63358	0.63597	0.63857	0.64148	0.6447	0.64823	0.65214	0.65647	0.66126	0.66656	0.67238	0.67883	0.68595	0.69382	0.7025	0.71206	0.72266	0.73436	0.74726	0.76151	0.77728	0.79468	0.81391	0.83516	0.85867	0.88463	0.91333	0.9451	0.98023	1.0191	1.06209	1.10968	1.16234	1.2207	1.28529	1.35689	1.43629	1.52432	1.6221	1.73072	1.85165	1.98665	2.13791	2.30836	2.50177	2.72283
0.63224	0.63407	0.6361	0.63831	0.64074	0.64344	0.64638	0.64962	0.65318	0.65709	0.66139	0.6661	0.67131	0.67702	0.68328	0.69017	0.69775	0.70609	0.71524	0.72531	0.73639	0.74858	0.762	0.77678	0.79304	0.81094	0.83066	0.85236	0.87632	0.90269	0.93175	0.96383	0.99917	1.03818	1.0812	1.12869	1.18111	1.23903	1.30299	1.37369	1.45187	1.53837	1.63416	1.74035	1.85829	1.98959	2.13614	2.30037	2.48515	2.69365
0.63821	0.6403	0.64259	0.6451	0.64781	0.65079	0.65408	0.65763	0.66154	0.66582	0.67048	0.67557	0.68116	0.68726	0.69395	0.70126	0.70929	0.71806	0.72768	0.7382	0.74975	0.76242	0.77632	0.79156	0.80828	0.82663	0.84678	0.86891	0.89324	0.91996	0.94932	0.98163	1.01713	1.05619	1.09918	1.1465	1.19857	1.25597	1.31918	1.38885	1.46572	1.55055	1.64421	1.7478	1.86251	1.98973	2.13112	2.28863	2.46449	2.66093
0.64409	0.64644	0.64899	0.65178	0.65477	0.65807	0.66164	0.66552	0.66976	0.67438	0.67939	0.68486	0.6908	0.6973	0.70438	0.71212	0.72054	0.72974	0.73979	0.75074	0.76274	0.77585	0.79016	0.80585	0.82299	0.84175	0.86231	0.88478	0.90943	0.93645	0.96605	0.9985	1.0341	1.07316	1.11605	1.16308	1.21477	1.27154	1.33391	1.40249	1.47795	1.56098	1.65244	1.75327	1.86453	1.98747	2.12349	2.27414	2.4412	2.62631
0.64989	0.65249	0.65529	0.65833	0.66164	0.66521	0.66907	0.67328	0.67783	0.68277	0.68811	0.69393	0.70024	0.70711	0.71457	0.72269	0.73149	0.7411	0.75155	0.76292	0.77533	0.78884	0.80356	0.81963	0.83716	0.85629	0.87719	0.89998	0.9249	0.95217	0.98194	1.0145	1.05013	1.08914	1.1318	1.17854	1.22972	1.28581	1.34727	1.41469	1.48865	1.56982	1.65896	1.75695	1.86466	1.98327	2.11389	2.25784	2.41643	2.59096
0.65559	0.65844	0.66148	0.66479	0.66836	0.67221	0.67636	0.68086	0.68572	0.69096	0.69664	0.7028	0.70946	0.71668	0.7245	0.73297	0.74217	0.75214	0.76296	0.77471	0.78752	0.80139	0.81649	0.83291	0.85079	0.87024	0.89144	0.91452	0.93966	0.96712	0.99703	1.02963	1.06524	1.10411	1.14653	1.19289	1.24351	1.29888	1.35936	1.42555	1.49794	1.57718	1.66396	1.75904	1.86325	1.97755	2.10286	2.24028	2.3909	2.55574
0.66118	0.66427	0.66756	0.67112	0.67494	0.67907	0.68349	0.68828	0.69344	0.699	0.70499	0.71145	0.71844	0.72599	0.73415	0.74297	0.75253	0.76285	0.77402	0.78615	0.79929	0.81351	0.82893	0.84571	0.86389	0.88363	0.9051	0.9284	0.95374	0.98132	1.0113	1.04392	1.07946	1.11812	1.16026	1.20618	1.2562	1.31077	1.37022	1.43514	1.50593	1.58325	1.66765	1.75985	1.86054	1.97058	2.09076	2.222	2.3652	2.52116
0.66668	0.66999	0.67352	0.67732	0.68139	0.68577	0.69047	0.69554	0.70098	0.70682	0.71311	0.71989	0.72717	0.73506	0.74353	0.75269	0.76257	0.77323	0.78474	0.79717	0.81064	0.82519	0.84093	0.85798	0.87644	0.89645	0.91812	0.94162	0.96712	0.99479	1.0248	1.05741	1.09279	1.13124	1.17304	1.21848	1.26785	1.32158	1.37999	1.44358	1.51278	1.58813	1.67013	1.75948	1.85673	1.96266	2.07793	2.20337	2.33966	2.48754
0.67206	0.67558	0.67934	0.68338	0.68768	0.69233	0.69728	0.7026	0.70832	0.71443	0.72102	0.72809	0.73567	0.74384	0.75263	0.76209	0.77228	0.78325	0.79506	0.80782	0.82157	0.83643	0.85245	0.86973	0.88848	0.90869	0.93056	0.95421	0.97983	1.00754	1.03756	1.07007	1.10531	1.14348	1.1849	1.22981	1.27851	1.33136	1.3887	1.45097	1.51854	1.59192	1.6716	1.75813	1.85207	1.95402	2.06466	2.18461	2.31449	2.45497
0.67731	0.68103	0.68503	0.68928	0.69383	0.6987	0.70391	0.70948	0.71545	0.72183	0.72871	0.73603	0.7439	0.75236	0.76144	0.77118	0.78167	0.79293	0.80504	0.81807	0.8321	0.84722	0.86349	0.88102	0.89996	0.92038	0.9424	0.96616	0.99187	1.01961	1.04957	1.08197	1.11701	1.15489	1.19588	1.24026	1.28823	1.34021	1.39646	1.4574	1.52335	1.59482	1.67218	1.75598	1.8467	1.94486	2.05108	2.16586	2.28983	2.4235
0.68242	0.68635	0.69056	0.69503	0.6998	0.70492	0.71035	0.71616	0.72238	0.72902	0.73615	0.74373	0.75185	0.76062	0.76994	0.77997	0.79073	0.80224	0.81463	0.82791	0.84222	0.85755	0.87407	0.8918	0.91094	0.93151	0.95366	0.97753	1.00325	1.03101	1.0609	1.09316	1.12795	1.16551	1.20608	1.24985	1.2971	1.34819	1.40334	1.46294	1.5273	1.59684	1.67197	1.75311	1.84073	1.9353	2.03733	2.14729	2.26574	2.39314
0.6874	0.69154	0.69594	0.70061	0.70562	0.71093	0.7166	0.72265	0.7291	0.73598	0.74334	0.75118	0.75957	0.76858	0.77816	0.78843	0.79946	0.81122	0.82385	0.83737	0.85191	0.86746	0.88418	0.9021	0.9214	0.9421	0.96437	0.98829	1.01402	1.04174	1.07154	1.10362	1.13816	1.17539	1.21547	1.25865	1.3052	1.35535	1.40941	1.46768	1.53048	1.59815	1.67113	1.74969	1.83437	1.92548	2.02355	2.12899	2.24229	2.36385
0.69224	0.69657	0.70116	0.70604	0.71126	0.71677	0.72265	0.72893	0.7356	0.7427	0.75031	0.75837	0.76701	0.77626	0.78606	0.79659	0.80783	0.81984	0.83268	0.84644	0.86118	0.87694	0.89381	0.91192	0.93135	0.95217	0.97451	0.99845	1.0242	1.05183	1.08154	1.11341	1.14768	1.18454	1.22413	1.26673	1.31251	1.36174	1.41472	1.47171	1.53296	1.59886	1.66968	1.7458	1.82763	1.91551	2.00981	2.111	2.21945	2.33555
0.69694	0.70145	0.70621	0.71129	0.7167	0.72242	0.7285	0.73499	0.74188	0.74919	0.75702	0.76532	0.77418	0.78363	0.79368	0.80441	0.81587	0.8281	0.84116	0.85512	0.87003	0.88598	0.90301	0.92127	0.9408	0.96172	0.9841	1.00807	1.03379	1.06133	1.0909	1.12256	1.15654	1.19301	1.2321	1.27408	1.31912	1.36749	1.41937	1.47509	1.53483	1.59898	1.66775	1.74155	1.82066	1.90545	1.9962	2.09338	2.1973	2.30834
0.70148	0.70616	0.71111	0.71637	0.72195	0.72787	0.73415	0.74084	0.74794	0.75544	0.76348	0.77198	0.78106	0.79071	0.80098	0.81192	0.82358	0.836	0.84926	0.86339	0.87848	0.89458	0.91178	0.93014	0.94975	0.97076	0.99316	1.01715	1.04281	1.07025	1.09966	1.13111	1.16476	1.20086	1.23943	1.28082	1.3251	1.37259	1.42343	1.47787	1.53618	1.59862	1.66547	1.73699	1.81353	1.89533	1.98278	2.07617	2.17587	2.28214
0.70585	0.7107	0.71583	0.72127	0.72702	0.73312	0.73959	0.74648	0.75374	0.76146	0.76968	0.77839	0.78767	0.7975	0.80795	0.81911	0.83095	0.84355	0.85699	0.87128	0.88654	0.90278	0.92009	0.93854	0.95825	0.97929	1.00174	1.02568	1.05128	1.07862	1.10784	1.13904	1.17239	1.20809	1.24617	1.28694	1.3305	1.37711	1.42691	1.48013	1.53706	1.59786	1.66282	1.7322	1.80627	1.8853	1.96961	2.05947	2.15515	2.25696
0.71007	0.71508	0.72037	0.72598	0.7319	0.73817	0.74483	0.75187	0.75932	0.76723	0.77563	0.78452	0.79399	0.804	0.81464	0.82596	0.83799	0.85076	0.86434	0.8788	0.89419	0.91054	0.92795	0.94651	0.96628	0.98735	1.0098	1.0337	1.05924	1.08644	1.11548	1.14642	1.17947	1.21473	1.25234	1.29249	1.33534	1.38108	1.42988	1.48195	1.5375	1.59673	1.6599	1.72725	1.79898	1.8754	1.95673	2.04323	2.13518	2.23282
0.71413	0.71929	0.72473	0.7305	0.73657	0.74302	0.74984	0.75703	0.76466	0.77274	0.78133	0.79038	0.80001	0.8102	0.82103	0.83249	0.84468	0.85761	0.87133	0.88594	0.90143	0.91789	0.93542	0.95403	0.97387	0.99494	1.01737	1.04125	1.06667	1.09375	1.12258	1.15327	1.18601	1.22086	1.25797	1.29754	1.33968	1.38457	1.43241	1.48334	1.53761	1.59534	1.6568	1.72219	1.79174	1.86566	1.94417	2.02754	2.11599	2.20971
0.71803	0.72332	0.72891	0.73482	0.74104	0.74766	0.75462	0.76197	0.76977	0.77801	0.78676	0.79598	0.80575	0.81611	0.8271	0.8387	0.85104	0.8641	0.87797	0.8927	0.9083	0.92486	0.94245	0.96114	0.981	1.00207	1.02449	1.04831	1.07364	1.10056	1.12919	1.15963	1.19205	1.22649	1.26311	1.30209	1.34355	1.38764	1.43454	1.4844	1.53741	1.59371	1.65352	1.7171	1.78454	1.85613	1.93199	2.01245	2.09758	2.18768
0.72174	0.72717	0.7329	0.73895	0.74532	0.75206	0.75919	0.76668	0.77463	0.78302	0.79191	0.8013	0.81121	0.82172	0.83283	0.8446	0.85706	0.87025	0.88425	0.89909	0.91477	0.93142	0.94907	0.96782	0.98768	1.00877	1.03114	1.05491	1.0801	1.1069	1.13531	1.1655	1.19759	1.23164	1.2678	1.3062	1.347	1.39033	1.43631	1.48512	1.53694	1.59189	1.65015	1.71199	1.77748	1.84685	1.92024	1.99793	2.07999	2.1667
0.72528	0.73083	0.7367	0.74289	0.74938	0.75626	0.76352	0.77117	0.77925	0.78778	0.7968	0.80634	0.8164	0.82702	0.83828	0.85018	0.86277	0.87607	0.89017	0.90509	0.92088	0.93759	0.9553	0.97409	0.99396	1.01503	1.03737	1.06105	1.08615	1.11278	1.14099	1.17093	1.20269	1.23635	1.27205	1.30992	1.35006	1.39266	1.43776	1.48557	1.53626	1.58994	1.64675	1.70693	1.77057	1.83785	1.90895	1.98404	2.06323	2.14681
0.72865	0.73432	0.74031	0.7466	0.75323	0.76023	0.76764	0.77541	0.78363	0.79229	0.80144	0.8111	0.82129	0.83203	0.84343	0.85544	0.86813	0.88155	0.89574	0.91073	0.92661	0.94338	0.96115	0.97995	0.99984	1.02087	1.04318	1.06676	1.09176	1.11822	1.14624	1.17592	1.20738	1.24064	1.27591	1.31325	1.35278	1.39464	1.43894	1.48581	1.53543	1.58788	1.64334	1.70194	1.76382	1.8292	1.89813	1.9708	2.04735	2.12796
0.73184	0.73762	0.7437	0.75012	0.75688	0.764	0.77152	0.77941	0.78774	0.79654	0.80581	0.81557	0.82589	0.83677	0.84827	0.86037	0.87317	0.88669	0.90097	0.91603	0.93198	0.9488	0.9666	0.98542	1.00531	1.02632	1.04856	1.07207	1.09695	1.12326	1.15107	1.18052	1.21165	1.24456	1.27941	1.31624	1.35518	1.39634	1.43989	1.48588	1.53444	1.58577	1.63993	1.69707	1.75734	1.8209	1.88781	1.95825	2.03235	2.11021
0.73484	0.74073	0.7469	0.75344	0.76032	0.76754	0.77516	0.78317	0.79163	0.80052	0.80992	0.81978	0.8302	0.84121	0.85279	0.86498	0.87789	0.8915	0.90584	0.92099	0.93698	0.95386	0.97167	0.9905	1.01038	1.03138	1.05356	1.07697	1.10173	1.12789	1.15551	1.18471	1.21555	1.24812	1.28256	1.3189	1.35728	1.39779	1.44061	1.48576	1.53339	1.58362	1.63658	1.69236	1.75112	1.81296	1.87802	1.94639	2.0182	2.09356
0.73765	0.74364	0.74993	0.75654	0.76354	0.77085	0.77858	0.78671	0.79525	0.80425	0.81375	0.82372	0.83425	0.84535	0.85702	0.8693	0.88229	0.89596	0.91039	0.92561	0.94163	0.95854	0.97639	0.99521	1.01508	1.03606	1.05816	1.08149	1.10613	1.13214	1.15957	1.18854	1.2191	1.25136	1.28539	1.32128	1.35912	1.39905	1.44116	1.4855	1.53225	1.58147	1.63331	1.68783	1.7452	1.80546	1.8688	1.93525	2.00495	2.078
0.74028	0.74636	0.75274	0.75945	0.76653	0.77395	0.78177	0.78999	0.79863	0.80774	0.8173	0.82738	0.83801	0.84918	0.86093	0.87332	0.88637	0.9001	0.9146	0.92987	0.94593	0.96287	0.98074	0.99957	1.01941	1.04033	1.06242	1.08565	1.11018	1.13603	1.1633	1.19202	1.22232	1.25429	1.28791	1.32337	1.36074	1.40009	1.44155	1.48516	1.53108	1.57938	1.63014	1.68353	1.73957	1.79841	1.86014	1.92484	1.99259	2.06352
0.74272	0.74888	0.75534	0.76216	0.7693	0.77683	0.78471	0.79302	0.80177	0.81096	0.82061	0.83077	0.84148	0.85273	0.86456	0.87702	0.89013	0.90393	0.91849	0.93377	0.94988	0.96687	0.98473	1.00356	1.02337	1.04427	1.06629	1.08944	1.11387	1.13957	1.16666	1.19518	1.22523	1.25689	1.29018	1.32523	1.36214	1.40097	1.44182	1.48476	1.52991	1.57732	1.62713	1.67943	1.7343	1.7918	1.85208	1.91515	1.98113	2.05013
0.74496	0.75121	0.75775	0.76464	0.77186	0.77947	0.78744	0.79582	0.80465	0.81391	0.82365	0.83389	0.84466	0.856	0.86788	0.88041	0.89358	0.90744	0.92204	0.93736	0.95351	0.97052	0.98839	1.00719	1.027	1.04786	1.06981	1.09289	1.11722	1.14278	1.1697	1.19802	1.22784	1.25922	1.29219	1.32686	1.36333	1.40168	1.44199	1.48428	1.52874	1.57537	1.62429	1.67559	1.72939	1.78567	1.84461	1.90622	1.97058	2.03784
0.74703	0.75335	0.75995	0.7669	0.77421	0.78187	0.78994	0.79837	0.80728	0.81661	0.82642	0.83673	0.84757	0.85896	0.87091	0.88351	0.89672	0.91064	0.92526	0.94062	0.95681	0.97381	0.99169	1.01049	1.03029	1.0511	1.073	1.09599	1.12022	1.14567	1.17243	1.20057	1.23017	1.26129	1.29396	1.3283	1.36437	1.40229	1.44207	1.48378	1.5276	1.57352	1.62163	1.67203	1.72483	1.78002	1.83775	1.89805	1.96096	2.02661
0.7489	0.75528	0.76194	0.76896	0.77633	0.78405	0.79219	0.80069	0.80966	0.81905	0.82892	0.83929	0.8502	0.86163	0.87365	0.8863	0.89956	0.91351	0.92817	0.94357	0.95977	0.97678	0.99466	1.01346	1.03324	1.05401	1.07584	1.09877	1.1229	1.14824	1.17487	1.20285	1.23222	1.26312	1.29552	1.32954	1.36528	1.40275	1.44209	1.48329	1.52652	1.57178	1.61919	1.66876	1.72068	1.77488	1.83152	1.89064	1.95227	2.01647
0.75057	0.75699	0.76373	0.77079	0.77823	0.786	0.79421	0.80276	0.81179	0.82123	0.83117	0.84158	0.85255	0.86403	0.8761	0.88879	0.9021	0.91606	0.93078	0.94618	0.9624	0.97942	0.99732	1.01609	1.03585	1.0566	1.07837	1.10124	1.12528	1.15051	1.17704	1.20484	1.23402	1.26473	1.29687	1.33063	1.36602	1.40314	1.44205	1.48283	1.5255	1.57018	1.61695	1.66581	1.71693	1.77026	1.82592	1.884	1.94448	2.00741
0.75204	0.75852	0.76531	0.77242	0.7799	0.78773	0.79598	0.8046	0.81365	0.82316	0.83315	0.84361	0.85462	0.86615	0.87827	0.89097	0.9043	0.91833	0.93305	0.94849	0.96473	0.98175	0.99965	1.01841	1.03814	1.05885	1.08059	1.1034	1.12735	1.15248	1.1789	1.20658	1.23559	1.26611	1.29805	1.33154	1.36665	1.40345	1.44199	1.48237	1.52457	1.56873	1.61494	1.66318	1.71358	1.76614	1.82098	1.87813	1.93758	1.99945
0.75333	0.75985	0.76667	0.77384	0.78136	0.78923	0.79752	0.80618	0.81528	0.82483	0.83486	0.84538	0.8564	0.86798	0.88013	0.89286	0.90623	0.92028	0.93502	0.95051	0.96672	0.98377	1.00166	1.0204	1.04012	1.06079	1.0825	1.10525	1.12913	1.1542	1.18049	1.20806	1.23696	1.26728	1.29904	1.3323	1.36718	1.40369	1.44192	1.48193	1.52373	1.56747	1.61319	1.66087	1.71069	1.76257	1.81669	1.87302	1.93162	1.99255
0.75441	0.76097	0.76783	0.77503	0.7826	0.79049	0.79883	0.80751	0.81666	0.82624	0.83631	0.84686	0.85791	0.86952	0.88169	0.89446	0.90787	0.92192	0.9367	0.95218	0.96841	0.98547	1.00333	1.02208	1.04178	1.06243	1.0841	1.1068	1.13064	1.15563	1.18181	1.2093	1.23809	1.26825	1.29985	1.33294	1.36759	1.4039	1.44182	1.48155	1.52301	1.56638	1.61167	1.65891	1.7082	1.75956	1.81303	1.86871	1.92658	1.98673
0.75531	0.76188	0.76878	0.776	0.7836	0.79153	0.79989	0.80861	0.81779	0.82739	0.83749	0.84805	0.85916	0.87079	0.88298	0.89576	0.9092	0.92329	0.93805	0.95355	0.96979	0.98684	1.0047	1.02346	1.04314	1.06376	1.08541	1.10807	1.13185	1.1568	1.1829	1.21031	1.23899	1.26903	1.3005	1.33345	1.36794	1.40404	1.44175	1.48121	1.52243	1.56546	1.61042	1.6573	1.70615	1.75706	1.81006	1.86516	1.92249	1.98195
0.75601	0.76259	0.76953	0.77675	0.78438	0.79235	0.80071	0.80946	0.81866	0.82829	0.83841	0.84899	0.86012	0.87177	0.88398	0.89679	0.91023	0.92434	0.9391	0.95462	0.97085	0.98791	1.00578	1.02453	1.04418	1.06482	1.0864	1.10906	1.13279	1.15769	1.18375	1.21106	1.23969	1.26964	1.301	1.33384	1.36819	1.40414	1.44168	1.48095	1.52195	1.56475	1.60944	1.65603	1.70456	1.75511	1.80773	1.86242	1.91929	1.97823
0.7565	0.7631	0.77006	0.7773	0.78494	0.79293	0.8013	0.81008	0.81928	0.82893	0.83907	0.84967	0.86081	0.87246	0.88469	0.89751	0.91097	0.92509	0.93985	0.95537	0.97161	0.98869	1.00654	1.02528	1.04494	1.06555	1.0871	1.10977	1.13347	1.15832	1.18435	1.2116	1.24018	1.27008	1.30136	1.33412	1.36835	1.40421	1.44164	1.48076	1.52161	1.56424	1.60874	1.65511	1.70341	1.75373	1.80607	1.86047	1.91699	1.97557
0.75679	0.76339	0.77037	0.77764	0.78527	0.79328	0.80165	0.81045	0.81966	0.82931	0.83947	0.85008	0.86121	0.87288	0.88513	0.89794	0.91142	0.92552	0.94031	0.95583	0.97207	0.98914	1.007	1.02573	1.0454	1.06597	1.08756	1.11018	1.13387	1.15869	1.18472	1.21192	1.24049	1.27034	1.30157	1.33428	1.36846	1.40423	1.44161	1.48064	1.52139	1.56394	1.60831	1.65456	1.70273	1.75291	1.80508	1.85928	1.91561	1.97398
0.75689	0.76349	0.77048	0.77775	0.78539	0.7934	0.80177	0.81058	0.81978	0.82944	0.8396	0.85021	0.86133	0.87303	0.88527	0.89809	0.91157	0.92565	0.94047	0.95599	0.97223	0.98929	1.00714	1.02589	1.04554	1.06613	1.0877	1.11033	1.134	1.1588	1.18485	1.21203	1.24059	1.27042	1.30164	1.33433	1.36851	1.40423	1.44161	1.48059	1.52132	1.56385	1.60816	1.65438	1.70253	1.75264	1.80473	1.85888	1.91515	1.97346
0.75679	0.76339	0.77037	0.77764	0.78527	0.79328	0.80165	0.81045	0.81966	0.82931	0.83947	0.85008	0.86121	0.87288	0.88513	0.89794	0.91142	0.92552	0.94031	0.95583	0.97207	0.98914	1.007	1.02573	1.0454	1.06597	1.08756	1.11018	1.13387	1.15869	1.18472	1.21192	1.24049	1.27034	1.30157	1.33428	1.36846	1.40423	1.44161	1.48064	1.52139	1.56394	1.60831	1.65456	1.70273	1.75291	1.80508	1.85928	1.91561	1.97398
0.7565	0.7631	0.77006	0.7773	0.78494	0.79293	0.8013	0.81008	0.81928	0.82893	0.83907	0.84967	0.86081	0.87246	0.88469	0.89751	0.91097	0.92509	0.93985	0.95537	0.97161	0.98869	1.00654	1.02528	1.04494	1.06555	1.0871	1.10977	1.13347	1.15832	1.18435	1.2116	1.24018	1.27008	1.30136	1.33412	1.36835	1.40421	1.44164	1.48076	1.52161	1.56424	1.60874	1.65511	1.70341	1.75373	1.80607	1.86047	1.91699	1.97557
0.75601	0.76259	0.76953	0.77675	0.78438	0.79235	0.80071	0.80946	0.81866	0.82829	0.83841	0.84899	0.86012	0.87177	0.88398	0.89679	0.91023	0.92434	0.9391	0.95462	0.97085	0.98791	1.00578	1.02453	1.04418	1.06482	1.0864	1.10906	1.13279	1.15769	1.18375	1.21106	1.23969	1.26964	1.301	1.33384	1.36819	1.40414	1.44168	1.48095	1.52195	1.56475	1.60944	1.65603	1.70456	1.75511	1.80773	1.86242	1.91929	1.97823
0.75531	0.76188	0.76878	0.776	0.7836	0.79153	0.79989	0.80861	0.81779	0.82739	0.83749	0.84805	0.85916	0.87079	0.88298	0.89576	0.9092	0.92329	0.93805	0.95355	0.96979	0.98684	1.0047	1.02346	1.04314	1.06376	1.08541	1.10807	1.13185	1.1568	1.1829	1.21031	1.23899	1.26903	1.3005	1.33345	1.36794	1.40404	1.44175	1.48121	1.52243	1.56546	1.61042	1.6573	1.70615	1.75706	1.81006	1.86516	1.92249	1.98195
0.75441	0.76097	0.76783	0.77503	0.7826	0.79049	0.79883	0.80751	0.81666	0.82624	0.83631	0.84686	0.85791	0.86952	0.88169	0.89446	0.90787	0.92192	0.9367	0.95218	0.96841	0.98547	1.00333	1.02208	1.04178	1.06243	1.0841	1.1068	1.13064	1.15563	1.18181	1.2093	1.23809	1.26825	1.29985	1.33294	1.36759	1.4039	1.44182	1.48155	1.52301	1.56638	1.61167	1.65891	1.7082	1.75956	1.81303	1.86871	1.92658	1.98673
0.75333	0.75985	0.76667	0.77384	0.78136	0.78923	0.79752	0.80618	0.81528	0.82483	0.83486	0.84538	0.8564	0.86798	0.88013	0.89286	0.90623	0.92028	0.93502	0.95051	0.96672	0.98377	1.00166	1.0204	1.04012	1.06079	1.0825	1.10525	1.12913	1.1542	1.18049	1.20806	1.23696	1.26728	1.29904	1.3323	1.36718	1.40369	1.44192	1.48193	1.52373	1.56747	1.61319	1.66087	1.71069	1.76257	1.81669	1.87302	1.93162	1.99255
0.75204	0.75852	0.76531	0.77242	0.7799	0.78773	0.79598	0.8046	0.81365	0.82316	0.83315	0.84361	0.85462	0.86615	0.87827	0.89097	0.9043	0.91833	0.93305	0.94849	0.96473	0.98175	0.99965	1.01841	1.03814	1.05885	1.08059	1.1034	1.12735	1.15248	1.1789	1.20658	1.23559	1.26611	1.29805	1.33154	1.36665	1.40345	1.44199	1.48237	1.52457	1.56873	1.61494	1.66318	1.71358	1.76614	1.82098	1.87813	1.93758	1.99945
0.75057	0.75699	0.76373	0.77079	0.77823	0.786	0.79421	0.80276	0.81179	0.82123	0.83117	0.84158	0.85255	0.86403	0.8761	0.88879	0.9021	0.91606	0.93078	0.94618	0.9624	0.97942	0.99732	1.01609	1.03585	1.0566	1.07837	1.10124	1.12528	1.15051	1.17704	1.20484	1.23402	1.26473	1.29687	1.33063	1.36602	1.40314	1.44205	1.48283	1.5255	1.57018	1.61695	1.66581	1.71693	1.77026	1.82592	1.884	1.94448	2.00741
0.7489	0.75528	0.76194	0.76896	0.77633	0.78405	0.79219	0.80069	0.80966	0.81905	0.82892	0.83929	0.8502	0.86163	0.87365	0.8863	0.89956	0.91351	0.92817	0.94357	0.95977	0.97678	0.99466	1.01346	1.03324	1.05401	1.07584	1.09877	1.1229	1.14824	1.17487	1.20285	1.23222	1.26312	1.29552	1.32954	1.36528	1.40275	1.44209	1.48329	1.52652	1.57178	1.61919	1.66876	1.72068	1.77488	1.83152	1.89064	1.95227	2.01647
0.74703	0.75335	0.75995	0.7669	0.77421	0.78187	0.78994	0.79837	0.80728	0.81661	0.82642	0.83673	0.84757	0.85896	0.87091	0.88351	0.89672	0.91064	0.92526	0.94062	0.95681	0.97381	0.99169	1.01049	1.03029	1.0511	1.073	1.09599	1.12022	1.14567	1.17243	1.20057	1.23017	1.26129	1.29396	1.3283	1.36437	1.40229	1.44207	1.48378	1.5276	1.57352	1.62163	1.67203	1.72483	1.78002	1.83775	1.89805	1.96096	2.02661
0.74496	0.75121	0.75775	0.76464	0.77186	0.77947	0.78744	0.79582	0.80465	0.81391	0.82365	0.83389	0.84466	0.856	0.86788	0.88041	0.89358	0.90744	0.92204	0.93736	0.95351	0.97052	0.98839	1.00719	1.027	1.04786	1.06981	1.09289	1.11722	1.14278	1.1697	1.19802	1.22784	1.25922	1.29219	1.32686	1.36333	1.40168	1.44199	1.48428	1.52874	1.57537	1.62429	1.67559	1.72939	1.78567	1.84461	1.90622	1.97058	2.03784
0.74272	0.74888	0.75534	0.76216	0.7693	0.77683	0.78471	0.79302	0.80177	0.81096	0.82061	0.83077	0.84148	0.85273	0.86456	0.87702	0.89013	0.90393	0.91849	0.93377	0.94988	0.96687	0.98473	1.00356	1.02337	1.04427	1.06629	1.08944	1.11387	1.13957	1.16666	1.19518	1.22523	1.25689	1.29018	1.32523	1.36214	1.40097	1.44182	1.48476	1.52991	1.57732	1.62713	1.67943	1.7343	1.7918	1.85208	1.91515	1.98113	2.05013
0.74028	0.74636	0.75274	0.75945	0.76653	0.77395	0.78177	0.78999	0.79863	0.80774	0.8173	0.82738	0.83801	0.84918	0.86093	0.87332	0.88637	0.9001	0.9146	0.92987	0.94593	0.96287	0.98074	0.99957	1.01941	1.04033	1.06242	1.08565	1.11018	1.13603	1.1633	1.19202	1.22232	1.25429	1.28791	1.32337	1.36074	1.40009	1.44155	1.48516	1.53108	1.57938	1.63014	1.68353	1.73957	1.79841	1.86014	1.92484	1.99259	2.06352
0.73765	0.74364	0.74993	0.75654	0.76354	0.77085	0.77858	0.78671	0.79525	0.80425	0.81375	0.82372	0.83425	0.84535	0.85702	0.8693	0.88229	0.89596	0.91039	0.92561	0.94163	0.95854	0.97639	0.99521	1.01508	1.03606	1.05816	1.08149	1.10613	1.13214	1.15957	1.18854	1.2191	1.25136	1.28539	1.32128	1.35912	1.39905	1.44116	1.4855	1.53225	1.58147	1.63331	1.68783	1.7452	1.80546	1.8688	1.93525	2.00495	2.078
0.73484	0.74073	0.7469	0.75344	0.76032	0.76754	0.77516	0.78317	0.79163	0.80052	0.80992	0.81978	0.8302	0.84121	0.85279	0.86498	0.87789	0.8915	0.90584	0.92099	0.93698	0.95386	0.97167	0.9905	1.01038	1.03138	1.05356	1.07697	1.10173	1.12789	1.15551	1.18471	1.21555	1.24812	1.28256	1.3189	1.35728	1.39779	1.44061	1.48576	1.53339	1.58362	1.63658	1.69236	1.75112	1.81296	1.87802	1.94639	2.0182	2.09356
0.73184	0.73762	0.7437	0.75012	0.75688	0.764	0.77152	0.77941	0.78774	0.79654	0.80581	0.81557	0.82589	0.83677	0.84827	0.86037	0.87317	0.88669	0.90097	0.91603	0.93198	0.9488	0.9666	0.98542	1.00531	1.02632	1.04856	1.07207	1.09695	1.12326	1.15107	1.18052	1.21165	1.24456	1.27941	1.31624	1.35518	1.39634	1.43989	1.48588	1.53444	1.58577	1.63993	1.69707	1.75734	1.8209	1.88781	1.95825	2.03235	2.11021
0.72865	0.73432	0.74031	0.7466	0.75323	0.76023	0.76764	0.77541	0.78363	0.79229	0.80144	0.8111	0.82129	0.83203	0.84343	0.85544	0.86813	0.88155	0.89574	0.91073	0.92661	0.94338	0.96115	0.97995	0.99984	1.02087	1.04318	1.06676	1.09176	1.11822	1.14624	1.17592	1.20738	1.24064	1.27591	1.31325	1.35278	1.39464	1.43894	1.48581	1.53543	1.58788	1.64334	1.70194	1.76382	1.8292	1.89813	1.9708	2.04735	2.12796
0.72528	0.73083	0.7367	0.74289	0.74938	0.75626	0.76352	0.77117	0.77925	0.78778	0.7968	0.80634	0.8164	0.82702	0.83828	0.85018	0.86277	0.87607	0.89017	0.90509	0.92088	0.93759	0.9553	0.97409	0.99396	1.01503	1.03737	1.06105	1.08615	1.11278	1.14099	1.17093	1.20269	1.23635	1.27205	1.30992	1.35006	1.39266	1.43776	1.48557	1.53626	1.58994	1.64675	1.70693	1.77057	1.83785	1.90895	1.98404	2.06323	2.14681
0.72174	0.72717	0.7329	0.73895	0.74532	0.75206	0.75919	0.76668	0.77463	0.78302	0.79191	0.8013	0.81121	0.82172	0.83283	0.8446	0.85706	0.87025	0.88425	0.89909	0.91477	0.93142	0.94907	0.96782	0.98768	1.00877	1.03114	1.05491	1.0801	1.1069	1.13531	1.1655	1.19759	1.23164	1.2678	1.3062	1.347	1.39033	1.43631	1.48512	1.53694	1.59189	1.65015	1.71199	1.77748	1.84685	1.92024	1.99793	2.07999	2.1667
0.71803	0.72332	0.72891	0.73482	0.74104	0.74766	0.75462	0.76197	0.76977	0.77801	0.78676	0.79598	0.80575	0.81611	0.8271	0.8387	0.85104	0.8641	0.87797	0.8927	0.9083	0.92486	0.94245	0.96114	0.981	1.00207	1.02449	1.04831	1.07364	1.10056	1.12919	1.15963	1.19205	1.22649	1.26311	1.30209	1.34355	1.38764	1.43454	1.4844	1.53741	1.59371	1.65352	1.7171	1.78454	1.85613	1.93199	2.01245	2.09758	2.18768
0.71413	0.71929	0.72473	0.7305	0.73657	0.74302	0.74984	0.75703	0.76466	0.77274	0.78133	0.79038	0.80001	0.8102	0.82103	0.83249	0.84468	0.85761	0.87133	0.88594	0.90143	0.91789	0.93542	0.95403	0.97387	0.99494	1.01737	1.04125	1.06667	1.09375	1.12258	1.15327	1.18601	1.22086	1.25797	1.29754	1.33968	1.38457	1.43241	1.48334	1.53761	1.59534	1.6568	1.72219	1.79174	1.86566	1.94417	2.02754	2.11599	2.20971
0.71007	0.71508	0.72037	0.72598	0.7319	0.73817	0.74483	0.75187	0.75932	0.76723	0.77563	0.78452	0.79399	0.804	0.81464	0.82596	0.83799	0.85076	0.86434	0.8788	0.89419	0.91054	0.92795	0.94651	0.96628	0.98735	1.0098	1.0337	1.05924	1.08644	1.11548	1.14642	1.17947	1.21473	1.25234	1.29249	1.33534	1.38108	1.42988	1.48195	1.5375	1.59673	1.6599	1.72725	1.79898	1.8754	1.95673	2.04323	2.13518	2.23282
0.70585	0.7107	0.71583	0.72127	0.72702	0.73312	0.73959	0.74648	0.75374	0.76146	0.76968	0.77839	0.78767	0.7975	0.80795	0.81911	0.83095	0.84355	0.85699	0.87128	0.88654	0.90278	0.92009	0.93854	0.95825	0.97929	1.00174	1.02568	1.05128	1.07862	1.10784	1.13904	1.17239	1.20809	1.24617	1.28694	1.3305	1.37711	1.42691	1.48013	1.53706	1.59786	1.66282	1.7322	1.80627	1.8853	1.96961	2.05947	2.15515	2.25696
0.70148	0.70616	0.71111	0.71637	0.72195	0.72787	0.73415	0.74084	0.74794	0.75544	0.76348	0.77198	0.78106	0.79071	0.80098	0.81192	0.82358	0.836	0.84926	0.86339	0.87848	0.89458	0.91178	0.93014	0.94975	0.97076	0.99316	1.01715	1.04281	1.07025	1.09966	1.13111	1.16476	1.20086	1.23943	1.28082	1.3251	1.37259	1.42343	1.47787	1.53618	1.59862	1.66547	1.73699	1.81353	1.89533	1.98278	2.07617	2.17587	2.28214
0.69694	0.70145	0.70621	0.71129	0.7167	0.72242	0.7285	0.73499	0.74188	0.74919	0.75702	0.76532	0.77418	0.78363	0.79368	0.80441	0.81587	0.8281	0.84116	0.85512	0.87003	0.88598	0.90301	0.92127	0.9408	0.96172	0.9841	1.00807	1.03379	1.06133	1.0909	1.12256	1.15654	1.19301	1.2321	1.27408	1.31912	1.36749	1.41937	1.47509	1.53483	1.59898	1.66775	1.74155	1.82066	1.90545	1.9962	2.09338	2.1973	2.30834
0.69224	0.69657	0.70116	0.70604	0.71126	0.71677	0.72265	0.72893	0.7356	0.7427	0.75031	0.75837	0.76701	0.77626	0.78606	0.79659	0.80783	0.81984	0.83268	0.84644	0.86118	0.87694	0.89381	0.91192	0.93135	0.95217	0.97451	0.99845	1.0242	1.05183	1.08154	1.11341	1.14768	1.18454	1.22413	1.26673	1.31251	1.36174	1.41472	1.47171	1.53296	1.59886	1.66968	1.7458	1.82763	1.91551	2.00981	2.111	2.21945	2.33555
0.6874	0.69154	0.69594	0.70061	0.70562	0.71093	0.7166	0.72265	0.7291	0.73598	0.74334	0.75118	0.75957	0.76858	0.77816	0.78843	0.79946	0.81122	0.82385	0.83737	0.85191	0.86746	0.88418	0.9021	0.9214	0.9421	0.96437	0.98829	1.01402	1.04174	1.07154	1.10362	1.13816	1.17539	1.21547	1.25865	1.3052	1.35535	1.40941	1.46768	1.53048	1.59815	1.67113	1.74969	1.83437	1.92548	2.02355	2.12899	2.24229	2.36385
0.68242	0.68635	0.69056	0.69503	0.6998	0.70492	0.71035	0.71616	0.72238	0.72902	0.73615	0.74373	0.75185	0.76062	0.76994	0.77997	0.79073	0.80224	0.81463	0.82791	0.84222	0.85755	0.87407	0.8918	0.91094	0.93151	0.95366	0.97753	1.00325	1.03101	1.0609	1.09316	1.12795	1.16551	1.20608	1.24985	1.2971	1.34819	1.40334	1.46294	1.5273	1.59684	1.67197	1.75311	1.84073	1.9353	2.03733	2.14729	2.26574	2.39314
0.67731	0.68103	0.68503	0.68928	0.69383	0.6987	0.70391	0.70948	0.71545	0.72183	0.72871	0.73603	0.7439	0.75236	0.76144	0.77118	0.78167	0.79293	0.80504	0.81807	0.8321	0.84722	0.86349	0.88102	0.89996	0.92038	0.9424	0.96616	0.99187	1.01961	1.04957	1.08197	1.11701	1.15489	1.19588	1.24026	1.28823	1.34021	1.39646	1.4574	1.52335	1.59482	1.67218	1.75598	1.8467	1.94486	2.05108	2.16586	2.28983	2.4235
0.67206	0.67558	0.67934	0.68338	0.68768	0.69233	0.69728	0.7026	0.70832	0.71443	0.72102	0.72809	0.73567	0.74384	0.75263	0.76209	0.77228	0.78325	0.79506	0.80782	0.82157	0.83643	0.85245	0.86973	0.88848	0.90869	0.93056	0.95421	0.97983	1.00754	1.03756	1.07007	1.10531	1.14348	1.1849	1.22981	1.27851	1.33136	1.3887	1.45097	1.51854	1.59192	1.6716	1.75813	1.85207	1.95402	2.06466	2.18461	2.31449	2.45497
0.66668	0.66999	0.67352	0.67732	0.68139	0.68577	0.69047	0.69554	0.70098	0.70682	0.71311	0.71989	0.72717	0.73506	0.74353	0.75269	0.76257	0.77323	0.78474	0.79717	0.81064	0.82519	0.84093	0.85798	0.87644	0.89645	0.91812	0.94162	0.96712	0.99479	1.0248	1.05741	1.09279	1.13124	1.17304	1.21848	1.26785	1.32158	1.37999	1.44358	1.51278	1.58813	1.67013	1.75948	1.85673	1.96266	2.07793	2.20337	2.33966	2.48754
0.66118	0.66427	0.66756	0.67112	0.67494	0.67907	0.68349	0.68828	0.69344	0.699	0.70499	0.71145	0.71844	0.72599	0.73415	0.74297	0.75253	0.76285	0.77402	0.78615	0.79929	0.81351	0.82893	0.84571	0.86389	0.88363	0.9051	0.9284	0.95374	0.98132	1.0113	1.04392	1.07946	1.11812	1.16026	1.20618	1.2562	1.31077	1.37022	1.43514	1.50593	1.58325	1.66765	1.75985	1.86054	1.97058	2.09076	2.222	2.3652	2.52116
0.65559	0.65844	0.66148	0.66479	0.66836	0.67221	0.67636	0.68086	0.68572	0.69096	0.69664	0.7028	0.70946	0.71668	0.7245	0.73297	0.74217	0.75214	0.76296	0.77471	0.78752	0.80139	0.81649	0.83291	0.85079	0.87024	0.89144	0.91452	0.93966	0.96712	0.99703	1.02963	1.06524	1.10411	1.14653	1.19289	1.24351	1.29888	1.35936	1.42555	1.49794	1.57718	1.66396	1.75904	1.86325	1.97755	2.10286	2.24028	2.3909	2.55574
0.64989	0.65249	0.65529	0.65833	0.66164	0.66521	0.66907	0.67328	0.67783	0.68277	0.68811	0.69393	0.70024	0.70711	0.71457	0.72269	0.73149	0.7411	0.75155	0.76292	0.77533	0.78884	0.80356	0.81963	0.83716	0.85629	0.87719	0.89998	0.9249	0.95217	0.98194	1.0145	1.05013	1.08914	1.1318	1.17854	1.22972	1.28581	1.34727	1.41469	1.48865	1.56982	1.65896	1.75695	1.86466	1.98327	2.11389	2.25784	2.41643	2.59096
0.64409	0.64644	0.64899	0.65178	0.65477	0.65807	0.66164	0.66552	0.66976	0.67438	0.67939	0.68486	0.6908	0.6973	0.70438	0.71212	0.72054	0.72974	0.73979	0.75074	0.76274	0.77585	0.79016	0.80585	0.82299	0.84175	0.86231	0.88478	0.90943	0.93645	0.96605	0.9985	1.0341	1.07316	1.11605	1.16308	1.21477	1.27154	1.33391	1.40249	1.47795	1.56098	1.65244	1.75327	1.86453	1.98747	2.12349	2.27414	2.4412	2.62631
0.63821	0.6403	0.64259	0.6451	0.64781	0.65079	0.65408	0.65763	0.66154	0.66582	0.67048	0.67557	0.68116	0.68726	0.69395	0.70126	0.70929	0.71806	0.72768	0.7382	0.74975	0.76242	0.77632	0.79156	0.80828	0.82663	0.84678	0.86891	0.89324	0.91996	0.94932	0.98163	1.01713	1.05619	1.09918	1.1465	1.19857	1.25597	1.31918	1.38885	1.46572	1.55055	1.64421	1.7478	1.86251	1.98973	2.13112	2.28863	2.46449	2.66093
0.63224	0.63407	0.6361	0.63831	0.64074	0.64344	0.64638	0.64962	0.65318	0.65709	0.66139	0.6661	0.67131	0.67702	0.68328	0.69017	0.69775	0.70609	0.71524	0.72531	0.73639	0.74858	0.762	0.77678	0.79304	0.81094	0.83066	0.85236	0.87632	0.90269	0.93175	0.96383	0.99917	1.03818	1.0812	1.12869	1.18111	1.23903	1.30299	1.37369	1.45187	1.53837	1.63416	1.74035	1.85829	1.98959	2.13614	2.30037	2.48515	2.69365
0.62622	0.62779	0.62953	0.63144	0.63358	0.63597	0.63857	0.64148	0.6447	0.64823	0.65214	0.65647	0.66126	0.66656	0.67238	0.67883	0.68595	0.69382	0.7025	0.71206	0.72266	0.73436	0.74726	0.76151	0.77728	0.79468	0.81391	0.83516	0.85867	0.88463	0.91333	0.9451	0.98023	1.0191	1.06209	1.10968	1.16234	1.2207	1.28529	1.35689	1.43629	1.52432	1.6221	1.73072	1.85165	1.98665	2.13791	2.30836	2.50177	2.72283
0.62012	0.62143	0.62289	0.62451	0.62634	0.62839	0.63066	0.63323	0.63608	0.63924	0.64275	0.64668	0.65104	0.6559	0.66128	0.66726	0.67389	0.68127	0.68944	0.69849	0.70855	0.71971	0.73208	0.74579	0.761	0.77784	0.79655	0.81729	0.84029	0.86579	0.89406	0.92545	0.96028	0.99891	1.04176	1.08935	1.14218	1.20087	1.26602	1.33842	1.41889	1.50833	1.60789	1.71873	1.84233	1.98052	2.13564	2.31114	2.51196	2.74551
0.614	0.61501	0.61619	0.61753	0.61902	0.62074	0.62267	0.62488	0.62735	0.63012	0.63323	0.63674	0.64066	0.64506	0.64998	0.65548	0.66161	0.66846	0.67609	0.68461	0.6941	0.70469	0.71647	0.72961	0.74421	0.76046	0.77859	0.79874	0.82119	0.84616	0.87394	0.90486	0.9393	0.97761	1.02027	1.06776	1.12061	1.17951	1.24509	1.31816	1.39958	1.49032	1.5915	1.70432	1.83024	1.97103	2.12889	2.30732	2.51228	2.75532
0.60784	0.60857	0.60944	0.61048	0.61165	0.61304	0.61461	0.61644	0.61853	0.62091	0.6236	0.62668	0.63016	0.63407	0.63849	0.6435	0.64911	0.65541	0.66249	0.67043	0.67934	0.6893	0.70048	0.71299	0.72694	0.74256	0.76003	0.77955	0.80137	0.82573	0.85294	0.88333	0.91729	0.95519	0.99752	1.04481	1.09759	1.15659	1.22246	1.29608	1.37831	1.4702	1.57288	1.68754	1.81553	1.9584	2.11786	2.29621	2.49838	2.73906
0.60165	0.60209	0.60267	0.60336	0.60423	0.60528	0.6065	0.60793	0.60963	0.61161	0.61387	0.6165	0.61951	0.62296	0.62686	0.63134	0.63641	0.64214	0.64864	0.65598	0.66425	0.67359	0.6841	0.69594	0.70922	0.72415	0.74093	0.75974	0.78088	0.80456	0.83112	0.86089	0.89425	0.93164	0.97355	1.0205	1.07309	1.13206	1.19809	1.27212	1.35505	1.44795	1.55202	1.66846	1.79853	1.94348	2.1041	2.2801	2.46949	2.67573
0.59545	0.5956	0.59587	0.59624	0.59677	0.59747	0.59833	0.59938	0.60066	0.60223	0.60406	0.60624	0.60876	0.6117	0.61511	0.61902	0.62353	0.62868	0.63457	0.64128	0.64889	0.65755	0.66737	0.67847	0.69104	0.70522	0.72125	0.73931	0.75969	0.78261	0.80843	0.8375	0.8702	0.90698	0.94833	0.99482	1.04708	1.10585	1.17188	1.24616	1.32965	1.42345	1.52882	1.64707	1.7795	1.92736	2.09109	2.26805	2.44352	2.56872
0.58923	0.5891	0.58905	0.58912	0.5893	0.58964	0.59013	0.59079	0.59168	0.5928	0.59419	0.5959	0.59792	0.60035	0.60324	0.60658	0.6105	0.61505	0.6203	0.62635	0.63329	0.64123	0.65031	0.66068	0.67246	0.68587	0.70106	0.71831	0.73786	0.75997	0.78496	0.81322	0.84513	0.8812	0.92187	0.96778	1.01955	1.07798	1.14386	1.2182	1.30206	1.39664	1.50325	1.62331	1.75835	1.91016	2.08121	2.27404	2.48132	2.64158
0.58305	0.58261	0.58226	0.58198	0.58182	0.5818	0.58192	0.58219	0.58265	0.58334	0.58427	0.5855	0.58702	0.58893	0.59125	0.59403	0.59734	0.60127	0.60586	0.61123	0.61744	0.62465	0.63296	0.64252	0.6535	0.66604	0.6804	0.69675	0.7154	0.73662	0.76071	0.78807	0.8191	0.85429	0.89418	0.93936	0.99049	1.04839	1.11392	1.18812	1.27214	1.3673	1.47505	1.59687	1.73436	1.88955	2.06763	2.28647	2.59053	2.97006
0.57688	0.57614	0.57546	0.57487	0.57436	0.57397	0.5737	0.57359	0.57361	0.57387	0.57433	0.57507	0.57608	0.57746	0.57921	0.58139	0.58408	0.58736	0.59127	0.59593	0.60142	0.60785	0.61536	0.62408	0.63418	0.64584	0.65926	0.67469	0.69235	0.7126	0.73571	0.76208	0.79213	0.82638	0.86532	0.9096	0.95993	1.01711	1.08205	1.15584	1.23975	1.33522	1.4439	1.56742	1.70702	1.86264	2.03411	2.24612	2.74741	0.96367
0.57074	0.5697	0.56871	0.56778	0.56693	0.56617	0.56552	0.56501	0.5646	0.5644	0.5644	0.56463	0.56513	0.56596	0.56713	0.56871	0.57076	0.57337	0.57658	0.58051	0.58523	0.59087	0.59753	0.60538	0.61457	0.6253	0.63774	0.65215	0.6688	0.68797	0.71	0.7353	0.76426	0.79741	0.83529	0.87853	0.92787	0.98412	1.04824	1.12135	1.2048	1.30018	1.40957	1.53509	1.67845	1.83594	1.98039	2.00031	1.59378	0.29095
0.56465	0.56331	0.56201	0.56074	0.55954	0.55841	0.55738	0.55645	0.55563	0.55494	0.55449	0.5542	0.55418	0.55445	0.55503	0.556	0.55739	0.55931	0.56181	0.56499	0.56891	0.57371	0.57952	0.58645	0.5947	0.60443	0.61585	0.62919	0.64475	0.66278	0.68366	0.70776	0.73554	0.76748	0.80416	0.84623	0.89439	0.94951	1.01253	1.08459	1.16709	1.26179	1.37117	1.49893	1.65109	1.83728	2.06179	2.23282	0.46858	0.07911
0.55863	0.55699	0.55536	0.55377	0.55221	0.55072	0.54929	0.54795	0.54669	0.54557	0.54462	0.54382	0.54327	0.54296	0.54295	0.54329	0.54403	0.54524	0.54701	0.54941	0.55252	0.55646	0.56137	0.56736	0.57462	0.58333	0.59366	0.60587	0.62027	0.63711	0.65673	0.67957	0.70603	0.73668	0.77201	0.81275	0.85959	0.91336	0.97502	1.04568	1.12664	1.21967	1.32723	1.45362	1.60864	1.82572	2.28325	0.78261	0.05708	0.06899
0.55267	0.55074	0.54879	0.54686	0.54495	0.54311	0.54127	0.53952	0.53783	0.53627	0.53481	0.53351	0.53241	0.53154	0.53093	0.53062	0.53069	0.5312	0.53221	0.53379	0.53609	0.53914	0.54313	0.54814	0.55437	0.562	0.57123	0.58226	0.59541	0.61099	0.6293	0.65078	0.67583	0.70505	0.73894	0.7782	0.82357	0.87584	0.93593	1.00491	1.08386	1.17419	1.27761	1.39603	1.52768	1.63641	1.46175	0.26341	0.06756	0.06987
0.54681	0.54458	0.54233	0.54007	0.5378	0.53559	0.53335	0.5312	0.52908	0.52705	0.52511	0.5233	0.52165	0.52019	0.51897	0.51803	0.51742	0.5172	0.51746	0.51823	0.51967	0.52183	0.52485	0.52888	0.53405	0.54054	0.5486	0.55842	0.57028	0.58451	0.60142	0.62145	0.64502	0.6727	0.70503	0.7427	0.78645	0.83711	0.8955	0.96262	1.03936	1.12669	1.22582	1.33992	1.48484	1.77225	0.58091	0.07585	0.07135	0.0712
0.54104	0.53851	0.53597	0.53338	0.53077	0.52817	0.52556	0.52299	0.52044	0.51794	0.51553	0.51319	0.51101	0.50897	0.50713	0.50553	0.50425	0.50329	0.50277	0.50274	0.50329	0.50453	0.50659	0.50959	0.51368	0.51903	0.52586	0.53441	0.54493	0.55774	0.57321	0.59169	0.61367	0.63972	0.67038	0.70635	0.74839	0.79734	0.85404	0.91937	0.99403	1.07836	1.17169	1.26902	1.33663	1.16613	0.22185	0.07128	0.07132	0.07154
0.5354	0.53257	0.52972	0.52681	0.52387	0.52089	0.51791	0.51493	0.51194	0.50898	0.50609	0.50324	0.50051	0.49788	0.49544	0.4932	0.49121	0.48952	0.48822	0.48737	0.48705	0.48734	0.48841	0.49035	0.49334	0.49751	0.50309	0.51033	0.51946	0.5308	0.54473	0.56162	0.58192	0.60623	0.6351	0.66929	0.70952	0.75669	0.81172	0.87551	0.94873	1.03159	1.12469	1.23794	1.45992	0.47623	0.07136	0.0702	0.07071	0.07137
0.5299	0.52678	0.52362	0.52039	0.5171	0.51378	0.5104	0.50702	0.5036	0.5002	0.49681	0.49347	0.49018	0.48698	0.48393	0.48104	0.47836	0.47593	0.47383	0.47215	0.47094	0.47031	0.47037	0.47124	0.4731	0.47606	0.48038	0.48624	0.49395	0.50378	0.5161	0.53131	0.54987	0.57234	0.59933	0.63157	0.66987	0.71521	0.7686	0.83114	0.90359	0.98526	1.06985	1.12446	0.97544	0.18769	0.06576	0.06857	0.07009	0.07113
0.52453	0.52114	0.51767	0.51413	0.51051	0.50684	0.50308	0.49929	0.49546	0.49161	0.48774	0.48389	0.48006	0.47629	0.47263	0.46909	0.46572	0.46255	0.45968	0.45716	0.45506	0.45348	0.45253	0.45232	0.45302	0.45477	0.45779	0.46226	0.4685	0.47678	0.48743	0.50092	0.51763	0.53818	0.56318	0.59336	0.62959	0.67292	0.72458	0.78615	0.85942	0.94647	1.05372	1.24573	0.40533	0.06417	0.06655	0.06866	0.07009	0.07113
0.51932	0.51566	0.5119	0.50804	0.50411	0.50008	0.49595	0.49177	0.48753	0.48324	0.4789	0.47455	0.47019	0.46586	0.46158	0.4574	0.45335	0.44944	0.4458	0.44244	0.43945	0.43691	0.43495	0.43366	0.4332	0.43372	0.4354	0.43848	0.44322	0.44989	0.45885	0.47052	0.48535	0.50388	0.52677	0.55476	0.58872	0.62976	0.6793	0.73935	0.81284	0.90097	0.97699	0.84345	0.15937	0.06275	0.06758	0.06944	0.07051	0.07133
0.51428	0.51035	0.50632	0.50216	0.49789	0.49353	0.48905	0.48448	0.47983	0.4751	0.47031	0.46546	0.46059	0.4557	0.45083	0.446	0.44128	0.43665	0.43223	0.42805	0.42416	0.42069	0.4177	0.41534	0.41371	0.41299	0.41333	0.415	0.41821	0.42324	0.43048	0.4403	0.45316	0.46962	0.49029	0.51595	0.54744	0.58582	0.63248	0.68983	0.76434	0.88229	1.18168	0.46219	0.10322	0.07563	0.07157	0.07096	0.07117	0.07162
0.50943	0.50524	0.50093	0.49647	0.4919	0.48721	0.48238	0.47744	0.47239	0.46724	0.46199	0.45667	0.45129	0.44585	0.44039	0.43495	0.42954	0.42423	0.41903	0.41403	0.40926	0.40486	0.40086	0.39741	0.39463	0.39265	0.39167	0.3919	0.39358	0.39696	0.40244	0.41038	0.42123	0.43555	0.45396	0.47718	0.50606	0.54149	0.58431	0.63477	0.69034	0.73845	0.74989	0.33272	0.09658	0.07745	0.07302	0.07176	0.07157	0.07181
0.50478	0.50035	0.49575	0.49101	0.48614	0.48113	0.47598	0.47066	0.46523	0.45967	0.45398	0.4482	0.44232	0.43634	0.43032	0.42427	0.41821	0.41218	0.40624	0.40044	0.39482	0.38947	0.3845	0.37997	0.37603	0.37283	0.37053	0.36931	0.36945	0.3712	0.37489	0.38092	0.38972	0.40187	0.41795	0.43873	0.46502	0.49769	0.53758	0.58489	0.63575	0.66072	0.51272	0.1066	0.06572	0.0713	0.07169	0.07153	0.07156	0.07182
0.50034	0.49566	0.49081	0.4858	0.48064	0.47533	0.46984	0.46418	0.45838	0.45242	0.44631	0.44008	0.43371	0.42721	0.42065	0.41399	0.40732	0.40059	0.39393	0.38733	0.38088	0.37462	0.36867	0.3631	0.35802	0.3536	0.34998	0.34736	0.34596	0.34605	0.34797	0.35208	0.35883	0.36876	0.38249	0.40079	0.4245	0.45463	0.49242	0.54101	0.61521	0.80232	0.32616	0.0847	0.07138	0.07096	0.07105	0.07115	0.07136	0.0717
0.49613	0.49121	0.48612	0.48085	0.47542	0.4698	0.46399	0.45802	0.45184	0.44551	0.439	0.43233	0.4255	0.4185	0.4114	0.40418	0.39688	0.38951	0.38212	0.37477	0.3675	0.36036	0.35345	0.34685	0.34066	0.33505	0.33013	0.32612	0.32321	0.32167	0.32183	0.32403	0.32871	0.33641	0.34777	0.36354	0.38464	0.41202	0.44599	0.48415	0.51537	0.51811	0.24888	0.08536	0.07227	0.07054	0.07047	0.07072	0.07107	0.0715
0.49214	0.487	0.48169	0.47616	0.47047	0.46456	0.45846	0.45218	0.44566	0.43895	0.43206	0.42497	0.4177	0.41023	0.40261	0.39484	0.38696	0.37895	0.37089	0.36279	0.35473	0.34675	0.33891	0.33132	0.32407	0.31728	0.3111	0.30573	0.30134	0.2982	0.29661	0.29691	0.29954	0.305	0.31393	0.32715	0.34571	0.37098	0.4043	0.44369	0.46513	0.35674	0.07741	0.05824	0.06631	0.06867	0.06963	0.07023	0.07075	0.07126
0.4884	0.48306	0.47752	0.47177	0.46582	0.45966	0.45327	0.44668	0.43985	0.4328	0.42554	0.41804	0.41035	0.40244	0.39433	0.38603	0.37759	0.36898	0.36027	0.35147	0.34265	0.33384	0.32513	0.31657	0.30829	0.30038	0.29299	0.28628	0.28047	0.27577	0.27248	0.27093	0.27152	0.27476	0.28123	0.29173	0.30744	0.3305	0.36595	0.42967	0.58711	0.19893	0.06429	0.06414	0.06686	0.06832	0.0692	0.06986	0.07046	0.07105
0.48491	0.47938	0.47364	0.46767	0.46149	0.45509	0.44842	0.44154	0.43442	0.42706	0.41944	0.41157	0.40349	0.39515	0.38657	0.37779	0.36881	0.35964	0.35031	0.34085	0.3313	0.32172	0.31217	0.3027	0.29343	0.28444	0.27589	0.26791	0.26071	0.25452	0.24959	0.24624	0.24488	0.24593	0.24993	0.25753	0.26959	0.28742	0.31376	0.35565	0.4329	0.27521	0.09363	0.07353	0.06927	0.06868	0.06903	0.0696	0.07023	0.07086
0.4817	0.47598	0.47006	0.46388	0.4575	0.45085	0.44394	0.43681	0.42938	0.42173	0.41378	0.40559	0.39712	0.38838	0.3794	0.37014	0.36066	0.35095	0.34105	0.33096	0.32075	0.31043	0.30008	0.28975	0.27955	0.26955	0.25989	0.25073	0.24221	0.23459	0.22809	0.22304	0.2198	0.21878	0.22044	0.22527	0.23366	0.24568	0.26065	0.27685	0.29638	0.16649	0.08328	0.0707	0.06831	0.06816	0.06866	0.06933	0.07003	0.0707
0.47875	0.47287	0.46678	0.46041	0.45383	0.44698	0.43984	0.43247	0.42479	0.41684	0.4086	0.4001	0.39128	0.38217	0.37279	0.36311	0.35318	0.34297	0.33252	0.32186	0.31102	0.30002	0.28893	0.27782	0.26673	0.25579	0.24509	0.2348	0.22506	0.21609	0.20813	0.20148	0.19648	0.19355	0.19313	0.19565	0.20134	0.20965	0.2179	0.21865	0.20098	0.06919	0.0544	0.06249	0.06548	0.06706	0.06816	0.06907	0.06987	0.0706
0.4761	0.47007	0.46381	0.45729	0.45051	0.44347	0.43614	0.42854	0.42062	0.41242	0.40393	0.39512	0.38599	0.37656	0.3668	0.35674	0.34639	0.33573	0.32479	0.3136	0.30219	0.29056	0.2788	0.26694	0.25506	0.24324	0.23158	0.22025	0.20937	0.19916	0.18984	0.18171	0.1751	0.17043	0.16818	0.16889	0.17306	0.18077	0.18998	0.18928	0.13408	0.05895	0.05356	0.06051	0.06431	0.0665	0.06791	0.06896	0.06982	0.07057
0.47374	0.46758	0.46117	0.45451	0.44757	0.44034	0.43285	0.42503	0.41692	0.40848	0.39975	0.39069	0.38127	0.37154	0.36146	0.35105	0.34032	0.32926	0.31788	0.30621	0.29428	0.28209	0.26972	0.25718	0.24458	0.23197	0.21946	0.20717	0.19526	0.1839	0.17334	0.16383	0.15575	0.14948	0.14556	0.14467	0.14783	0.15689	0.17698	0.22918	0.09055	0.05668	0.05888	0.06234	0.06496	0.06679	0.06809	0.06909	0.06991	0.07063
0.47168	0.46541	0.45887	0.45207	0.445	0.43762	0.42995	0.42197	0.41368	0.40505	0.3961	0.3868	0.37715	0.36715	0.35679	0.34606	0.335	0.32357	0.31182	0.29972	0.28733	0.27465	0.26173	0.24863	0.23536	0.22205	0.20877	0.19564	0.1828	0.17043	0.15876	0.14802	0.13858	0.13083	0.1253	0.12268	0.12396	0.1308	0.14622	0.17588	0.10947	0.06721	0.06499	0.06548	0.0666	0.06769	0.06862	0.06943	0.07014	0.07079
0.46993	0.46355	0.45691	0.45001	0.4428	0.4353	0.42749	0.41937	0.41091	0.40212	0.39298	0.38349	0.37363	0.3634	0.35279	0.34182	0.33046	0.31873	0.30663	0.29418	0.28139	0.26829	0.2549	0.24129	0.22747	0.21355	0.1996	0.18574	0.1721	0.15884	0.14619	0.13438	0.12375	0.11467	0.10766	0.10333	0.10254	0.10644	0.1166	0.13469	0.09355	0.07113	0.0689	0.06824	0.06837	0.06881	0.06935	0.0699	0.07045	0.071
0.46848	0.46202	0.4553	0.4483	0.441	0.43339	0.42547	0.41723	0.40863	0.3997	0.39042	0.38077	0.37073	0.36031	0.34951	0.33831	0.32672	0.31473	0.30236	0.28961	0.27649	0.26303	0.24926	0.23521	0.22094	0.20651	0.19201	0.17754	0.16322	0.14923	0.13576	0.12305	0.11142	0.10122	0.09294	0.08717	0.08464	0.08628	0.09323	0.10666	0.08709	0.0734	0.0714	0.07033	0.06991	0.06989	0.07009	0.07041	0.0708	0.07124
0.46735	0.46084	0.45403	0.44697	0.43958	0.43189	0.42389	0.41554	0.40686	0.39781	0.38841	0.37864	0.36846	0.35789	0.34694	0.33557	0.32379	0.3116	0.29901	0.28603	0.27266	0.25891	0.24483	0.23046	0.21583	0.20099	0.18606	0.1711	0.15625	0.14167	0.12755	0.11413	0.1017	0.09063	0.08138	0.0745	0.07072	0.07086	0.07594	0.08701	0.08334	0.07496	0.07306	0.07182	0.07111	0.0708	0.07075	0.07088	0.07113	0.07147
0.46655	0.45999	0.45313	0.44601	0.43858	0.43083	0.42275	0.41434	0.40558	0.39646	0.38697	0.37711	0.36683	0.35616	0.34509	0.3336	0.32169	0.30935	0.29661	0.28346	0.2699	0.25595	0.24165	0.22704	0.21214	0.19703	0.18177	0.16647	0.15123	0.13623	0.12164	0.1077	0.09471	0.08302	0.07308	0.06547	0.06086	0.06009	0.06409	0.07383	0.08083	0.07597	0.07413	0.07281	0.07195	0.07146	0.07125	0.07124	0.07139	0.07165
0.46606	0.45947	0.45259	0.44543	0.43797	0.43019	0.42207	0.41362	0.40481	0.39565	0.38611	0.37618	0.36586	0.35512	0.34398	0.33241	0.32043	0.308	0.29516	0.2819	0.26824	0.25417	0.23974	0.22498	0.20992	0.19463	0.17919	0.16367	0.14821	0.13294	0.11808	0.10383	0.0905	0.07843	0.0681	0.06006	0.055	0.05373	0.05717	0.06623	0.0794	0.07653	0.07473	0.07338	0.07244	0.07186	0.07156	0.07148	0.07156	0.07177
0.4659	0.45929	0.45241	0.44525	0.43776	0.42996	0.42184	0.41338	0.40456	0.39538	0.38582	0.37586	0.36553	0.35478	0.3436	0.33202	0.32	0.30754	0.29468	0.28138	0.26769	0.25358	0.2391	0.22429	0.20918	0.19383	0.17832	0.16274	0.1472	0.13185	0.11689	0.10254	0.08909	0.0769	0.06644	0.05826	0.05306	0.05163	0.05489	0.06375	0.07893	0.07672	0.07493	0.07357	0.07261	0.07199	0.07167	0.07156	0.07162	0.07181
0.46607	0.45946	0.4526	0.44543	0.43796	0.43018	0.42207	0.41362	0.40482	0.39565	0.3861	0.37617	0.36586	0.35513	0.34398	0.33241	0.32042	0.30799	0.29517	0.2819	0.26824	0.25418	0.23974	0.22498	0.20993	0.19463	0.17919	0.16367	0.14821	0.13295	0.11808	0.10383	0.09049	0.07844	0.0681	0.06006	0.055	0.05373	0.05717	0.06623	0.0794	0.07653	0.07473	0.07338	0.07244	0.07186	0.07156	0.07147	0.07156	0.07177
0.46655	0.45998	0.45314	0.446	0.43857	0.43083	0.42276	0.41434	0.40559	0.39647	0.38697	0.3771	0.36683	0.35617	0.34509	0.33359	0.32169	0.30935	0.29662	0.28345	0.2699	0.25595	0.24166	0.22703	0.21215	0.19702	0.18177	0.16647	0.15124	0.13623	0.12164	0.10771	0.09471	0.08302	0.07308	0.06547	0.06086	0.06009	0.06409	0.07383	0.08084	0.07597	0.07413	0.07281	0.07195	0.07146	0.07125	0.07124	0.07139	0.07165
0.46736	0.46084	0.45404	0.44695	0.43958	0.4319	0.42388	0.41554	0.40687	0.39783	0.3884	0.37863	0.36846	0.35791	0.34693	0.33557	0.32379	0.3116	0.29902	0.28602	0.27265	0.25891	0.24483	0.23045	0.21583	0.20099	0.18606	0.1711	0.15626	0.14168	0.12756	0.11413	0.1017	0.09063	0.08138	0.07451	0.07072	0.07087	0.07594	0.087	0.08334	0.07496	0.07306	0.07182	0.07111	0.0708	0.07075	0.07088	0.07113	0.07146
0.46849	0.46203	0.4553	0.44829	0.44099	0.43339	0.42546	0.41722	0.40864	0.39971	0.39041	0.38076	0.37073	0.36032	0.34951	0.33831	0.32672	0.31473	0.30236	0.2896	0.27649	0.26304	0.24925	0.23521	0.22095	0.20652	0.19202	0.17754	0.16323	0.14923	0.13576	0.12305	0.11141	0.10122	0.09294	0.08717	0.08464	0.08628	0.09323	0.10666	0.08709	0.0734	0.0714	0.07033	0.06992	0.06989	0.07009	0.07042	0.0708	0.07123
0.46993	0.46355	0.45691	0.44999	0.4428	0.4353	0.42749	0.41937	0.41092	0.40212	0.39298	0.38348	0.37363	0.3634	0.3528	0.34181	0.33046	0.31873	0.30663	0.29418	0.2814	0.26829	0.25489	0.24128	0.22748	0.21355	0.19961	0.18575	0.1721	0.15885	0.14619	0.13438	0.12375	0.11468	0.10765	0.10334	0.10255	0.10644	0.1166	0.13468	0.09355	0.07113	0.0689	0.06824	0.06837	0.06881	0.06935	0.06991	0.07045	0.071
0.47168	0.46541	0.45887	0.45207	0.44499	0.43761	0.42994	0.42198	0.41368	0.40506	0.3961	0.38679	0.37714	0.36715	0.35679	0.34607	0.335	0.32358	0.31181	0.29973	0.28733	0.27465	0.26173	0.24862	0.23537	0.22205	0.20878	0.19565	0.1828	0.17044	0.15875	0.14802	0.13858	0.13083	0.1253	0.12268	0.12397	0.13081	0.14621	0.17588	0.10947	0.06721	0.06499	0.06548	0.0666	0.06768	0.06862	0.06943	0.07014	0.07078
0.47373	0.46758	0.46118	0.4545	0.44756	0.44034	0.43283	0.42503	0.41691	0.4085	0.39976	0.39068	0.38127	0.37154	0.36147	0.35105	0.34031	0.32925	0.31788	0.30621	0.29428	0.28208	0.26972	0.25719	0.24458	0.23198	0.21946	0.20717	0.19526	0.18391	0.17334	0.16384	0.15575	0.14948	0.14556	0.14467	0.14783	0.15689	0.17697	0.22918	0.09055	0.05668	0.05888	0.06234	0.06496	0.06678	0.06809	0.06909	0.06991	0.07063
0.4761	0.47007	0.46382	0.45729	0.45051	0.44346	0.43615	0.42852	0.42063	0.41244	0.40393	0.39511	0.38599	0.37656	0.36681	0.35675	0.34637	0.33573	0.32479	0.3136	0.30219	0.29056	0.2788	0.26694	0.25506	0.24325	0.23159	0.22025	0.20938	0.19916	0.18984	0.18171	0.1751	0.17043	0.16818	0.16889	0.17306	0.18077	0.18997	0.18928	0.13408	0.05896	0.05355	0.06051	0.06431	0.06649	0.06791	0.06896	0.06982	0.07057
0.47876	0.47288	0.46676	0.46043	0.45382	0.44697	0.43985	0.43245	0.42479	0.41685	0.40861	0.40009	0.39128	0.38217	0.37279	0.36312	0.35317	0.34297	0.33253	0.32187	0.31102	0.30003	0.28894	0.27781	0.26674	0.2558	0.24509	0.23481	0.22507	0.21609	0.20814	0.20149	0.19649	0.19355	0.19314	0.19566	0.20134	0.20965	0.2179	0.21864	0.20098	0.06919	0.05439	0.06249	0.06548	0.06706	0.06816	0.06907	0.06987	0.0706
0.4817	0.47598	0.47005	0.46389	0.45749	0.45085	0.44395	0.43679	0.4294	0.42171	0.41379	0.4056	0.39712	0.38837	0.37939	0.37014	0.36066	0.35095	0.34104	0.33096	0.32074	0.31043	0.30008	0.28975	0.27955	0.26956	0.25989	0.25072	0.24221	0.23458	0.2281	0.22305	0.2198	0.21877	0.22044	0.22526	0.23366	0.24568	0.26066	0.27685	0.29638	0.16649	0.08327	0.07069	0.06831	0.06816	0.06866	0.06933	0.07003	0.0707
0.48491	0.47938	0.47363	0.46768	0.46148	0.45508	0.44843	0.44154	0.43442	0.42704	0.41944	0.41159	0.40348	0.39513	0.38659	0.37779	0.36881	0.35963	0.3503	0.34085	0.3313	0.32173	0.31217	0.3027	0.29344	0.28446	0.27589	0.26793	0.26072	0.25452	0.24959	0.24625	0.24486	0.24592	0.24993	0.25753	0.26958	0.28742	0.31376	0.35565	0.43291	0.27521	0.09363	0.07353	0.06927	0.06868	0.06902	0.0696	0.07023	0.07085
0.48839	0.48307	0.47751	0.47177	0.46582	0.45966	0.45328	0.44668	0.43985	0.43281	0.42554	0.41805	0.41034	0.40243	0.39434	0.38603	0.37759	0.36898	0.36027	0.35148	0.34265	0.33385	0.32513	0.31658	0.3083	0.30038	0.29299	0.28629	0.28046	0.27577	0.27248	0.27093	0.27152	0.27476	0.28124	0.29174	0.30745	0.33049	0.36596	0.42967	0.58711	0.19893	0.06429	0.06413	0.06686	0.06832	0.0692	0.06986	0.07046	0.07105
0.49213	0.48701	0.48168	0.47616	0.47047	0.46457	0.45848	0.45218	0.44567	0.43897	0.43206	0.42497	0.41769	0.41024	0.40262	0.39484	0.38696	0.37896	0.37089	0.3628	0.35473	0.34676	0.33892	0.33133	0.32407	0.31729	0.31112	0.30572	0.30135	0.2982	0.29661	0.29692	0.29953	0.305	0.31394	0.32715	0.3457	0.37099	0.40433	0.44369	0.46514	0.35675	0.07741	0.05824	0.06631	0.06867	0.06963	0.07023	0.07075	0.07126
0.49612	0.4912	0.48612	0.48085	0.47542	0.46979	0.464	0.45802	0.45184	0.4455	0.439	0.43231	0.42549	0.41851	0.4114	0.40416	0.39687	0.38951	0.38213	0.37477	0.36749	0.36037	0.35344	0.34685	0.34067	0.33506	0.33014	0.32611	0.32321	0.32167	0.32183	0.32402	0.3287	0.33641	0.34776	0.36354	0.38466	0.41202	0.446	0.48414	0.51536	0.51811	0.24887	0.08536	0.07227	0.07054	0.07047	0.07072	0.07107	0.07149
0.50035	0.49564	0.49081	0.48581	0.48065	0.47532	0.46983	0.46419	0.45836	0.45243	0.44631	0.44006	0.43371	0.42723	0.42065	0.41399	0.40731	0.4006	0.39393	0.38734	0.38087	0.37463	0.36866	0.36309	0.35802	0.3536	0.34998	0.34735	0.34595	0.34606	0.34797	0.35208	0.35883	0.36876	0.38249	0.40079	0.42449	0.45462	0.49241	0.54099	0.61522	0.80233	0.32616	0.0847	0.07138	0.07096	0.07105	0.07115	0.07136	0.07169
0.50479	0.50034	0.49574	0.49102	0.48615	0.48114	0.47597	0.47067	0.46523	0.45968	0.45398	0.44819	0.44233	0.43635	0.43032	0.42427	0.41821	0.41219	0.40624	0.40044	0.39482	0.38948	0.38449	0.37998	0.37604	0.37284	0.37052	0.36931	0.36945	0.3712	0.37489	0.38092	0.38973	0.40186	0.41797	0.43874	0.46502	0.49769	0.53757	0.5849	0.63577	0.66072	0.51271	0.1066	0.06572	0.07131	0.07169	0.07153	0.07156	0.07181
0.50943	0.50524	0.50091	0.49647	0.49189	0.48722	0.48239	0.47743	0.4724	0.46725	0.46199	0.45667	0.45129	0.44585	0.44039	0.43496	0.42954	0.42423	0.41903	0.41403	0.40928	0.40485	0.40086	0.39741	0.39463	0.39265	0.39166	0.39191	0.39357	0.39698	0.40245	0.41038	0.42123	0.43555	0.45397	0.47719	0.50606	0.54149	0.58432	0.63478	0.69035	0.73845	0.7499	0.33274	0.09658	0.07745	0.07302	0.07176	0.07157	0.0718
0.51429	0.51035	0.5063	0.50215	0.49788	0.49353	0.48906	0.48448	0.47984	0.47511	0.4703	0.46546	0.46059	0.4557	0.45083	0.446	0.44127	0.43667	0.43222	0.42804	0.42416	0.42068	0.4177	0.41532	0.41372	0.41299	0.41333	0.415	0.4182	0.42325	0.43048	0.44029	0.45316	0.46961	0.4903	0.51595	0.54743	0.58583	0.63248	0.68982	0.76433	0.88228	1.18168	0.4622	0.10322	0.07563	0.07157	0.07096	0.07116	0.07161
0.51934	0.51565	0.51189	0.50805	0.50411	0.50006	0.49596	0.49178	0.48753	0.48323	0.47891	0.47453	0.4702	0.46586	0.46158	0.4574	0.45333	0.44945	0.44579	0.44244	0.43945	0.43692	0.43495	0.43367	0.43322	0.43372	0.4354	0.43849	0.44322	0.44989	0.45886	0.47051	0.48534	0.50387	0.52677	0.55474	0.58872	0.62976	0.67929	0.73936	0.81284	0.90097	0.97699	0.84343	0.15937	0.06275	0.06758	0.06944	0.07051	0.07133
0.52455	0.52114	0.51768	0.51413	0.51051	0.50682	0.50308	0.49929	0.49547	0.4916	0.48775	0.48389	0.48008	0.4763	0.47263	0.46909	0.46571	0.46256	0.45969	0.45716	0.45507	0.45348	0.45253	0.45234	0.45302	0.45477	0.45778	0.46227	0.46851	0.47677	0.48744	0.50089	0.51763	0.53818	0.56317	0.59336	0.6296	0.67292	0.72457	0.78614	0.8594	0.94647	1.05372	1.24574	0.40534	0.06417	0.06655	0.06866	0.07009	0.07113
0.5299	0.5268	0.52362	0.52039	0.5171	0.51377	0.5104	0.50701	0.50361	0.50019	0.49682	0.49347	0.49018	0.48699	0.48392	0.48104	0.47835	0.47593	0.47384	0.47215	0.47095	0.47031	0.47038	0.47126	0.47309	0.47606	0.48036	0.48625	0.49394	0.50378	0.5161	0.53132	0.54987	0.57235	0.59934	0.63158	0.66988	0.71521	0.7686	0.83114	0.90358	0.98528	1.06984	1.12447	0.97545	0.18769	0.06576	0.06857	0.07009	0.07113
0.53541	0.53259	0.52972	0.52682	0.52386	0.52089	0.5179	0.51492	0.51193	0.50899	0.50609	0.50324	0.5005	0.49789	0.49544	0.4932	0.49121	0.48953	0.48822	0.48736	0.48705	0.48736	0.48842	0.49036	0.49333	0.49751	0.5031	0.51033	0.51947	0.53081	0.54473	0.56161	0.58193	0.60623	0.63512	0.66927	0.7095	0.75668	0.81171	0.8755	0.94872	1.03158	1.1247	1.23795	1.45991	0.47623	0.07136	0.0702	0.07071	0.07136
0.54105	0.53852	0.53596	0.53338	0.53077	0.52815	0.52557	0.52298	0.52042	0.51796	0.51551	0.51319	0.51101	0.50897	0.50713	0.50554	0.50424	0.5033	0.50276	0.50275	0.50329	0.50455	0.5066	0.50958	0.51367	0.51903	0.52587	0.53442	0.54494	0.55774	0.57321	0.5917	0.6137	0.63971	0.67039	0.70636	0.74841	0.79733	0.85404	0.91937	0.99404	1.07835	1.17169	1.26904	1.33664	1.16614	0.22186	0.07128	0.07132	0.07153
0.5468	0.54457	0.54232	0.54008	0.53781	0.53556	0.53337	0.53119	0.52908	0.52705	0.52511	0.5233	0.52166	0.5202	0.51896	0.51803	0.51742	0.51721	0.51745	0.51825	0.51965	0.52183	0.52485	0.52887	0.53406	0.54055	0.5486	0.55841	0.57028	0.58451	0.60142	0.62146	0.64503	0.67267	0.70503	0.7427	0.78644	0.8371	0.89551	0.96262	1.03937	1.1267	1.22584	1.33992	1.48482	1.77223	0.5809	0.07585	0.07135	0.0712
0.55266	0.55072	0.54881	0.54687	0.54496	0.54309	0.54128	0.53952	0.53784	0.53626	0.53482	0.53352	0.53243	0.53153	0.53091	0.53062	0.5307	0.5312	0.5322	0.53381	0.53608	0.53916	0.54312	0.54816	0.55438	0.562	0.57122	0.58227	0.59543	0.61099	0.62929	0.65077	0.67582	0.70503	0.73895	0.7782	0.82355	0.87584	0.93592	1.00489	1.08386	1.17418	1.2776	1.39602	1.52768	1.6364	1.46177	0.26342	0.06757	0.06987
0.55861	0.55698	0.55537	0.55376	0.55222	0.55071	0.54929	0.54794	0.5467	0.54558	0.54461	0.54384	0.54328	0.54296	0.54295	0.5433	0.54405	0.54526	0.54701	0.5494	0.55252	0.55647	0.56136	0.56737	0.57463	0.58332	0.59366	0.60588	0.62027	0.63709	0.65673	0.67957	0.70603	0.73667	0.77202	0.81275	0.85957	0.91336	0.97503	1.04569	1.12667	1.21966	1.32722	1.45362	1.60862	1.82571	2.28324	0.78261	0.05708	0.06898
0.56463	0.56331	0.56201	0.56074	0.55954	0.55841	0.55738	0.55643	0.55563	0.55497	0.55447	0.55422	0.55418	0.55444	0.55504	0.55599	0.55741	0.55933	0.56181	0.56499	0.56891	0.57372	0.57952	0.58645	0.59471	0.60442	0.61586	0.6292	0.64474	0.66279	0.68366	0.70777	0.73554	0.7675	0.80417	0.84622	0.8944	0.94951	1.01252	1.08458	1.16707	1.26179	1.37116	1.49892	1.6511	1.83727	2.06182	2.23281	0.46858	0.07911
0.57071	0.56971	0.56872	0.56778	0.56692	0.56617	0.56552	0.56499	0.5646	0.56441	0.56439	0.56464	0.56512	0.56596	0.56714	0.5687	0.57077	0.57338	0.57658	0.5805	0.58521	0.59086	0.59753	0.60537	0.61456	0.62529	0.63774	0.65215	0.66879	0.68797	0.71001	0.73528	0.76424	0.79741	0.83528	0.87853	0.92787	0.98412	1.04823	1.12135	1.20478	1.3002	1.40955	1.53511	1.67844	1.83594	1.98041	2.00031	1.59381	0.29095
0.57687	0.57614	0.57547	0.57485	0.57436	0.57398	0.57369	0.57359	0.57362	0.57387	0.57434	0.57507	0.57608	0.57746	0.57921	0.58139	0.5841	0.58737	0.59127	0.59592	0.60141	0.60785	0.61536	0.62407	0.63418	0.64584	0.65927	0.67468	0.69236	0.71259	0.73572	0.76207	0.79213	0.82637	0.86531	0.90959	0.95992	1.01709	1.08203	1.15587	1.23977	1.33526	1.44393	1.56743	1.70706	1.86265	2.03414	2.24613	2.74741	0.96367
0.58304	0.58262	0.58224	0.58198	0.58182	0.5818	0.5819	0.58219	0.58266	0.58334	0.58427	0.58549	0.58703	0.58893	0.59126	0.59403	0.59735	0.60127	0.60585	0.61121	0.61744	0.62466	0.63298	0.64252	0.6535	0.66604	0.6804	0.69676	0.71541	0.73662	0.76071	0.78806	0.8191	0.85431	0.89418	0.93935	0.99049	1.04839	1.11393	1.18812	1.27213	1.36729	1.475	1.59683	1.73437	1.88955	2.06763	2.28647	2.59053	2.97006
0.58924	0.5891	0.58904	0.58912	0.58929	0.58963	0.59011	0.5908	0.59167	0.59281	0.59418	0.59588	0.59793	0.60037	0.60322	0.60657	0.61051	0.61506	0.62029	0.62634	0.63329	0.64123	0.65032	0.66066	0.67245	0.68585	0.70108	0.71832	0.73785	0.75996	0.78495	0.81322	0.84516	0.88119	0.92188	0.96778	1.01956	1.07799	1.14385	1.21819	1.30205	1.39663	1.50325	1.62333	1.75838	1.91016	2.0812	2.27404	2.48134	2.6416
0.59545	0.5956	0.59586	0.59625	0.59676	0.59745	0.59831	0.59939	0.60067	0.60223	0.60406	0.60622	0.60877	0.61171	0.6151	0.61903	0.62353	0.62869	0.63456	0.64127	0.6489	0.65756	0.66736	0.67847	0.69104	0.70523	0.72126	0.7393	0.75967	0.78262	0.80843	0.83751	0.87021	0.90697	0.94833	0.99482	1.0471	1.10584	1.17189	1.24616	1.32964	1.42346	1.52885	1.64708	1.77951	1.92733	2.09109	2.26804	2.44351	2.5687
0.60165	0.6021	0.60265	0.60337	0.60422	0.60526	0.60648	0.60795	0.60962	0.6116	0.61389	0.61649	0.61951	0.62296	0.62688	0.63135	0.6364	0.64215	0.64863	0.65597	0.66428	0.67358	0.68409	0.69592	0.70922	0.72415	0.74091	0.75974	0.78087	0.80456	0.8311	0.86088	0.89427	0.93164	0.97353	1.02048	1.07308	1.13203	1.19807	1.27209	1.35503	1.44795	1.55202	1.66843	1.79854	1.94347	2.10411	2.28008	2.46948	2.67572
0.60785	0.60858	0.60943	0.61047	0.61165	0.61302	0.61461	0.61644	0.61853	0.6209	0.62361	0.62667	0.63016	0.63408	0.6385	0.64349	0.6491	0.65541	0.66249	0.67042	0.67935	0.6893	0.70048	0.71297	0.72695	0.74258	0.76003	0.77956	0.80138	0.82573	0.85294	0.88335	0.9173	0.95518	0.99751	1.0448	1.09761	1.15658	1.22246	1.29609	1.37832	1.47022	1.57288	1.68754	1.81556	1.95841	2.11786	2.29619	2.49839	2.73905
0.61401	0.61504	0.61617	0.61751	0.61903	0.62073	0.62267	0.62488	0.62734	0.63012	0.63324	0.63674	0.64067	0.64508	0.64999	0.65548	0.66162	0.66847	0.6761	0.6846	0.69412	0.70469	0.71648	0.72961	0.74422	0.76049	0.77858	0.79875	0.82119	0.84616	0.87394	0.90487	0.9393	0.97761	1.02024	1.06775	1.12062	1.1795	1.24509	1.31817	1.39957	1.49034	1.59152	1.70433	1.83026	1.97102	2.1289	2.30733	2.51229	2.75535
0.62013	0.62145	0.62287	0.6245	0.62634	0.62838	0.63066	0.63324	0.63606	0.63924	0.64276	0.64668	0.65104	0.65591	0.66128	0.66725	0.6739	0.68127	0.68943	0.69849	0.70854	0.71971	0.73208	0.74579	0.76099	0.77786	0.79653	0.81728	0.84028	0.86578	0.89407	0.92545	0.96026	0.99889	1.04177	1.08936	1.1422	1.20085	1.26601	1.33842	1.41889	1.50836	1.60789	1.71873	1.84234	1.98051	2.13566	2.31113	2.51197	2.74551
0.62621	0.62779	0.62952	0.63144	0.63358	0.63596	0.63858	0.64147	0.64469	0.64823	0.65216	0.65647	0.66125	0.66655	0.67239	0.67883	0.68595	0.69381	0.70249	0.71207	0.72265	0.73435	0.74726	0.76151	0.77726	0.79468	0.81389	0.83516	0.85867	0.88462	0.91335	0.9451	0.98021	1.0191	1.06208	1.10966	1.16236	1.22067	1.2853	1.3569	1.4363	1.52434	1.62208	1.73072	1.85167	1.98666	2.13792	2.30835	2.50176	2.72285
0.63224	0.63409	0.63609	0.63832	0.64074	0.64344	0.64639	0.64961	0.65318	0.6571	0.66139	0.66611	0.67131	0.67701	0.68329	0.69017	0.69774	0.70608	0.71523	0.72531	0.73639	0.74858	0.76201	0.77678	0.79304	0.81095	0.83066	0.85238	0.87632	0.90268	0.93177	0.96383	0.99916	1.03819	1.0812	1.1287	1.18112	1.23902	1.303	1.37369	1.45187	1.53837	1.63415	1.74036	1.85831	1.98958	2.13613	2.30036	2.48514	2.69365
0.63821	0.6403	0.64259	0.64509	0.64781	0.65081	0.65407	0.65764	0.66155	0.66582	0.67046	0.67559	0.68116	0.68725	0.69395	0.70128	0.70927	0.71805	0.72767	0.73822	0.74976	0.76242	0.77632	0.79155	0.80827	0.82663	0.84678	0.86892	0.89323	0.91995	0.94932	0.98163	1.01712	1.0562	1.09918	1.14648	1.19858	1.25595	1.31918	1.38887	1.46572	1.55055	1.64422	1.74781	1.86251	1.98972	2.13111	2.28862	2.46447	2.66097
0.64409	0.64643	0.64899	0.65176	0.65478	0.65806	0.66165	0.66551	0.66976	0.67437	0.67939	0.68485	0.6908	0.6973	0.70439	0.71212	0.72053	0.72973	0.73978	0.75076	0.76273	0.77584	0.79017	0.80583	0.82298	0.84175	0.86229	0.88481	0.90945	0.93644	0.96605	0.99852	1.03409	1.07316	1.11602	1.16309	1.21476	1.27153	1.33393	1.4025	1.47794	1.561	1.65244	1.75327	1.86454	1.98747	2.12349	2.27415	2.4412	2.62633
0.64989	0.65248	0.65529	0.65834	0.66163	0.6652	0.66909	0.67326	0.67782	0.68277	0.68812	0.69393	0.70024	0.70711	0.71457	0.72269	0.73149	0.7411	0.75155	0.76292	0.77533	0.78884	0.80356	0.81964	0.83716	0.85629	0.87718	0.9	0.92491	0.95214	0.98192	1.01451	1.05014	1.08913	1.1318	1.17855	1.22972	1.28582	1.34729	1.41468	1.48866	1.56982	1.65897	1.75693	1.86468	1.98328	2.11388	2.25782	2.41639	2.59098
0.65559	0.65843	0.66149	0.66479	0.66835	0.67221	0.67637	0.68085	0.68572	0.69097	0.69665	0.7028	0.70947	0.71669	0.72449	0.73298	0.74216	0.75214	0.76297	0.77472	0.78751	0.8014	0.81649	0.83293	0.85078	0.87025	0.89145	0.91452	0.93968	0.96711	0.99701	1.02965	1.06524	1.1041	1.14653	1.19288	1.24352	1.29886	1.35936	1.42554	1.49795	1.57721	1.66399	1.75906	1.86327	1.97755	2.10286	2.2403	2.39092	2.55575
0.66119	0.66426	0.66757	0.67112	0.67495	0.67906	0.6835	0.68828	0.69343	0.69899	0.705	0.71146	0.71846	0.726	0.73414	0.74298	0.75252	0.76285	0.77403	0.78615	0.79928	0.81352	0.82894	0.84569	0.86389	0.88363	0.90509	0.92841	0.95375	0.98131	1.0113	1.04392	1.07945	1.11814	1.16026	1.20618	1.25621	1.31075	1.37023	1.43514	1.50595	1.58326	1.66766	1.75983	1.86054	1.97057	2.09076	2.22202	2.36521	2.52116
0.66668	0.66998	0.67352	0.67731	0.68139	0.68577	0.69046	0.69554	0.70097	0.70682	0.71311	0.71989	0.72718	0.73506	0.74351	0.75269	0.76255	0.77322	0.78474	0.79719	0.81063	0.82519	0.84093	0.85798	0.87645	0.89644	0.91813	0.94163	0.96711	0.99477	1.0248	1.05739	1.0928	1.13125	1.17304	1.21847	1.26785	1.32156	1.38	1.44358	1.51279	1.58813	1.67019	1.75947	1.85677	1.96265	2.07795	2.20337	2.33967	2.48753
0.67205	0.67557	0.67934	0.68337	0.68768	0.69231	0.69728	0.7026	0.70831	0.71443	0.72101	0.7281	0.73569	0.74385	0.75263	0.76208	0.77227	0.78325	0.79508	0.80782	0.82157	0.83643	0.85244	0.86975	0.88846	0.9087	0.93056	0.95422	0.97982	1.00754	1.03754	1.07009	1.1053	1.14348	1.18489	1.22979	1.2785	1.33136	1.38871	1.45099	1.51855	1.59195	1.67162	1.75815	1.85204	1.95401	2.06464	2.18459	2.31449	2.45496
0.67731	0.68103	0.68502	0.68927	0.69383	0.6987	0.70391	0.70947	0.71545	0.72184	0.72869	0.73605	0.74391	0.75236	0.76145	0.77118	0.78166	0.79293	0.80503	0.81807	0.8321	0.84722	0.86348	0.88104	0.89995	0.92038	0.94239	0.96618	0.99186	1.01959	1.04959	1.08198	1.11701	1.15489	1.19589	1.24025	1.28825	1.34022	1.39648	1.45741	1.52336	1.59482	1.67219	1.75598	1.84668	1.94485	2.05106	2.16588	2.28984	2.4235
0.68242	0.68636	0.69055	0.69503	0.69981	0.70491	0.71034	0.71616	0.72239	0.72904	0.73613	0.74374	0.75188	0.76061	0.76996	0.77997	0.79072	0.80226	0.81461	0.82794	0.8422	0.85754	0.87406	0.89183	0.91092	0.93151	0.95366	0.97753	1.00326	1.03098	1.0609	1.09314	1.12796	1.16552	1.20606	1.24985	1.29712	1.3482	1.40335	1.46296	1.52728	1.59685	1.67198	1.75313	1.84074	1.93528	2.03733	2.14732	2.26575	2.39313
0.6874	0.69154	0.69594	0.70061	0.70562	0.71093	0.71659	0.72266	0.72911	0.736	0.74333	0.75119	0.7596	0.76857	0.77818	0.78843	0.79945	0.81123	0.82384	0.83739	0.85189	0.86744	0.88417	0.90213	0.92138	0.9421	0.96436	0.98829	1.01404	1.04174	1.07154	1.10364	1.13817	1.17538	1.21546	1.25867	1.30521	1.35535	1.40942	1.46768	1.53046	1.59816	1.67112	1.74973	1.83434	1.92549	2.02356	2.129	2.24228	2.36381
0.69224	0.69657	0.70116	0.70604	0.71126	0.71676	0.72266	0.72894	0.7356	0.74271	0.75028	0.75839	0.76703	0.77624	0.78607	0.79659	0.80783	0.81984	0.83267	0.84644	0.86116	0.87691	0.89382	0.91194	0.93133	0.95215	0.97449	0.99846	1.0242	1.05184	1.08152	1.11342	1.14769	1.18452	1.22413	1.26672	1.31252	1.36176	1.41473	1.47169	1.53296	1.59883	1.66971	1.74583	1.82762	1.91548	2.00983	2.11099	2.21946	2.33556
0.69693	0.70145	0.70622	0.7113	0.71671	0.72241	0.72852	0.73501	0.74186	0.74921	0.75701	0.76533	0.77419	0.78362	0.79367	0.80442	0.81588	0.82809	0.84114	0.85512	0.87003	0.88597	0.90302	0.92127	0.94079	0.9617	0.9841	1.00808	1.0338	1.06134	1.0909	1.12256	1.15656	1.193	1.23212	1.2741	1.31916	1.3675	1.41937	1.47509	1.53483	1.59896	1.6678	1.74156	1.82064	1.90544	1.99624	2.09337	2.1973	2.30833
0.70147	0.70616	0.71112	0.71637	0.72196	0.72786	0.73418	0.74084	0.74791	0.75547	0.76347	0.77199	0.78108	0.7907	0.80096	0.81193	0.82358	0.836	0.84925	0.8634	0.87849	0.89457	0.91177	0.93014	0.94976	0.97075	0.99317	1.01713	1.04282	1.07025	1.09966	1.13108	1.16477	1.20084	1.23945	1.28082	1.32513	1.37257	1.42343	1.47787	1.53618	1.59862	1.66547	1.73698	1.81352	1.89534	1.98279	2.07617	2.17585	2.28215
0.70586	0.7107	0.71585	0.72126	0.72702	0.73313	0.7396	0.74647	0.75374	0.76147	0.76968	0.7784	0.78767	0.79749	0.80796	0.81911	0.83095	0.84357	0.85698	0.8713	0.88653	0.90277	0.92009	0.93855	0.95825	0.97928	1.00172	1.02568	1.0513	1.07861	1.10783	1.13903	1.1724	1.20807	1.24617	1.28694	1.33051	1.37711	1.4269	1.48014	1.53705	1.59783	1.66283	1.7322	1.80627	1.88529	1.96961	2.05946	2.15515	2.25697
0.71008	0.71508	0.72038	0.72597	0.7319	0.73818	0.74483	0.75188	0.75933	0.76723	0.77563	0.78453	0.79397	0.804	0.81465	0.82596	0.83799	0.85076	0.86434	0.8788	0.89417	0.91055	0.92797	0.94651	0.96628	0.98734	1.00979	1.03373	1.05923	1.08643	1.11547	1.14643	1.17945	1.21474	1.25234	1.2925	1.33536	1.3811	1.42987	1.48195	1.53749	1.59672	1.65993	1.72725	1.799	1.87541	1.95671	2.04326	2.13519	2.23282
0.71414	0.71929	0.72473	0.73049	0.73657	0.74302	0.74983	0.75704	0.76468	0.77275	0.78131	0.7904	0.8	0.81021	0.82102	0.83249	0.84468	0.85761	0.87134	0.88592	0.90144	0.91789	0.93542	0.95404	0.97384	0.99494	1.01736	1.04125	1.06668	1.09374	1.12258	1.15328	1.18598	1.22087	1.25796	1.29755	1.3397	1.38458	1.43241	1.48334	1.5376	1.59534	1.65681	1.7222	1.79175	1.86564	1.94416	2.02756	2.11598	2.20972
0.71803	0.72332	0.72891	0.73482	0.74105	0.74764	0.75462	0.76199	0.76978	0.77801	0.78673	0.79599	0.80575	0.81611	0.8271	0.83871	0.85104	0.86411	0.87797	0.89269	0.90829	0.92486	0.94244	0.96114	0.98097	1.00208	1.02448	1.0483	1.07363	1.10055	1.12919	1.15962	1.19202	1.22648	1.26311	1.30212	1.34356	1.38765	1.43453	1.48439	1.53739	1.59371	1.65355	1.71709	1.78454	1.8561	1.93202	2.01242	2.0976	2.18769
0.72175	0.72717	0.73292	0.73895	0.74531	0.75205	0.75918	0.7667	0.77464	0.78303	0.79191	0.80129	0.81123	0.82172	0.83285	0.8446	0.85707	0.87026	0.88425	0.89907	0.91478	0.93141	0.94907	0.9678	0.98768	1.00876	1.03116	1.0549	1.08011	1.10689	1.13532	1.16551	1.19758	1.23163	1.2678	1.30622	1.34702	1.39033	1.4363	1.48512	1.53694	1.59189	1.65019	1.71199	1.77746	1.84682	1.92028	1.99791	2.08003	2.16669
0.72528	0.73085	0.73671	0.74288	0.74938	0.75626	0.76353	0.77117	0.77926	0.78778	0.79681	0.80633	0.81641	0.82703	0.83829	0.85017	0.86278	0.87609	0.89017	0.90509	0.92087	0.93759	0.95529	0.97405	0.99397	1.01503	1.03737	1.06105	1.08615	1.11276	1.141	1.17093	1.20268	1.23636	1.27207	1.30991	1.35009	1.39263	1.43775	1.48557	1.53628	1.58994	1.64678	1.70692	1.77055	1.83784	1.90895	1.98403	2.06326	2.14679
0.72864	0.73434	0.7403	0.74661	0.75324	0.76024	0.76763	0.77541	0.78363	0.79229	0.80143	0.81111	0.82128	0.83206	0.84343	0.85542	0.86815	0.88155	0.89574	0.91073	0.9266	0.9434	0.96113	0.97992	0.99984	1.02088	1.04317	1.06677	1.09175	1.11821	1.14625	1.17593	1.20736	1.24066	1.27592	1.31325	1.35279	1.39463	1.43892	1.48583	1.53544	1.58789	1.64333	1.70191	1.76385	1.82918	1.89812	1.97082	2.04736	2.12798
0.73183	0.73764	0.74372	0.75013	0.75689	0.764	0.77152	0.77942	0.78775	0.79654	0.8058	0.81559	0.82589	0.83678	0.84826	0.86036	0.87318	0.8867	0.90097	0.91603	0.93198	0.94881	0.9666	0.98539	1.00531	1.02631	1.04857	1.07208	1.09694	1.12326	1.15108	1.18051	1.21165	1.24458	1.27941	1.31624	1.35518	1.39634	1.43987	1.48587	1.53446	1.58576	1.63992	1.69707	1.75736	1.82089	1.88781	1.95826	2.03237	2.11023
0.73483	0.74073	0.74694	0.75344	0.76032	0.76754	0.77517	0.78318	0.79162	0.80054	0.80991	0.8198	0.83022	0.8412	0.85279	0.86499	0.8779	0.8915	0.90586	0.92098	0.93697	0.95386	0.97167	0.99049	1.01039	1.03137	1.05354	1.07699	1.10171	1.12789	1.15551	1.18471	1.21555	1.24813	1.28256	1.31889	1.35728	1.39782	1.44062	1.48574	1.53338	1.58361	1.63657	1.69236	1.75114	1.81297	1.87802	1.94641	2.01821	2.09357
0.73764	0.74365	0.74996	0.75656	0.76351	0.77087	0.77858	0.7867	0.79526	0.80427	0.81374	0.82373	0.83426	0.84533	0.85701	0.86931	0.88231	0.89596	0.9104	0.92559	0.94163	0.95855	0.97637	0.99522	1.0151	1.03603	1.05814	1.08149	1.10614	1.13214	1.15958	1.18854	1.2191	1.25135	1.2854	1.32124	1.35914	1.39907	1.44115	1.48549	1.53224	1.58147	1.6333	1.68784	1.7452	1.80547	1.8688	1.93529	2.00495	2.07803
0.74028	0.74636	0.75276	0.75948	0.7665	0.77398	0.78177	0.78998	0.79865	0.80773	0.81731	0.82739	0.83803	0.84916	0.86092	0.87332	0.88638	0.90011	0.91459	0.92985	0.94594	0.96287	0.98073	0.99957	1.01943	1.04034	1.06239	1.08564	1.1102	1.13602	1.16328	1.19204	1.22232	1.25426	1.28792	1.32337	1.36075	1.40009	1.44154	1.48516	1.53108	1.57936	1.63016	1.68352	1.73959	1.79839	1.86015	1.92486	1.9926	2.06354
0.74273	0.74887	0.75537	0.76216	0.7693	0.77684	0.78473	0.79303	0.80177	0.81095	0.82063	0.83077	0.84149	0.85273	0.86455	0.87702	0.89013	0.90393	0.91848	0.93378	0.94989	0.96687	0.98474	1.00357	1.02339	1.04428	1.06627	1.08944	1.11387	1.13955	1.16665	1.19518	1.22523	1.25687	1.29019	1.32523	1.36214	1.40096	1.44181	1.48475	1.52991	1.57731	1.62715	1.67945	1.7343	1.79177	1.85209	1.91516	1.98117	2.05014
0.74498	0.7512	0.75776	0.76464	0.77187	0.77946	0.78745	0.79583	0.80465	0.81392	0.82366	0.83388	0.84466	0.85599	0.86788	0.88041	0.89357	0.90743	0.92206	0.93736	0.95351	0.97051	0.9884	1.0072	1.02701	1.04785	1.0698	1.09288	1.1172	1.14278	1.16969	1.19803	1.22785	1.2592	1.2922	1.32686	1.36337	1.40169	1.44195	1.48429	1.52874	1.57537	1.6243	1.67561	1.72937	1.78567	1.84462	1.90623	1.97062	2.03782
0.74704	0.75334	0.75994	0.76692	0.77422	0.78187	0.78993	0.79839	0.80728	0.81661	0.82642	0.83673	0.84757	0.85895	0.87092	0.8835	0.89673	0.91062	0.92528	0.94064	0.9568	0.9738	0.99171	1.0105	1.0303	1.05109	1.07298	1.09599	1.12022	1.14566	1.17243	1.20058	1.23018	1.26127	1.29397	1.3283	1.3644	1.40228	1.44204	1.48379	1.52761	1.57351	1.62165	1.67203	1.72484	1.78002	1.83775	1.89805	1.961	2.02659
0.74889	0.75527	0.76194	0.76897	0.77634	0.78407	0.79218	0.80071	0.80965	0.81904	0.82894	0.83929	0.8502	0.86163	0.87366	0.88628	0.89957	0.91351	0.92817	0.94358	0.95977	0.97678	0.99467	1.01347	1.03324	1.05401	1.07583	1.09877	1.12291	1.14823	1.17488	1.20284	1.23224	1.2631	1.29552	1.32956	1.36527	1.40277	1.44207	1.48329	1.52652	1.57178	1.6192	1.66877	1.72068	1.77488	1.83152	1.89065	1.95228	2.01648
0.75056	0.75701	0.76372	0.7708	0.77824	0.78602	0.7942	0.80279	0.81178	0.82124	0.83116	0.8416	0.85254	0.86403	0.8761	0.88878	0.9021	0.91608	0.93076	0.94619	0.96243	0.97943	0.99732	1.0161	1.03585	1.0566	1.07835	1.10126	1.12527	1.15051	1.17702	1.20484	1.23405	1.2647	1.29688	1.33064	1.36601	1.40314	1.44205	1.48281	1.5255	1.5702	1.61695	1.66582	1.71692	1.77026	1.82594	1.88399	1.9445	2.00743
0.75204	0.75854	0.7653	0.77243	0.77993	0.78773	0.79598	0.8046	0.81367	0.82317	0.83314	0.84361	0.8546	0.86616	0.87826	0.89097	0.90434	0.91833	0.93304	0.9485	0.96474	0.98175	0.99965	1.01842	1.03815	1.05886	1.08058	1.10341	1.12734	1.1525	1.17888	1.20657	1.23562	1.26609	1.29804	1.33155	1.36665	1.40344	1.442	1.48235	1.52457	1.56874	1.61495	1.66317	1.71358	1.76617	1.82099	1.87812	1.93762	1.99944
0.75332	0.75985	0.76668	0.77384	0.78137	0.78924	0.79751	0.80619	0.8153	0.82483	0.83486	0.84536	0.85639	0.86799	0.88012	0.89286	0.90626	0.92029	0.93502	0.9505	0.96673	0.98377	1.00164	1.02041	1.04012	1.06082	1.08248	1.10525	1.12913	1.15419	1.18049	1.20804	1.23696	1.26726	1.29904	1.33232	1.36717	1.4037	1.44192	1.48192	1.52373	1.56747	1.61317	1.66088	1.71067	1.7626	1.81669	1.87305	1.93164	1.99254
0.75442	0.76097	0.76784	0.77504	0.7826	0.79051	0.79881	0.80753	0.81667	0.82625	0.83631	0.84684	0.85791	0.86952	0.8817	0.89447	0.90789	0.92194	0.93668	0.95218	0.96843	0.98546	1.00333	1.02209	1.04179	1.06245	1.08407	1.10681	1.13062	1.15563	1.18183	1.20928	1.23809	1.26823	1.29985	1.33296	1.3676	1.4039	1.44184	1.48153	1.52301	1.56637	1.61165	1.65891	1.7082	1.75955	1.81306	1.86873	1.92658	1.98671
0.75531	0.76188	0.76879	0.77601	0.7836	0.79155	0.79987	0.80862	0.8178	0.8274	0.8375	0.84805	0.85914	0.87078	0.88299	0.89579	0.90922	0.92328	0.93805	0.95354	0.96981	0.98683	1.00471	1.02346	1.04315	1.06378	1.08539	1.10808	1.13184	1.1568	1.1829	1.21029	1.23899	1.26902	1.30049	1.33347	1.36794	1.40403	1.44177	1.4812	1.5224	1.56546	1.61042	1.65729	1.70616	1.75705	1.81007	1.86521	1.92246	1.98194
0.756	0.76259	0.76952	0.77677	0.78438	0.79236	0.80071	0.80949	0.81866	0.82831	0.83841	0.849	0.86011	0.87177	0.88398	0.89681	0.91024	0.92434	0.93911	0.9546	0.97087	0.98791	1.00578	1.02452	1.04421	1.06481	1.08639	1.10906	1.13279	1.15768	1.18376	1.21106	1.2397	1.26963	1.30101	1.33384	1.3682	1.40413	1.44169	1.48093	1.52194	1.56476	1.60945	1.65602	1.70457	1.75512	1.80774	1.86245	1.91926	1.97821
0.7565	0.76311	0.77004	0.77732	0.78493	0.79293	0.80132	0.81008	0.81929	0.82895	0.83907	0.84968	0.8608	0.87247	0.88469	0.89753	0.91097	0.92508	0.93987	0.95536	0.97162	0.98867	1.00655	1.02529	1.04494	1.06554	1.08713	1.10976	1.13346	1.15831	1.18437	1.21161	1.2402	1.27007	1.30135	1.33411	1.36837	1.40419	1.44163	1.48076	1.52161	1.56424	1.60874	1.65511	1.70344	1.75372	1.80607	1.86046	1.91698	1.97557
0.7568	0.76342	0.77036	0.77764	0.78527	0.79328	0.80167	0.81044	0.81966	0.82933	0.83947	0.85009	0.8612	0.87289	0.88513	0.89796	0.9114	0.92553	0.94031	0.95582	0.97208	0.98913	1.00701	1.02575	1.04537	1.06598	1.08756	1.11017	1.13386	1.1587	1.18472	1.21195	1.24049	1.27034	1.30156	1.33426	1.36848	1.40424	1.44159	1.48065	1.52138	1.56393	1.60833	1.65456	1.70275	1.75289	1.80507	1.8593	1.9156	1.974
0.75689	0.76352	0.77048	0.77774	0.78537	0.7934	0.80179	0.81058	0.81977	0.82948	0.8396	0.85023	0.86132	0.87303	0.88526	0.89811	0.91154	0.92568	0.94044	0.95597	0.97224	0.98929	1.00717	1.02589	1.04552	1.06613	1.08769	1.11032	1.134	1.15883	1.18484	1.21207	1.24058	1.27043	1.30164	1.33431	1.36852	1.40426	1.44157	1.48061	1.52131	1.56383	1.60819	1.65439	1.70251	1.75262	1.80473	1.85891	1.91512	1.97348
[truncated: 131 more columns]
