# Supplementary material for: Efficient and Robust Heterostructure CeZrOx/NiO‐Ni Inverse Catalyst for Sustainable Photothermal CO2 Methanation
Source: Adv Sci (Weinh). 2026 Jan 30;13(20):e22942. doi: 10.1002/advs.202522942 (PMC13067768; doi:10.1002/advs.202522942)
Supplement: Supplementary file 2 — Supporting File 2: advs74196‐sup‐0002‐Data.zip. [file ADVS-13-e22942-s001.zip › Fig 2e.xls]

## Sheet: Sheet1
	CeZrOx	NiO	NiO-Ni	CeZrOx/NiO-Ni
200	0.725968	0.915626	0.619	0.841
201	0.726717	0.916793	0.631	0.844
202	0.731836	0.921575	0.646	0.845
203	0.72965	0.92431	0.662	0.86
204	0.730989	0.925731	0.664	0.879
205	0.734568	0.931338	0.693	0.893
206	0.734569	0.931831	0.705	0.909
207	0.735762	0.938756	0.722	0.931
208	0.737673	0.940761	0.74	0.942
209	0.738227	0.941624	0.764	0.962
210	0.738191	0.943532	0.778	0.981
211	0.740418	0.947668	0.793	1.002
212	0.743719	0.949067	0.802	1.02
213	0.743068	0.955474	0.811	1.034
214	0.745205	0.954583	0.82	1.045
215	0.747403	0.956181	0.831	1.056
216	0.7446	0.95974	0.844	1.068
217	0.74917	0.961538	0.855	1.08
218	0.752023	0.963737	0.866	1.089
219	0.7517	0.969255	0.872	1.1
220	0.752467	0.969953	0.88	1.109
221	0.754942	0.9707	0.883	1.116
222	0.754609	0.975128	0.89	1.124
223	0.757418	0.977059	0.896	1.134
224	0.758357	0.978557	0.903	1.143
225	0.758216	0.979026	0.909	1.148
226	0.758904	0.98098	0.913	1.152
227	0.760928	0.984691	0.917	1.154
228	0.761258	0.985501	0.92	1.156
229	0.761954	0.98518	0.923	1.157
230	0.763329	0.989082	0.924	1.16
231	0.763063	0.988811	0.927	1.163
232	0.763369	0.990536	0.929	1.168
233	0.764269	0.99113	0.931	1.17
234	0.76327	0.992744	0.931	1.175
235	0.764259	0.993378	0.935	1.177
236	0.764448	0.994122	0.937	1.178
237	0.766161	0.997334	0.939	1.175
238	0.766565	0.998618	0.941	1.176
239	0.767306	0.999646	0.942	1.177
240	0.767763	0.99929	0.943	1.18
241	0.768423	1.00113	0.945	1.183
242	0.768089	1.00296	0.946	1.186
243	0.76891	1.00419	0.946	1.187
244	0.768438	1.00465	0.948	1.189
245	0.76808	1.00731	0.949	1.19
246	0.769216	1.00544	0.95	1.192
247	0.768704	1.00941	0.952	1.196
248	0.768266	1.00736	0.954	1.201
249	0.76832	1.00741	0.956	1.202
250	0.767065	1.00753	0.96	1.204
251	0.766226	1.00758	0.962	1.208
252	0.765853	1.00852	0.964	1.208
253	0.765253	1.00974	0.967	1.212
254	0.765761	1.00945	0.969	1.216
255	0.765088	1.01114	0.971	1.22
256	0.764958	1.01312	0.974	1.223
257	0.765382	1.01293	0.978	1.229
258	0.764164	1.01522	0.981	1.231
259	0.764609	1.01383	0.983	1.234
260	0.763847	1.0157	0.985	1.239
261	0.764322	1.01667	0.988	1.244
262	0.764777	1.01564	0.99	1.247
263	0.764572	1.01919	0.992	1.252
264	0.763963	1.01874	0.996	1.256
265	0.763751	1.0194	1	1.258
266	0.763907	1.01919	1.003	1.26
267	0.763641	1.02135	1.006	1.265
268	0.763561	1.02197	1.009	1.268
269	0.763001	1.02263	1.011	1.271
270	0.761473	1.02245	1.013	1.275
271	0.760239	1.02296	1.015	1.277
272	0.760674	1.02373	1.017	1.278
273	0.760703	1.02539	1.018	1.281
274	0.760415	1.02721	1.018	1.284
275	0.758515	1.0256	1.022	1.286
276	0.760289	1.02526	1.023	1.289
277	0.758167	1.0265	1.025	1.293
278	0.757561	1.02876	1.028	1.295
279	0.757561	1.02813	1.03	1.296
280	0.757278	1.02903	1.03	1.3
281	0.755614	1.02933	1.032	1.3
282	0.755843	1.03011	1.033	1.302
283	0.756453	1.03005	1.033	1.303
284	0.754634	1.03077	1.035	1.307
285	0.754045	1.03095	1.038	1.308
286	0.755072	1.03095	1.04	1.31
287	0.753523	1.03239	1.042	1.309
288	0.753953	1.03038	1.042	1.313
289	0.75195	1.03235	1.043	1.314
290	0.752773	1.03028	1.043	1.316
291	0.753485	1.03413	1.043	1.318
292	0.751071	1.03188	1.044	1.322
293	0.748718	1.03273	1.047	1.323
294	0.750303	1.03184	1.049	1.326
295	0.750501	1.0322	1.05	1.329
296	0.747073	1.03153	1.052	1.332
297	0.748166	1.03198	1.054	1.333
298	0.746686	1.03238	1.055	1.336
299	0.745094	1.03195	1.055	1.335
300	0.744984	1.03111	1.057	1.336
301	0.743984	1.03018	1.059	1.335
302	0.742617	1.02987	1.058	1.336
303	0.742696	1.02931	1.058	1.337
304	0.741827	1.03168	1.059	1.34
305	0.74067	1.03067	1.058	1.342
306	0.737505	1.03092	1.057	1.344
307	0.738207	1.02896	1.057	1.347
308	0.737437	1.02761	1.059	1.346
309	0.736516	1.02823	1.059	1.347
310	0.735284	1.0272	1.058	1.349
311	0.732992	1.02668	1.058	1.35
312	0.731193	1.02379	1.057	1.351
313	0.729501	1.02418	1.057	1.354
314	0.729654	1.02612	1.058	1.357
315	0.728121	1.02389	1.059	1.358
316	0.727633	1.02358	1.061	1.358
317	0.72626	1.02272	1.061	1.361
318	0.72426	1.0196	1.061	1.362
319	0.724159	1.01972	1.061	1.362
320	0.722939	1.02008	1.061	1.361
321	0.720331	1.01804	1.06	1.366
322	0.720566	1.01549	1.062	1.366
323	0.718541	1.01274	1.061	1.37
324	0.716696	1.01086	1.061	1.371
325	0.715407	1.00951	1.062	1.375
326	0.71303	1.00888	1.063	1.377
327	0.710857	1.005	1.063	1.378
328	0.709213	1.00212	1.064	1.378
329	0.707589	0.999036	1.065	1.38
330	0.70528	0.996588	1.064	1.38
331	0.703352	0.993729	1.064	1.379
332	0.702924	0.994017	1.065	1.381
333	0.702578	0.989246	1.065	1.383
334	0.698794	0.9863	1.066	1.387
335	0.698433	0.986331	1.066	1.387
336	0.694455	0.982566	1.066	1.388
337	0.692857	0.976401	1.067	1.387
338	0.693096	0.974789	1.066	1.387
339	0.690428	0.970648	1.066	1.388
340	0.691352	0.965883	1.066	1.391
341	0.686693	0.9626	1.065	1.394
342	0.684903	0.956844	1.063	1.398
343	0.683142	0.954637	1.064	1.398
344	0.681784	0.9498	1.064	1.4
345	0.679388	0.942504	1.064	1.4
346	0.676888	0.940171	1.065	1.401
347	0.676545	0.937051	1.064	1.406
348	0.674572	0.934712	1.064	1.408
349	0.671377	0.929619	1.063	1.409
350	0.671779	0.923729	1.063	1.409
351	0.669878	0.920688	1.063	1.409
352	0.667112	0.917346	1.063	1.406
353	0.666288	0.914732	1.062	1.406
354	0.665119	0.912944	1.062	1.407
355	0.66332	0.910302	1.062	1.41
356	0.660903	0.908847	1.06	1.412
357	0.659945	0.906675	1.059	1.414
358	0.657171	0.904528	1.059	1.416
359	0.655401	0.902294	1.06	1.418
360	0.654052	0.900657	1.058	1.419
361	0.651847	0.898321	1.058	1.421
362	0.649864	0.897313	1.058	1.421
363	0.648495	0.895899	1.057	1.421
364	0.646303	0.895483	1.056	1.421
365	0.64349	0.893194	1.056	1.421
366	0.642172	0.892001	1.058	1.423
367	0.641328	0.892577	1.058	1.427
368	0.638159	0.891804	1.059	1.429
369	0.63698	0.891396	1.059	1.433
370	0.63411	0.891321	1.059	1.435
371	0.632267	0.891296	1.057	1.436
372	0.629963	0.892195	1.056	1.435
373	0.628253	0.892178	1.057	1.437
374	0.626193	0.893649	1.057	1.437
375	0.62367	0.893955	1.057	1.438
376	0.622111	0.894661	1.057	1.438
377	0.619947	0.896109	1.056	1.439
378	0.617237	0.895991	1.055	1.44
379	0.61562	0.89749	1.054	1.442
380	0.613164	0.897396	1.055	1.444
381	0.610332	0.897662	1.055	1.447
382	0.607932	0.897055	1.055	1.45
383	0.605761	0.897599	1.054	1.453
384	0.603212	0.896327	1.054	1.454
385	0.60069	0.896109	1.054	1.457
386	0.598375	0.895415	1.054	1.458
387	0.596195	0.894794	1.054	1.459
388	0.593215	0.894973	1.054	1.46
389	0.590768	0.89383	1.055	1.463
390	0.588363	0.894311	1.055	1.465
391	0.585579	0.894252	1.055	1.467
392	0.583088	0.893875	1.055	1.469
393	0.580459	0.893912	1.055	1.471
394	0.57751	0.893969	1.054	1.472
395	0.57511	0.894701	1.054	1.473
396	0.57175	0.89473	1.054	1.473
397	0.569115	0.894576	1.054	1.475
398	0.566302	0.895122	1.053	1.476
399	0.563885	0.89592	1.052	1.475
400	0.5611	0.897019	1.051	1.477
401	0.558112	0.896952	1.051	1.478
402	0.555119	0.897518	1.05	1.479
403	0.552357	0.898703	1.05	1.48
404	0.549236	0.899173	1.05	1.481
405	0.546482	0.899623	1.051	1.482
406	0.543475	0.900271	1.05	1.482
407	0.54037	0.900974	1.05	1.483
408	0.537737	0.901307	1.049	1.485
409	0.534595	0.902285	1.049	1.487
410	0.531855	0.902957	1.049	1.489
411	0.528489	0.90381	1.05	1.491
412	0.525699	0.904768	1.05	1.493
413	0.522261	0.904669	1.051	1.496
414	0.519494	0.905181	1.051	1.497
415	0.516487	0.905903	1.051	1.499
416	0.513392	0.905986	1.051	1.499
417	0.510567	0.906516	1.051	1.5
418	0.507298	0.907042	1.051	1.501
419	0.504292	0.907019	1.051	1.502
420	0.501084	0.907624	1.05	1.503
421	0.498248	0.907957	1.05	1.504
422	0.494966	0.908171	1.049	1.506
423	0.492168	0.908206	1.048	1.508
424	0.489017	0.908801	1.048	1.508
425	0.486077	0.908803	1.048	1.507
426	0.482856	0.908439	1.049	1.509
427	0.480251	0.90925	1.048	1.509
428	0.477253	0.908947	1.048	1.51
429	0.473962	0.908988	1.049	1.512
430	0.470977	0.909155	1.049	1.515
431	0.468245	0.909068	1.049	1.516
432	0.46526	0.909385	1.05	1.517
433	0.462536	0.909187	1.05	1.518
434	0.45919	0.909409	1.049	1.519
435	0.456804	0.909789	1.049	1.519
436	0.453693	0.909751	1.049	1.52
437	0.45086	0.909795	1.049	1.521
438	0.447937	0.909988	1.05	1.522
439	0.445322	0.910427	1.051	1.524
440	0.44232	0.910221	1.051	1.525
441	0.439641	0.91029	1.052	1.526
442	0.436852	0.910298	1.052	1.527
443	0.434099	0.910536	1.052	1.528
444	0.4312	0.910061	1.051	1.528
445	0.428839	0.910642	1.051	1.529
446	0.426055	0.910998	1.051	1.531
447	0.423531	0.911262	1.051	1.532
448	0.420963	0.911638	1.052	1.532
449	0.418357	0.911877	1.052	1.532
450	0.415905	0.912128	1.052	1.533
451	0.413347	0.91256	1.052	1.533
452	0.410855	0.912373	1.051	1.533
453	0.408586	0.912784	1.051	1.534
454	0.406237	0.912917	1.05	1.535
455	0.403968	0.913343	1.05	1.536
456	0.401472	0.913281	1.049	1.537
457	0.399179	0.913696	1.049	1.538
458	0.396823	0.914079	1.049	1.538
459	0.394758	0.91414	1.048	1.54
460	0.39232	0.914535	1.047	1.539
461	0.390489	0.914483	1.046	1.538
462	0.388144	0.914712	1.047	1.539
463	0.386116	0.914901	1.047	1.539
464	0.383823	0.915171	1.048	1.539
465	0.381958	0.915168	1.048	1.539
466	0.379901	0.91556	1.048	1.541
467	0.377704	0.915383	1.048	1.544
468	0.375978	0.915937	1.049	1.546
469	0.374047	0.915564	1.049	1.548
470	0.372088	0.915721	1.049	1.55
471	0.37025	0.916304	1.05	1.552
472	0.368252	0.915878	1.051	1.552
473	0.366623	0.916126	1.052	1.554
474	0.364822	0.916393	1.052	1.555
475	0.363097	0.916502	1.052	1.557
476	0.361367	0.916481	1.052	1.558
477	0.359687	0.916834	1.052	1.559
478	0.358108	0.916598	1.051	1.56
479	0.356344	0.916956	1.051	1.56
480	0.35499	0.917111	1.05	1.56
481	0.353329	0.916983	1.051	1.56
482	0.351791	0.91713	1.051	1.561
483	0.350327	0.917407	1.051	1.561
484	0.348925	0.917388	1.051	1.562
485	0.34754	0.917779	1.052	1.564
486	0.34593	0.917562	1.052	1.565
487	0.344686	0.917684	1.052	1.566
488	0.343226	0.917817	1.052	1.566
489	0.34206	0.918513	1.052	1.566
490	0.340564	0.918344	1.052	1.567
491	0.339309	0.918484	1.052	1.568
492	0.338101	0.918857	1.052	1.569
493	0.33699	0.918562	1.052	1.57
494	0.335598	0.918698	1.052	1.571
495	0.334565	0.919082	1.052	1.571
496	0.333298	0.919109	1.052	1.572
497	0.331945	0.918892	1.051	1.572
498	0.331188	0.919602	1.051	1.573
499	0.329997	0.919543	1.051	1.574
500	0.3289	0.919923	1.05	1.574
501	0.327901	0.920151	1.05	1.574
502	0.327142	0.920179	1.05	1.575
503	0.325932	0.920388	1.05	1.575
504	0.324944	0.920394	1.05	1.576
505	0.323878	0.920498	1.05	1.577
506	0.322914	0.920876	1.051	1.577
507	0.321965	0.92083	1.05	1.579
508	0.321094	0.921193	1.051	1.58
509	0.320113	0.921282	1.05	1.58
510	0.319482	0.921622	1.05	1.58
511	0.318624	0.921543	1.051	1.582
512	0.317723	0.92157	1.05	1.583
513	0.316712	0.922038	1.05	1.583
514	0.316021	0.922178	1.05	1.584
515	0.315224	0.922403	1.05	1.585
516	0.314346	0.922526	1.049	1.586
517	0.313526	0.922502	1.049	1.586
518	0.312839	0.922583	1.049	1.586
519	0.312023	0.922908	1.05	1.587
520	0.311508	0.923064	1.05	1.588
521	0.310618	0.92334	1.05	1.588
522	0.309953	0.923445	1.05	1.59
523	0.309239	0.92351	1.05	1.591
524	0.308557	0.923484	1.05	1.592
525	0.307931	0.924024	1.049	1.592
526	0.307464	0.924084	1.049	1.593
527	0.306674	0.924279	1.05	1.593
528	0.306028	0.924151	1.05	1.594
529	0.305382	0.924218	1.05	1.593
530	0.304747	0.924491	1.05	1.592
531	0.304188	0.924346	1.05	1.593
532	0.30338	0.924438	1.05	1.594
533	0.303106	0.92481	1.049	1.593
534	0.302254	0.924958	1.049	1.593
535	0.301748	0.924711	1.049	1.595
536	0.301101	0.925021	1.049	1.596
537	0.300697	0.925043	1.049	1.596
538	0.300065	0.925031	1.049	1.598
539	0.299548	0.925146	1.049	1.599
540	0.299254	0.92569	1.048	1.599
541	0.298528	0.925144	1.049	1.599
542	0.298112	0.925541	1.049	1.6
543	0.29767	0.925601	1.049	1.601
544	0.297263	0.925601	1.049	1.602
545	0.296582	0.925622	1.05	1.603
546	0.296021	0.925806	1.05	1.604
547	0.295286	0.925964	1.05	1.604
548	0.294601	0.925857	1.05	1.604
549	0.294134	0.925992	1.05	1.603
550	0.293687	0.925801	1.05	1.603
551	0.293274	0.926074	1.049	1.604
552	0.292588	0.92618	1.049	1.604
553	0.292376	0.926318	1.049	1.605
554	0.291676	0.926243	1.049	1.606
555	0.291268	0.926431	1.048	1.607
556	0.290837	0.926354	1.049	1.607
557	0.290409	0.926274	1.048	1.608
558	0.289755	0.92644	1.048	1.608
559	0.2896	0.926648	1.049	1.609
560	0.289046	0.926658	1.049	1.609
561	0.288566	0.926493	1.049	1.61
562	0.288382	0.92679	1.049	1.61
563	0.287772	0.926374	1.049	1.61
564	0.287306	0.92687	1.049	1.61
565	0.286859	0.926694	1.048	1.61
566	0.286351	0.926702	1.048	1.61
567	0.286016	0.926759	1.048	1.61
568	0.285663	0.926601	1.048	1.611
569	0.285235	0.9268	1.048	1.611
570	0.284357	0.926906	1.048	1.611
571	0.284392	0.926984	1.047	1.611
572	0.284007	0.927143	1.048	1.612
573	0.283423	0.92734	1.048	1.612
574	0.283076	0.927159	1.048	1.612
575	0.28254	0.927395	1.049	1.613
576	0.282418	0.927426	1.048	1.614
577	0.281819	0.927422	1.049	1.616
578	0.28136	0.927502	1.049	1.617
579	0.281086	0.927661	1.049	1.618
580	0.280716	0.927876	1.049	1.618
581	0.280388	0.92765	1.05	1.619
582	0.280128	0.928065	1.049	1.619
583	0.279737	0.92787	1.049	1.62
584	0.279452	0.928068	1.049	1.62
585	0.27905	0.928091	1.05	1.62
586	0.278833	0.928024	1.049	1.62
587	0.2786	0.928076	1.05	1.621
588	0.27843	0.92826	1.05	1.62
589	0.278049	0.92806	1.05	1.621
590	0.278032	0.928265	1.049	1.622
591	0.277706	0.928238	1.05	1.623
592	0.277539	0.928309	1.049	1.623
593	0.277439	0.928071	1.049	1.624
594	0.27728	0.928222	1.049	1.624
595	0.277051	0.928138	1.049	1.624
596	0.276856	0.928033	1.049	1.625
597	0.276786	0.928015	1.049	1.625
598	0.276462	0.927999	1.049	1.625
599	0.276216	0.928166	1.049	1.626
600	0.276121	0.928061	1.049	1.626
601	0.275825	0.928193	1.049	1.626
602	0.275279	0.927856	1.049	1.626
603	0.275083	0.927984	1.049	1.627
604	0.2747	0.927854	1.049	1.628
605	0.274273	0.928178	1.049	1.628
606	0.273899	0.927745	1.049	1.629
607	0.273658	0.927892	1.049	1.63
608	0.272981	0.927731	1.049	1.629
609	0.272836	0.928164	1.049	1.628
610	0.272422	0.928012	1.049	1.628
611	0.272174	0.928234	1.049	1.628
612	0.27178	0.928343	1.049	1.627
613	0.271324	0.928189	1.049	1.628
614	0.271097	0.928272	1.049	1.628
615	0.270675	0.92837	1.049	1.628
616	0.270373	0.92863	1.048	1.629
617	0.27006	0.928735	1.048	1.629
618	0.269709	0.92901	1.048	1.629
619	0.269359	0.928949	1.048	1.631
620	0.269073	0.928782	1.047	1.631
621	0.268753	0.929272	1.047	1.631
622	0.268385	0.929493	1.047	1.632
623	0.268257	0.929654	1.047	1.632
624	0.267758	0.929642	1.047	1.632
625	0.267524	0.929706	1.047	1.631
626	0.267294	0.930065	1.047	1.631
627	0.267039	0.930131	1.047	1.632
628	0.266749	0.930361	1.047	1.632
629	0.266573	0.930684	1.046	1.633
630	0.2662	0.93053	1.047	1.633
631	0.2659	0.930788	1.047	1.633
632	0.265707	0.930994	1.047	1.633
633	0.265354	0.931124	1.048	1.634
634	0.265211	0.93137	1.048	1.633
635	0.264742	0.931685	1.048	1.634
636	0.264642	0.931621	1.048	1.634
637	0.264514	0.931812	1.047	1.634
638	0.264324	0.93217	1.047	1.633
639	0.264032	0.932418	1.046	1.634
640	0.263792	0.932522	1.046	1.634
641	0.263489	0.932539	1.047	1.634
642	0.263252	0.932615	1.047	1.634
643	0.263152	0.933149	1.047	1.635
644	0.262748	0.933235	1.047	1.635
645	0.262487	0.933336	1.047	1.636
646	0.262318	0.933414	1.047	1.636
647	0.262111	0.933817	1.047	1.636
648	0.261821	0.933911	1.047	1.637
649	0.261469	0.93379	1.047	1.636
650	0.261405	0.934378	1.048	1.637
651	0.261385	0.934261	1.048	1.637
652	0.260784	0.934364	1.047	1.637
653	0.260788	0.934617	1.047	1.636
654	0.260502	0.934526	1.047	1.636
655	0.260185	0.934781	1.046	1.634
656	0.259966	0.934836	1.045	1.634
657	0.25971	0.935093	1.045	1.634
658	0.259584	0.935269	1.043	1.635
659	0.259197	0.935418	1.043	1.634
660	0.259094	0.93526	1.043	1.635
661	0.258836	0.935692	1.044	1.635
662	0.258591	0.935862	1.045	1.636
663	0.258314	0.936043	1.046	1.636
664	0.258159	0.936243	1.047	1.636
665	0.257834	0.936473	1.047	1.637
666	0.25767	0.936481	1.048	1.637
667	0.257319	0.93672	1.047	1.638
668	0.257212	0.936949	1.047	1.639
669	0.256891	0.937115	1.047	1.64
670	0.25657	0.93731	1.048	1.641
671	0.256398	0.937286	1.047	1.641
672	0.256133	0.937643	1.046	1.64
673	0.256008	0.937728	1.046	1.641
674	0.255869	0.938035	1.046	1.64
675	0.255525	0.938124	1.046	1.64
676	0.25549	0.9386	1.046	1.64
677	0.255029	0.938491	1.046	1.641
678	0.254744	0.938703	1.046	1.641
679	0.254649	0.93874	1.046	1.64
680	0.254341	0.939048	1.045	1.64
681	0.25414	0.939269	1.045	1.639
682	0.253917	0.939526	1.044	1.639
683	0.253537	0.939788	1.044	1.638
684	0.253542	0.93986	1.044	1.639
685	0.253155	0.9403	1.044	1.638
686	0.252995	0.940326	1.043	1.639
687	0.252791	0.940642	1.043	1.639
688	0.252568	0.941277	1.043	1.64
689	0.252271	0.941105	1.043	1.641
690	0.252164	0.941422	1.043	1.641
691	0.251939	0.942169	1.044	1.641
692	0.251483	0.942155	1.043	1.641
693	0.251389	0.94218	1.043	1.64
694	0.251325	0.942926	1.042	1.638
695	0.251148	0.943145	1.042	1.638
696	0.250839	0.94316	1.041	1.639
697	0.250701	0.943611	1.041	1.64
698	0.250519	0.944012	1.041	1.64
699	0.250356	0.944413	1.041	1.642
700	0.250025	0.9447	1.041	1.641
701	0.249723	0.945147	1.041	1.64
702	0.249594	0.945478	1.04	1.639
703	0.249361	0.945885	1.04	1.639
704	0.249214	0.946202	1.04	1.638
705	0.249104	0.946379	1.039	1.637
706	0.24862	0.946946	1.039	1.636
707	0.248595	0.94741	1.04	1.637
708	0.24833	0.94759	1.04	1.636
709	0.248125	0.948029	1.04	1.636
710	0.247989	0.948222	1.039	1.638
711	0.247688	0.948596	1.041	1.638
712	0.247624	0.949566	1.041	1.638
713	0.247344	0.949517	1.041	1.64
714	0.247325	0.949993	1.041	1.64
715	0.246907	0.950221	1.042	1.641
716	0.246819	0.950369	1.042	1.643
717	0.246596	0.950806	1.043	1.644
718	0.24666	0.951411	1.043	1.643
719	0.246231	0.951338	1.044	1.644
720	0.246205	0.952049	1.044	1.645
721	0.245666	0.951914	1.045	1.645
722	0.245656	0.952307	1.046	1.646
723	0.245316	0.95262	1.046	1.646
724	0.245181	0.952341	1.046	1.647
725	0.245299	0.952648	1.047	1.647
726	0.245002	0.952581	1.047	1.648
727	0.244638	0.953117	1.048	1.648
728	0.244522	0.953147	1.048	1.648
729	0.244253	0.952934	1.048	1.648
730	0.244086	0.953301	1.048	1.648
731	0.244194	0.953506	1.049	1.649
732	0.243726	0.953125	1.049	1.649
733	0.243549	0.953288	1.049	1.649
734	0.243325	0.953107	1.049	1.649
735	0.243218	0.953251	1.049	1.649
736	0.243169	0.953586	1.049	1.649
737	0.242733	0.953777	1.049	1.649
738	0.2428	0.953509	1.049	1.649
739	0.242532	0.953614	1.049	1.649
740	0.24242	0.953881	1.049	1.649
741	0.242223	0.95368	1.05	1.649
742	0.242227	0.954241	1.05	1.649
743	0.241853	0.95414	1.05	1.649
744	0.241493	0.954177	1.05	1.649
745	0.241542	0.954006	1.05	1.649
746	0.240943	0.953239	1.05	1.649
747	0.241127	0.954124	1.05	1.65
748	0.241049	0.953888	1.05	1.65
749	0.240664	0.954402	1.05	1.65
750	0.240669	0.954305	1.05	1.65
751	0.240337	0.954325	1.05	1.65
752	0.240145	0.954502	1.05	1.65
753	0.240079	0.954659	1.051	1.65
754	0.239831	0.954822	1.051	1.65
755	0.239564	0.954715	1.051	1.65
756	0.239703	0.954505	1.051	1.65
757	0.239389	0.954891	1.051	1.65
758	0.239368	0.954929	1.051	1.65
759	0.239125	0.954888	1.051	1.651
760	0.238886	0.95508	1.052	1.65
761	0.238773	0.955457	1.052	1.65
762	0.238547	0.955537	1.052	1.65
763	0.238265	0.955827	1.052	1.65
764	0.238092	0.95483	1.052	1.65
765	0.23778	0.955451	1.052	1.65
766	0.238167	0.955563	1.052	1.65
767	0.237715	0.955347	1.052	1.65
768	0.237611	0.95593	1.052	1.65
769	0.237487	0.956512	1.053	1.65
770	0.237285	0.955492	1.053	1.65
771	0.237125	0.955731	1.053	1.65
772	0.23696	0.955915	1.053	1.651
773	0.236655	0.955327	1.053	1.651
774	0.236284	0.955347	1.053	1.651
775	0.236458	0.955716	1.053	1.65
776	0.236286	0.955719	1.053	1.65
777	0.235911	0.95622	1.053	1.65
778	0.236049	0.955843	1.054	1.65
779	0.235832	0.956156	1.053	1.65
780	0.235427	0.955972	1.054	1.65
781	0.235597	0.956444	1.054	1.65
782	0.235455	0.955914	1.054	1.649
783	0.235153	0.955713	1.054	1.649
784	0.235117	0.956703	1.054	1.649
785	0.234897	0.956097	1.054	1.649
786	0.23458	0.956268	1.054	1.649
787	0.23483	0.956005	1.054	1.648
788	0.234872	0.957304	1.054	1.648
789	0.234188	0.956443	1.054	1.648
790	0.234079	0.95702	1.054	1.648
791	0.23406	0.956472	1.054	1.648
792	0.233975	0.956691	1.055	1.648
793	0.233653	0.956574	1.055	1.648
794	0.233368	0.956367	1.055	1.648
795	0.233542	0.957055	1.055	1.648
796	0.233224	0.95663	1.055	1.648
797	0.232991	0.956492	1.055	1.648
798	0.233095	0.956802	1.055	1.648
799	0.232349	0.95708	1.055	1.648
800	0.228702	0.949342	1.055	1.648
801	0.228322	0.950327	1.055	1.648
802	0.227927	0.951641	1.055	1.648
803	0.228656	0.948384	1.055	1.648
804	0.228163	0.949068	1.055	1.648
805	0.228115	0.953183	1.056	1.648
806	0.22778	0.952681	1.056	1.648
807	0.228182	0.94836	1.056	1.647
808	0.227355	0.952808	1.056	1.647
809	0.227537	0.950939	1.056	1.647
810	0.227225	0.95095	1.056	1.647
811	0.227409	0.950747	1.056	1.647
812	0.227242	0.953547	1.056	1.647
813	0.226519	0.952967	1.057	1.647
814	0.227011	0.953547	1.056	1.647
815	0.226959	0.95263	1.057	1.647
816	0.226735	0.950761	1.057	1.646
817	0.226668	0.95285	1.057	1.646
818	0.226252	0.950965	1.057	1.646
819	0.226392	0.952953	1.057	1.646
820	0.226168	0.953417	1.057	1.646
821	0.226016	0.954227	1.057	1.645
822	0.226202	0.953413	1.057	1.645
823	0.225448	0.952659	1.057	1.646
824	0.225949	0.954001	1.057	1.646
825	0.225487	0.952975	1.057	1.646
826	0.225711	0.951944	1.057	1.645
827	0.224849	0.952001	1.057	1.645
828	0.225026	0.953146	1.057	1.645
829	0.225042	0.953161	1.057	1.645
830	0.224904	0.954299	1.057	1.645
831	0.224518	0.953412	1.057	1.645
832	0.22459	0.953745	1.057	1.645
833	0.224474	0.954203	1.057	1.645
834	0.224507	0.953817	1.058	1.645
835	0.22403	0.952354	1.058	1.645
836	0.223838	0.952966	1.058	1.644
837	0.224026	0.95545	1.058	1.644
838	0.223957	0.955705	1.058	1.644
839	0.223509	0.954825	1.058	1.644
840	0.223432	0.953765	1.058	1.644
841	0.223212	0.956121	1.058	1.644
842	0.222997	0.95301	1.058	1.644
843	0.223075	0.955194	1.058	1.644
844	0.222703	0.953839	1.058	1.644
845	0.22273	0.954853	1.058	1.644
846	0.222731	0.953221	1.058	1.644
847	0.222802	0.955713	1.058	1.644
848	0.222493	0.954096	1.058	1.644
849	0.222009	0.954628	1.058	1.644
850	0.22219	0.955149	1.059	1.645
851	0.221967	0.956192	1.059	1.644
852	0.221925	0.952933	1.059	1.644
853	0.221788	0.956168	1.059	1.644
854	0.22169	0.955293	1.059	1.645
855	0.221325	0.957213	1.059	1.645
856	0.221606	0.956629	1.059	1.645
857	0.221459	0.958029	1.059	1.645
858	0.221138	0.955071	1.059	1.644
859	0.221159	0.956493	1.059	1.644
860	0.220938	0.955783	1.06	1.644
861	0.221101	0.955922	1.059	1.644
862	0.220644	0.957089	1.06	1.644
863	0.220641	0.956925	1.059	1.644
864	0.220657	0.956584	1.059	1.644
865	0.220106	0.956492	1.06	1.644
866	0.220389	0.95727	1.059	1.643
867	0.220084	0.956786	1.059	1.643
868	0.220145	0.95752	1.059	1.642
869	0.219877	0.956436	1.059	1.641
870	0.219894	0.957609	1.059	1.641
871	0.219649	0.956525	1.059	1.64
872	0.219632	0.957297	1.059	1.639
873	0.219667	0.958505	1.059	1.638
874	0.219517	0.957659	1.059	1.638
875	0.219519	0.956602	1.059	1.636
876	0.219335	0.957297	1.059	1.635
877	0.219051	0.958453	1.058	1.635
878	0.218991	0.958213	1.058	1.634
879	0.218955	0.958358	1.058	1.634
880	0.218907	0.959184	1.059	1.634
881	0.218853	0.958491	1.058	1.633
882	0.218759	0.958459	1.059	1.633
883	0.218661	0.9583	1.058	1.634
884	0.218669	0.958504	1.058	1.634
885	0.218359	0.958513	1.058	1.634
886	0.218462	0.958403	1.058	1.633
887	0.218204	0.958922	1.058	1.634
888	0.218255	0.958987	1.058	1.634
889	0.21797	0.958443	1.058	1.634
890	0.217917	0.959241	1.058	1.633
891	0.217818	0.958996	1.058	1.632
892	0.217764	0.959219	1.058	1.633
893	0.217789	0.959805	1.058	1.632
894	0.217417	0.958929	1.058	1.63
895	0.217516	0.959454	1.058	1.629
896	0.217259	0.959362	1.058	1.629
897	0.217155	0.959547	1.057	1.628
898	0.217081	0.959218	1.057	1.628
899	0.217139	0.959732	1.057	1.627
900	0.217104	0.960097	1.057	1.627
901	0.216887	0.960353	1.057	1.628
902	0.216885	0.95938	1.057	1.628
903	0.216688	0.95995	1.057	1.627
904	0.216591	0.959752	1.057	1.627
905	0.216636	0.960211	1.057	1.627
906	0.216402	0.960221	1.057	1.627
907	0.216429	0.960324	1.056	1.627
908	0.216445	0.960594	1.057	1.627
909	0.21624	0.960562	1.056	1.627
910	0.216179	0.960306	1.056	1.627
911	0.216189	0.960536	1.056	1.626
912	0.216031	0.961193	1.056	1.626
913	0.216068	0.960894	1.056	1.626
914	0.2159	0.96078	1.056	1.626
915	0.215766	0.960745	1.056	1.626
916	0.21573	0.960965	1.056	1.625
917	0.215682	0.960889	1.056	1.625
918	0.215648	0.961237	1.056	1.625
919	0.215574	0.961466	1.056	1.624
920	0.215493	0.961347	1.056	1.624
921	0.215566	0.961108	1.056	1.624
922	0.215509	0.961014	1.056	1.624
923	0.215478	0.961541	1.056	1.623
924	0.215432	0.961271	1.056	1.622
925	0.2153	0.961769	1.056	1.622
926	0.215207	0.961579	1.056	1.622
927	0.215158	0.961684	1.056	1.622
928	0.215115	0.96148	1.055	1.622
929	0.215006	0.961765	1.055	1.623
930	0.214934	0.961654	1.055	1.623
931	0.214769	0.961559	1.055	1.623
932	0.214788	0.961655	1.055	1.622
933	0.214629	0.961757	1.055	1.623
934	0.214471	0.961836	1.055	1.623
935	0.214463	0.961436	1.055	1.623
936	0.214366	0.962166	1.055	1.623
937	0.214361	0.962126	1.055	1.622
938	0.214261	0.962041	1.055	1.622
939	0.214196	0.962028	1.055	1.621
940	0.214175	0.961948	1.054	1.621
941	0.214052	0.962201	1.054	1.621
942	0.213976	0.962393	1.054	1.62
943	0.213906	0.962504	1.054	1.62
944	0.213826	0.96257	1.054	1.62
945	0.213729	0.962145	1.054	1.619
946	0.213737	0.962473	1.054	1.619
947	0.213619	0.962532	1.054	1.619
948	0.213604	0.962737	1.054	1.619
949	0.213491	0.962637	1.054	1.619
950	0.213482	0.96264	1.054	1.619
951	0.21346	0.962761	1.054	1.619
952	0.213498	0.963003	1.054	1.619
953	0.213595	0.963195	1.054	1.619
954	0.213503	0.963285	1.054	1.619
955	0.213602	0.963537	1.054	1.619
956	0.213535	0.963592	1.053	1.619
957	0.213596	0.963574	1.053	1.619
958	0.21356	0.964139	1.053	1.619
959	0.2136	0.964229	1.054	1.618
960	0.21352	0.964291	1.054	1.618
961	0.213482	0.964558	1.054	1.618
962	0.213547	0.965155	1.054	1.618
963	0.213623	0.965291	1.054	1.618
964	0.213546	0.965487	1.053	1.617
965	0.213519	0.965847	1.054	1.617
966	0.213467	0.965474	1.053	1.617
967	0.213438	0.96597	1.053	1.617
968	0.213444	0.965964	1.053	1.616
969	0.21329	0.965826	1.053	1.616
970	0.213405	0.966468	1.053	1.616
971	0.213343	0.966618	1.053	1.616
972	0.213392	0.966584	1.053	1.616
973	0.213321	0.966616	1.053	1.615
974	0.213231	0.966857	1.053	1.615
975	0.213192	0.966696	1.053	1.615
976	0.213172	0.967112	1.053	1.614
977	0.213029	0.966773	1.052	1.614
978	0.213164	0.966894	1.052	1.614
979	0.213081	0.967208	1.052	1.614
980	0.213068	0.967232	1.052	1.613
981	0.213138	0.967417	1.052	1.613
982	0.212968	0.967507	1.052	1.613
983	0.212919	0.967604	1.052	1.613
984	0.212896	0.967733	1.052	1.613
985	0.212799	0.96786	1.052	1.613
986	0.212799	0.968217	1.052	1.613
987	0.212636	0.967779	1.052	1.613
988	0.212684	0.967987	1.052	1.613
989	0.212591	0.9681	1.052	1.613
990	0.212475	0.968086	1.052	1.613
991	0.212492	0.968095	1.052	1.613
992	0.212496	0.967884	1.052	1.613
993	0.212479	0.968393	1.052	1.612
994	0.212427	0.968192	1.052	1.612
995	0.212367	0.968644	1.052	1.612
996	0.21225	0.968201	1.052	1.611
997	0.212211	0.968533	1.052	1.611
998	0.212038	0.968235	1.052	1.611
999	0.212052	0.968294	1.052	1.611
1000	0.211968	0.968745	1.052	1.611
1001	0.211976	0.968418	1.052	1.611
1002	0.211852	0.968744	1.051	1.61
1003	0.212013	0.968513	1.051	1.61
1004	0.211861	0.96866	1.051	1.61
1005	0.211898	0.96875	1.051	1.61
1006	0.211729	0.968653	1.051	1.61
1007	0.211749	0.968832	1.051	1.609
1008	0.211684	0.968972	1.051	1.609
1009	0.21154	0.968643	1.051	1.609
1010	0.211631	0.968998	1.051	1.609
1011	0.211399	0.968981	1.051	1.609
1012	0.211542	0.96896	1.051	1.609
1013	0.211215	0.968919	1.051	1.609
1014	0.211343	0.968996	1.051	1.608
1015	0.211169	0.96891	1.051	1.608
1016	0.211387	0.969523	1.051	1.608
1017	0.211024	0.969237	1.051	1.608
1018	0.211144	0.969173	1.051	1.608
1019	0.21108	0.969086	1.051	1.607
1020	0.211015	0.96935	1.05	1.607
1021	0.210834	0.969297	1.05	1.607
1022	0.210848	0.969348	1.05	1.606
1023	0.210815	0.969466	1.05	1.606
1024	0.210522	0.969086	1.05	1.606
1025	0.210856	0.969487	1.05	1.606
1026	0.210546	0.969472	1.05	1.605
1027	0.210523	0.969214	1.05	1.605
1028	0.21044	0.969233	1.05	1.605
1029	0.210607	0.969504	1.05	1.605
1030	0.210557	0.969342	1.05	1.605
1031	0.210236	0.969688	1.05	1.604
1032	0.210314	0.969484	1.05	1.604
1033	0.210334	0.969461	1.05	1.604
1034	0.210101	0.969508	1.05	1.604
1035	0.21005	0.969448	1.05	1.604
1036	0.210083	0.969294	1.05	1.603
1037	0.209856	0.969897	1.05	1.603
1038	0.209857	0.969415	1.05	1.603
1039	0.209892	0.969392	1.05	1.603
1040	0.209646	0.969504	1.05	1.603
1041	0.209598	0.969545	1.05	1.603
1042	0.209804	0.970007	1.05	1.603
1043	0.209418	0.9693	1.05	1.602
1044	0.209536	0.969611	1.05	1.602
1045	0.209356	0.969658	1.05	1.602
1046	0.209289	0.969418	1.05	1.602
1047	0.209422	0.969548	1.05	1.602
1048	0.209466	0.969766	1.05	1.601
1049	0.208927	0.969827	1.05	1.601
1050	0.209081	0.969471	1.05	1.601
1051	0.209102	0.969557	1.05	1.601
1052	0.208995	0.969643	1.05	1.601
1053	0.208843	0.969179	1.05	1.6
1054	0.208763	0.96932	1.05	1.6
1055	0.208855	0.969674	1.05	1.6
1056	0.208584	0.969248	1.05	1.6
1057	0.208469	0.969488	1.049	1.599
1058	0.208558	0.969671	1.05	1.599
1059	0.208526	0.96967	1.049	1.599
1060	0.208286	0.969106	1.049	1.598
1061	0.208354	0.969561	1.049	1.598
1062	0.20828	0.969506	1.049	1.598
1063	0.208149	0.96938	1.049	1.598
1064	0.207985	0.969211	1.049	1.598
1065	0.20806	0.969439	1.049	1.598
1066	0.208044	0.969355	1.049	1.597
1067	0.207888	0.969258	1.049	1.597
1068	0.207751	0.969323	1.049	1.597
1069	0.207799	0.969575	1.049	1.597
1070	0.207654	0.969603	1.049	1.596
1071	0.207515	0.969278	1.049	1.596
1072	0.207428	0.969406	1.049	1.596
1073	0.207566	0.969054	1.049	1.595
1074	0.207386	0.969152	1.049	1.595
1075	0.207293	0.969233	1.049	1.595
1076	0.207332	0.969382	1.049	1.595
1077	0.207154	0.969115	1.049	1.594
1078	0.207067	0.969141	1.049	1.594
1079	0.207046	0.969172	1.049	1.594
1080	0.206857	0.969058	1.049	1.594
1081	0.206837	0.968885	1.048	1.594
1082	0.206775	0.969141	1.048	1.593
1083	0.206789	0.969126	1.048	1.593
1084	0.20661	0.968827	1.048	1.593
1085	0.20641	0.968965	1.048	1.593
1086	0.20657	0.968902	1.048	1.593
1087	0.206494	0.968863	1.048	1.593
1088	0.206311	0.968654	1.048	1.592
1089	0.206161	0.968802	1.048	1.592
1090	0.206182	0.969018	1.048	1.592
1091	0.206292	0.969041	1.048	1.592
1092	0.206049	0.968987	1.048	1.592
1093	0.205952	0.968635	1.048	1.591
1094	0.205878	0.96879	1.048	1.591
1095	0.205794	0.968593	1.048	1.591
1096	0.205712	0.968719	1.048	1.591
1097	0.20564	0.968808	1.048	1.591
1098	0.205628	0.968848	1.048	1.59
1099	0.205514	0.968634	1.048	1.59
1100	0.205403	0.968557	1.048	1.59
1101	0.20529	0.968403	1.048	1.59
1102	0.20525	0.968492	1.047	1.589
1103	0.205252	0.968583	1.047	1.589
1104	0.205208	0.968542	1.047	1.589
1105	0.205091	0.968401	1.047	1.589
1106	0.204923	0.96837	1.047	1.589
1107	0.20491	0.968652	1.047	1.588
1108	0.20485	0.968336	1.047	1.588
1109	0.204857	0.968165	1.047	1.588
1110	0.204745	0.96833	1.047	1.588
1111	0.204672	0.9683	1.047	1.588
1112	0.204604	0.968254	1.047	1.587
1113	0.204572	0.968095	1.047	1.587
1114	0.204471	0.968128	1.047	1.587
1115	0.204392	0.968028	1.047	1.587
1116	0.204364	0.968033	1.047	1.587
1117	0.204287	0.967978	1.047	1.586
1118	0.20419	0.967723	1.047	1.586
1119	0.204042	0.968007	1.047	1.586
1120	0.204013	0.967923	1.047	1.586
1121	0.20393	0.967746	1.047	1.586
1122	0.203849	0.967837	1.047	1.585
1123	0.203751	0.9676	1.047	1.585
1124	0.2037	0.967847	1.046	1.585
1125	0.203576	0.967687	1.046	1.585
1126	0.203573	0.967592	1.046	1.584
1127	0.203386	0.967556	1.046	1.584
1128	0.203385	0.967265	1.046	1.584
1129	0.203325	0.967399	1.046	1.584
1130	0.203176	0.967477	1.046	1.583
1131	0.203097	0.967219	1.046	1.583
1132	0.202944	0.967109	1.046	1.583
1133	0.202874	0.967062	1.046	1.582
1134	0.202738	0.966944	1.046	1.582
1135	0.202762	0.966948	1.046	1.582
1136	0.202985	0.967202	1.046	1.582
1137	0.202625	0.966903	1.046	1.581
1138	0.202478	0.966387	1.046	1.581
1139	0.202402	0.9666	1.046	1.581
1140	0.202383	0.96684	1.046	1.581
1141	0.202342	0.966461	1.046	1.58
1142	0.202298	0.96635	1.046	1.58
1143	0.202172	0.966357	1.046	1.58
1144	0.202082	0.966153	1.046	1.58
1145	0.202033	0.966284	1.046	1.579
1146	0.201914	0.966281	1.046	1.579
1147	0.201942	0.96627	1.046	1.579
1148	0.201873	0.966048	1.045	1.579
1149	0.201729	0.965945	1.045	1.578
1150	0.201701	0.965699	1.045	1.578
1151	0.201901	0.966278	1.045	1.578
1152	0.201536	0.96573	1.045	1.578
1153	0.201421	0.965775	1.045	1.577
1154	0.201324	0.965622	1.045	1.577
1155	0.201226	0.965396	1.045	1.577
1156	0.201183	0.965516	1.045	1.576
1157	0.201098	0.965317	1.045	1.576
1158	0.201011	0.96538	1.045	1.576
1159	0.200977	0.965388	1.045	1.576
1160	0.200908	0.965167	1.045	1.576
1161	0.200849	0.965176	1.045	1.575
1162	0.200774	0.965147	1.045	1.575
1163	0.200694	0.965021	1.044	1.575
1164	0.200613	0.96485	1.044	1.575
1165	0.200542	0.964804	1.044	1.575
1166	0.200498	0.964766	1.044	1.574
1167	0.200324	0.964345	1.044	1.574
1168	0.200308	0.964471	1.044	1.574
1169	0.200186	0.964666	1.044	1.574
1170	0.200101	0.964266	1.044	1.573
1171	0.200072	0.964272	1.044	1.573
1172	0.199972	0.964079	1.044	1.573
1173	0.199936	0.964015	1.044	1.573
1174	0.199832	0.963962	1.044	1.572
1175	0.199779	0.963857	1.044	1.572
1176	0.199654	0.963744	1.044	1.572
1177	0.199589	0.96366	1.044	1.572
1178	0.199519	0.963505	1.044	1.572
1179	0.199437	0.963355	1.044	1.571
1180	0.1992	0.963522	1.044	1.571
1181	0.199166	0.963283	1.044	1.571
1182	0.199154	0.963197	1.044	1.571
1183	0.199054	0.963217	1.044	1.57
1184	0.199048	0.962623	1.044	1.57
1185	0.199073	0.962835	1.044	1.57
1186	0.198893	0.962669	1.044	1.57
1187	0.198793	0.962686	1.044	1.57
1188	0.198705	0.962474	1.044	1.569
1189	0.198541	0.962545	1.044	1.569
1190	0.198557	0.962229	1.044	1.569
1191	0.198444	0.962457	1.044	1.569
1192	0.198353	0.962106	1.043	1.569
1193	0.198258	0.961999	1.043	1.568
1194	0.198211	0.961754	1.043	1.568
1195	0.198121	0.961865	1.043	1.568
1196	0.198089	0.961702	1.043	1.567
1197	0.198051	0.961539	1.043	1.567
1198	0.197932	0.961586	1.043	1.567
1199	0.19773	0.961371	1.043	1.567
1200	0.197498	0.961149	1.043	1.566
1201	0.197472	0.961348	1.043	1.566
1202	0.197406	0.961327	1.043	1.566
1203	0.197281	0.961203	1.043	1.566
1204	0.197247	0.960963	1.043	1.565
1205	0.197169	0.960892	1.043	1.565
1206	0.19712	0.960694	1.043	1.565
1207	0.197072	0.960961	1.043	1.565
1208	0.197044	0.960474	1.043	1.565
1209	0.19687	0.96035	1.043	1.564
1210	0.196864	0.960356	1.043	1.564
1211	0.196788	0.960478	1.043	1.564
1212	0.196733	0.960126	1.043	1.563
1213	0.196655	0.960009	1.043	1.563
1214	0.196575	0.959808	1.043	1.563
1215	0.196546	0.959811	1.043	1.563
1216	0.196438	0.959928	1.043	1.562
1217	0.196369	0.959607	1.043	1.562
1218	0.196328	0.959541	1.042	1.562
1219	0.196255	0.959546	1.042	1.561
1220	0.19624	0.959499	1.042	1.561
1221	0.196151	0.959431	1.042	1.561
1222	0.19606	0.959385	1.042	1.561
1223	0.196025	0.959036	1.042	1.561
1224	0.195994	0.958973	1.042	1.56
1225	0.195957	0.959059	1.042	1.56
1226	0.195855	0.958803	1.042	1.56
1227	0.195769	0.95868	1.042	1.559
1228	0.19563	0.958388	1.042	1.559
1229	0.195598	0.95835	1.042	1.559
1230	0.195568	0.958169	1.042	1.559
1231	0.195568	0.958345	1.042	1.559
1232	0.195423	0.957874	1.042	1.558
1233	0.195351	0.957907	1.042	1.558
1234	0.195241	0.957628	1.042	1.558
1235	0.195207	0.957447	1.042	1.558
1236	0.19517	0.957605	1.042	1.557
1237	0.195067	0.957294	1.041	1.557
1238	0.194969	0.957271	1.041	1.557
1239	0.194965	0.956958	1.041	1.557
1240	0.194854	0.957048	1.041	1.557
1241	0.194832	0.95703	1.041	1.556
1242	0.194742	0.956851	1.041	1.556
1243	0.194633	0.956446	1.041	1.556
1244	0.194586	0.956511	1.041	1.556
1245	0.19447	0.956368	1.041	1.555
1246	0.194396	0.956133	1.041	1.555
1247	0.194363	0.956054	1.041	1.555
1248	0.194309	0.956014	1.041	1.555
1249	0.194261	0.955807	1.041	1.554
1250	0.194141	0.955783	1.041	1.554
1251	0.194055	0.955398	1.041	1.554
1252	0.194011	0.955458	1.041	1.553
1253	0.193933	0.955256	1.041	1.553
1254	0.193875	0.955396	1.041	1.553
1255	0.193873	0.955105	1.041	1.553
1256	0.193744	0.954837	1.041	1.552
1257	0.193663	0.954975	1.041	1.552
1258	0.193583	0.95471	1.041	1.552
1259	0.193496	0.954725	1.041	1.552
1260	0.193444	0.954504	1.041	1.551
1261	0.193425	0.954618	1.041	1.551
1262	0.193384	0.954349	1.041	1.551
1263	0.193256	0.954156	1.041	1.551
1264	0.19319	0.954181	1.041	1.55
1265	0.193154	0.953931	1.041	1.55
1266	0.193092	0.953676	1.041	1.549
1267	0.193022	0.953777	1.041	1.549
1268	0.192976	0.953533	1.041	1.549
1269	0.192867	0.953438	1.04	1.549
1270	0.192817	0.953329	1.04	1.548
1271	0.19273	0.953051	1.04	1.548
1272	0.192571	0.952804	1.04	1.548
1273	0.192613	0.95284	1.04	1.548
1274	0.192599	0.952764	1.04	1.547
1275	0.192512	0.952563	1.04	1.547
1276	0.192345	0.952527	1.04	1.547
1277	0.19234	0.952256	1.04	1.547
1278	0.192321	0.951951	1.04	1.547
1279	0.19224	0.951929	1.04	1.546
1280	0.192101	0.95188	1.04	1.546
1281	0.192011	0.951852	1.04	1.546
1282	0.191996	0.951765	1.04	1.546
1283	0.191947	0.951627	1.04	1.545
1284	0.191875	0.951348	1.04	1.545
1285	0.191772	0.951053	1.04	1.545
1286	0.191697	0.95099	1.039	1.544
1287	0.191682	0.950777	1.039	1.544
1288	0.191511	0.950731	1.039	1.544
1289	0.191483	0.950536	1.039	1.543
1290	0.191432	0.950687	1.039	1.543
1291	0.191485	0.95017	1.039	1.543
1292	0.191369	0.950198	1.039	1.542
1293	0.191302	0.94996	1.039	1.542
1294	0.191232	0.950126	1.039	1.542
1295	0.191237	0.95012	1.039	1.542
1296	0.191101	0.949675	1.039	1.542
1297	0.191006	0.949635	1.039	1.541
1298	0.190982	0.949503	1.039	1.541
1299	0.190925	0.949345	1.039	1.541
1300	0.190859	0.949112	1.039	1.54
1301	0.19076	0.948882	1.038	1.54
1302	0.19065	0.948561	1.038	1.54
1303	0.190542	0.948533	1.038	1.54
1304	0.190512	0.948606	1.038	1.539
1305	0.190491	0.948375	1.038	1.539
1306	0.190332	0.948212	1.038	1.539
1307	0.190242	0.948051	1.038	1.538
1308	0.190083	0.947763	1.038	1.538
1309	0.190088	0.947647	1.038	1.538
1310	0.189956	0.947676	1.038	1.538
1311	0.189929	0.947695	1.038	1.537
1312	0.189824	0.947064	1.038	1.537
1313	0.189737	0.947194	1.038	1.537
1314	0.189639	0.94707	1.038	1.536
1315	0.189572	0.946902	1.038	1.536
1316	0.189529	0.946705	1.038	1.536
1317	0.189527	0.946536	1.038	1.536
1318	0.189447	0.946388	1.038	1.535
1319	0.189464	0.946369	1.038	1.535
1320	0.18937	0.94619	1.038	1.535
1321	0.189208	0.945839	1.038	1.535
1322	0.189217	0.945817	1.038	1.535
1323	0.189139	0.945674	1.038	1.534
1324	0.189194	0.945473	1.038	1.534
1325	0.189088	0.945472	1.038	1.534
1326	0.189085	0.945073	1.038	1.534
1327	0.188956	0.945055	1.038	1.533
1328	0.188905	0.944751	1.037	1.533
1329	0.188826	0.944748	1.037	1.533
1330	0.188762	0.944512	1.037	1.532
1331	0.188765	0.94464	1.037	1.532
1332	0.188746	0.94421	1.037	1.532
1333	0.188635	0.944111	1.037	1.531
1334	0.188614	0.944045	1.037	1.531
1335	0.188417	0.943711	1.037	1.531
1336	0.188628	0.94373	1.037	1.531
1337	0.188392	0.943381	1.037	1.53
1338	0.188331	0.94317	1.037	1.53
1339	0.188372	0.943403	1.037	1.53
1340	0.188346	0.943064	1.037	1.53
1341	0.188303	0.942726	1.036	1.529
1342	0.188298	0.942807	1.036	1.529
1343	0.188207	0.942519	1.036	1.529
1344	0.188274	0.942619	1.036	1.528
1345	0.188228	0.941967	1.036	1.528
1346	0.188204	0.941992	1.036	1.528
1347	0.188087	0.941754	1.036	1.527
1348	0.188085	0.941744	1.036	1.527
1349	0.188045	0.941581	1.035	1.527
1350	0.187981	0.941113	1.035	1.526
1351	0.187943	0.941103	1.035	1.526
1352	0.187838	0.940844	1.035	1.526
1353	0.187743	0.940557	1.035	1.526
1354	0.187557	0.940324	1.035	1.525
1355	0.187461	0.939991	1.035	1.525
1356	0.187266	0.939823	1.035	1.524
1357	0.187234	0.939726	1.035	1.524
1358	0.186915	0.939275	1.035	1.524
1359	0.186857	0.939102	1.035	1.523
1360	0.186592	0.938658	1.034	1.523
1361	0.186324	0.938392	1.034	1.522
1362	0.186335	0.93817	1.034	1.522
1363	0.186129	0.937849	1.034	1.522
1364	0.185978	0.93789	1.034	1.521
1365	0.185795	0.937348	1.034	1.521
1366	0.185699	0.936767	1.034	1.52
1367	0.185812	0.936713	1.033	1.52
1368	0.185608	0.936359	1.033	1.519
1369	0.185574	0.935939	1.033	1.519
1370	0.18546	0.9354	1.033	1.518
1371	0.185598	0.935019	1.033	1.518
1372	0.18559	0.934733	1.033	1.518
1373	0.185509	0.93407	1.032	1.517
1374	0.185963	0.934326	1.032	1.516
1375	0.185142	0.933335	1.032	1.516
1376	0.185384	0.932881	1.032	1.516
1377	0.185295	0.932625	1.032	1.515
1378	0.185255	0.932334	1.032	1.514
1379	0.185206	0.932154	1.031	1.514
1380	0.185143	0.931915	1.031	1.514
1381	0.185098	0.931485	1.031	1.513
1382	0.185082	0.931404	1.031	1.513
1383	0.185116	0.931109	1.031	1.512
1384	0.184997	0.931113	1.031	1.512
1385	0.18501	0.931207	1.03	1.511
1386	0.185	0.93081	1.03	1.511
1387	0.184894	0.930742	1.03	1.511
1388	0.18488	0.930526	1.03	1.51
1389	0.184899	0.930623	1.03	1.51
1390	0.184947	0.930924	1.03	1.509
1391	0.185039	0.93109	1.03	1.509
1392	0.185057	0.930788	1.029	1.508
1393	0.185187	0.930597	1.029	1.508
1394	0.185426	0.930939	1.029	1.507
1395	0.185394	0.931161	1.029	1.507
1396	0.185654	0.931075	1.029	1.506
1397	0.185854	0.931267	1.029	1.506
1398	0.185741	0.93117	1.029	1.505
1399	0.18579	0.931026	1.028	1.505
1400	0.185941	0.931304	1.028	1.505
1401	0.186055	0.931001	1.028	1.504
1402	0.185999	0.930985	1.028	1.504
1403	0.186044	0.931383	1.028	1.503
1404	0.186183	0.931161	1.028	1.503
1405	0.18627	0.931187	1.028	1.502
1406	0.186403	0.931432	1.027	1.502
1407	0.186418	0.931308	1.027	1.501
1408	0.18605	0.930975	1.027	1.501
1409	0.186786	0.931416	1.027	1.501
1410	0.186567	0.931457	1.027	1.5
1411	0.186571	0.931129	1.027	1.5
1412	0.186613	0.931052	1.027	1.499
1413	0.186713	0.931114	1.026	1.499
1414	0.186674	0.931012	1.026	1.498
1415	0.186716	0.931099	1.026	1.498
1416	0.186678	0.930823	1.026	1.498
1417	0.18675	0.930647	1.026	1.497
1418	0.186696	0.930458	1.026	1.497
1419	0.186691	0.930648	1.026	1.496
1420	0.186718	0.930464	1.026	1.496
1421	0.186675	0.930276	1.026	1.495
1422	0.186712	0.930269	1.025	1.495
1423	0.186626	0.930159	1.025	1.495
1424	0.186662	0.930138	1.025	1.494
1425	0.186646	0.930012	1.025	1.494
1426	0.186587	0.929942	1.025	1.493
1427	0.186521	0.929679	1.025	1.493
1428	0.186446	0.929648	1.025	1.493
1429	0.186426	0.929274	1.025	1.492
1430	0.186412	0.929245	1.024	1.492
1431	0.186255	0.929171	1.024	1.492
1432	0.186231	0.92892	1.024	1.491
1433	0.186235	0.928885	1.024	1.491
1434	0.186077	0.928761	1.024	1.491
1435	0.186073	0.928759	1.024	1.491
1436	0.186016	0.92859	1.024	1.49
1437	0.185879	0.92836	1.024	1.49
1438	0.185903	0.928475	1.024	1.49
1439	0.185811	0.928227	1.024	1.489
1440	0.18562	0.927985	1.024	1.489
1441	0.18552	0.92789	1.024	1.489
1442	0.185602	0.927492	1.024	1.489
1443	0.18536	0.927521	1.024	1.488
1444	0.185346	0.927314	1.024	1.488
1445	0.185255	0.927476	1.024	1.488
1446	0.185215	0.927113	1.024	1.488
1447	0.185042	0.926928	1.024	1.488
1448	0.184985	0.927029	1.024	1.487
1449	0.18496	0.926834	1.024	1.487
1450	0.184778	0.92637	1.024	1.487
1451	0.184688	0.926593	1.024	1.487
1452	0.18464	0.92638	1.024	1.486
1453	0.184564	0.926017	1.024	1.486
1454	0.184506	0.925957	1.024	1.486
1455	0.184259	0.92574	1.024	1.485
1456	0.184337	0.925792	1.024	1.485
1457	0.184219	0.925626	1.024	1.485
1458	0.183974	0.925203	1.024	1.485
1459	0.183986	0.925267	1.024	1.484
1460	0.183899	0.925351	1.024	1.484
1461	0.183667	0.924942	1.024	1.484
1462	0.183572	0.924761	1.024	1.483
1463	0.183508	0.924649	1.024	1.483
1464	0.18339	0.924355	1.024	1.483
1465	0.183311	0.924202	1.024	1.483
1466	0.183154	0.92424	1.024	1.482
1467	0.183022	0.923876	1.024	1.482
1468	0.182932	0.923716	1.024	1.482
1469	0.18273	0.92368	1.024	1.482
1470	0.182711	0.92359	1.024	1.481
1471	0.182644	0.923554	1.024	1.481
1472	0.182441	0.923442	1.024	1.481
1473	0.182417	0.922815	1.024	1.481
1474	0.182301	0.922874	1.024	1.481
1475	0.182169	0.922574	1.024	1.48
1476	0.181998	0.922473	1.025	1.48
1477	0.181923	0.922456	1.025	1.48
1478	0.18186	0.922456	1.025	1.48
1479	0.181697	0.922089	1.025	1.48
1480	0.181538	0.921818	1.025	1.479
1481	0.181465	0.92183	1.025	1.479
1482	0.181381	0.921684	1.025	1.479
1483	0.181299	0.921428	1.025	1.479
1484	0.181093	0.92122	1.025	1.479
1485	0.181104	0.921311	1.025	1.479
1486	0.180981	0.921059	1.025	1.479
1487	0.180785	0.920867	1.025	1.479
1488	0.180614	0.920703	1.025	1.479
1489	0.180537	0.920184	1.025	1.478
1490	0.180584	0.920512	1.025	1.478
1491	0.180338	0.920064	1.025	1.478
1492	0.18029	0.920013	1.025	1.478
1493	0.180142	0.919831	1.026	1.478
1494	0.18006	0.919729	1.026	1.478
1495	0.179991	0.919673	1.026	1.477
1496	0.179798	0.919279	1.026	1.477
1497	0.179732	0.91916	1.026	1.477
1498	0.179658	0.918931	1.026	1.476
1499	0.179507	0.918872	1.026	1.476
1500	0.179425	0.918775	1.026	1.476
1501	0.179312	0.918677	1.026	1.476
1502	0.179203	0.918479	1.026	1.476
1503	0.179101	0.918255	1.026	1.475
1504	0.179081	0.918137	1.026	1.475
1505	0.178882	0.917768	1.026	1.475
1506	0.178711	0.917732	1.026	1.475
1507	0.178694	0.917651	1.026	1.475
1508	0.178629	0.917616	1.026	1.475
1509	0.178373	0.917012	1.026	1.475
1510	0.178374	0.917326	1.026	1.475
1511	0.178314	0.916901	1.026	1.475
1512	0.178051	0.916653	1.027	1.474
1513	0.178128	0.916331	1.027	1.474
1514	0.177963	0.916211	1.027	1.474
1515	0.177794	0.916183	1.027	1.473
1516	0.177847	0.915925	1.027	1.473
1517	0.177626	0.915851	1.027	1.473
1518	0.177508	0.915472	1.027	1.473
1519	0.177476	0.915435	1.027	1.473
1520	0.177385	0.915147	1.027	1.473
1521	0.177195	0.914807	1.027	1.472
1522	0.177132	0.91484	1.027	1.472
1523	0.177093	0.914663	1.027	1.472
1524	0.176974	0.914485	1.027	1.472
1525	0.176838	0.914405	1.027	1.472
1526	0.176786	0.914185	1.027	1.472
1527	0.176583	0.913809	1.027	1.472
1528	0.17656	0.913783	1.027	1.471
1529	0.176509	0.913488	1.027	1.471
1530	0.176298	0.913368	1.027	1.471
1531	0.176197	0.912921	1.027	1.471
1532	0.176125	0.912597	1.027	1.47
1533	0.176082	0.912806	1.027	1.47
1534	0.175946	0.912402	1.027	1.47
1535	0.175747	0.912283	1.027	1.47
1536	0.175756	0.912168	1.027	1.469
1537	0.175672	0.911809	1.027	1.469
1538	0.175581	0.911596	1.027	1.469
1539	0.175399	0.911397	1.027	1.468
1540	0.175364	0.911238	1.027	1.468
1541	0.175321	0.911105	1.027	1.468
1542	0.175054	0.910761	1.027	1.467
1543	0.175026	0.910466	1.027	1.467
1544	0.175046	0.910288	1.027	1.467
1545	0.174873	0.910016	1.027	1.467
1546	0.174765	0.91002	1.027	1.467
1547	0.174634	0.909651	1.027	1.466
1548	0.174546	0.90933	1.027	1.466
1549	0.174541	0.90941	1.027	1.466
1550	0.174355	0.909117	1.027	1.465
1551	0.174241	0.90895	1.027	1.465
1552	0.174181	0.908638	1.027	1.465
1553	0.17405	0.908438	1.027	1.465
1554	0.173911	0.908195	1.027	1.465
1555	0.173804	0.907857	1.027	1.465
1556	0.173757	0.907882	1.027	1.464
1557	0.173621	0.907585	1.027	1.464
1558	0.17362	0.907101	1.027	1.464
1559	0.173419	0.906792	1.027	1.464
1560	0.173351	0.906964	1.027	1.464
1561	0.173298	0.906115	1.027	1.464
1562	0.173233	0.906348	1.027	1.463
1563	0.173048	0.906022	1.027	1.463
1564	0.173055	0.905827	1.027	1.463
1565	0.172891	0.905456	1.027	1.463
1566	0.172841	0.905368	1.027	1.462
1567	0.172656	0.9053	1.027	1.462
1568	0.172486	0.904969	1.027	1.461
1569	0.172502	0.904985	1.027	1.461
1570	0.172176	0.904412	1.027	1.461
1571	0.172181	0.904403	1.027	1.461
1572	0.172147	0.904408	1.027	1.461
1573	0.171877	0.903951	1.027	1.46
1574	0.171843	0.903778	1.027	1.46
1575	0.171782	0.903578	1.027	1.46
1576	0.171532	0.903303	1.027	1.46
1577	0.171492	0.903346	1.027	1.46
1578	0.171417	0.903098	1.027	1.46
1579	0.171286	0.903063	1.027	1.46
1580	0.171235	0.9029	1.027	1.459
1581	0.17118	0.902631	1.027	1.459
1582	0.17107	0.902607	1.027	1.458
1583	0.170997	0.902569	1.027	1.458
1584	0.170981	0.902218	1.027	1.458
1585	0.170877	0.902095	1.027	1.458
1586	0.170799	0.902042	1.027	1.457
1587	0.170768	0.901728	1.027	1.457
1588	0.170706	0.901668	1.027	1.457
1589	0.170662	0.901538	1.027	1.456
1590	0.170541	0.901255	1.027	1.456
1591	0.170545	0.901323	1.027	1.455
1592	0.170365	0.90135	1.027	1.455
1593	0.170404	0.901076	1.027	1.455
1594	0.170312	0.900888	1.027	1.455
1595	0.170209	0.900494	1.027	1.454
1596	0.170188	0.900425	1.027	1.454
1597	0.170097	0.900425	1.027	1.454
1598	0.170074	0.900345	1.027	1.454
1599	0.170003	0.900154	1.027	1.453
1600	0.169866	0.899786	1.026	1.453
1601	0.169834	0.899829	1.026	1.453
1602	0.16974	0.899589	1.026	1.453
1603	0.169794	0.899764	1.026	1.453
1604	0.169659	0.899504	1.026	1.452
1605	0.16962	0.899458	1.026	1.452
1606	0.169516	0.899095	1.026	1.452
1607	0.169484	0.899061	1.026	1.452
1608	0.16941	0.898878	1.026	1.452
1609	0.169398	0.898538	1.026	1.451
1610	0.169212	0.898575	1.026	1.451
1611	0.169222	0.898491	1.026	1.451
1612	0.16916	0.898044	1.026	1.451
1613	0.169027	0.898172	1.026	1.45
1614	0.169002	0.898098	1.026	1.45
1615	0.168863	0.89767	1.026	1.45
1616	0.168892	0.897835	1.026	1.449
1617	0.168838	0.897426	1.026	1.449
1618	0.16881	0.897261	1.026	1.449
1619	0.168749	0.897249	1.025	1.448
1620	0.168636	0.897256	1.025	1.448
1621	0.168584	0.896766	1.025	1.448
1622	0.168512	0.89694	1.025	1.447
1623	0.168436	0.896886	1.025	1.447
1624	0.168384	0.896325	1.025	1.447
1625	0.168292	0.896179	1.025	1.446
1626	0.168219	0.896377	1.025	1.446
1627	0.168195	0.896309	1.025	1.446
1628	0.168184	0.895967	1.025	1.445
1629	0.168065	0.895996	1.025	1.445
1630	0.167989	0.895762	1.025	1.445
1631	0.167999	0.895569	1.025	1.445
1632	0.167924	0.895437	1.025	1.445
1633	0.167885	0.895097	1.025	1.445
1634	0.167772	0.894953	1.025	1.445
1635	0.167754	0.895022	1.025	1.444
1636	0.167675	0.894776	1.025	1.444
1637	0.167639	0.894728	1.025	1.444
1638	0.167469	0.894496	1.025	1.444
1639	0.167458	0.894494	1.025	1.444
1640	0.167396	0.894364	1.025	1.444
1641	0.167285	0.89427	1.025	1.443
1642	0.167262	0.893945	1.025	1.443
1643	0.167277	0.89384	1.025	1.444
1644	0.167137	0.893597	1.025	1.443
1645	0.167185	0.893903	1.025	1.443
1646	0.167037	0.893266	1.025	1.441
1647	0.166998	0.893404	1.026	1.441
1648	0.166922	0.893112	1.026	1.44
1649	0.166836	0.892827	1.027	1.441
1650	0.16671	0.892958	1.027	1.443
1651	0.166692	0.892676	1.027	1.444
1652	0.166628	0.892813	1.027	1.445
1653	0.166623	0.892514	1.027	1.442
1654	0.166532	0.89222	1.027	1.441
1655	0.16646	0.892468	1.027	1.44
1656	0.166412	0.891814	1.027	1.442
1657	0.16634	0.891595	1.026	1.438
1658	0.166251	0.891512	1.027	1.438
1659	0.166229	0.891654	1.027	1.436
1660	0.166209	0.891535	1.027	1.434
1661	0.16615	0.89118	1.027	1.435
1662	0.166039	0.891075	1.027	1.428
1663	0.16601	0.891052	1.027	1.426
1664	0.166004	0.891044	1.029	1.429
1665	0.165865	0.890726	1.029	1.427
1666	0.165831	0.890856	1.03	1.432
1667	0.165678	0.890031	1.03	1.43
1668	0.165675	0.890394	1.029	1.438
1669	0.165612	0.889829	1.028	1.435
1670	0.165443	0.890126	1.027	1.438
1671	0.165507	0.8899	1.027	1.436
1672	0.165418	0.889628	1.027	1.435
1673	0.165257	0.889787	1.027	1.439
1674	0.165216	0.889395	1.028	1.438
1675	0.165199	0.88929	1.026	1.44
1676	0.16509	0.889072	1.025	1.436
1677	0.16515	0.889343	1.026	1.434
1678	0.165042	0.888963	1.027	1.429
1679	0.165061	0.888868	1.026	1.428
1680	0.164984	0.888528	1.027	1.432
1681	0.164841	0.888702	1.028	1.428
1682	0.164784	0.888182	1.027	1.429
1683	0.164738	0.887928	1.026	1.428
1684	0.164618	0.888117	1.026	1.429
1685	0.164631	0.887669	1.025	1.429
1686	0.164611	0.887655	1.026	1.427
1687	0.164334	0.887548	1.027	1.426
1688	0.16428	0.887299	1.026	1.425
1689	0.164126	0.887283	1.025	1.428
1690	0.164114	0.886932	1.025	1.43
1691	0.16404	0.88667	1.024	1.434
1692	0.163894	0.8867	1.024	1.436
1693	0.16379	0.886292	1.025	1.435
1694	0.163784	0.886385	1.025	1.429
1695	0.163599	0.88599	1.023	1.428
1696	0.163626	0.885684	1.023	1.429
1697	0.163519	0.885818	1.022	1.43
1698	0.163422	0.885969	1.02	1.43
1699	0.163437	0.885159	1.021	1.429
1700	0.163183	0.885199	1.021	1.43
1701	0.163197	0.885096	1.023	1.432
1702	0.163136	0.885096	1.024	1.433
1703	0.162994	0.884553	1.024	1.433
1704	0.163011	0.884439	1.024	1.433
1705	0.162874	0.884553	1.024	1.434
1706	0.162788	0.884374	1.026	1.432
1707	0.162723	0.884305	1.026	1.432
1708	0.162714	0.88391	1.025	1.431
1709	0.162601	0.883857	1.027	1.427
1710	0.162483	0.883851	1.026	1.427
1711	0.162502	0.883581	1.026	1.424
1712	0.162491	0.883355	1.026	1.417
1713	0.162419	0.883059	1.027	1.413
1714	0.162248	0.882997	1.028	1.412
1715	0.16222	0.882616	1.028	1.414
1716	0.162229	0.882653	1.028	1.411
1717	0.162191	0.882895	1.027	1.412
1718	0.162074	0.882797	1.027	1.412
1719	0.161859	0.882381	1.026	1.41
1720	0.161997	0.88236	1.027	1.409
1721	0.161948	0.882177	1.027	1.406
1722	0.16194	0.881676	1.027	1.407
1723	0.161875	0.881682	1.028	1.409
1724	0.161788	0.881846	1.028	1.41
1725	0.161749	0.881843	1.027	1.409
1726	0.161796	0.881403	1.027	1.408
1727	0.161656	0.881096	1.026	1.411
1728	0.161727	0.881028	1.028	1.41
1729	0.161637	0.880974	1.027	1.41
1730	0.161543	0.880924	1.028	1.412
1731	0.161593	0.880598	1.027	1.417
1732	0.161572	0.880724	1.026	1.419
1733	0.161546	0.880312	1.026	1.419
1734	0.161542	0.880143	1.025	1.415
1735	0.161476	0.880104	1.026	1.417
1736	0.161452	0.880346	1.027	1.417
1737	0.161457	0.879592	1.026	1.417
1738	0.161383	0.879921	1.027	1.413
1739	0.161357	0.879393	1.027	1.413
1740	0.161321	0.879483	1.026	1.41
1741	0.161368	0.879521	1.026	1.412
1742	0.161256	0.879167	1.026	1.409
1743	0.161282	0.878839	1.026	1.407
1744	0.161176	0.87944	1.027	1.409
1745	0.161171	0.879084	1.026	1.409
1746	0.161136	0.878979	1.027	1.406
1747	0.161148	0.878571	1.026	1.405
1748	0.161072	0.878744	1.026	1.406
1749	0.161018	0.878242	1.026	1.409
1750	0.161032	0.878417	1.026	1.41
1751	0.160957	0.878176	1.026	1.412
1752	0.160911	0.878419	1.025	1.404
1753	0.160969	0.878159	1.027	1.404
1754	0.160897	0.877883	1.028	1.406
1755	0.160889	0.877338	1.028	1.401
1756	0.160782	0.877405	1.028	1.4
1757	0.160785	0.877418	1.026	1.401
1758	0.160729	0.877387	1.026	1.404
1759	0.160745	0.877099	1.026	1.404
1760	0.160693	0.87758	1.025	1.408
1761	0.160768	0.877564	1.024	1.407
1762	0.160622	0.876977	1.024	1.406
1763	0.160661	0.876864	1.024	1.412
1764	0.160643	0.87688	1.021	1.418
1765	0.160604	0.876792	1.02	1.412
1766	0.160558	0.876496	1.02	1.414
1767	0.160613	0.876343	1.021	1.405
1768	0.160508	0.876541	1.022	1.402
1769	0.160528	0.875979	1.021	1.398
1770	0.160501	0.875962	1.022	1.398
1771	0.160475	0.875864	1.022	1.397
1772	0.160419	0.875573	1.023	1.396
1773	0.160349	0.875969	1.023	1.396
1774	0.160446	0.876081	1.024	1.397
1775	0.160389	0.875121	1.026	1.398
1776	0.160372	0.874804	1.026	1.402
1777	0.160243	0.875583	1.026	1.403
1778	0.160187	0.875212	1.026	1.408
1779	0.160135	0.875395	1.024	1.408
1780	0.160103	0.874986	1.025	1.411
1781	0.159961	0.874989	1.026	1.411
1782	0.160042	0.875012	1.025	1.418
1783	0.159992	0.874673	1.026	1.419
1784	0.159914	0.874725	1.026	1.421
1785	0.159805	0.874528	1.027	1.421
1786	0.159762	0.874564	1.027	1.424
1787	0.159768	0.874342	1.026	1.421
1788	0.159836	0.874042	1.026	1.42
1789	0.159652	0.873823	1.025	1.416
1790	0.159569	0.873488	1.026	1.417
1791	0.159563	0.873791	1.025	1.416
1792	0.159645	0.873227	1.024	1.415
1793	0.159402	0.873526	1.025	1.414
1794	0.159379	0.8734	1.025	1.414
1795	0.159413	0.873537	1.024	1.412
1796	0.159429	0.873285	1.023	1.406
1797	0.159328	0.873152	1.022	1.405
1798	0.159237	0.872968	1.021	1.403
1799	0.159206	0.87288	1.021	1.403
1800	0.159241	0.872912	1.02	1.404
1801	0.1591	0.872751	1.019	1.401
1802	0.159089	0.872396	1.019	1.403
1803	0.159082	0.872157	1.021	1.401
1804	0.158953	0.872007	1.02	1.405
1805	0.158891	0.872348	1.021	1.405
1806	0.158925	0.872187	1.022	1.407
1807	0.158764	0.871867	1.021	1.405
1808	0.158748	0.871547	1.021	1.405
1809	0.158903	0.871653	1.022	1.409
1810	0.158615	0.871343	1.022	1.41
1811	0.158625	0.871697	1.023	1.412
1812	0.158544	0.871402	1.024	1.413
1813	0.158589	0.871107	1.024	1.409
1814	0.158485	0.871312	1.024	1.411
1815	0.158412	0.870919	1.023	1.406
1816	0.158407	0.87087	1.021	1.406
1817	0.158339	0.871043	1.021	1.401
1818	0.158227	0.870818	1.022	1.401
1819	0.158157	0.87039	1.022	1.399
1820	0.158289	0.870665	1.023	1.397
1821	0.158231	0.870224	1.022	1.397
1822	0.15812	0.870416	1.023	1.398
1823	0.158172	0.870408	1.022	1.397
1824	0.157979	0.869786	1.022	1.397
1825	0.158084	0.869774	1.021	1.398
1826	0.158059	0.868952	1.022	1.4
1827	0.157955	0.869361	1.022	1.4
1828	0.157887	0.869106	1.021	1.397
1829	0.157932	0.868954	1.022	1.396
1830	0.157868	0.869056	1.021	1.394
1831	0.157702	0.868788	1.021	1.393
1832	0.157685	0.868226	1.021	1.394
1833	0.15759	0.868602	1.019	1.39
1834	0.157698	0.868294	1.018	1.39
1835	0.1577	0.869131	1.018	1.392
1836	0.157781	0.867954	1.018	1.39
1837	0.15761	0.867472	1.017	1.391
1838	0.1576	0.86795	1.019	1.391
1839	0.157752	0.868198	1.019	1.393
1840	0.157727	0.86812	1.02	1.397
1841	0.157682	0.867859	1.019	1.398
1842	0.157749	0.867824	1.018	1.397
1843	0.157663	0.866796	1.019	1.394
1844	0.157617	0.867014	1.02	1.394
1845	0.157716	0.867638	1.021	1.394
1846	0.157717	0.867368	1.021	1.392
1847	0.157565	0.866965	1.02	1.391
1848	0.157722	0.866324	1.022	1.387
1849	0.157559	0.867308	1.022	1.388
1850	0.157604	0.866977	1.022	1.387
1851	0.157582	0.86663	1.02	1.384
1852	0.157699	0.86671	1.018	1.382
1853	0.157849	0.866653	1.019	1.381
1854	0.157893	0.866232	1.019	1.381
1855	0.157885	0.865747	1.015	1.38
1856	0.157843	0.866318	1.015	1.377
1857	0.158006	0.865904	1.014	1.373
1858	0.157889	0.866829	1.015	1.376
1859	0.158086	0.865441	1.013	1.373
1860	0.158124	0.86562	1.013	1.37
1861	0.158315	0.865781	1.012	1.372
1862	0.158576	0.865805	1.012	1.368
1863	0.158437	0.865251	1.01	1.369
1864	0.158714	0.86494	1.009	1.368
1865	0.158925	0.864257	1.008	1.369
1866	0.159049	0.864762	1.011	1.368
1867	0.159324	0.864386	1.011	1.371
1868	0.1596	0.863616	1.011	1.375
1869	0.159769	0.864128	1.01	1.369
1870	0.160003	0.864012	1.011	1.373
1871	0.160304	0.863643	1.011	1.37
1872	0.160578	0.863881	1.01	1.366
1873	0.160783	0.8637	1.009	1.374
1874	0.160968	0.863655	1.01	1.373
1875	0.161343	0.86328	1.01	1.377
1876	0.161528	0.862804	1.009	1.374
1877	0.161808	0.862738	1.005	1.377
1878	0.161924	0.863153	1.005	1.377
1879	0.162192	0.862621	1.004	1.373
1880	0.16237	0.862834	1.004	1.378
1881	0.162676	0.862662	1.006	1.377
1882	0.162821	0.862879	1.007	1.377
1883	0.163052	0.863623	1.008	1.376
1884	0.163107	0.863506	1.008	1.374
1885	0.16334	0.862851	1.007	1.372
1886	0.163293	0.862665	1.007	1.368
1887	0.163649	0.862725	1.005	1.367
1888	0.163693	0.862629	1.008	1.36
1889	0.163826	0.863167	1.007	1.356
1890	0.164061	0.863084	1.007	1.358
1891	0.164258	0.863042	1.006	1.355
1892	0.164324	0.862744	1.006	1.361
1893	0.164362	0.862309	1.004	1.363
1894	0.164566	0.861851	1.003	1.367
1895	0.164675	0.86145	1.002	1.368
1896	0.164811	0.861886	1.003	1.37
1897	0.165133	0.861598	1.001	1.37
1898	0.165294	0.861686	1.002	1.372
1899	0.165427	0.861589	0.999	1.375
1900	0.165667	0.860931	1	1.376
1901	0.1657	0.861557	0.999	1.374
1902	0.166017	0.861094	0.999	1.372
1903	0.165942	0.861557	0.999	1.37
1904	0.16619	0.860361	0.997	1.366
1905	0.16662	0.86064	0.996	1.364
1906	0.166602	0.859882	0.997	1.358
1907	0.166857	0.859726	0.996	1.358
1908	0.166892	0.859508	0.997	1.355
1909	0.167163	0.85991	0.996	1.352
1910	0.167052	0.859677	0.996	1.348
1911	0.167165	0.859405	0.994	1.342
1912	0.167424	0.859128	0.993	1.338
1913	0.167503	0.859303	0.991	1.341
1914	0.167563	0.858544	0.989	1.34
1915	0.167666	0.859291	0.991	1.342
1916	0.167701	0.858376	0.991	1.336
1917	0.167858	0.85919	0.991	1.33
1918	0.167808	0.85905	0.992	1.329
1919	0.167812	0.858497	0.993	1.328
1920	0.167933	0.85825	0.993	1.328
1921	0.16797	0.857752	0.992	1.318
1922	0.168009	0.857647	0.99	1.313
1923	0.16794	0.858023	0.992	1.313
1924	0.167959	0.858273	0.99	1.313
1925	0.167883	0.857596	0.986	1.315
1926	0.167995	0.858309	0.984	1.315
1927	0.168019	0.857764	0.985	1.318
1928	0.16767	0.857054	0.984	1.327
1929	0.167804	0.85723	0.983	1.324
1930	0.167762	0.856997	0.984	1.325
1931	0.16775	0.857607	0.983	1.323
1932	0.16758	0.85683	0.982	1.325
1933	0.167615	0.856905	0.984	1.328
1934	0.167298	0.857341	0.984	1.329
1935	0.167367	0.856943	0.985	1.325
1936	0.167198	0.857118	0.988	1.327
1937	0.167225	0.856275	0.99	1.32
1938	0.167107	0.856342	0.989	1.32
1939	0.166883	0.856461	0.991	1.314
1940	0.166803	0.855836	0.99	1.315
1941	0.166901	0.856842	0.988	1.315
1942	0.166629	0.855721	0.987	1.316
1943	0.166457	0.855307	0.988	1.312
1944	0.166685	0.855612	0.987	1.321
1945	0.166383	0.855512	0.986	1.323
1946	0.166383	0.85506	0.985	1.327
1947	0.166189	0.855103	0.982	1.326
1948	0.166014	0.854235	0.981	1.332
1949	0.166079	0.855245	0.983	1.331
1950	0.165804	0.854789	0.986	1.329
1951	0.165902	0.854308	0.987	1.324
1952	0.165591	0.854162	0.989	1.321
1953	0.165573	0.854464	0.989	1.327
1954	0.165426	0.854209	0.99	1.343
1955	0.165318	0.854501	0.99	1.335
1956	0.165249	0.853618	0.988	1.334
1957	0.165115	0.854445	0.987	1.331
1958	0.164846	0.854095	0.987	1.327
1959	0.164854	0.853433	0.987	1.326
1960	0.164718	0.85309	0.986	1.323
1961	0.164574	0.853028	0.985	1.324
1962	0.164533	0.853917	0.986	1.334
1963	0.164311	0.852547	0.982	1.329
1964	0.163987	0.853116	0.981	1.323
1965	0.1638	0.853212	0.98	1.31
1966	0.163851	0.85294	0.983	1.311
1967	0.163698	0.852899	0.985	1.309
1968	0.163664	0.85259	0.987	1.312
1969	0.163275	0.852644	0.99	1.313
1970	0.163254	0.852423	0.988	1.314
1971	0.162963	0.851648	0.989	1.315
1972	0.16301	0.852746	0.988	1.315
1973	0.162747	0.851765	0.988	1.308
1974	0.162552	0.851875	0.99	1.316
1975	0.162387	0.851875	0.995	1.317
1976	0.16232	0.851299	0.998	1.324
1977	0.162015	0.851741	0.996	1.323
1978	0.162043	0.851452	0.993	1.327
1979	0.161748	0.850874	0.989	1.325
1980	0.161523	0.85037	0.989	1.323
1981	0.161452	0.850456	0.991	1.319
1982	0.161175	0.850772	0.988	1.316
1983	0.161315	0.850396	0.986	1.309
1984	0.161033	0.850446	0.986	1.31
1985	0.160836	0.84995	0.988	1.308
1986	0.160719	0.84962	0.99	1.31
1987	0.160615	0.850714	0.992	1.309
1988	0.160375	0.850478	0.993	1.309
1989	0.160238	0.848511	0.996	1.309
1990	0.160055	0.849488	0.997	1.309
1991	0.159775	0.849271	0.997	1.315
1992	0.159921	0.849725	0.995	1.321
1993	0.159711	0.849809	0.994	1.325
1994	0.159612	0.849347	0.995	1.336
1995	0.159247	0.848799	0.997	1.336
1996	0.159251	0.848386	0.997	1.334
1997	0.159317	0.848685	0.993	1.326
1998	0.158943	0.847995	0.994	1.336
1999	0.158963	0.848208	0.995	1.336
2000	0.158951	0.847881	0.996	1.332
?á·ì???è ?ü??￡o2024/11/4 11:16:58	?é:è	?é:è
?á·ì???è ?ü??￡o2024/11/4 11:17:00	?é:è	?é:è
?ù?·
′??í ?ü??￡o2024/11/4 11:16:58	?é:2.000	?é:2.000
<?á·ì???è>
<?üá?>	912	954
<′??í (nm)>	5	5
<μ±?°2¨3¤>	200	200
×???·?
·?·¨?
·?·¨D
·?·¨è???
2?êy?
2é?ˉê±??:2024/11/4 12:2
2ù×÷?±D?
Baseline Correction ?ü??￡o2024/11/4 11:16:58	?é:0	?é:0
Common Slit Width ?ü??￡o2024/11/4 11:16:58	?é:2.000	?é:2.000
ConcentrationReportSelected ?ü??￡o2024/11/4 11:15:31	?é:Choice 0	?é:Choice 0
ConcentrationReportSelected ?ü??￡o2024/11/4 11:15:31	?é:?a	?é:?a
è??ú/ê±??±ê??:2024/11/4 11
MCAReportSelected ?ü??￡o2024/11/4 11:15:31	?é:Choice 0	?é:Choice 0
MCAReportSelected ?ü??￡o2024/11/4 11:15:31	?é:?a	?é:?a
NIR Scan Rate nm ?ü??￡o2024/11/4 11:16:58	?é: 0.004	?é: 0.004
NIR slit width ?ü??￡o2024/11/4 11:16:58	?é:4.000	?é:4.000
ò??÷ Cary 70
ò??÷°?±?
Scan °?±?6.2.0.15
Sipper Type ?ü??￡o2024/11/4 11:16:58	?é:?ú?? RSA	?é:?ú?? RSA
UVVIS Scan Rate nm ?ü??￡o2024/11/4 11:16:58	?é: 602.007	?é: 602.007
X Start nm ?ü??￡o2024/11/4 11:25:33	?é:800.000	?é:800.000
X Start nm ?ü??￡o2024/11/4 11:53:21	?é:1100.000	?é:1100.000
X Start nm ?ü??￡o2024/11/4 12:16:53	?é:800.000	?é:800.000
波长 (nm)	Abs	Abs
样品13
样品13
