# Supplementary material for: Efficient and Robust Heterostructure CeZrOx/NiO‐Ni Inverse Catalyst for Sustainable Photothermal CO2 Methanation
Source: Adv Sci (Weinh). 2026 Jan 30;13(20):e22942. doi: 10.1002/advs.202522942 (PMC13067768; doi:10.1002/advs.202522942)
Supplement: Supplementary file 2 — Supporting File 2: advs74196‐sup‐0002‐Data.zip. [file ADVS-13-e22942-s001.zip › Fig 2f.xls]

## Sheet: Sheet1
hv	NiO			hv	CeZrOx
6.204	2.84028	32.2689		6.204	2.29858	21.1339
6.17313	2.82973	32.0296		6.17313	2.27171	20.6427
6.14257	2.83044	32.0455		6.14257	2.26047	20.4388
6.11232	2.82484	31.9188		6.11232	2.27378	20.6803
6.08235	2.81531	31.7038		6.08235	2.32346	21.5938
6.05268	2.81855	31.777		6.05268	2.36963	22.4605
6.0233	2.80635	31.5023		6.0233	2.40631	23.1613
5.9942	2.81356	31.6645		5.9942	2.46062	24.2186
5.96538	2.806	31.4945		5.96538	2.47265	24.456
5.93684	2.79512	31.2509		5.93684	2.4816	24.6334
5.90857	2.78746	31.0797		5.90857	2.49342	24.8685
5.88057	2.78642	31.0565		5.88057	2.54335	25.8744
5.85283	2.77737	30.8552		5.85283	2.56354	26.2869
5.82535	2.78297	30.9798		5.82535	2.58937	26.8193
5.79813	2.76739	30.6338		5.79813	2.60046	27.0496
5.77116	2.75914	30.4513		5.77116	2.63165	27.7023
5.74444	2.75659	30.3951		5.74444	2.62234	27.5066
5.71797	2.74903	30.2287		5.71797	2.62455	27.553
5.69174	2.74268	30.0892		5.69174	2.63243	27.7188
5.66575	2.74579	30.1575		5.66575	2.63741	27.8237
5.64	2.73526	29.9266		5.64	2.63106	27.6899
5.61448	2.72499	29.7022		5.61448	2.636	27.7939
5.58919	2.72509	29.7045		5.58919	2.6353	27.7793
5.56413	2.71824	29.5554		5.56413	2.62905	27.6476
5.53929	2.71026	29.3821		5.53929	2.62562	27.5755
5.51467	2.69951	29.1495		5.51467	2.61671	27.3887
5.49027	2.69292	29.0073		5.49027	2.60239	27.0896
5.46608	2.6912	28.9702		5.46608	2.59365	26.9082
5.44211	2.6816	28.7639		5.44211	2.59316	26.898
5.41834	2.66902	28.4947		5.41834	2.58455	26.7196
5.39478	2.66794	28.4715		5.39478	2.57601	26.5433
5.37143	2.65566	28.2101		5.37143	2.57291	26.4795
5.34828	2.64884	28.0654		5.34828	2.56182	26.2518
5.32532	2.63904	27.8582		5.32532	2.55615	26.1357
5.30256	2.63203	27.7104		5.30256	2.55053	26.0209
5.28	2.62252	27.5105		5.28	2.54496	25.9073
5.25763	2.61336	27.3185		5.25763	2.53155	25.6349
5.23544	2.61073	27.2637		5.23544	2.52872	25.5777
5.21345	2.60313	27.105		5.21345	2.51549	25.3107
5.19163	2.59491	26.9342		5.19163	2.50756	25.1514
5.17	2.58316	26.691		5.17	2.50228	25.0456
5.14855	2.57718	26.5675		5.14855	2.49962	24.9924
5.12727	2.57122	26.4448		5.12727	2.48929	24.7863
5.10617	2.56378	26.292		5.10617	2.4816	24.6334
5.08525	2.55445	26.1008		5.08525	2.47651	24.5325
5.06449	2.55076	26.0254		5.06449	2.47147	24.4327
5.0439	2.53567	25.7185		5.0439	2.46647	24.3339
5.02348	2.53538	25.7125		5.02348	2.46653	24.3351
5.00323	2.52002	25.4021		5.00323	2.46409	24.2869
4.98313	2.51003	25.201		4.98313	2.46167	24.2392
4.9632	2.50029	25.0057		4.9632	2.45927	24.1919
4.94343	2.49045	24.8093		4.94343	2.45688	24.1451
4.92381	2.48288	24.6588		4.92381	2.45698	24.147
4.90435	2.47606	24.5235		4.90435	2.45463	24.1008
4.88504	2.4656	24.3168		4.88504	2.45229	24.0549
4.86588	2.46004	24.2073		4.86588	2.44997	24.0095
4.84687	2.45523	24.1127		4.84688	2.4501	24.0119
4.82802	2.44522	23.9164		4.82802	2.4478	23.967
4.8093	2.44125	23.8388		4.8093	2.45034	24.0167
4.79073	2.42849	23.5903		4.79073	2.44567	23.9252
4.77231	2.42362	23.4957		4.77231	2.44581	23.9279
4.75402	2.41664	23.3605		4.75402	2.44357	23.8841
4.73588	2.40497	23.1356		4.73588	2.44135	23.8407
4.71787	2.4042	23.1208		4.71787	2.43914	23.7976
4.7	2.39404	22.9257		4.7	2.4393	23.8007
4.68226	2.38655	22.7825		4.68226	2.43478	23.7126
4.66466	2.37709	22.6022		4.66466	2.43495	23.716
4.64719	2.3732	22.5284		4.64719	2.4328	23.6742
4.62985	2.36578	22.3877		4.62985	2.42836	23.5877
4.61264	2.35851	22.2503		4.61264	2.42394	23.502
4.59556	2.34936	22.078		4.59556	2.42186	23.4616
4.5786	2.34186	21.9373		4.5786	2.41521	23.333
4.56176	2.33501	21.809		4.56176	2.40861	23.2056
4.54505	2.33023	21.7198		4.54505	2.40206	23.0796
4.52847	2.32584	21.6382		4.52847	2.39782	22.9982
4.512	2.31375	21.4138		4.512	2.39587	22.9608
4.49565	2.30461	21.2448		4.49565	2.39169	22.8807
4.47942	2.29906	21.1428		4.47942	2.38529	22.7585
4.46331	2.29584	21.0835		4.46331	2.38118	22.68
4.44731	2.28621	20.907		4.44731	2.37264	22.5177
4.43143	2.28004	20.7943		4.43143	2.36195	22.3153
4.41566	2.27258	20.6586		4.41566	2.35355	22.1567
4.4	2.26624	20.5434		4.4	2.3496	22.0825
4.38445	2.2581	20.3961		4.38445	2.34349	21.9678
4.36901	2.25172	20.281		4.36901	2.33305	21.7725
4.35368	2.24422	20.146		4.35368	2.32704	21.6605
4.33846	2.23637	20.0054		4.33846	2.31674	21.4691
4.32334	2.23169	19.9217		4.32334	2.30867	21.3198
4.30833	2.21961	19.7067		4.30833	2.2985	21.1323
4.29343	2.21616	19.6454		4.29343	2.29054	20.9863
4.27862	2.20409	19.432		4.27862	2.28478	20.8809
4.26392	2.20472	19.4432		4.26392	2.27693	20.7377
4.24932	2.19239	19.2263		4.24932	2.26913	20.5959
4.23481	2.18671	19.1268		4.23481	2.25927	20.4172
4.22041	2.17739	18.9642		4.22041	2.25581	20.3547
4.2061	2.17077	18.849		4.2061	2.24816	20.2169
4.19189	2.16203	18.6975		4.19189	2.23847	20.043
4.17778	2.15569	18.588		4.17778	2.23093	19.9082
4.16376	2.14929	18.4778		4.16376	2.22137	19.7379
4.14983	2.14121	18.3391		4.14983	2.20771	19.496
4.136	2.13234	18.1874		4.136	2.19622	19.2935
4.12226	2.12333	18.0342		4.12226	2.1848	19.0934
4.10861	2.11567	17.9042		4.10861	2.1714	18.8599
4.09505	2.10754	17.7669		4.09505	2.16014	18.6648
4.08158	2.10544	17.7315		4.08158	2.14691	18.4369
4.0682	2.09648	17.581		4.0682	2.13377	18.2119
4.0549	2.09014	17.4747		4.0549	2.12477	18.0586
4.04169	2.07937	17.2951		4.04169	2.11583	17.9069
4.02857	2.0699	17.1379		4.02857	2.10694	17.7568
4.01553	2.06445	17.0478		4.01553	2.10012	17.6421
4.00258	2.05573	16.904		4.00258	2.08935	17.4615
3.98971	2.04808	16.7785		3.98971	2.07664	17.2498
3.97692	2.03577	16.5774		3.97692	2.06601	17.0736
3.96422	2.03004	16.4842		3.96422	2.05346	16.8669
3.95159	2.0274	16.4415		3.95159	2.04297	16.695
3.93905	2.01658	16.2663		3.93905	2.03649	16.5891
3.92658	2.00959	16.1537		3.92658	2.02023	16.3253
3.9142	2.00156	16.025		3.9142	2.00798	16.128
3.90189	1.98918	15.8274		3.90189	1.99582	15.9331
3.88966	1.98318	15.732		3.88966	1.97789	15.6482
3.8775	1.97768	15.6449		3.8775	1.96395	15.4285
3.86542	1.96758	15.4854		3.86542	1.9559	15.3022
3.85342	1.95655	15.3124		3.85342	1.94598	15.1473
3.84149	1.94521	15.1354		3.84149	1.93227	14.9346
3.82963	1.93561	14.9863		3.82963	1.92056	14.7542
3.81785	1.92708	14.8545		3.81785	1.90701	14.5468
3.80613	1.91997	14.7451		3.80613	1.88975	14.2846
3.7945	1.90673	14.5425		3.7945	1.87638	14.0832
3.78293	1.89547	14.3713		3.78293	1.86498	13.9126
3.77143	1.8839	14.1964		3.77143	1.85366	13.7442
3.76	1.87359	14.0413		3.76	1.8424	13.5777
3.74864	1.86257	13.8766		3.74864	1.83121	13.4133
3.73735	1.8575	13.8012		3.73735	1.81822	13.2237
3.72613	1.84304	13.5871		3.72613	1.80158	12.9828
3.71497	1.83204	13.4254		3.71497	1.7869	12.7721
3.70388	1.82662	13.3462		3.70388	1.77231	12.5643
3.69286	1.81425	13.1659		3.69286	1.76149	12.4114
3.6819	1.7975	12.9241		3.6819	1.74522	12.1832
3.67101	1.78923	12.8054		3.67101	1.73271	12.0092
3.66018	1.77638	12.622		3.66018	1.71662	11.7872
3.64941	1.76245	12.4249		3.64941	1.70063	11.5685
3.63871	1.75131	12.2684		3.63871	1.68108	11.3042
3.62807	1.73574	12.0512		3.62807	1.66347	11.0685
3.61749	1.7267	11.926		3.61749	1.64958	10.8844
3.60698	1.71295	11.7368		3.60698	1.63576	10.7029
3.59652	1.69486	11.4902		3.59652	1.62203	10.5239
3.58613	1.68578	11.3675		3.58613	1.60838	10.3475
3.57579	1.67535	11.2272		3.57579	1.5948	10.1736
3.56552	1.66636	11.1071		3.56552	1.57774	9.95707
3.5553	1.65254	10.9235		3.5553	1.56078	9.7441
3.54514	1.63738	10.724		3.54514	1.54214	9.51275
3.53504	1.62734	10.5929		3.53504	1.52891	9.35021
3.525	1.61683	10.4565		3.525	1.51046	9.12599
3.51501	1.60764	10.3381		3.51501	1.49564	8.94774
3.50508	1.59997	10.2396		3.50508	1.47915	8.75149
3.49521	1.59085	10.1232		3.49521	1.46624	8.59945
3.48539	1.58385	10.0343		3.48539	1.44818	8.38891
3.47563	1.57564	9.93059		3.47563	1.4337	8.22195
3.46592	1.56752	9.82841		3.46592	1.41583	8.01829
3.45627	1.55928	9.72539		3.45627	1.40152	7.85699
3.44667	1.55214	9.63652		3.44667	1.38211	7.64095
3.43712	1.54382	9.53348		3.43712	1.36797	7.4854
3.42762	1.53782	9.45957		3.42762	1.3522	7.31376
3.41818	1.53117	9.37798		3.41818	1.3348	7.12676
3.40879	1.52625	9.31778		3.40879	1.3192	6.96118
3.39945	1.51818	9.21946		3.39945	1.30369	6.79843
3.39016	1.51201	9.14473		3.39016	1.28826	6.63848
3.38093	1.50887	9.1068		3.38093	1.27292	6.48129
3.37174	1.50346	9.04155		3.37174	1.25597	6.30987
3.3626	1.49871	8.98455		3.3626	1.2408	6.15834
3.35351	1.49453	8.93444		3.35351	1.22571	6.00945
3.34447	1.49047	8.88594		3.34447	1.20903	5.84699
3.33548	1.48796	8.85609		3.33548	1.19244	5.68761
3.32654	1.48394	8.80828		3.32654	1.17926	5.56261
3.31765	1.48241	8.79013		3.31765	1.16449	5.42419
3.3088	1.47895	8.74918		3.3088	1.14981	5.28823
3.3	1.47619	8.71654		3.3	1.1352	5.15472
3.29125	1.47466	8.69848		3.29125	1.12067	5.0236
3.28254	1.47056	8.6502		3.28254	1.10622	4.89485
3.27388	1.46914	8.63345		3.27388	1.09184	4.76845
3.26526	1.46512	8.58635		3.26526	1.0759	4.63028
3.25669	1.4617	8.54628		3.25669	1.06168	4.50867
3.24817	1.4569	8.49024		3.24817	1.04753	4.38931
3.23969	1.45397	8.45613		3.23969	1.03346	4.27216
3.23125	1.44813	8.38836		3.23125	1.01946	4.15719
3.22286	1.44402	8.34074		3.22286	1.00553	4.04437
3.21451	1.43917	8.28481		3.21451	0.99168	3.93368
3.2062	1.43444	8.23046		3.2062	0.97789	3.82509
3.19794	1.43103	8.19138		3.19794	0.96418	3.71856
3.18972	1.42553	8.12857		3.18972	0.95054	3.61407
3.18154	1.42264	8.09563		3.18154	0.93696	3.5116
3.1734	1.41891	8.05319		3.1734	0.92505	3.42284
3.16531	1.41469	8.00535		3.16531	0.91161	3.32412
3.15725	1.41115	7.96537		3.15725	0.89982	3.23868
3.14924	1.40766	7.92605		3.14924	0.88651	3.1436
3.14127	1.40525	7.89886		3.14127	0.87484	3.0614
3.13333	1.40174	7.85954		3.13333	0.86167	2.96988
3.12544	1.39798	7.81737		3.12544	0.85012	2.89082
3.11759	1.39531	7.78753		3.11759	0.83551	2.79233
3.10977	1.39305	7.7624		3.10977	0.82409	2.7165
3.102	1.39128	7.74262		3.102	0.81117	2.63201
3.09426	1.3877	7.70285		3.09426	0.79832	2.54926
3.08657	1.38513	7.67432		3.08657	0.78707	2.47795
3.07891	1.38351	7.65637		3.07891	0.77588	2.40799
3.07129	1.3808	7.62649		3.07129	0.76475	2.33937
3.0637	1.37808	7.59647		3.0637	0.75367	2.27208
3.05616	1.37568	7.57002		3.05616	0.74265	2.20609
3.04865	1.37337	7.54459		3.04865	0.7332	2.15033
3.04118	1.37052	7.51332		3.04118	0.7238	2.09555
3.03374	1.36866	7.49289		3.03374	0.71293	2.03307
3.02634	1.36633	7.46746		3.02634	0.70362	1.98035
3.01898	1.36429	7.44516		3.01898	0.69587	1.93697
3.01165	1.36243	7.42481		3.01165	0.68666	1.88599
3.00436	1.35898	7.38727		3.00436	0.67748	1.83593
2.9971	1.35646	7.35991		2.9971	0.66985	1.79481
2.98988	1.35427	7.33614		2.98988	0.66076	1.74643
2.98269	1.35114	7.30237		2.98269	0.65172	1.69895
2.97554	1.34869	7.27589		2.97554	0.6442	1.66
2.96842	1.34624	7.24943		2.96842	0.63524	1.61413
2.96134	1.343	7.21455		2.96134	0.62632	1.56912
2.95429	1.34068	7.18974		2.95429	0.61892	1.53226
2.94727	1.338	7.16099		2.94727	0.61008	1.48881
2.94028	1.33514	7.13038		2.94028	0.60129	1.44619
2.93333	1.33204	7.09734		2.93333	0.594	1.41134
2.92642	1.32976	7.07308		2.92642	0.58675	1.37708
2.91953	1.32663	7.03983		2.91953	0.57953	1.3434
2.91268	1.323	7.00127		2.91268	0.5738	1.31697
2.90585	1.32107	6.98095		2.90585	0.56664	1.28433
2.89907	1.31755	6.94378		2.89907	0.55952	1.25225
2.89231	1.31454	6.91206		2.89231	0.55388	1.22712
2.88558	1.31171	6.88237		2.88558	0.54682	1.19604
2.87889	1.30855	6.84926		2.87889	0.54123	1.17172
2.87222	1.30599	6.82239		2.87222	0.53567	1.14777
2.86559	1.30268	6.78793		2.86559	0.53013	1.12417
2.85899	1.3	6.75995		2.85899	0.52462	1.10092
2.85241	1.29755	6.73453		2.85241	0.51914	1.07802
2.84587	1.29452	6.70308		2.84587	0.51368	1.05547
2.83936	1.29161	6.67303		2.83936	0.50825	1.03325
2.83288	1.28894	6.64551		2.83288	0.50284	1.01137
2.82642	1.28663	6.62167		2.82642	0.49745	0.98983
2.82	1.28341	6.58857		2.82	0.49209	0.96861
2.81361	1.2806	6.55973		2.81361	0.48675	0.94772
2.80724	1.27772	6.53022		2.80724	0.48144	0.92714
2.8009	1.27517	6.5042		2.8009	0.47615	0.90689
2.79459	1.27162	6.46811		2.79459	0.47089	0.88695
2.78831	1.26958	6.44729		2.78831	0.46704	0.87252
2.78206	1.26723	6.42348		2.78206	0.46182	0.85312
2.77584	1.26476	6.39843		2.77584	0.45663	0.83403
2.76964	1.26246	6.37521		2.76964	0.45284	0.82024
2.76347	1.25998	6.35018		2.76347	0.44768	0.80168
2.75733	1.25752	6.32546		2.75733	0.44255	0.78341
2.75122	1.25533	6.30338		2.75122	0.43882	0.77025
2.74513	1.25229	6.2729		2.74513	0.43373	0.75249
2.73907	1.25009	6.25085		2.73907	0.43003	0.73972
2.73304	1.24752	6.22526		2.73304	0.42499	0.72246
2.72703	1.24535	6.20363		2.72703	0.42133	0.71006
2.72105	1.24254	6.17564		2.72105	0.41632	0.69329
2.7151	1.24039	6.1543		2.7151	0.41269	0.68127
2.70917	1.2382	6.13255		2.70917	0.40773	0.66498
2.70327	1.23558	6.10666		2.70327	0.40279	0.64895
2.69739	1.23342	6.08533		2.69739	0.39921	0.63749
2.69154	1.23068	6.05829		2.69154	0.39431	0.62192
2.68571	1.22832	6.03513		2.68571	0.38943	0.60662
2.67991	1.22593	6.01158		2.67991	0.38591	0.5957
2.67414	1.22365	5.98923		2.67414	0.3824	0.58492
2.66839	1.22101	5.9635		2.66839	0.37891	0.57429
2.66266	1.21891	5.94299		2.66266	0.37544	0.56381
2.65696	1.21606	5.91524		2.65696	0.37197	0.55346
2.65128	1.21421	5.8972		2.65128	0.36985	0.54717
2.64563	1.21112	5.86721		2.64563	0.36642	0.53705
2.64	1.20875	5.84431		2.64	0.363	0.52708
2.63439	1.20695	5.82689		2.63439	0.35959	0.51723
2.62881	1.20384	5.79691		2.62881	0.35752	0.51128
2.62326	1.20162	5.77558		2.62326	0.35414	0.50166
2.61772	1.19943	5.7545		2.61772	0.35077	0.49217
2.61221	1.19705	5.73167		2.61221	0.34873	0.48645
2.60672	1.1945	5.70737		2.60672	0.34539	0.47718
2.60126	1.19246	5.6878		2.60126	0.34207	0.46803
2.59582	1.18966	5.66119		2.59582	0.33875	0.45902
2.5904	1.18765	5.642		2.5904	0.33546	0.45012
2.585	1.18536	5.62036		2.585	0.33217	0.44135
2.57963	1.18273	5.59543		2.57963	0.33019	0.43611
2.57427	1.18047	5.57406		2.57427	0.32693	0.42754
2.56894	1.17839	5.55439		2.56894	0.32497	0.42243
2.56364	1.17593	5.53122		2.56364	0.32174	0.41406
2.55835	1.174	5.51312		2.55835	0.31851	0.40581
2.55309	1.1713	5.48782		2.55309	0.31658	0.4009
2.54784	1.16905	5.46674		2.54784	0.31338	0.39284
2.54262	1.16684	5.44602		2.54262	0.31147	0.38806
2.53742	1.16532	5.43192		2.53742	0.30957	0.38332
2.53224	1.16273	5.40777		2.53224	0.30767	0.37864
2.52709	1.16054	5.38741		2.52709	0.30578	0.374
2.52195	1.15866	5.36997		2.52195	0.3039	0.36941
2.51684	1.15593	5.34472		2.51684	0.30076	0.36183
2.51174	1.15377	5.32472		2.51174	0.29764	0.35436
2.50667	1.15191	5.30762		2.50667	0.29579	0.34996
2.50161	1.14963	5.28658		2.50161	0.29394	0.3456
2.49658	1.14704	5.26281		2.49658	0.2921	0.34129
2.49157	1.14562	5.2498		2.49157	0.29027	0.33702
2.48657	1.14325	5.2281		2.48657	0.28844	0.3328
2.4816	1.14144	5.21151		2.4816	0.28662	0.32862
2.47665	1.13944	5.19332		2.47665	0.28481	0.32448
2.47171	1.13721	5.17299		2.47171	0.28301	0.32038
2.4668	1.13521	5.15479		2.4668	0.28122	0.31633
2.4619	1.13296	5.13436		2.4619	0.27943	0.31232
2.45703	1.13085	5.11527		2.45703	0.27764	0.30835
2.45217	1.12908	5.09928		2.45217	0.27587	0.30442
2.44734	1.12679	5.07863		2.44734	0.2741	0.30053
2.44252	1.12501	5.06261		2.44252	0.27234	0.29668
2.43772	1.12291	5.04372		2.43772	0.27059	0.29287
2.43294	1.12112	5.02767		2.43294	0.26884	0.2891
2.42818	1.11883	5.00714		2.42818	0.26831	0.28797
2.42344	1.11668	4.98793		2.42344	0.26658	0.28426
2.41871	1.11508	4.97357		2.41871	0.26485	0.28058
2.41401	1.11307	4.95574		2.41401	0.26433	0.27949
2.40932	1.11118	4.93887		2.40932	0.26262	0.27587
2.40465	1.10918	4.92113		2.40465	0.2609	0.27228
2.4	1.107	4.9018		2.4	0.2592	0.26874
2.39537	1.10496	4.88374		2.39537	0.2587	0.2677
2.39075	1.10322	4.86841		2.39075	0.25701	0.26421
2.38615	1.10128	4.85128		2.38615	0.25651	0.26319
2.38157	1.0995	4.83561		2.38157	0.25483	0.25975
2.37701	1.09751	4.81815		2.37701	0.25434	0.25876
2.37247	1.0955	4.80047		2.37247	0.25267	0.25536
2.36794	1.09337	4.78185		2.36794	0.25219	0.25439
2.36343	1.09193	4.76922		2.36343	0.25052	0.25105
2.35894	1.08992	4.75172		2.35894	0.25005	0.25009
2.35446	1.08809	4.73576		2.35446	0.2484	0.2468
2.35	1.08588	4.71651		2.35	0.24793	0.24587
2.34556	1.08391	4.69941		2.34556	0.24746	0.24494
2.34113	1.08218	4.68442		2.34113	0.24582	0.24171
2.33672	1.07998	4.66538		2.33672	0.24419	0.23851
2.33233	1.07805	4.64877		2.33233	0.24373	0.23761
2.32795	1.07646	4.63505		2.32795	0.24211	0.23446
2.3236	1.07462	4.6192		2.3236	0.24165	0.23359
2.31925	1.07232	4.59946		2.31925	0.2412	0.23271
2.31493	1.07068	4.58539		2.31493	0.23959	0.22962
2.31061	1.06871	4.56853		2.31061	0.23915	0.22877
2.30632	1.06671	4.55146		2.30632	0.2387	0.22792
2.30204	1.06487	4.53576		2.30204	0.23826	0.22707
2.29778	1.06351	4.52426		2.29778	0.23782	0.22623
2.29353	1.06092	4.50219		2.29353	0.23623	0.22323
2.2893	1.05942	4.48947		2.2893	0.2358	0.2224
2.28508	1.05754	4.47353		2.28508	0.23536	0.22158
2.28088	1.05559	4.4571		2.28088	0.23493	0.22077
2.2767	1.05368	4.44095		2.2767	0.2345	0.21996
2.27253	1.05196	4.42652		2.27253	0.23293	0.21703
2.26837	1.05021	4.41178		2.26837	0.23251	0.21624
2.26423	1.04818	4.39474		2.26423	0.23208	0.21545
2.26011	1.04642	4.37997		2.26011	0.23166	0.21467
2.256	1.0443	4.36227		2.256	0.23124	0.21389
2.25191	1.04271	4.34899		2.25191	0.22969	0.21104
2.24783	1.04095	4.33427		2.24783	0.22928	0.21027
2.24376	1.03922	4.31992		2.24376	0.22886	0.20951
2.23971	1.03726	4.30359		2.23971	0.22845	0.20876
2.23568	1.0356	4.28986		2.23568	0.22692	0.20597
2.23165	1.03365	4.2737		2.23165	0.22651	0.20523
2.22765	1.0317	4.25763		2.22765	0.22611	0.2045
2.22366	1.03004	4.24395		2.22366	0.2257	0.20376
2.21968	1.02843	4.23069		2.21968	0.2253	0.20304
2.21571	1.02661	4.21569		2.21571	0.2249	0.20231
2.21176	1.02459	4.19913		2.21176	0.22449	0.20159
2.20783	1.0231	4.18691		2.20783	0.22409	0.20087
2.20391	1.02082	4.16827		2.20391	0.22259	0.19819
2.2	1.01956	4.15799		2.2	0.2222	0.19749
2.19611	1.01755	4.14167		2.19611	0.22071	0.19485
2.19223	1.01577	4.12714		2.19223	0.22032	0.19416
2.18836	1.01404	4.11313		2.18836	0.21993	0.19348
2.18451	1.01208	4.09724		2.18451	0.21954	0.1928
2.18067	1.01052	4.08461		2.18067	0.21916	0.19212
2.17684	1.00887	4.07126		2.17684	0.21877	0.19145
2.17303	1.00718	4.05763		2.17303	0.21839	0.19078
2.16923	1.00559	4.04485		2.16923	0.21909	0.19201
2.16545	1.00405	4.03248		2.16545	0.21871	0.19134
2.16167	1.00211	4.01688		2.16167	0.21725	0.18879
2.15791	1.00062	4.005		2.15791	0.21687	0.18813
2.15417	0.998919	3.99136		2.15417	0.21649	0.18748
2.15043	0.997177	3.97745		2.15043	0.21612	0.18683
2.14671	0.995538	3.96438		2.14671	0.21574	0.18618
2.14301	0.99399	3.95207		2.14301	0.21644	0.18739
2.13931	0.992512	3.94032		2.13931	0.215	0.1849
2.13563	0.990558	3.92482		2.13563	0.2157	0.1861
2.13196	0.989293	3.9148		2.13196	0.21426	0.18363
2.1283	0.987394	3.89979		2.1283	0.21389	0.183
2.12466	0.985915	3.88812		2.12466	0.21353	0.18238
2.12103	0.984251	3.875		2.12103	0.21316	0.18175
2.11741	0.982498	3.86121		2.11741	0.21174	0.17934
2.1138	0.980887	3.84856		2.1138	0.21138	0.17873
2.1102	0.979409	3.83697		2.1102	0.21102	0.17812
2.10662	0.977536	3.8223		2.10662	0.21066	0.17751
2.10305	0.9761	3.81108		2.10305	0.21031	0.17691
2.09949	0.974416	3.79795		2.09949	0.20995	0.17631
2.09595	0.972844	3.7857		2.09595	0.20959	0.17572
2.09241	0.970952	3.77099		2.09241	0.20924	0.17513
2.08889	0.969474	3.75952		2.08889	0.20889	0.17454
2.08538	0.967761	3.74625		2.08538	0.20854	0.17395
2.08188	0.966023	3.7328		2.08188	0.20819	0.17337
2.07839	0.964395	3.72023		2.07839	0.20784	0.17279
2.07492	0.962761	3.70764		2.07492	0.20645	0.17049
2.07145	0.96133	3.69662		2.07145	0.20611	0.16992
2.068	0.959614	3.68344		2.068	0.20577	0.16936
2.06456	0.958152	3.67222		2.06456	0.20542	0.1688
2.06113	0.95622	3.65743		2.06113	0.20508	0.16824
2.05771	0.954758	3.64625		2.05771	0.20474	0.16768
2.0543	0.953043	3.63317		2.0543	0.2044	0.16712
2.05091	0.951806	3.62374		2.05091	0.20407	0.16657
2.04752	0.949785	3.60837		2.04752	0.20373	0.16602
2.04415	0.948374	3.59765		2.04415	0.20339	0.16547
2.04079	0.946651	3.58459		2.04079	0.20306	0.16493
2.03744	0.945534	3.57614		2.03744	0.20273	0.16439
2.0341	0.943832	3.56327		2.0341	0.20239	0.16385
2.03077	0.94251	3.5533		2.03077	0.20206	0.16332
2.02745	0.941082	3.54254		2.02745	0.20173	0.16278
2.02414	0.939395	3.52985		2.02414	0.2014	0.16225
2.02085	0.937946	3.51897		2.02085	0.20107	0.16172
2.01756	0.936522	3.50829		2.01756	0.20075	0.1612
2.01429	0.935263	3.49887		2.01429	0.20042	0.16067
2.01102	0.933858	3.48836		2.01102	0.2001	0.16015
2.00777	0.932618	3.4791		2.00777	0.19977	0.15964
2.00452	0.931051	3.46742		2.00452	0.19945	0.15912
2.00129	0.929379	3.45498		2.00129	0.19813	0.15702
1.99807	0.928372	3.4475		1.99807	0.19781	0.15651
1.99486	0.927099	3.43805		1.99486	0.19749	0.15601
1.99165	0.92577	3.4282		1.99165	0.19717	0.15551
1.98846	0.924277	3.41715		1.98846	0.19686	0.15501
1.98528	0.922867	3.40674		1.98528	0.19654	0.15452
1.98211	0.92175	3.39849		1.98211	0.19623	0.15402
1.97895	0.920339	3.3881		1.97895	0.19592	0.15353
1.9758	0.919101	3.37899		1.9758	0.19462	0.1515
1.97266	0.917955	3.37057		1.97266	0.19431	0.15102
1.96952	0.91635	3.35879		1.96952	0.194	0.15054
1.9664	0.915154	3.35003		1.9664	0.19369	0.15006
1.96329	0.913902	3.34087		1.96329	0.19338	0.14959
1.96019	0.912586	3.33125		1.96019	0.19308	0.14912
1.9571	0.911391	3.32253		1.9571	0.19277	0.14865
1.95402	0.910259	3.31428		1.95402	0.19149	0.14668
1.95094	0.908769	3.30344		1.95094	0.19119	0.14622
1.94788	0.907527	3.29442		1.94788	0.19089	0.14576
1.94483	0.906455	3.28664		1.94483	0.19059	0.1453
1.94178	0.905279	3.27812		1.94178	0.19029	0.14485
1.93875	0.903962	3.26859		1.93875	0.19097	0.14587
1.93573	0.902571	3.25854		1.93573	0.1897	0.14395
1.93271	0.901242	3.24895		1.93271	0.18941	0.1435
1.9297	0.900352	3.24253		1.9297	0.18911	0.14305
1.92671	0.899041	3.2331		1.92671	0.18882	0.14261
1.92372	0.897743	3.22377		1.92372	0.18852	0.14217
1.92074	0.89642	3.21428		1.92074	0.18823	0.14173
1.91777	0.895428	3.20717		1.91777	0.18794	0.14129
1.91481	0.894132	3.19789		1.91481	0.18765	0.14085
1.91186	0.89264	3.18722		1.91186	0.18736	0.14042
1.90892	0.89183	3.18144		1.90892	0.18612	0.13856
1.90599	0.890345	3.17086		1.90599	0.18583	0.13814
1.90307	0.889075	3.16182		1.90307	0.1865	0.13913
1.90015	0.887961	3.1539		1.90015	0.18622	0.1387
1.89725	0.886517	3.14365		1.89725	0.18498	0.13687
1.89435	0.885401	3.13574		1.89435	0.18375	0.13506
1.89146	0.884108	3.12659		1.89146	0.18347	0.13465
1.88858	0.882998	3.11874		1.88858	0.18225	0.13286
1.88571	0.881826	3.11047		1.88571	0.18103	0.13109
1.88285	0.880629	3.10203		1.88285	0.18075	0.13069
1.88	0.879144	3.09158		1.88	0.18142	0.13165
1.87716	0.878218	3.08507		1.87716	0.18115	0.13125
1.87432	0.877051	3.07687		1.87432	0.18087	0.13086
1.87149	0.875896	3.06878		1.87149	0.18153	0.13182
1.86867	0.874764	3.06085		1.86867	0.18126	0.13142
1.86586	0.873663	3.05315		1.86586	0.18099	0.13103
1.86306	0.872361	3.04405		1.86306	0.18072	0.13063
1.86027	0.871276	3.03649		1.86027	0.17952	0.1289
1.85749	0.870185	3.02889		1.85749	0.17925	0.12852
1.85471	0.869042	3.02094		1.85471	0.17898	0.12813
1.85194	0.867921	3.01315		1.85194	0.17871	0.12775
1.84918	0.866609	3.00405		1.84918	0.17845	0.12737
1.84643	0.865643	2.99735		1.84643	0.17818	0.12699
1.84368	0.864439	2.98902		1.84368	0.17792	0.12662
1.84095	0.863433	2.98207		1.84095	0.17673	0.12494
1.83822	0.862237	2.97381		1.83822	0.17739	0.12587
1.8355	0.861402	2.96805		1.8355	0.17621	0.1242
1.83279	0.860028	2.9586		1.83279	0.17686	0.12512
1.83009	0.858952	2.95119		1.83009	0.1766	0.12476
1.82739	0.857724	2.94276		1.82739	0.17634	0.12439
1.82471	0.856745	2.93605		1.82471	0.17517	0.12274
1.82203	0.855687	2.9288		1.82203	0.17491	0.12238
1.81935	0.854669	2.92184		1.81935	0.17466	0.12202
1.81669	0.853654	2.9149		1.81669	0.1744	0.12166
1.81404	0.85247	2.90682		1.81404	0.17324	0.12005
1.81139	0.851624	2.90105		1.81139	0.17299	0.1197
1.80875	0.850409	2.89278		1.80875	0.17274	0.11935
1.80611	0.849451	2.88627		1.80611	0.17248	0.119
1.80349	0.848794	2.8818		1.80349	0.17133	0.11742
1.80087	0.847409	2.87241		1.80087	0.17108	0.11708
1.79826	0.846459	2.86597		1.79826	0.17083	0.11674
1.79566	0.845908	2.86224		1.79566	0.17059	0.1164
1.79306	0.844676	2.85391		1.79306	0.17034	0.11606
1.79048	0.843475	2.8458		1.79048	0.1701	0.11573
1.7879	0.842931	2.84213		1.7879	0.16985	0.1154
1.78532	0.841905	2.83522		1.78532	0.16871	0.11386
1.78276	0.840713	2.8272		1.78276	0.16847	0.11353
1.7802	0.839908	2.82178		1.7802	0.16823	0.1132
1.77765	0.83906	2.81609		1.77765	0.16799	0.11288
1.77511	0.838215	2.81041		1.77511	0.16775	0.11256
1.77257	0.837274	2.80411		1.77257	0.16662	0.11105
1.77004	0.836478	2.79878		1.77004	0.16638	0.11073
1.76752	0.835578	2.79276		1.76752	0.16615	0.11042
1.76501	0.834751	2.78724		1.76501	0.16679	0.11128
1.7625	0.833839	2.78115		1.7625	0.16656	0.11096
1.76	0.832814	2.77432		1.76	0.16544	0.10948
1.75751	0.832136	2.7698		1.75751	0.16521	0.10917
1.75502	0.831362	2.76465		1.75502	0.16409	0.10771
1.75254	0.830346	2.7579		1.75254	0.16386	0.1074
1.75007	0.82956	2.75268		1.75007	0.16363	0.1071
1.74761	0.828557	2.74603		1.74761	0.1634	0.1068
1.74515	0.827724	2.74051		1.74515	0.16317	0.1065
1.7427	0.827406	2.7384		1.7427	0.16294	0.1062
1.74025	0.826202	2.73044		1.74025	0.16271	0.1059
1.73782	0.825453	2.72549		1.73782	0.16249	0.10561
1.73538	0.824499	2.71919		1.73538	0.16226	0.10531
1.73296	0.823477	2.71246		1.73296	0.16203	0.10502
1.73054	0.822709	2.7074		1.73054	0.16181	0.10472
1.72813	0.822082	2.70327		1.72813	0.16158	0.10443
1.72573	0.820878	2.69536		1.72573	0.16136	0.10414
1.72333	0.82035	2.69189		1.72333	0.16113	0.10385
1.72094	0.819091	2.68364		1.72094	0.16091	0.10357
1.71856	0.818301	2.67846		1.71856	0.16069	0.10328
1.71618	0.817435	2.6728		1.71618	0.16046	0.10299
1.71381	0.816066	2.66385		1.71381	0.16024	0.10271
1.71145	0.815206	2.65824		1.71145	0.16002	0.10243
1.70909	0.814023	2.65053		1.70909	0.1598	0.10214
1.70674	0.813364	2.64624		1.70674	0.15958	0.10186
1.7044	0.812272	2.63915		1.7044	0.15936	0.10158
1.70206	0.810971	2.6307		1.70206	0.15914	0.10131
1.69973	0.810174	2.62553		1.69973	0.15892	0.10103
1.6974	0.809244	2.61951		1.6974	0.15871	0.10075
1.69508	0.807808	2.61022		1.69508	0.15849	0.10048
1.69277	0.80685	2.60403		1.69277	0.15743	0.09913
1.69046	0.805599	2.59596		1.69046	0.15721	0.09886
1.68816	0.804621	2.58966		1.68816	0.157	0.09859
1.68587	0.803814	2.58447		1.68587	0.15679	0.09833
1.68358	0.802883	2.57849		1.68358	0.15657	0.09806
1.6813	0.801569	2.57005		1.6813	0.15636	0.0978
1.67903	0.800568	2.56364		1.67903	0.15531	0.09648
1.67676	0.799712	2.55816		1.67676	0.1551	0.09622
1.67449	0.798466	2.55019		1.67449	0.15489	0.09596
1.67224	0.797858	2.54631		1.67224	0.15468	0.09571
1.66999	0.7967	2.53893		1.66999	0.15447	0.09545
1.66774	0.795663	2.53232		1.66774	0.15343	0.09417
1.6655	0.794453	2.52462		1.6655	0.15323	0.09391
1.66327	0.792748	2.5138		1.66327	0.15302	0.09366
1.66104	0.792418	2.5117		1.66104	0.15282	0.09341
1.65882	0.791168	2.50378		1.65882	0.15178	0.09215
1.65661	0.790534	2.49977		1.65661	0.15158	0.09191
1.6544	0.789397	2.49259		1.6544	0.15138	0.09166
1.6522	0.788371	2.48611		1.6522	0.15118	0.09142
1.65	0.787462	2.48039		1.65	0.15015	0.09018
1.64781	0.786549	2.47463		1.64781	0.14995	0.08994
1.64562	0.785637	2.4689		1.64562	0.14975	0.0897
1.64344	0.784514	2.46185		1.64344	0.14955	0.08946
1.64127	0.783304	2.45426		1.64127	0.14936	0.08923
1.6391	0.782581	2.44973		1.6391	0.14834	0.08802
1.63694	0.781581	2.44348		1.63694	0.14814	0.08779
1.63478	0.780519	2.43684		1.63478	0.14795	0.08755
1.63263	0.779647	2.4314		1.63263	0.14775	0.08732
1.63049	0.778932	2.42694		1.63049	0.14756	0.08709
1.62835	0.777975	2.42098		1.62835	0.14655	0.08591
1.62621	0.777191	2.41611		1.62621	0.14636	0.08568
1.62408	0.775362	2.40474		1.62408	0.14617	0.08546
1.62196	0.774851	2.40158		1.62196	0.14598	0.08524
1.61984	0.773929	2.39586		1.61984	0.14579	0.08501
1.61773	0.77275	2.38857		1.61773	0.14479	0.08385
1.61563	0.772212	2.38525		1.61563	0.1446	0.08363
1.61352	0.771676	2.38194		1.61352	0.14441	0.08342
1.61143	0.769852	2.37069		1.61143	0.14422	0.0832
1.60934	0.769047	2.36573		1.60934	0.14404	0.08299
1.60725	0.768195	2.36049		1.60725	0.14305	0.08185
1.60517	0.766736	2.35153		1.60517	0.14286	0.08164
1.6031	0.765761	2.34556		1.6031	0.14268	0.08143
1.60103	0.765069	2.34132		1.60103	0.14249	0.08122
1.59897	0.764083	2.33529		1.59897	0.14151	0.0801
1.59691	0.763499	2.33172		1.59691	0.14133	0.07989
1.59486	0.762215	2.32389		1.59486	0.14114	0.07969
1.59281	0.761491	2.31948		1.59281	0.14096	0.07948
1.59077	0.760364	2.31261		1.59077	0.13999	0.07839
1.58873	0.759764	2.30896		1.58873	0.13981	0.07819
1.5867	0.758372	2.30051		1.5867	0.13963	0.07799
1.58467	0.757245	2.29368		1.58467	0.13945	0.07779
1.58265	0.757062	2.29257		1.58265	0.13927	0.07759
1.58064	0.755623	2.28387		1.58064	0.13831	0.07651
1.57863	0.754796	2.27887		1.57863	0.13813	0.07632
1.57662	0.753632	2.27185		1.57662	0.13795	0.07613
1.57462	0.753692	2.2722		1.57462	0.13778	0.07593
1.57262	0.75206	2.26238		1.57262	0.13682	0.07488
1.57063	0.751564	2.25939		1.57063	0.13665	0.07469
1.56865	0.750182	2.25109		1.56865	0.13647	0.0745
1.56667	0.749407	2.24644		1.56667	0.1363	0.07431
1.56469	0.748368	2.24022		1.56469	0.13535	0.07327
1.56272	0.747269	2.23365		1.56272	0.13518	0.07309
1.56075	0.746868	2.23125		1.56075	0.13501	0.07291
1.55879	0.745595	2.22364		1.55879	0.13484	0.07272
1.55684	0.74455	2.21742		1.55684	0.13467	0.07254
1.55489	0.743858	2.2133		1.55489	0.13372	0.07152
1.55294	0.743144	2.20905		1.55294	0.13355	0.07135
1.551	0.736213	2.16804		1.551	0.13339	0.07117
1.54906	0.736061	2.16714		1.54906	0.13322	0.07099
1.54713	0.736156	2.16771		1.54713	0.13305	0.07081
1.54521	0.732721	2.14752		1.54521	0.13212	0.06982
1.54328	0.732342	2.1453		1.54328	0.13195	0.06964
1.54137	0.7346	2.15855		1.54137	0.13179	0.06947
1.53945	0.733304	2.15094		1.53945	0.13085	0.06849
1.53755	0.729074	2.12619		1.53755	0.13069	0.06832
1.53564	0.731588	2.14089		1.53564	0.13053	0.06815
1.53375	0.72925	2.12722		1.53375	0.13037	0.06798
1.53185	0.728357	2.12202		1.53185	0.12944	0.06702
1.52996	0.727306	2.1159		1.52996	0.12928	0.06686
1.52808	0.72855	2.12314		1.52808	0.12912	0.06669
1.5262	0.727211	2.11534		1.5262	0.12896	0.06653
1.52432	0.72676	2.11272		1.52432	0.12881	0.06636
1.52245	0.725168	2.10347		1.52245	0.12789	0.06542
1.52059	0.722857	2.09009		1.52059	0.12773	0.06526
1.51873	0.72356	2.09415		1.51873	0.12757	0.0651
1.51687	0.721242	2.08076		1.51687	0.12742	0.06494
1.51502	0.721868	2.08438		1.51502	0.1265	0.06401
1.51317	0.721344	2.08135		1.51317	0.12635	0.06386
1.51133	0.721077	2.07981		1.51133	0.1262	0.0637
1.50949	0.719581	2.07119		1.50949	0.12604	0.06355
1.50765	0.718141	2.06291		1.50765	0.12589	0.06339
1.50583	0.718279	2.0637		1.50583	0.12498	0.06248
1.504	0.716641	2.0543		1.504	0.12483	0.06233
1.50218	0.714992	2.04486		1.50218	0.12468	0.06218
1.50036	0.714173	2.04017		1.50036	0.12453	0.06203
1.49855	0.714172	2.04017		1.49855	0.12363	0.06114
1.49674	0.713318	2.03529		1.49674	0.12348	0.06099
1.49494	0.713311	2.03525		1.49494	0.12333	0.06084
1.49314	0.711788	2.02657		1.49314	0.12244	0.05996
1.49135	0.711186	2.02314		1.49135	0.12229	0.05982
1.48956	0.710667	2.02019		1.48956	0.12214	0.05968
1.48777	0.709532	2.01374		1.48777	0.122	0.05953
1.48599	0.70759	2.00274		1.48599	0.12111	0.05867
1.48421	0.707204	2.00055		1.48421	0.12096	0.05853
1.48244	0.708197	2.00617		1.48244	0.12082	0.05839
1.48067	0.707545	2.00248		1.48067	0.12067	0.05825
1.4789	0.706051	1.99403		1.4789	0.11979	0.0574
1.47714	0.70442	1.98483		1.47714	0.11965	0.05726
1.47539	0.705323	1.98992		1.47539	0.11951	0.05713
1.47363	0.702194	1.97231		1.47363	0.11936	0.05699
1.47189	0.702965	1.97664		1.47189	0.11922	0.05686
1.47014	0.70114	1.96639		1.47014	0.11908	0.05672
1.4684	0.701052	1.9659		1.4684	0.11821	0.05589
1.46667	0.699028	1.95456		1.46667	0.11807	0.05576
1.46494	0.700027	1.96015		1.46494	0.11793	0.05563
1.46321	0.698023	1.94895		1.46321	0.11779	0.0555
1.46148	0.697588	1.94652		1.46148	0.11692	0.05468
1.45976	0.697147	1.94406		1.45976	0.11678	0.05455
1.45805	0.697086	1.94372		1.45805	0.11664	0.05442
1.45634	0.693894	1.92596		1.45634	0.11651	0.0543
1.45463	0.695437	1.93453		1.45463	0.11637	0.05417
1.45293	0.693984	1.92645		1.45293	0.11551	0.05337
1.45123	0.694565	1.92968		1.45123	0.11537	0.05324
1.44953	0.693333	1.92284		1.44953	0.11524	0.05312
1.44784	0.693538	1.92398		1.44784	0.1151	0.053
1.44615	0.690589	1.90765		1.44615	0.11425	0.05221
1.44447	0.690811	1.90888		1.44447	0.11411	0.05209
1.44279	0.689495	1.90161		1.44279	0.11398	0.05197
1.44111	0.688795	1.89776		1.44111	0.11385	0.05185
1.43944	0.688838	1.89799		1.43944	0.11372	0.05173
1.43778	0.687925	1.89296		1.43778	0.11287	0.05095
1.43611	0.686878	1.8872		1.43611	0.11273	0.05084
1.43445	0.686019	1.88249		1.43445	0.1126	0.05072
1.43279	0.685786	1.88121		1.43279	0.11247	0.0506
1.43114	0.684651	1.87499		1.43114	0.11163	0.04984
1.42949	0.684384	1.87353		1.42949	0.1115	0.04973
1.42785	0.682826	1.865		1.42785	0.11137	0.04962
1.42621	0.682875	1.86527		1.42621	0.11053	0.04887
1.42457	0.681315	1.85676		1.42457	0.1104	0.04876
1.42294	0.681088	1.85552		1.42294	0.11028	0.04864
1.42131	0.681168	1.85596		1.42131	0.10944	0.04791
1.41968	0.679785	1.84843		1.41968	0.10932	0.0478
1.41806	0.678257	1.84013		1.41806	0.10919	0.04769
1.41644	0.677978	1.83862		1.41644	0.10836	0.04697
1.41482	0.678019	1.83884		1.41482	0.10823	0.04686
1.41321	0.677077	1.83373		1.41321	0.10811	0.04675
1.4116	0.676412	1.83014		1.4116	0.10799	0.04665
1.41	0.676222	1.8291		1.41	0.10787	0.04654
1.4084	0.674968	1.82233		1.4084	0.10704	0.04583
1.4068	0.674182	1.81809		1.4068	0.10692	0.04572
1.40521	0.673306	1.81336		1.40521	0.1068	0.04562
1.40362	0.672685	1.81002		1.40362	0.10668	0.04552
1.40203	0.671932	1.80597		1.40203	0.10585	0.04482
1.40045	0.671096	1.80148		1.40045	0.10573	0.04472
1.39887	0.670703	1.79937		1.39887	0.10561	0.04462
1.3973	0.669997	1.79558		1.3973	0.1055	0.04452
1.39573	0.66886	1.78949		1.39573	0.10468	0.04383
1.39416	0.668666	1.78846		1.39416	0.10456	0.04373
1.39259	0.667748	1.78355		1.39259	0.10444	0.04363
1.39103	0.667153	1.78037		1.39103	0.10363	0.04296
1.38947	0.666808	1.77853		1.38947	0.10352	0.04286
1.38792	0.665459	1.77134		1.38792	0.1034	0.04277
1.38637	0.665076	1.7693		1.38637	0.10328	0.04267
1.38482	0.664271	1.76502		1.38482	0.10248	0.04201
1.38328	0.663662	1.76179		1.38328	0.10236	0.04191
1.38174	0.662695	1.75666		1.38174	0.10225	0.04182
1.3802	0.66231	1.75462		1.3802	0.10144	0.04116
1.37867	0.661829	1.75207		1.37867	0.10133	0.04107
1.37714	0.661267	1.74909		1.37714	0.10122	0.04098
1.37561	0.659866	1.74169		1.37561	0.10111	0.04089
1.37409	0.659527	1.7399		1.37409	0.10031	0.04025
1.37257	0.65866	1.73533		1.37257	0.1002	0.04016
1.37105	0.658248	1.73316		1.37105	0.10009	0.04007
1.36954	0.657528	1.72937		1.36954	0.09998	0.03998
1.36803	0.656872	1.72592		1.36803	0.09987	0.03989
1.36652	0.656333	1.72309		1.36652	0.09907	0.03926
1.36502	0.65559	1.71919		1.36502	0.09896	0.03918
1.36352	0.654699	1.71452		1.36352	0.09885	0.03909
1.36202	0.654137	1.71158		1.36202	0.09875	0.039
1.36053	0.653862	1.71014		1.36053	0.09796	0.03838
1.35904	0.652942	1.70533		1.35904	0.09785	0.0383
1.35755	0.652153	1.70121		1.35755	0.09774	0.03822
1.35607	0.651413	1.69736		1.35607	0.09764	0.03813
1.35459	0.650858	1.69446		1.35459	0.09685	0.03752
1.35311	0.650094	1.69049		1.35311	0.09675	0.03744
1.35163	0.649622	1.68804		1.35163	0.09664	0.03736
1.35016	0.649071	1.68517		1.35016	0.09654	0.03728
1.3487	0.648284	1.68109		1.3487	0.09643	0.0372
1.34723	0.647419	1.6766		1.34723	0.09565	0.0366
1.34577	0.646649	1.67262		1.34577	0.09555	0.03652
1.34431	0.646305	1.67084		1.34431	0.09545	0.03644
1.34286	0.645424	1.66629		1.34286	0.09534	0.03636
1.34141	0.645062	1.66442		1.34141	0.09457	0.03577
1.33996	0.644238	1.66017		1.33996	0.09447	0.0357
1.33851	0.64361	1.65693		1.33851	0.09437	0.03562
1.33707	0.642783	1.65268		1.33707	0.09426	0.03554
1.33563	0.642278	1.65008		1.33563	0.09416	0.03547
1.33419	0.641514	1.64616		1.33419	0.09339	0.03489
1.33276	0.640765	1.64232		1.33276	0.09329	0.03481
1.33133	0.640137	1.6391		1.33133	0.09319	0.03474
1.3299	0.639524	1.63596		1.3299	0.09309	0.03467
1.32848	0.638892	1.63273		1.32848	0.09233	0.0341
1.32706	0.637944	1.62789		1.32706	0.09223	0.03403
1.32564	0.637746	1.62688		1.32564	0.09213	0.03395
1.32423	0.637039	1.62327		1.32423	0.09203	0.03388
1.32281	0.6363	1.61951		1.32281	0.09127	0.03332
1.32141	0.635616	1.61603		1.32141	0.09118	0.03325
1.32	0.634887	1.61233		1.32	0.09108	0.03318
1.3186	0.634377	1.60974		1.3186	0.09032	0.03263
1.3172	0.633829	1.60696		1.3172	0.09023	0.03256
1.3158	0.633229	1.60392		1.3158	0.09013	0.0325
1.31441	0.632604	1.60075		1.31441	0.09004	0.03243
1.31302	0.631653	1.59594		1.31302	0.08929	0.03189
1.31163	0.631201	1.59366		1.31163	0.08919	0.03182
1.31024	0.630574	1.59049		1.31024	0.0891	0.03175
1.30886	0.630046	1.58783		1.30886	0.089	0.03169
1.30748	0.629317	1.58416		1.30748	0.08826	0.03116
1.30611	0.628655	1.58083		1.30611	0.08816	0.03109
1.30473	0.628072	1.5779		1.30473	0.08807	0.03102
1.30336	0.627568	1.57537		1.30336	0.08798	0.03096
1.30199	0.627034	1.57268		1.30199	0.08788	0.03089
1.30063	0.626435	1.56968		1.30063	0.08714	0.03038
1.29927	0.625948	1.56724		1.29927	0.08705	0.03031
1.29791	0.625326	1.56413		1.29791	0.08696	0.03025
1.29655	0.624659	1.5608		1.29655	0.08687	0.03018
1.2952	0.624376	1.55938		1.2952	0.08613	0.02967
1.29385	0.623783	1.55642		1.29385	0.08604	0.02961
1.2925	0.623172	1.55338		1.2925	0.08595	0.02955
1.29116	0.622698	1.55101		1.29116	0.08586	0.02949
1.28981	0.622431	1.54968		1.28981	0.08577	0.02943
1.28847	0.621875	1.54692		1.28847	0.08504	0.02893
1.28714	0.621359	1.54435		1.28714	0.08495	0.02887
1.2858	0.620946	1.5423		1.2858	0.08486	0.02881
1.28447	0.62006	1.5379		1.28447	0.08478	0.02875
1.28314	0.619739	1.53631		1.28314	0.08405	0.02825
1.28182	0.619093	1.5331		1.28182	0.08396	0.0282
1.2805	0.61837	1.52953		1.2805	0.08387	0.02814
1.27918	0.618142	1.5284		1.27918	0.08379	0.02808
1.27786	0.617601	1.52573		1.27786	0.08306	0.0276
1.27654	0.616941	1.52246		1.27654	0.08298	0.02754
1.27523	0.616332	1.51946		1.27523	0.08289	0.02748
1.27392	0.615852	1.5171		1.27392	0.0828	0.02743
1.27262	0.615119	1.51348		1.27262	0.08208	0.02695
1.27131	0.614749	1.51167		1.27131	0.082	0.0269
1.27001	0.613904	1.50751		1.27001	0.08192	0.02684
1.26871	0.613352	1.5048		1.26871	0.08183	0.02679
1.26742	0.612929	1.50273		1.26742	0.08111	0.02632
1.26612	0.612316	1.49972		1.26612	0.08103	0.02626
1.26483	0.611812	1.49725		1.26483	0.08095	0.02621
1.26354	0.611246	1.49448		1.26354	0.08087	0.02616
1.26226	0.610681	1.49172		1.26226	0.08078	0.0261
1.26098	0.610142	1.48909		1.26098	0.08007	0.02565
1.2597	0.609604	1.48647		1.2597	0.07999	0.02559
1.25842	0.609213	1.48456		1.25842	0.07991	0.02554
1.25714	0.608319	1.48021		1.25714	0.07983	0.02549
1.25587	0.607835	1.47785		1.25587	0.07975	0.02544
1.2546	0.607289	1.4752		1.2546	0.07904	0.02499
1.25333	0.60667	1.47219		1.25333	0.07896	0.02494
1.25207	0.606064	1.46925		1.25207	0.07888	0.02489
1.25081	0.605315	1.46563		1.25081	0.0788	0.02484
1.24955	0.605024	1.46422		1.24955	0.07872	0.02479
1.24829	0.604291	1.46067		1.24829	0.07802	0.02435
1.24704	0.603964	1.45909		1.24704	0.07794	0.0243
1.24578	0.603084	1.45484		1.24578	0.07786	0.02425
1.24453	0.602684	1.45291		1.24453	0.07778	0.0242
1.24329	0.6019	1.44913		1.24329	0.07771	0.02415
1.24204	0.601328	1.44638		1.24204	0.07701	0.02372
1.2408	0.601006	1.44483		1.2408	0.07693	0.02367
1.23956	0.600208	1.441		1.23956	0.07685	0.02363
1.23832	0.599807	1.43907		1.23832	0.07678	0.02358
1.23709	0.599066	1.43552		1.23709	0.07608	0.02315
1.23586	0.598562	1.43311		1.23586	0.07601	0.02311
1.23463	0.598022	1.43052		1.23463	0.07593	0.02306
1.2334	0.597366	1.42739		1.2334	0.07585	0.02302
1.23217	0.596884	1.42508		1.23217	0.07578	0.02297
1.23095	0.596378	1.42267		1.23095	0.07509	0.02255
1.22973	0.595584	1.41888		1.22973	0.07501	0.02251
1.22851	0.595215	1.41713		1.22851	0.07494	0.02246
1.2273	0.594614	1.41427		1.2273	0.07487	0.02242
1.22609	0.594015	1.41141		1.22609	0.07418	0.02201
1.22488	0.593404	1.40851		1.22488	0.07411	0.02197
1.22367	0.592867	1.40597		1.22367	0.07403	0.02192
1.22246	0.592228	1.40294		1.22246	0.07396	0.02188
1.22126	0.592018	1.40194		1.22126	0.07389	0.02184
1.22006	0.591265	1.39838		1.22006	0.0732	0.02144
1.21886	0.590642	1.39543		1.21886	0.07313	0.02139
1.21766	0.590013	1.39246		1.21766	0.07306	0.02135
1.21647	0.589593	1.39048		1.21647	0.07299	0.02131
1.21528	0.588985	1.38761		1.21528	0.07292	0.02127
1.21409	0.588439	1.38504		1.21409	0.07224	0.02087
1.2129	0.587937	1.38268		1.2129	0.07217	0.02083
1.21172	0.587132	1.3789		1.21172	0.0721	0.02079
1.21054	0.586802	1.37734		1.21054	0.07203	0.02075
1.20936	0.586218	1.3746		1.20936	0.07196	0.02071
1.20818	0.58549	1.37119		1.20818	0.07128	0.02032
1.207	0.584932	1.36858		1.207	0.07121	0.02029
1.20583	0.584527	1.36669		1.20583	0.07114	0.02025
1.20466	0.583863	1.36358		1.20466	0.07107	0.02021
1.20349	0.583507	1.36192		1.20349	0.07101	0.02017
1.20233	0.582815	1.35869		1.20233	0.07034	0.01979
1.20116	0.582239	1.35601		1.20116	0.07027	0.01975
1.2	0.581706	1.35353		1.2	0.0702	0.01971
1.19884	0.581108	1.35075		1.19884	0.07013	0.01967
1.19768	0.580451	1.34769		1.19768	0.07006	0.01964
1.19653	0.580256	1.34679		1.19653	0.0694	0.01926
1.19538	0.579405	1.34284		1.19538	0.06933	0.01923
1.19423	0.578835	1.3402		1.19423	0.06927	0.01919
1.19308	0.578344	1.33793		1.19308	0.0692	0.01915
1.19193	0.577818	1.3355		1.19193	0.06913	0.01912
1.19079	0.577538	1.3342		1.19079	0.06847	0.01875
1.18965	0.576562	1.32969		1.18965	0.0684	0.01872
1.18851	0.576194	1.328		1.18851	0.06834	0.01868
1.18737	0.575672	1.32559		1.18737	0.06827	0.01865
1.18623	0.574979	1.3224		1.18623	0.06821	0.01861
1.1851	0.574507	1.32023		1.1851	0.06755	0.01825
1.18397	0.574089	1.31831		1.18397	0.06749	0.01822
1.18284	0.573577	1.31596		1.18284	0.06742	0.01818
1.18171	0.572818	1.31248		1.18171	0.06736	0.01815
1.18059	0.572326	1.31023		1.18059	0.06729	0.01811
1.17947	0.57183	1.30796		1.17947	0.06664	0.01776
1.17835	0.571015	1.30423		1.17835	0.06658	0.01773
1.17723	0.570556	1.30214		1.17723	0.06651	0.0177
1.17611	0.570221	1.30061		1.17611	0.06645	0.01766
1.175	0.569434	1.29702		1.175	0.06639	0.01763
1.17389	0.569037	1.29521		1.17389	0.06574	0.01729
1.17278	0.568604	1.29324		1.17278	0.06568	0.01725
1.17167	0.568067	1.2908		1.17167	0.06561	0.01722
1.17057	0.567204	1.28688		1.17057	0.06555	0.01719
1.16946	0.566932	1.28565		1.16946	0.06549	0.01716
1.16836	0.566369	1.2831		1.16836	0.06484	0.01682
1.16726	0.56576	1.28034		1.16726	0.06478	0.01679
1.16617	0.56513	1.27749		1.16617	0.06472	0.01676
1.16507	0.564733	1.27569		1.16507	0.06466	0.01672
1.16398	0.564157	1.27309		1.16398	0.0646	0.01669
1.16289	0.56357	1.27044		1.16289	0.06396	0.01636
1.1618	0.563077	1.26822		1.1618	0.0639	0.01633
1.16071	0.562695	1.2665		1.16071	0.06384	0.0163
1.15963	0.562187	1.26422		1.15963	0.06378	0.01627
1.15854	0.561476	1.26102		1.15854	0.06372	0.01624
1.15746	0.561028	1.25901		1.15746	0.06308	0.01592
1.15638	0.560297	1.25573		1.15638	0.06302	0.01589
1.15531	0.559833	1.25365		1.15531	0.06296	0.01586
1.15423	0.559358	1.25153		1.15423	0.06291	0.01583
1.15316	0.558925	1.24959		1.15316	0.06285	0.0158
1.15209	0.558256	1.2466		1.15209	0.06221	0.01548
1.15102	0.55775	1.24434		1.15102	0.06216	0.01545
1.14995	0.55725	1.24211		1.14995	0.0621	0.01542
1.14889	0.556671	1.23953		1.14889	0.06204	0.0154
1.14783	0.556053	1.23678		1.14783	0.06198	0.01537
1.14677	0.555688	1.23516		1.14677	0.06193	0.01534
1.14571	0.555169	1.23285		1.14571	0.0613	0.01503
1.14465	0.554485	1.22982		1.14465	0.06124	0.015
1.14359	0.554054	1.2279		1.14359	0.06118	0.01497
1.14254	0.553504	1.22547		1.14254	0.06113	0.01495
1.14149	0.552972	1.22311		1.14149	0.06107	0.01492
1.14044	0.552344	1.22034		1.14044	0.06044	0.01461
1.13939	0.551922	1.21847		1.13939	0.06039	0.01459
1.13835	0.551541	1.21679		1.13835	0.06033	0.01456
1.13731	0.551047	1.21461		1.13731	0.06028	0.01453
1.13626	0.550514	1.21226		1.13626	0.06022	0.01451
1.13522	0.549812	1.20917		1.13522	0.06017	0.01448
1.13419	0.549394	1.20734		1.13419	0.05954	0.01418
1.13315	0.548779	1.20463		1.13315	0.05949	0.01416
1.13212	0.548352	1.20276		1.13212	0.05944	0.01413
1.13108	0.547903	1.20079		1.13108	0.05938	0.0141
1.13005	0.547427	1.1987		1.13005	0.05933	0.01408
1.12903	0.546804	1.19598		1.12903	0.05871	0.01379
1.128	0.546268	1.19363		1.128	0.05866	0.01376
1.12698	0.545682	1.19107		1.12698	0.0586	0.01374
1.12595	0.545237	1.18913		1.12595	0.05855	0.01371
1.12493	0.544793	1.1872		1.12493	0.0585	0.01369
1.12391	0.544277	1.18495		1.12391	0.05844	0.01366
1.1229	0.543706	1.18247		1.1229	0.05783	0.01338
1.12188	0.543198	1.18026		1.12188	0.05778	0.01335
1.12087	0.542864	1.17881		1.12087	0.05772	0.01333
1.11986	0.5422	1.17593		1.11986	0.05767	0.0133
1.11885	0.541616	1.17339		1.11885	0.05762	0.01328
1.11784	0.541218	1.17167		1.11784	0.05701	0.013
1.11683	0.540714	1.16949		1.11683	0.05696	0.01298
1.11583	0.5402	1.16726		1.11583	0.05691	0.01295
1.11482	0.539631	1.16481		1.11482	0.05686	0.01293
1.11382	0.539163	1.16279		1.11382	0.05681	0.01291
1.11283	0.538624	1.16046		1.11283	0.05675	0.01288
1.11183	0.538141	1.15838		1.11183	0.05615	0.01261
1.11083	0.537632	1.15619		1.11083	0.0561	0.01259
1.10984	0.537007	1.1535		1.10984	0.05605	0.01257
1.10885	0.536688	1.15213		1.10885	0.056	0.01254
1.10786	0.536159	1.14986		1.10786	0.05595	0.01252
1.10687	0.535586	1.14741		1.10687	0.0559	0.0125
1.10588	0.535159	1.14558		1.10588	0.05529	0.01223
1.1049	0.534549	1.14297		1.1049	0.05524	0.01221
1.10391	0.534212	1.14153		1.10391	0.0552	0.01219
1.10293	0.533649	1.13912		1.10293	0.05515	0.01216
1.10195	0.53312	1.13687		1.10195	0.0551	0.01214
1.10098	0.53263	1.13478		1.10098	0.0545	0.01188
1.1	0.531999	1.13209		1.1	0.05445	0.01186
1.09903	0.531599	1.13039		1.09903	0.0544	0.01184
1.09805	0.531172	1.12858		1.09805	0.05435	0.01182
1.09708	0.53056	1.12598		1.09708	0.05431	0.0118
1.09611	0.530031	1.12373		1.09611	0.05426	0.01178
1.09515	0.529536	1.12163		1.09515	0.05366	0.01152
1.09418	0.529003	1.11938		1.09418	0.05361	0.0115
1.09322	0.528543	1.11743		1.09322	0.05357	0.01148
1.09225	0.528214	1.11604		1.09225	0.05352	0.01146
1.09129	0.527586	1.11339		1.09129	0.05347	0.01144
1.09033	0.526844	1.11026		1.09033	0.05343	0.01142
1.08938	0.526496	1.10879		1.08938	0.05283	0.01117
1.08842	0.526165	1.1074		1.08842	0.05279	0.01115
1.08747	0.525497	1.10459		1.08747	0.05274	0.01113
1.08651	0.524977	1.1024		1.08651	0.0527	0.01111
1.08556	0.524523	1.1005		1.08556	0.05265	0.01109
1.08462	0.523951	1.0981		1.08462	0.05206	0.01084
1.08367	0.523563	1.09647		1.08367	0.05202	0.01082
1.08272	0.523107	1.09456		1.08272	0.05197	0.0108
1.08178	0.522645	1.09263		1.08178	0.05193	0.01078
1.08084	0.522071	1.09023		1.08084	0.05188	0.01077
1.0799	0.521563	1.08811		1.0799	0.05183	0.01075
1.07896	0.520974	1.08566		1.07896	0.05125	0.01051
1.07802	0.520834	1.08507		1.07802	0.05121	0.01049
1.07708	0.520086	1.08196		1.07708	0.05116	0.01047
1.07615	0.519656	1.08017		1.07615	0.05112	0.01045
1.07522	0.519125	1.07796		1.07522	0.05107	0.01043
1.07429	0.518558	1.07561		1.07429	0.05103	0.01042
1.07336	0.518174	1.07402		1.07336	0.05045	0.01018
1.07243	0.517618	1.07172		1.07243	0.0504	0.01016
1.0715	0.517204	1.07		1.0715	0.05036	0.01014
1.07058	0.516763	1.06817		1.07058	0.05032	0.01013
1.06966	0.5162	1.06585		1.06966	0.05027	0.01011
1.06873	0.51576	1.06403		1.06873	0.0497	0.00988
1.06781	0.5153	1.06214		1.06781	0.04965	0.00986
1.0669	0.514788	1.06003		1.0669	0.04961	0.00984
1.06598	0.514255	1.05783		1.06598	0.04957	0.00983
1.06506	0.513787	1.05591		1.06506	0.04953	0.00981
1.06415	0.51333	1.05403		1.06415	0.04948	0.00979
1.06324	0.512667	1.05131		1.06324	0.04944	0.00978
1.06233	0.512292	1.04977		1.06233	0.04887	0.00955
1.06142	0.51196	1.04841		1.06142	0.04883	0.00954
1.06051	0.51131	1.04575		1.06051	0.04878	0.00952
1.05961	0.510874	1.04397		1.05961	0.04874	0.0095
1.0587	0.510337	1.04178		1.0587	0.0487	0.00949
1.0578	0.509865	1.03985		1.0578	0.04866	0.00947
1.0569	0.509404	1.03797		1.0569	0.04809	0.00925
1.056	0.508918	1.03599		1.056	0.04805	0.00923
1.0551	0.508422	1.03397		1.0551	0.04801	0.00922
1.05421	0.507948	1.03204		1.05421	0.04797	0.0092
1.05331	0.507432	1.02995		1.05331	0.04793	0.00919
1.05242	0.506928	1.02791		1.05242	0.04788	0.00917
1.05153	0.506583	1.0265		1.05153	0.04784	0.00916
1.05064	0.506028	1.02426		1.05064	0.04728	0.00894
1.04975	0.505558	1.02235		1.04975	0.04724	0.00893
1.04886	0.505141	1.02067		1.04886	0.0472	0.00891
1.04797	0.5044	1.01768		1.04797	0.04716	0.0089
1.04709	0.504084	1.0164		1.04709	0.04712	0.00888
1.04621	0.503575	1.01435		1.04621	0.04708	0.00887
1.04532	0.503162	1.01269		1.04532	0.04704	0.00885
1.04444	0.502623	1.01052		1.04444	0.04648	0.00864
1.04357	0.502237	1.00897		1.04357	0.04644	0.00863
1.04269	0.501653	1.00662		1.04269	0.0464	0.00861
1.04181	0.501352	1.00542		1.04181	0.04636	0.0086
1.04094	0.500749	1.003		1.04094	0.04632	0.00858
1.04007	0.500272	1.00109		1.04007	0.04628	0.00857
1.0392	0.499723	0.998894		1.0392	0.04624	0.00855
1.03833	0.499367	0.997472		1.03833	0.04569	0.00835
1.03746	0.498862	0.995452		1.03746	0.04565	0.00834
1.03659	0.498362	0.993459		1.03659	0.04561	0.00832
1.03573	0.497972	0.991904		1.03573	0.04557	0.00831
1.03486	0.497443	0.989797		1.03486	0.04553	0.00829
1.034	0.496915	0.987696		1.034	0.0455	0.00828
1.03314	0.496604	0.986463		1.03314	0.04546	0.00827
1.03228	0.496181	0.984781		1.03228	0.0449	0.00807
1.03142	0.495701	0.982879		1.03142	0.04487	0.00805
1.03056	0.495166	0.980757		1.03056	0.04483	0.00804
1.02971	0.494719	0.978987		1.02971	0.04479	0.00803
1.02886	0.494206	0.976957		1.02886	0.04476	0.00801
1.028	0.493935	0.975887		1.028	0.04472	0.008
1.02715	0.493274	0.973279		1.02715	0.04468	0.00799
1.0263	0.492805	0.971427		1.0263	0.04464	0.00797
1.02545	0.492403	0.969842		1.02545	0.04409	0.00778
1.02461	0.492058	0.968483		1.02461	0.04406	0.00776
1.02376	0.491472	0.966181		1.02376	0.04402	0.00775
1.02292	0.491006	0.964347		1.02292	0.04399	0.00774
1.02208	0.490499	0.962358		1.02208	0.04395	0.00773
1.02123	0.490096	0.960775		1.02123	0.04391	0.00771
1.02039	0.489754	0.959435		1.02039	0.04388	0.0077
1.01956	0.489188	0.95722		1.01956	0.04333	0.00751
1.01872	0.488751	0.95551		1.01872	0.0433	0.0075
1.01788	0.488355	0.953963		1.01788	0.04326	0.00749
1.01705	0.487929	0.9523		1.01705	0.04322	0.00747
1.01622	0.487494	0.950602		1.01622	0.04319	0.00746
1.01538	0.487075	0.948968		1.01538	0.04315	0.00745
1.01455	0.486499	0.946726		1.01455	0.04312	0.00744
1.01373	0.486066	0.945041		1.01373	0.04308	0.00742
1.0129	0.485715	0.943676		1.0129	0.04254	0.00724
1.01207	0.485187	0.941627		1.01207	0.04251	0.00723
1.01125	0.484731	0.939857		1.01125	0.04247	0.00722
1.01042	0.48419	0.937759		1.01042	0.04244	0.0072
1.0096	0.483776	0.936156		1.0096	0.0424	0.00719
1.00878	0.483292	0.934283		1.00878	0.04237	0.00718
1.00796	0.482985	0.933097		1.00796	0.04233	0.00717
1.00714	0.482356	0.930669		1.00714	0.0418	0.00699
1.00633	0.481985	0.929238		1.00633	0.04176	0.00698
1.00551	0.481454	0.92719		1.00551	0.04173	0.00697
1.0047	0.480973	0.925341		1.0047	0.04169	0.00695
1.00388	0.480664	0.924153		1.00388	0.04166	0.00694
1.00307	0.480115	0.922043		1.00307	0.04163	0.00693
1.00226	0.479718	0.920516		1.00226	0.04159	0.00692
1.00145	0.479175	0.918435		1.00145	0.04156	0.00691
1.00065	0.478834	0.917127		1.00065	0.04103	0.00673
0.999839	0.478438	0.915611		0.99984	0.04099	0.00672
0.999034	0.477963	0.913794		0.99903	0.04096	0.00671
0.99823	0.477379	0.911561		0.99823	0.04093	0.0067
0.997428	0.477025	0.91021		0.99743	0.04089	0.00669
0.996627	0.476572	0.908483		0.99663	0.04086	0.00668
0.995827	0.47607	0.90657		0.99583	0.04083	0.00667
0.995028	0.475648	0.904965		0.99503	0.0408	0.00666
0.994231	0.475247	0.90344		0.99423	0.04027	0.00649
0.993435	0.474767	0.901616		0.99343	0.04023	0.00648
0.99264	0.474373	0.900118		0.99264	0.0402	0.00646
0.991847	0.473805	0.897965		0.99185	0.04017	0.00645
0.991054	0.473456	0.896644		0.99105	0.04014	0.00644
0.990263	0.472979	0.894838		0.99026	0.04011	0.00643
0.989474	0.472672	0.893674		0.98947	0.04007	0.00642
0.988685	0.472147	0.89169		0.98869	0.04004	0.00641
0.987898	0.471642	0.889786		0.9879	0.04001	0.0064
0.987112	0.471336	0.888631		0.98711	0.03948	0.00624
0.986328	0.470828	0.886717		0.98633	0.03945	0.00623
0.985544	0.470464	0.885346		0.98554	0.03942	0.00622
0.984762	0.469978	0.883516		0.98476	0.03939	0.00621
0.983981	0.469664	0.882337		0.98398	0.03936	0.0062
0.983201	0.469159	0.880441		0.9832	0.03933	0.00619
0.982423	0.468694	0.878697		0.98242	0.0393	0.00618
0.981646	0.468333	0.877344		0.98165	0.03927	0.00617
0.98087	0.46784	0.875499		0.98087	0.03874	0.006
0.980095	0.467348	0.873658		0.98009	0.03871	0.006
0.979321	0.467029	0.872462		0.97932	0.03868	0.00599
0.978549	0.466538	0.87063		0.97855	0.03865	0.00598
0.977778	0.466126	0.869095		0.97778	0.03862	0.00597
0.977008	0.465705	0.867526		0.97701	0.03859	0.00596
0.976239	0.465202	0.865653		0.97624	0.03856	0.00595
0.975472	0.464715	0.863839		0.97547	0.03853	0.00594
0.974705	0.464369	0.862555		0.97471	0.0385	0.00593
0.97394	0.463966	0.861057		0.97394	0.03798	0.00577
0.973176	0.463504	0.859346		0.97318	0.03795	0.00576
0.972414	0.463127	0.857945		0.97241	0.03792	0.00575
0.971652	0.462633	0.856116		0.97165	0.03789	0.00574
0.970892	0.46212	0.854221		0.97089	0.03786	0.00573
0.970133	0.461749	0.85285		0.97013	0.03784	0.00573
0.969375	0.461364	0.851428		0.96938	0.03781	0.00572
0.968618	0.46099	0.850046		0.96862	0.03778	0.00571
0.967863	0.460587	0.84856		0.96786	0.03775	0.0057
0.967108	0.460165	0.847006		0.96711	0.03772	0.00569
0.966355	0.459671	0.84519		0.96636	0.0372	0.00554
0.965603	0.459168	0.843343		0.9656	0.03718	0.00553
0.964852	0.458782	0.841925		0.96485	0.03715	0.00552
0.964103	0.458325	0.840246		0.9641	0.03712	0.00551
0.963354	0.457945	0.838854		0.96335	0.03709	0.0055
0.962607	0.457498	0.837218		0.96261	0.03706	0.00549
0.96186	0.457216	0.836184		0.96186	0.03703	0.00549
0.961115	0.456612	0.833976		0.96112	0.037	0.00548
0.960372	0.456273	0.832738		0.96037	0.03697	0.00547
0.959629	0.455804	0.831031		0.95963	0.03647	0.00532
0.958887	0.455534	0.830044		0.95889	0.03644	0.00531
0.958147	0.455177	0.828745		0.95815	0.03641	0.0053
0.957407	0.454615	0.8267		0.95741	0.03638	0.00529
0.956669	0.454246	0.825357		0.95667	0.03635	0.00529
0.955932	0.453829	0.823842		0.95593	0.03633	0.00528
0.955196	0.453408	0.822315		0.9552	0.0363	0.00527
0.954462	0.452944	0.820635		0.95446	0.03627	0.00526
0.953728	0.452487	0.818977		0.95373	0.03624	0.00525
0.952995	0.451987	0.817168		0.953	0.03574	0.00511
0.952264	0.451625	0.815862		0.95226	0.03571	0.0051
0.951534	0.451317	0.814749		0.95153	0.03568	0.00509
0.950805	0.450857	0.813089		0.9508	0.03566	0.00509
0.950077	0.450436	0.811571		0.95008	0.03563	0.00508
0.94935	0.450015	0.810056		0.94935	0.0356	0.00507
0.948624	0.449534	0.808323		0.94862	0.03557	0.00506
0.947899	0.449138	0.806901		0.9479	0.03555	0.00505
0.947176	0.44881	0.80572		0.94718	0.03552	0.00505
0.946453	0.448472	0.804509		0.94645	0.03549	0.00504
0.945732	0.447832	0.802215		0.94573	0.03546	0.00503
0.945011	0.447553	0.801214		0.94501	0.03497	0.00489
0.944292	0.447155	0.799792		0.94429	0.03494	0.00488
0.943574	0.446735	0.798289		0.94357	0.03491	0.00488
0.942857	0.446306	0.796757		0.94286	0.03489	0.00487
0.942141	0.445887	0.795262		0.94214	0.03486	0.00486
0.941426	0.445478	0.793804		0.94143	0.03483	0.00485
0.940713	0.445131	0.792567		0.94071	0.03481	0.00485
0.94	0.444709	0.791065		0.94	0.03478	0.00484
0.939288	0.444208	0.789284		0.93929	0.03475	0.00483
0.938578	0.443863	0.788057		0.93858	0.03473	0.00482
0.937868	0.443457	0.786617		0.93787	0.03423	0.00469
0.93716	0.443028	0.785097		0.93716	0.03421	0.00468
0.936453	0.442694	0.783912		0.93645	0.03418	0.00467
0.935747	0.442173	0.782068		0.93575	0.03415	0.00467
0.935041	0.441835	0.780873		0.93504	0.03413	0.00466
0.934337	0.441358	0.779186		0.93434	0.0341	0.00465
0.933634	0.441026	0.778014		0.93363	0.03408	0.00465
0.932932	0.440582	0.77645		0.93293	0.03405	0.00464
0.932231	0.440312	0.775497		0.93223	0.03403	0.00463
0.931532	0.439781	0.773628		0.93153	0.03354	0.0045
0.930833	0.439404	0.772304		0.93083	0.03351	0.00449
0.930135	0.439047	0.771049		0.93013	0.03348	0.00448
0.929438	0.43856	0.76934		0.92944	0.03346	0.00448
0.928743	0.438241	0.768221		0.92874	0.03343	0.00447
0.928048	0.437751	0.766503		0.92805	0.03341	0.00446
0.927354	0.437326	0.765017		0.92735	0.03338	0.00446
0.926662	0.437106	0.764248		0.92666	0.0329	0.00433
0.92597	0.436623	0.762558		0.92597	0.03287	0.00432
0.92528	0.436144	0.760888		0.92528	0.03285	0.00432
0.92459	0.435856	0.759883		0.92459	0.03282	0.00431
0.923902	0.435398	0.758285		0.9239	0.0328	0.0043
0.923214	0.43512	0.757318		0.92321	0.03277	0.0043
0.922528	0.434497	0.75515		0.92253	0.03275	0.00429
0.921842	0.434183	0.75406		0.92184	0.03273	0.00428
0.921158	0.43375	0.752557		0.92116	0.03224	0.00416
0.920475	0.433424	0.751425		0.92047	0.03222	0.00415
0.919792	0.433029	0.750057		0.91979	0.03219	0.00415
0.919111	0.432492	0.748198		0.91911	0.03217	0.00414
0.918431	0.432168	0.747075		0.91843	0.03215	0.00413
0.917751	0.431729	0.745559		0.91775	0.03212	0.00413
0.917073	0.431281	0.744014		0.91707	0.0321	0.00412
0.916396	0.430853	0.742536		0.9164	0.03207	0.00411
0.91572	0.430384	0.74092		0.91572	0.03205	0.00411
0.915044	0.429988	0.73956		0.91504	0.03203	0.0041
0.91437	0.42963	0.738329		0.91437	0.03155	0.00398
0.913697	0.429104	0.736521		0.9137	0.03152	0.00397
0.913024	0.428711	0.735171		0.91302	0.0315	0.00397
0.912353	0.428195	0.733402		0.91235	0.03148	0.00396
0.911683	0.427757	0.731904		0.91168	0.03145	0.00396
0.911013	0.427343	0.730487		0.91101	0.03143	0.00395
0.910345	0.426883	0.728918		0.91034	0.03141	0.00395
0.909677	0.426589	0.727912		0.90968	0.03093	0.00383
0.909011	0.426031	0.726009		0.90901	0.03091	0.00382
0.908346	0.425455	0.724049		0.90835	0.03088	0.00382
0.907681	0.425117	0.722898		0.90768	0.03086	0.00381
0.907018	0.424647	0.721302		0.90702	0.03084	0.0038
0.906355	0.424147	0.719603		0.90636	0.03082	0.0038
0.905693	0.423593	0.717724		0.90569	0.03079	0.00379
0.905033	0.423112	0.716095		0.90503	0.03032	0.00368
0.904373	0.422672	0.714608		0.90437	0.0303	0.00367
0.903714	0.422066	0.71256		0.90371	0.03027	0.00367
0.903057	0.421877	0.711919		0.90306	0.03025	0.00366
0.9024	0.421123	0.709378		0.9024	0.03023	0.00366
0.901744	0.42061	0.70765		0.90174	0.02976	0.00354
0.901089	0.420191	0.706243		0.90109	0.02974	0.00354
0.900435	0.419751	0.704765		0.90044	0.02971	0.00353
0.899782	0.419366	0.703472		0.89978	0.02969	0.00353
0.89913	0.418959	0.702106		0.89913	0.02967	0.00352
0.898479	0.418458	0.700428		0.89848	0.02965	0.00352
0.897829	0.418119	0.699294		0.89783	0.02963	0.00351
0.89718	0.417687	0.697849		0.89718	0.02916	0.0034
0.896532	0.417385	0.69684		0.89653	0.02914	0.0034
0.895884	0.417128	0.695984		0.89588	0.02912	0.00339
0.895238	0.416648	0.694383		0.89524	0.0291	0.00339
0.894593	0.416317	0.693278		0.89459	0.02907	0.00338
0.893948	0.415923	0.691967		0.89395	0.02905	0.00338
0.893305	0.415664	0.691105		0.8933	0.02859	0.00327
0.892662	0.415498	0.690556		0.89266	0.02857	0.00326
0.89202	0.415276	0.689815		0.89202	0.02854	0.00326
0.891379	0.414843	0.68838		0.89138	0.02852	0.00325
0.890739	0.414461	0.687112		0.89074	0.0285	0.00325
0.8901	0.414315	0.686628		0.8901	0.02848	0.00325
0.889462	0.414116	0.685968		0.88946	0.02802	0.00314
0.888825	0.413779	0.684853		0.88883	0.028	0.00314
0.888189	0.413572	0.684167		0.88819	0.02798	0.00313
0.887554	0.413232	0.683042		0.88755	0.02796	0.00313
0.886919	0.412874	0.68186		0.88692	0.02794	0.00312
0.886286	0.412699	0.681282		0.88629	0.02792	0.00312
0.885653	0.412272	0.679871		0.88565	0.02746	0.00302
0.885021	0.411969	0.678873		0.88502	0.02744	0.00301
0.884391	0.411852	0.678488		0.88439	0.02742	0.00301
0.883761	0.411461	0.677202		0.88376	0.0274	0.003
0.883132	0.411182	0.676282		0.88313	0.02694	0.0029
0.882504	0.410995	0.675668		0.8825	0.02692	0.0029
0.881876	0.41065	0.674534		0.88188	0.0269	0.00289
0.88125	0.410209	0.673085		0.88125	0.02688	0.00289
0.880625	0.410116	0.672779		0.88062	0.02686	0.00289
0.88	0.409842	0.671883		0.88	0.0264	0.00279
0.879376	0.409407	0.670456		0.87938	0.02638	0.00278
0.878754	0.409082	0.669391		0.87875	0.02636	0.00278
0.878132	0.408819	0.668531		0.87813	0.02634	0.00278
0.877511	0.408486	0.667442		0.87751	0.02633	0.00277
0.87689	0.408236	0.666628		0.87689	0.02631	0.00277
0.876271	0.407825	0.665286		0.87627	0.02585	0.00267
0.875653	0.407463	0.664105		0.87565	0.02583	0.00267
0.875035	0.407093	0.662898		0.87504	0.02581	0.00267
0.874419	0.406889	0.662234		0.87442	0.0258	0.00266
0.873803	0.406519	0.661032		0.8738	0.02578	0.00266
0.873188	0.406155	0.659846		0.87319	0.02576	0.00265
0.872574	0.405865	0.658904		0.87257	0.0253	0.00256
0.871961	0.405531	0.657823		0.87196	0.02529	0.00256
0.871348	0.405238	0.656871		0.87135	0.02527	0.00255
0.870737	0.404897	0.655766		0.87074	0.02525	0.00255
0.870126	0.404583	0.654748		0.87013	0.02523	0.00255
0.869516	0.404186	0.653465		0.86952	0.02522	0.00254
0.868908	0.40389	0.652508		0.86891	0.0252	0.00254
0.8683	0.403442	0.651063		0.8683	0.02518	0.00254
0.867692	0.403147	0.650111		0.86769	0.02473	0.00245
0.867086	0.402835	0.649105		0.86709	0.02471	0.00244
0.86648	0.402446	0.64785		0.86648	0.02469	0.00244
0.865876	0.402152	0.646904		0.86588	0.02468	0.00244
0.865272	0.401815	0.645821		0.86527	0.02466	0.00243
0.864669	0.401535	0.644921		0.86467	0.02464	0.00243
0.864067	0.401182	0.643788		0.86407	0.02463	0.00243
0.863466	0.400803	0.642574		0.86347	0.02461	0.00242
0.862865	0.400572	0.641832		0.86287	0.02459	0.00242
0.862265	0.40019	0.640609		0.86227	0.02414	0.00233
0.861667	0.399809	0.639389		0.86167	0.02413	0.00233
0.861069	0.399489	0.638364		0.86107	0.02411	0.00233
0.860472	0.399039	0.63693		0.86047	0.02409	0.00232
0.859875	0.398776	0.636088		0.85988	0.02408	0.00232
0.85928	0.398409	0.63492		0.85928	0.02406	0.00232
0.858685	0.398207	0.634274		0.85869	0.02404	0.00231
0.858091	0.397773	0.632892		0.85809	0.02403	0.00231
0.857498	0.39742	0.631772		0.8575	0.02401	0.00231
0.856906	0.397189	0.631036		0.85691	0.02399	0.0023
0.856315	0.396829	0.629893		0.85631	0.02398	0.0023
0.855724	0.396359	0.628401		0.85572	0.02396	0.0023
0.855134	0.396179	0.627833		0.85513	0.02394	0.00229
0.854545	0.395817	0.626684		0.85455	0.02393	0.00229
0.853957	0.395391	0.625335		0.85396	0.02391	0.00229
0.85337	0.395093	0.624395		0.85337	0.02389	0.00228
0.852784	0.394728	0.62324		0.85278	0.02388	0.00228
0.852198	0.394478	0.622452		0.8522	0.02386	0.00228
0.851613	0.394139	0.621383		0.85161	0.02385	0.00227
0.851029	0.393686	0.619954		0.85103	0.02383	0.00227
0.850446	0.393446	0.619199		0.85045	0.02381	0.00227
0.849863	0.39321	0.618458		0.84986	0.0238	0.00227
0.849281	0.392767	0.617064		0.84928	0.02378	0.00226
0.8487	0.392422	0.61598		0.8487	0.02376	0.00226
0.84812	0.392107	0.614992		0.84812	0.02375	0.00226
0.847541	0.391712	0.613754		0.84754	0.02373	0.00225
0.846962	0.391381	0.612717		0.84696	0.02371	0.00225
0.846385	0.391131	0.611935		0.84638	0.0237	0.00225
0.845808	0.390712	0.610625		0.84581	0.02368	0.00224
0.845232	0.390379	0.609582		0.84523	0.02367	0.00224
0.844656	0.390096	0.6087		0.84466	0.02365	0.00224
0.844082	0.389793	0.607753		0.84408	0.02363	0.00223
0.843508	0.389511	0.606875		0.84351	0.02362	0.00223
0.842935	0.3892	0.605906		0.84293	0.0236	0.00223
0.842363	0.388674	0.604271		0.84236	0.02359	0.00223
0.841791	0.388432	0.603517		0.84179	0.02357	0.00222
0.84122	0.388042	0.602307		0.84122	0.02355	0.00222
0.84065	0.387737	0.601361		0.84065	0.02354	0.00222
0.840081	0.387471	0.600534		0.84008	0.02352	0.00221
0.839513	0.387209	0.599722		0.83951	0.02351	0.00221
0.838945	0.386792	0.598431		0.83895	0.02349	0.00221
0.838378	0.386417	0.597272		0.83838	0.02347	0.0022
0.837812	0.38616	0.596479		0.83781	0.02346	0.0022
0.837247	0.385837	0.59548		0.83725	0.02344	0.0022
0.836682	0.385472	0.594355		0.83668	0.02343	0.0022
0.836119	0.385125	0.593284		0.83612	0.02341	0.00219
0.835556	0.384903	0.592601		0.83556	0.0234	0.00219
0.834993	0.384539	0.591482		0.83499	0.02338	0.00219
0.834432	0.384202	0.590443		0.83443	0.02336	0.00218
0.833871	0.383873	0.589432		0.83387	0.02335	0.00218
0.833311	0.383398	0.587976		0.83331	0.02333	0.00218
0.832752	0.383278	0.587608		0.83275	0.02373	0.00225
0.832193	0.382834	0.586247		0.83219	0.02372	0.00225
0.831635	0.382556	0.585398		0.83164	0.0237	0.00225
0.831078	0.382225	0.584385		0.83108	0.02369	0.00224
0.830522	0.381928	0.583476		0.83052	0.02367	0.00224
0.829967	0.381648	0.58262		0.82997	0.02365	0.00224
0.829412	0.381231	0.581348		0.82941	0.02364	0.00224
0.828858	0.380926	0.58042		0.82886	0.02362	0.00223
0.828304	0.380577	0.579355		0.8283	0.02361	0.00223
0.827752	0.380298	0.578507		0.82775	0.02359	0.00223
0.8272	0.380007	0.577623		0.8272	0.02358	0.00222
0.826649	0.379713	0.576728		0.82665	0.02356	0.00222
0.826099	0.379377	0.575709		0.8261	0.02354	0.00222
0.825549	0.37903	0.574655		0.82555	0.02353	0.00221
0.825	0.378733	0.573754		0.825	0.02351	0.00221
0.824452	0.378329	0.57253		0.82445	0.0235	0.00221
0.823904	0.378061	0.57172		0.8239	0.02348	0.00221
0.823358	0.377777	0.570862		0.82336	0.02347	0.0022
0.822812	0.377514	0.570068		0.82281	0.02345	0.0022
0.822266	0.377013	0.568556		0.82227	0.02343	0.0022
0.821722	0.376895	0.5682		0.82172	0.02342	0.00219
0.821178	0.376469	0.566916		0.82118	0.02381	0.00227
0.820635	0.376117	0.565857		0.82063	0.0238	0.00227
0.820093	0.375738	0.564715		0.82009	0.02378	0.00226
0.819551	0.37544	0.563822		0.81955	0.02377	0.00226
0.81901	0.37518	0.563041		0.81901	0.02375	0.00226
0.81847	0.374826	0.561979		0.81847	0.02374	0.00225
0.81793	0.374551	0.561153		0.81793	0.02372	0.00225
0.817391	0.374149	0.559949		0.81739	0.0237	0.00225
0.816853	0.37389	0.559175		0.81685	0.02369	0.00224
0.816316	0.373526	0.558086		0.81632	0.02367	0.00224
0.815779	0.373141	0.556938		0.81578	0.02366	0.00224
0.815243	0.372908	0.556243		0.81524	0.02364	0.00224
0.814708	0.37259	0.555294		0.81471	0.02363	0.00223
0.814173	0.372277	0.55436		0.81417	0.02361	0.00223
0.813639	0.372	0.553536		0.81364	0.0236	0.00223
0.813106	0.371663	0.552533		0.81311	0.02358	0.00222
0.812574	0.371269	0.551363		0.81257	0.02356	0.00222
0.812042	0.371014	0.550605		0.81204	0.02355	0.00222
0.811511	0.370653	0.549536		0.81151	0.02353	0.00222
0.81098	0.370363	0.548674		0.81098	0.02352	0.00221
0.810451	0.369938	0.547417		0.81045	0.0235	0.00221
0.809922	0.369567	0.54632		0.80992	0.02349	0.00221
0.809393	0.369411	0.545858		0.80939	0.02347	0.0022
0.808866	0.369005	0.544657		0.80887	0.02346	0.0022
0.808339	0.368716	0.543805		0.80834	0.02344	0.0022
0.807813	0.368431	0.542966		0.80781	0.02343	0.0022
0.807287	0.368046	0.541832		0.80729	0.02341	0.00219
0.806762	0.367722	0.540878		0.80676	0.0234	0.00219
0.806238	0.367403	0.539939		0.80624	0.02338	0.00219
0.805714	0.3671	0.539048		0.80571	0.02337	0.00218
0.805191	0.366805	0.538184		0.80519	0.02335	0.00218
0.804669	0.36643	0.537085		0.80467	0.02334	0.00218
0.804148	0.366076	0.536047		0.80415	0.02332	0.00218
0.803627	0.365767	0.535141		0.80363	0.02331	0.00217
0.803107	0.365422	0.534132		0.80311	0.02329	0.00217
0.802587	0.365185	0.533441		0.80259	0.02328	0.00217
0.802069	0.364801	0.532319		0.80207	0.02326	0.00216
0.80155	0.364437	0.531257		0.80155	0.02324	0.00216
0.801033	0.364234	0.530665		0.80103	0.02323	0.00216
0.800516	0.363883	0.529642		0.80052	0.02321	0.00216
0.8	0.36358	0.528762		0.8	0.0232	0.00215
0.799485	0.363222	0.52772		0.79948	0.02319	0.00215
0.79897	0.362908	0.526809		0.79897	0.02317	0.00215
0.798456	0.362579	0.525853		0.79846	0.02316	0.00214
0.797942	0.36221	0.524784		0.79794	0.02314	0.00214
0.797429	0.361985	0.524133		0.79743	0.02313	0.00214
0.796917	0.361637	0.523125		0.79692	0.02311	0.00214
0.796406	0.36121	0.52189		0.79641	0.0231	0.00213
0.795895	0.360855	0.520865		0.79589	0.02308	0.00213
0.795385	0.360691	0.520392		0.79538	0.02307	0.00213
0.794875	0.360126	0.518763		0.79488	0.02305	0.00213
0.794366	0.359987	0.518362		0.79437	0.02304	0.00212
0.793858	0.359626	0.517322		0.79386	0.02302	0.00212
0.79335	0.35932	0.516444		0.79335	0.02301	0.00212
0.792843	0.358944	0.515363		0.79284	0.02299	0.00211
0.792337	0.358679	0.514603		0.79234	0.02298	0.00211
0.791832	0.358423	0.513867		0.79183	0.02296	0.00211
0.791327	0.358063	0.512838		0.79133	0.02295	0.00211
0.790822	0.357843	0.512207		0.79082	0.02293	0.0021
0.790318	0.357386	0.510899		0.79032	0.02292	0.0021
0.789815	0.357155	0.510237		0.78982	0.0229	0.0021
0.789313	0.356931	0.5096		0.78931	0.02289	0.0021
0.788811	0.356523	0.508434		0.78881	0.02288	0.00209
0.78831	0.356229	0.507598		0.78831	0.02286	0.00209
0.78781	0.355924	0.506729		0.78781	0.02285	0.00209
0.78731	0.355588	0.505772		0.78731	0.02283	0.00209
0.78681	0.355383	0.505187		0.78681	0.02282	0.00208
0.786312	0.355059	0.504268		0.78631	0.0228	0.00208
0.785814	0.354819	0.503585		0.78581	0.02279	0.00208
0.785316	0.354531	0.502769		0.78532	0.02277	0.00207
0.78482	0.354201	0.501833		0.78482	0.02276	0.00207
0.784324	0.353969	0.501177		0.78432	0.02275	0.00207
0.783828	0.35373	0.500499		0.78383	0.02273	0.00207
0.783333	0.35337	0.49948		0.78333	0.02272	0.00206
0.782839	0.353096	0.498706		0.78284	0.0227	0.00206
0.782346	0.352853	0.498022		0.78235	0.02269	0.00206
0.781853	0.35251	0.497053		0.78185	0.02267	0.00206
0.78136	0.352265	0.496361		0.78136	0.02266	0.00205
0.780868	0.351992	0.495594		0.78087	0.02265	0.00205
0.780377	0.351661	0.494663		0.78038	0.02263	0.00205
0.779887	0.351464	0.494107		0.77989	0.02262	0.00205
0.779397	0.351255	0.49352		0.7794	0.0226	0.00204
0.778908	0.350929	0.492605		0.77891	0.02259	0.00204
0.778419	0.350635	0.49178		0.77842	0.02257	0.00204
0.777931	0.35026	0.490727		0.77793	0.02256	0.00204
0.777444	0.350017	0.490047		0.77744	0.02255	0.00203
0.776957	0.349798	0.489433		0.77696	0.02253	0.00203
0.776471	0.349548	0.488734		0.77647	0.02252	0.00203
0.775985	0.349251	0.487906		0.77598	0.0225	0.00203
0.7755	0.348894	0.486907		0.7755	0.02249	0.00202
0.775016	0.348691	0.486342		0.77502	0.02248	0.00202
0.774532	0.348381	0.485476		0.77453	0.02246	0.00202
0.774049	0.348229	0.485054		0.77405	0.02245	0.00202
0.773566	0.347911	0.484169		0.77357	0.02243	0.00201
0.773084	0.347679	0.483523		0.77308	0.02242	0.00201
0.772603	0.347324	0.482535		0.7726	0.02241	0.00201
0.772122	0.347092	0.481891		0.77212	0.02239	0.00201
0.771642	0.346807	0.4811		0.77164	0.02238	0.002
0.771162	0.34646	0.480138		0.77116	0.02236	0.002
0.770683	0.34626	0.479585		0.77068	0.02235	0.002
0.770205	0.346011	0.478894		0.7702	0.02234	0.002
0.769727	0.345623	0.477821		0.76973	0.02232	0.00199
0.76925	0.345459	0.477366		0.76925	0.02231	0.00199
0.768773	0.345218	0.476701		0.76877	0.02229	0.00199
0.768297	0.344839	0.475655		0.7683	0.02228	0.00199
0.767822	0.344687	0.475236		0.76782	0.02227	0.00198
0.767347	0.34432	0.474225		0.76735	0.02225	0.00198
0.766873	0.344042	0.47346		0.76687	0.02224	0.00198
0.766399	0.343826	0.472865		0.7664	0.02223	0.00198
0.765926	0.343617	0.472292		0.76593	0.02221	0.00197
0.765453	0.343218	0.471194		0.76545	0.0222	0.00197
0.764982	0.343071	0.470792		0.76498	0.02218	0.00197
0.76451	0.342841	0.470159		0.76451	0.02217	0.00197
0.764039	0.342416	0.468994		0.76404	0.02216	0.00196
0.763569	0.342148	0.46826		0.76357	0.02214	0.00196
0.7631	0.342014	0.467893		0.7631	0.02213	0.00196
0.762631	0.341777	0.467245		0.76263	0.02212	0.00196
0.762162	0.341437	0.466317		0.76216	0.0221	0.00195
0.761694	0.341239	0.465776		0.76169	0.02209	0.00195
0.761227	0.340938	0.464956		0.76123	0.02208	0.00195
0.76076	0.340657	0.464189		0.76076	0.02206	0.00195
0.760294	0.340399	0.463486		0.76029	0.02205	0.00194
0.759829	0.340061	0.462567		0.75983	0.02204	0.00194
0.759364	0.339796	0.461846		0.75936	0.02202	0.00194
0.758899	0.339615	0.461353		0.7589	0.02201	0.00194
0.758435	0.339316	0.460542		0.75844	0.02199	0.00194
0.757972	0.33909	0.459928		0.75797	0.02198	0.00193
0.757509	0.338796	0.459131		0.75751	0.02197	0.00193
0.757047	0.338585	0.45856		0.75705	0.02195	0.00193
0.756585	0.33833	0.457868		0.75659	0.02194	0.00193
0.756124	0.33809	0.457218		0.75612	0.02193	0.00192
0.755664	0.337763	0.456335		0.75566	0.02191	0.00192
0.755204	0.337516	0.455667		0.7552	0.0219	0.00192
0.754745	0.33722	0.454869		0.75474	0.02189	0.00192
0.754286	0.337128	0.454621		0.75429	0.0215	0.00185
0.753827	0.336686	0.453429		0.75383	0.02148	0.00185
0.75337	0.33653	0.45301		0.75337	0.02147	0.00184
0.752913	0.336217	0.452167		0.75291	0.02146	0.00184
0.752456	0.335908	0.451336		0.75246	0.02144	0.00184
0.752	0.335753	0.45092		0.752	0.02143	0.00184
0.751545	0.335444	0.450092		0.75154	0.02142	0.00184
0.75109	0.33529	0.449678		0.75109	0.02141	0.00183
0.750635	0.334975	0.448832		0.75064	0.02102	0.00177
0.750181	0.334663	0.447998		0.75018	0.02101	0.00176
0.749728	0.334555	0.447708		0.74973	0.02099	0.00176
0.749275	0.334106	0.446506		0.74928	0.02098	0.00176
0.748823	0.333822	0.445748		0.74882	0.02097	0.00176
0.748372	0.33359	0.44513		0.74837	0.02095	0.00176
0.74792	0.333442	0.444733		0.74792	0.02094	0.00175
0.74747	0.333196	0.444078		0.74747	0.02093	0.00175
0.74702	0.332865	0.443195		0.74702	0.02092	0.00175
0.74657	0.332623	0.442553		0.74657	0.0209	0.00175
0.746121	0.332416	0.442001		0.74612	0.02089	0.00175
0.745673	0.332212	0.44146		0.74567	0.02088	0.00174
0.745225	0.331897	0.440623		0.74523	0.02087	0.00174
0.744778	0.331746	0.440223		0.74478	0.02085	0.00174
0.744331	0.331239	0.438876		0.74433	0.02084	0.00174
0.743885	0.331174	0.438704		0.74388	0.02083	0.00174
0.743439	0.330767	0.437628		0.74344	0.02044	0.00167
0.742994	0.330681	0.437399		0.74299	0.02043	0.00167
0.742549	0.330397	0.43665		0.74255	0.02042	0.00167
0.742105	0.3301	0.435863		0.74211	0.02041	0.00167
0.741662	0.329962	0.435499		0.74166	0.02077	0.00172
0.741219	0.329616	0.434587		0.74122	0.02075	0.00172
0.740776	0.329382	0.433971		0.74078	0.02074	0.00172
0.740334	0.329104	0.433239		0.74033	0.02073	0.00172
0.739893	0.329008	0.432985		0.73989	0.02035	0.00166
0.739452	0.328672	0.4321		0.73945	0.02033	0.00165
0.739011	0.328442	0.431498		0.73901	0.02032	0.00165
0.738571	0.328121	0.430655		0.73857	0.02068	0.00171
0.738132	0.327989	0.430307		0.73813	0.02067	0.00171
0.737693	0.327602	0.429293		0.73769	0.02066	0.00171
0.737255	0.327315	0.428541		0.73725	0.02027	0.00164
0.736817	0.327191	0.428216		0.73682	0.02026	0.00164
0.73638	0.326831	0.427274		0.73638	0.02062	0.0017
0.735943	0.326634	0.426758		0.73594	0.02061	0.0017
0.735507	0.3264	0.426147		0.73551	0.02059	0.0017
0.735071	0.326114	0.425402		0.73507	0.02058	0.00169
0.734636	0.325914	0.424879		0.73464	0.02057	0.00169
0.734201	0.325593	0.424042		0.7342	0.02056	0.00169
0.733767	0.325305	0.423292		0.73377	0.02091	0.00175
0.733333	0.325123	0.422821		0.73333	0.02053	0.00169
0.7329	0.324781	0.421931		0.7329	0.02052	0.00168
0.732468	0.324626	0.421528		0.73247	0.02051	0.00168
0.732035	0.324288	0.420651		0.73204	0.0205	0.00168
0.731604	0.323983	0.419861		0.7316	0.02048	0.00168
0.731173	0.323844	0.419499		0.73117	0.02047	0.00168
0.730742	0.323708	0.419147		0.73074	0.02046	0.00167
0.730312	0.323221	0.417888		0.73031	0.02045	0.00167
0.729882	0.323046	0.417435		0.72988	0.02007	0.00161
0.729453	0.32282	0.41685		0.72945	0.02006	0.00161
0.729025	0.32263	0.41636		0.72902	0.02005	0.00161
0.728597	0.32224	0.415355		0.7286	0.02004	0.00161
0.728169	0.322011	0.414764		0.72817	0.02002	0.0016
0.727742	0.321862	0.414381		0.72774	0.02001	0.0016
0.727315	0.321608	0.413727		0.72732	0.02	0.0016
0.726889	0.321398	0.413186		0.72689	0.01999	0.0016
0.726464	0.321064	0.412329		0.72646	0.01998	0.0016
0.726039	0.320858	0.4118		0.72604	0.01997	0.00159
0.725614	0.320667	0.411309		0.72561	0.01995	0.00159
0.72519	0.320382	0.410578		0.72519	0.01994	0.00159
0.724766	0.320111	0.409885		0.72477	0.01993	0.00159
0.724343	0.319819	0.409137		0.72434	0.01992	0.00159
0.723921	0.319611	0.408605		0.72392	0.01991	0.00159
0.723499	0.319287	0.407777		0.7235	0.0199	0.00158
0.723077	0.319112	0.40733		0.72308	0.01988	0.00158
0.722656	0.319016	0.407086		0.72266	0.01987	0.00158
0.722235	0.318795	0.40652		0.72224	0.02022	0.00164
0.721815	0.318458	0.405661		0.72182	0.02021	0.00163
0.721395	0.318265	0.405171		0.7214	0.0202	0.00163
0.720976	0.318015	0.404535		0.72098	0.01983	0.00157
0.720557	0.317651	0.403608		0.72056	0.01982	0.00157
0.720139	0.317466	0.403139		0.72014	0.0198	0.00157
0.719722	0.317343	0.402827		0.71972	0.01979	0.00157
0.719304	0.317156	0.402351		0.7193	0.01978	0.00157
0.718888	0.316814	0.401484		0.71889	0.01977	0.00156
0.718471	0.316523	0.400746		0.71847	0.02012	0.00162
0.718056	0.316314	0.400219		0.71806	0.02011	0.00162
0.71764	0.31611	0.399702		0.71764	0.01974	0.00156
0.717225	0.315909	0.399194		0.71723	0.02008	0.00161
0.716811	0.315612	0.398444		0.71681	0.01971	0.00155
0.716397	0.315473	0.398092		0.7164	0.0197	0.00155
0.715984	0.315144	0.397263		0.71598	0.01969	0.00155
0.715571	0.314901	0.396651		0.71557	0.01968	0.00155
0.715159	0.314705	0.396158		0.71516	0.01967	0.00155
0.714747	0.314614	0.395927		0.71475	0.01966	0.00155
0.714335	0.314161	0.394789		0.71434	0.01964	0.00154
0.713924	0.314098	0.39463		0.71392	0.01963	0.00154
0.713514	0.313728	0.393702		0.71351	0.01962	0.00154
0.713103	0.31358	0.39333		0.7131	0.01961	0.00154
0.712694	0.313414	0.392914		0.71269	0.0196	0.00154
0.712285	0.31311	0.392151		0.71228	0.01959	0.00153
0.711876	0.312813	0.391407		0.71188	0.01958	0.00153
0.711468	0.312847	0.391492		0.71147	0.01957	0.00153
0.71106	0.312539	0.390723		0.71106	0.01955	0.00153
0.710653	0.312325	0.390187		0.71065	0.01954	0.00153
0.710246	0.312	0.389377		0.71025	0.01953	0.00153
0.70984	0.311882	0.389082		0.70984	0.01952	0.00152
0.709434	0.311527	0.388195		0.70943	0.01951	0.00152
0.709029	0.311412	0.387911		0.70903	0.0195	0.00152
0.708624	0.31115	0.387256		0.70862	0.01949	0.00152
0.708219	0.311057	0.387026		0.70822	0.01948	0.00152
0.707815	0.310787	0.386355		0.70782	0.01982	0.00157
0.707412	0.310511	0.385669		0.70741	0.01981	0.00157
0.707009	0.310143	0.384756		0.70701	0.0198	0.00157
0.706606	0.309988	0.38437		0.70661	0.01978	0.00157
0.706204	0.309819	0.38395		0.7062	0.01977	0.00156
0.705802	0.309632	0.383487		0.7058	0.01976	0.00156
0.705401	0.309354	0.382798		0.7054	0.0194	0.00151
0.705	0.309347	0.382782		0.705	0.01939	0.0015
0.7046	0.309164	0.38233		0.7046	0.01938	0.0015
0.7042	0.308785	0.381392		0.7042	0.01937	0.0015
0.7038	0.308567	0.380855		0.7038	0.019	0.00144
0.703401	0.308399	0.38044		0.7034	0.01899	0.00144
0.703003	0.308193	0.379932		0.703	0.01933	0.00149
0.702605	0.307917	0.37925		0.7026	0.01932	0.00149
0.702207	0.307686	0.378683		0.70221	0.01931	0.00149
0.70181	0.307582	0.378427		0.70181	0.0193	0.00149
0.701413	0.307212	0.377517		0.70141	0.01929	0.00149
0.701017	0.307031	0.377073		0.70102	0.01928	0.00149
0.700621	0.306823	0.376561		0.70062	0.01927	0.00148
0.700226	0.306548	0.375887		0.70023	0.01926	0.00148
0.699831	0.306515	0.375807		0.69983	0.01925	0.00148
0.699436	0.306381	0.375477		0.69944	0.01923	0.00148
0.699042	0.305873	0.374233		0.69904	0.01922	0.00148
0.698649	0.305589	0.373538		0.69865	0.01921	0.00148
0.698255	0.305689	0.373784		0.69826	0.01885	0.00142
0.697863	0.305388	0.373048		0.69786	0.01884	0.00142
0.69747	0.305283	0.37279		0.69747	0.01883	0.00142
0.697079	0.304968	0.372023		0.69708	0.01917	0.00147
0.696687	0.304797	0.371605		0.69669	0.01916	0.00147
0.696296	0.304633	0.371205		0.6963	0.01915	0.00147
0.695906	0.304344	0.370501		0.69591	0.01914	0.00146
0.695516	0.304191	0.370128		0.69552	0.01913	0.00146
0.695126	0.303954	0.369553		0.69513	0.01912	0.00146
0.694737	0.303795	0.369164		0.69474	0.01911	0.00146
0.694348	0.303548	0.368566		0.69435	0.01909	0.00146
0.69396	0.303274	0.367901		0.69396	0.01908	0.00146
0.693572	0.303028	0.367305		0.69357	0.01907	0.00146
0.693184	0.302745	0.366618		0.69318	0.01906	0.00145
0.692797	0.30268	0.36646		0.6928	0.01871	0.0014
0.692411	0.302317	0.365582		0.69241	0.0187	0.0014
0.692025	0.302252	0.365425		0.69202	0.01868	0.0014
0.691639	0.302039	0.364909		0.69164	0.01867	0.00139
0.691253	0.301919	0.36462		0.69125	0.01866	0.00139
0.690869	0.301661	0.363997		0.69087	0.019	0.00144
0.690484	0.301448	0.363484		0.69048	0.01864	0.00139
0.6901	0.301218	0.36293		0.6901	0.01829	0.00134
0.689717	0.30102	0.362452		0.68972	0.01828	0.00134
0.689333	0.300863	0.362074		0.68933	0.01827	0.00133
0.688951	0.300641	0.36154		0.68895	0.0186	0.00138
0.688568	0.300353	0.360849		0.68857	0.01859	0.00138
0.688186	0.300104	0.36025		0.68819	0.01858	0.00138
0.687805	0.299886	0.359727		0.6878	0.01857	0.00138
0.687424	0.299837	0.359609		0.68742	0.01856	0.00138
0.687043	0.299616	0.359079		0.68704	0.01855	0.00138
0.686663	0.29934	0.358419		0.68666	0.01854	0.00137
0.686283	0.299065	0.35776		0.68628	0.01853	0.00137
0.685904	0.298934	0.357446		0.6859	0.01852	0.00137
0.685525	0.298663	0.356797		0.68552	0.01851	0.00137
0.685146	0.298621	0.356698		0.68515	0.0185	0.00137
0.684768	0.298354	0.356059		0.68477	0.01849	0.00137
0.684391	0.29809	0.35543		0.68439	0.01848	0.00137
0.684013	0.297994	0.355201		0.68401	0.01813	0.00131
0.683636	0.297696	0.354492		0.68364	0.01812	0.00131
0.68326	0.297515	0.354061		0.68326	0.01811	0.00131
0.682884	0.29741	0.35381		0.68288	0.0181	0.00131
0.682508	0.297171	0.353242		0.68251	0.01843	0.00136
0.682133	0.296861	0.352506		0.68213	0.01842	0.00136
0.681758	0.29679	0.352337		0.68176	0.01841	0.00136
0.681384	0.296477	0.351594		0.68138	0.0184	0.00135
0.68101	0.296382	0.35137		0.68101	0.01839	0.00135
0.680636	0.296216	0.350976		0.68064	0.01838	0.00135
0.680263	0.295843	0.350092		0.68026	0.01871	0.0014
0.67989	0.295674	0.349693		0.67989	0.0187	0.0014
0.679518	0.295234	0.348652		0.67952	0.01869	0.0014
0.679146	0.295211	0.348599		0.67915	0.01868	0.0014
0.678775	0.294965	0.348017		0.67877	0.01867	0.00139
0.678403	0.294749	0.347509		0.6784	0.01866	0.00139
0.678033	0.294626	0.347217		0.67803	0.01865	0.00139
0.677662	0.294373	0.346622		0.67766	0.01864	0.00139
0.677293	0.294023	0.345798		0.67729	0.01863	0.00139
0.676923	0.293988	0.345715		0.67692	0.01862	0.00139
0.676554	0.293723	0.345092		0.67655	0.01861	0.00138
0.676185	0.293846	0.345383		0.67619	0.0186	0.00138
0.675817	0.293288	0.344071		0.67582	0.01858	0.00138
0.675449	0.292966	0.343316		0.67545	0.01857	0.00138
0.675082	0.292969	0.343322		0.67508	0.01856	0.00138
0.674715	0.292894	0.343147		0.67471	0.01855	0.00138
0.674348	0.292707	0.342711		0.67435	0.01854	0.00138
0.673982	0.292461	0.342133		0.67398	0.0182	0.00132
0.673616	0.292289	0.34173		0.67362	0.01819	0.00132
0.67325	0.291787	0.340558		0.67325	0.01851	0.00137
0.672885	0.291699	0.340353		0.67289	0.0185	0.00137
0.67252	0.291753	0.340479		0.67252	0.01849	0.00137
0.672156	0.291504	0.339898		0.67216	0.01815	0.00132
0.671792	0.291208	0.339209		0.67179	0.01847	0.00137
0.671429	0.290836	0.338342		0.67143	0.01846	0.00136
0.671065	0.291011	0.338749		0.67107	0.01845	0.00136
0.670703	0.290743	0.338126		0.6707	0.01844	0.00136
0.67034	0.290469	0.337488		0.67034	0.01843	0.00136
0.669978	0.290338	0.337186		0.66998	0.01842	0.00136
0.669617	0.290162	0.336775		0.66962	0.01841	0.00136
0.669256	0.289865	0.336086		0.66926	0.0184	0.00135
0.668895	0.289548	0.335352		0.66889	0.01806	0.0013
0.668534	0.289582	0.335432		0.66853	0.01805	0.0013
0.668174	0.289286	0.334746		0.66817	0.01837	0.00135
0.667815	0.289441	0.335104		0.66781	0.01836	0.00135
0.667456	0.288821	0.333671		0.66746	0.01836	0.00135
0.667097	0.288726	0.333451		0.6671	0.01835	0.00135
0.666738	0.288624	0.333216		0.66674	0.01867	0.00139
0.66638	0.288479	0.332881		0.66638	0.01833	0.00134
0.666023	0.288138	0.332094		0.66602	0.01832	0.00134
0.665665	0.28788	0.3315		0.66567	0.01831	0.00134
0.665308	0.2875	0.330624		0.66531	0.0183	0.00134
0.664952	0.287512	0.330652		0.66495	0.01829	0.00134
0.664596	0.287235	0.330016		0.6646	0.01828	0.00134
0.66424	0.286825	0.329075		0.66424	0.01827	0.00133
0.663884	0.286841	0.329112		0.66388	0.01792	0.00129
0.663529	0.286648	0.328668		0.66353	0.01792	0.00128
0.663175	0.286372	0.328036		0.66317	0.01791	0.00128
0.662821	0.286299	0.327868		0.66282	0.0179	0.00128
0.662467	0.286086	0.327381		0.66247	0.01789	0.00128
0.662113	0.285917	0.326994		0.66211	0.01821	0.00133
0.66176	0.285642	0.326366		0.66176	0.01787	0.00128
0.661407	0.285331	0.325655		0.66141	0.01786	0.00128
0.661055	0.285159	0.325263		0.66105	0.01752	0.00123
0.660703	0.285143	0.325226		0.6607	0.01751	0.00123
0.660351	0.284816	0.324481		0.66035	0.01717	0.00118
0.66	0.284734	0.324294		0.66	0.01716	0.00118
0.659649	0.284526	0.323821		0.65965	0.01682	0.00113
0.659299	0.284448	0.323642		0.6593	0.01714	0.00118
0.658948	0.284541	0.323853		0.65895	0.01713	0.00117
0.658599	0.284353	0.323427		0.6586	0.01679	0.00113
0.658249	0.283985	0.32259		0.65825	0.01646	0.00108
0.6579	0.283775	0.322114		0.6579	0.01645	0.00108
0.657552	0.283641	0.32181		0.65755	0.01611	0.00104
0.657203	0.283462	0.321402		0.6572	0.01577	9.95135E-4
0.656855	0.283489	0.321464		0.65686	0.01576	9.94082E-4
0.656508	0.283309	0.321057		0.65651	0.01543	9.52085E-4
0.656161	0.283146	0.320688		0.65616	0.01542	9.51078E-4
0.655814	0.282898	0.320126		0.65581	0.01508	9.10075E-4
0.655468	0.282608	0.319469		0.65547	0.01475	8.70016E-4
0.655121	0.282308	0.318792		0.65512	0.01441	8.309E-4
0.654776	0.282028	0.31816		0.65478	0.01441	8.30024E-4
0.65443	0.282023	0.318149		0.65443	0.01407	7.91888E-4
0.654085	0.28178	0.3176		0.65409	0.01406	7.91053E-4
0.653741	0.281661	0.317332		0.65374	0.01406	7.9022E-4
0.653397	0.28148	0.316924		0.6534	0.01339	7.17664E-4
0.653053	0.281116	0.316105		0.65305	0.01339	7.16909E-4
0.652709	0.281174	0.316235		0.65271	0.01305	6.81647E-4
0.652366	0.280873	0.315558		0.65237	0.01272	6.47309E-4
0.652023	0.280879	0.315571		0.65202	0.01239	6.13894E-4
0.651681	0.28034	0.314362		0.65168	0.01206	5.81397E-4
0.651339	0.280284	0.314237		0.65134	0.01205	5.80787E-4
0.650997	0.27989	0.313353		0.651	0.01172	5.49241E-4
0.650655	0.279694	0.312915		0.65066	0.01171	5.48665E-4
0.650314	0.279476	0.312427		0.65031	0.01138	5.18063E-4
0.649974	0.279459	0.31239		0.64997	0.01137	5.17521E-4
0.649634	0.279238	0.311896		0.64963	0.01137	5.16979E-4
0.649294	0.279001	0.311367		0.64929	0.01136	5.16438E-4
0.648954	0.278768	0.310846		0.64895	0.01103	4.86839E-4
0.648615	0.278677	0.310644		0.64861	0.0107	4.58143E-4
0.648276	0.278285	0.309771		0.64828	0.0107	4.57665E-4
0.647937	0.278383	0.309988		0.64794	0.01069	4.57187E-4
0.647599	0.277943	0.309009		0.6476	0.01004	4.03029E-4
0.647261	0.27806	0.30927		0.64726	0.01003	4.02608E-4
0.646924	0.27787	0.308847		0.64692	0.0097	3.76659E-4
0.646587	0.277547	0.30813		0.64659	0.00938	3.51601E-4
0.64625	0.277322	0.30763		0.64625	0.00937	3.51234E-4
0.645914	0.277016	0.306952		0.64591	0.00937	3.50869E-4
0.645578	0.27684	0.306561		0.64558	0.00936	3.50504E-4
0.645242	0.276815	0.306507		0.64524	0.00936	3.50139E-4
0.644906	0.276752	0.306367		0.64491	0.00935	3.49776E-4
0.644571	0.276392	0.305571		0.64457	0.00935	3.49412E-4
0.644237	0.276477	0.305759		0.64424	0.00934	3.49049E-4
0.643902	0.276157	0.30505		0.6439	0.00934	3.48687E-4
0.643568	0.275785	0.30423		0.64357	0.00933	3.48326E-4
0.643235	0.2757	0.304042		0.64323	0.00933	3.47965E-4
0.642902	0.275483	0.303564		0.6429	0.00964	3.7199E-4
0.642569	0.275537	0.303682		0.64257	0.00964	3.71605E-4
0.642236	0.275144	0.302816		0.64224	0.00963	3.7122E-4
0.641904	0.275027	0.302559		0.6419	0.00963	3.70836E-4
0.641572	0.275023	0.30255		0.64157	0.0093	3.46168E-4
0.64124	0.274752	0.301955		0.64124	0.00962	3.7007E-4
0.640909	0.274668	0.30177		0.64091	0.00961	3.69688E-4
0.640578	0.274257	0.300868		0.64058	0.00993	3.94337E-4
0.640248	0.274135	0.3006		0.64025	0.00992	3.9393E-4
0.639917	0.274032	0.300374		0.63992	0.00992	3.93524E-4
0.639588	0.273692	0.29963		0.63959	0.00959	3.68165E-4
0.639258	0.273871	0.300021		0.63926	0.00959	3.67786E-4
0.638929	0.273372	0.298929		0.63893	0.00958	3.67407E-4
0.6386	0.273101	0.298336		0.6386	0.00958	3.67029E-4
0.638272	0.273056	0.298238		0.63827	0.00925	3.42616E-4
0.637943	0.272883	0.297862		0.63794	0.00957	3.66275E-4
0.637616	0.2726	0.297243		0.63762	0.00956	3.65898E-4
0.637288	0.272473	0.296965		0.63729	0.00956	3.65523E-4
0.636961	0.272056	0.296057		0.63696	0.00955	3.65147E-4
0.636634	0.272238	0.296453		0.63663	0.00923	3.4086E-4
0.636308	0.271955	0.295837		0.63631	0.00923	3.4051E-4
0.635982	0.271663	0.295202		0.63598	0.00922	3.40161E-4
0.635656	0.271476	0.294797		0.63566	0.00953	3.63652E-4
0.63533	0.271432	0.294702		0.63533	0.00985	3.87902E-4
0.635005	0.271214	0.294228		0.63501	0.00953	3.62908E-4
0.63468	0.271167	0.294127		0.63468	0.00952	3.62537E-4
0.634356	0.270749	0.293221		0.63436	0.00952	3.62167E-4
0.634032	0.270871	0.293484		0.63403	0.00919	3.38079E-4
0.633708	0.270622	0.292945		0.63371	0.00951	3.61427E-4
0.633384	0.270275	0.292193		0.63338	0.0095	3.61058E-4
0.633061	0.270029	0.291663		0.63306	0.00981	3.85137E-4
0.632738	0.269872	0.291324		0.63274	0.01012	4.09966E-4
0.632416	0.270016	0.291635		0.63242	0.01043	4.35545E-4
0.632094	0.269446	0.290404		0.63209	0.01043	4.35102E-4
0.631772	0.269489	0.290496		0.63177	0.01042	4.34659E-4
0.63145	0.26938	0.290262		0.63145	0.01042	4.34217E-4
0.631129	0.269158	0.289783		0.63113	0.01073	4.60463E-4
0.630808	0.269008	0.289462		0.63081	0.01072	4.59995E-4
0.630488	0.268774	0.288957		0.63049	0.01072	4.59527E-4
0.630168	0.268653	0.288698		0.63017	0.01071	4.59061E-4
0.629848	0.268447	0.288256		0.62985	0.01071	4.58595E-4
0.629528	0.268069	0.287444		0.62953	0.0107	4.58129E-4
0.629209	0.268279	0.287894		0.62921	0.0107	4.57665E-4
0.62889	0.267832	0.286935		0.62889	0.01069	4.57201E-4
0.628571	0.267731	0.286719		0.62857	0.01069	4.56738E-4
0.628253	0.267595	0.286428		0.62825	0.01099	4.8351E-4
0.627935	0.267281	0.285756		0.62794	0.0113	5.11016E-4
0.627618	0.267284	0.285762		0.62762	0.0113	5.10499E-4
0.6273	0.267057	0.285279		0.6273	0.01161	5.38709E-4
0.626983	0.266741	0.284602		0.62698	0.01129	5.09468E-4
0.626667	0.266449	0.283981		0.62667	0.01128	5.08954E-4
0.62635	0.266343	0.283754		0.62635	0.01127	5.0844E-4
0.626034	0.266306	0.283675		0.62603	0.01127	5.07927E-4
0.625719	0.266056	0.283142		0.62572	0.01126	5.07415E-4
0.625403	0.265937	0.28289		0.6254	0.01126	5.06903E-4
0.625088	0.265647	0.282273		0.62509	0.01156	5.34917E-4
0.624773	0.26541	0.28177		0.62477	0.01187	5.63654E-4
0.624459	0.265617	0.282209		0.62446	0.01218	5.93112E-4
0.624145	0.265411	0.281773		0.62414	0.01217	5.92516E-4
0.623831	0.264663	0.280187		0.62383	0.01248	6.22664E-4
0.623518	0.264836	0.280552		0.62352	0.01278	6.53529E-4
0.623204	0.264634	0.280125		0.6232	0.01309	6.85109E-4
0.622892	0.264642	0.280141		0.62289	0.01308	6.84421E-4
0.622579	0.264537	0.279919		0.62258	0.01307	6.83735E-4
0.622267	0.264261	0.279336		0.62227	0.01338	7.15962E-4
0.621955	0.263958	0.278695		0.62195	0.01337	7.15245E-4
0.621643	0.263698	0.278146		0.62164	0.01305	6.81681E-4
0.621332	0.263656	0.278058		0.62133	0.01305	6.80998E-4
0.621021	0.26331	0.277328		0.62102	0.01304	6.80317E-4
0.62071	0.263246	0.277195		0.62071	0.01303	6.79636E-4
0.6204	0.263012	0.276702		0.6204	0.01303	6.78957E-4
				--	--	--
				--	--	--
