# Supplementary material for: Efficient and Robust Heterostructure CeZrOx/NiO‐Ni Inverse Catalyst for Sustainable Photothermal CO2 Methanation
Source: Adv Sci (Weinh). 2026 Jan 30;13(20):e22942. doi: 10.1002/advs.202522942 (PMC13067768; doi:10.1002/advs.202522942)
Supplement: Supplementary file 2 — Supporting File 2: advs74196‐sup‐0002‐Data.zip. [file ADVS-13-e22942-s001.zip › Fig 2g.xls]

## Sheet: Sheet1
Potential (V vs NHE)	CeZrOx/NiO-Ni
-0.803	12.0155
-0.753	12.6419
-0.703	13.3577
-0.653	14.0602
-0.603	14.7855
-0.553	15.5093
-0.503	16.2706
-0.453	17.0813
-0.403	17.9543
-0.353	18.8764
-0.303	19.8215
-0.253	20.8012
-0.203	21.8279
-0.153	22.9216
-0.103	24.0912
-0.053	25.3026
-0.003	26.5243
0.047	27.7351
0.097	28.9526
0.147	30.1686
0.197	31.3956
0.247	32.6327
0.297	33.8937
0.347	35.186
0.397	36.5025
0.447	37.8355
0.497	39.1845
0.547	40.5091
0.597	41.7989
0.647	43.0264
0.697	44.1881
0.747	45.1962
0.797	45.9597
0.847	46.4722
0.897	46.1302
0.947	40.3493
0.997	27.8941
1.047	15.7627
1.097	8.2157
1.147	4.60379
1.197	3.29252
