# Supplementary material for: Efficient and Robust Heterostructure CeZrOx/NiO‐Ni Inverse Catalyst for Sustainable Photothermal CO2 Methanation
Source: Adv Sci (Weinh). 2026 Jan 30;13(20):e22942. doi: 10.1002/advs.202522942 (PMC13067768; doi:10.1002/advs.202522942)
Supplement: Supplementary file 2 — Supporting File 2: advs74196‐sup‐0002‐Data.zip. [file ADVS-13-e22942-s001.zip › Fig 3b.xls]

## Sheet: Sheet1
CeZrOx	CO2 Conversion	CH4 Selectivity	Error bar
mol%	%	%
0	0.5	99	0.1
5	52	99	1.2
13	63.3	99	1.6
30	44.5	99	1.8
50	15.4	99	1.2
87	2.1	99	0.6
100	0.4	99	0.1
