# Supplementary material for: Efficient and Robust Heterostructure CeZrOx/NiO‐Ni Inverse Catalyst for Sustainable Photothermal CO2 Methanation
Source: Adv Sci (Weinh). 2026 Jan 30;13(20):e22942. doi: 10.1002/advs.202522942 (PMC13067768; doi:10.1002/advs.202522942)
Supplement: Supplementary file 2 — Supporting File 2: advs74196‐sup‐0002‐Data.zip. [file ADVS-13-e22942-s001.zip › Fig 3c.xls]

## Sheet: Sheet1
Light Intensity	CO2 Conversion		Error bar	Error bar	Light Intensity	CH4 Selectivity
W/cm2	%				W/cm2	%
	CeZrOx/NiO-Ni	CeZrOx/Ni	CeZrOx/NiO-Ni	CeZrOx/Ni		CeZrOx/NiO-Ni	CeZrOx/Ni
0.59	24.8	7.9	1.1	0.8	0.59	99	99
0.71	83	63.8	0.8	1.2	0.71	99	99
