# Supplementary material for: Efficient and Robust Heterostructure CeZrOx/NiO‐Ni Inverse Catalyst for Sustainable Photothermal CO2 Methanation
Source: Adv Sci (Weinh). 2026 Jan 30;13(20):e22942. doi: 10.1002/advs.202522942 (PMC13067768; doi:10.1002/advs.202522942)
Supplement: Supplementary file 2 — Supporting File 2: advs74196‐sup‐0002‐Data.zip. [file ADVS-13-e22942-s001.zip › Fig 3d.xls]

## Sheet: Sheet1
Time	CO2 Conversion	CH4 Selectivity
h	%	%
0	0	0
0.5	0	0
1	0	0
1.5	0.6	99
2	1.2	99
2.5	2.8	99
3	4.2	99
3.5	4.9	99
4	5.5	99
4.5	5.2	99
5	5.4	99
5.5	5.2	99
6	5.5	99
7	0	0
8	0	0
9	0	0
10	0	0
11	0	0
12	0	0
12.5	12	99
13	32	99
13.5	46	99
14	58	99
14.5	61.5	99
15	62.8	99
16	64.2	99
17	63.9	99
18	64.3	99
19	0	0
20	0	0
21	0	0
22	0	0
23	0	0
24	0	0
25	0	0
26	0	0
27	0	0
28	0	0
28.5	16	99
29	42	99
29.5	62	99
30	78	99
30.5	81	99
31	81.9	99
32	82.1	99
33	81.8	99
34	82.3	99
35	0	0
36	0	0
37	0	0
38	0	0
38.5	8	99
39	25	99
39.5	43	99
40	54	99
40.5	61.9	99
41	63.8	99
42	64.7	99
43	64.2	99
44	64.5	99
45	0	0
46	0	0
47	0	0
48	0	0
49	0	0
50	0	0
51	0	0
52	0	0
53	0	0
54	0	0
54.5	18	99
55	46	99
55.5	62	99
56	78	99
56.5	80.1	99
57	82	99
58	82.3	99
59	82	99
60	81.5	99
61	81.9	99
62	82.8	99
63	81.7	99
64	82.2	99
65	82.3	99
