# Supplementary material for: Efficient and Robust Heterostructure CeZrOx/NiO‐Ni Inverse Catalyst for Sustainable Photothermal CO2 Methanation
Source: Adv Sci (Weinh). 2026 Jan 30;13(20):e22942. doi: 10.1002/advs.202522942 (PMC13067768; doi:10.1002/advs.202522942)
Supplement: Supplementary file 2 — Supporting File 2: advs74196‐sup‐0002‐Data.zip. [file ADVS-13-e22942-s001.zip › Fig 3f.xls]

## Sheet: Sheet1
Time	CO2 Conversion	CH4 Selectivity	CH4 Yield
h	%	%	mmol CH4/gcat/h
2	0	99.9	0
2.33333	6.4	99.9	1.54284
2.66667	15.2	99.9	5.2072
3	24.6	99.9	11.1375
3.33333	39.2	99.9	20.5874
3.66667	56.5	99.9	34.2082
4	73.9	99.9	52.0232
4.33333	79.1	99.9	71.0918
4.66667	80.4	99.9	90.4743
5	82.4	99.9	110.338
5.33333	81.1	99.9	129.889
5.66667	81.5	99.9	149.537
6	81.8	99.9	169.256
6.33333	0		169.256
6.66667	0		169.256
7	0		169.256
7.33333	0		169.256
7.66667	0		169.256
8	0		169.256
8.66667	16.8	99.9	177.356
9.33333	37.6	99.9	195.485
10	61.2	99.9	224.992
10.6667	79.1	99.9	263.13
11	79.8	99.9	282.367
11.3333	80.1	99.9	301.677
11.6667	80.2	99.9	321.011
12	79.9	99.9	340.272
12.3333	0		340.272
12.6667	0		340.272
13	0		340.272
13.3333	0		340.272
13.6667	0		340.272
14	0		340.272
14.6667	14.8	99.9	347.408
15.3333	35.9	99.9	364.717
16	58.6	99.9	392.971
16.6667	79.2	99.9	431.156
17	81.3	99.9	450.755
17.3333	80.8	99.9	470.234
17.6667	80.6	99.9	489.664
18	80.6	99.9	509.095
18.3333	0		509.095
18.6667	0		509.095
19	0		509.095
19.3333	0		509.095
19.6667	0		509.095
20	0		509.095
20.6667	12.6	99.9	515.17
21.3333	31.9	99.9	530.55
22	55.9	99.9	557.502
22.6667	80.7	99.9	596.411
23	79.8	99.9	615.648
23.3333	80.5	99.9	635.054
23.6667	79.7	99.9	654.268
24	80.1	99.9	673.578
24.3333	0		673.578
24.6667	0		673.578
25	0		673.578
25.3333	0		673.578
25.6667	0		673.578
26	0		673.578
26.6667	19.6	99.9	683.028
27.3333	38.6	99.9	701.638
28	58.3	99.9	729.747
28.6667	80.2	99.9	768.415
29	79.7	99.9	787.629
29.3333	79.8	99.9	806.866
30	80.2	99.9	845.534
30.3333	80.1	99.9	864.844
30.6667	0		864.844
31	0		864.844
31.3333	0		864.844
31.6667	0		864.844
32	0		864.844
32.3333	0		864.844
33	18.7	99.9	873.86
33.6667	39.4	99.9	892.856
34.3333	62.1	99.9	922.797
35	79.2	99.9	960.983
35.3333	80	99.9	980.268
35.6667	79.4	99.9	999.41
36	80	99.9	1018.7
36.3333	79.8	99.9	1037.93
36.6667	80.1	99.9	1057.24
37	0		1057.24
37.3333	0		1057.24
37.6667	0		1057.24
38	0		1057.24
38.3333	0		1057.24
38.6667	0		1057.24
39.3333	15.1	99.9	1064.52
40	41.2	99.9	1084.39
40.6667	62.4	99.9	1114.47
41.3333	79.3	99.9	1152.71
41.6667	78.7	99.9	1171.68
42	79.8	99.9	1190.92
42.3333	79.4	99.9	1210.06
42.6667	79.6	99.9	1229.25
43	0		1229.25
43.3333	0		1229.25
43.6667	0		1229.25
44	0		1229.25
44.3333	0		1229.25
44.6667	0		1229.25
45.3333	12.4	99.9	1235.23
46	37.6	99.9	1253.35
46.6667	56.2	99.9	1280.45
47.3333	79.6	99.9	1318.83
47.6667	79.8	99.9	1338.07
48	80	99.9	1357.35
48.3333	79.8	99.9	1376.59
48.6667	80.2	99.9	1395.92
50	0		1395.92
