# Supplementary material for: Efficient and Robust Heterostructure CeZrOx/NiO‐Ni Inverse Catalyst for Sustainable Photothermal CO2 Methanation
Source: Adv Sci (Weinh). 2026 Jan 30;13(20):e22942. doi: 10.1002/advs.202522942 (PMC13067768; doi:10.1002/advs.202522942)
Supplement: Supplementary file 2 — Supporting File 2: advs74196‐sup‐0002‐Data.zip. [file ADVS-13-e22942-s001.zip › Fig 3g.xls]

## Sheet: Sheet1
	CO2 Conversion	CH4 Selectivity	CH4 Yield
	%	%	mmol CH4/gcat/h
20250107, 12:00-13:00, HangZhou zhejiang	80	99.7	464
