# Supplementary material for: Efficient and Robust Heterostructure CeZrOx/NiO‐Ni Inverse Catalyst for Sustainable Photothermal CO2 Methanation
Source: Adv Sci (Weinh). 2026 Jan 30;13(20):e22942. doi: 10.1002/advs.202522942 (PMC13067768; doi:10.1002/advs.202522942)
Supplement: Supplementary file 2 — Supporting File 2: advs74196‐sup‐0002‐Data.zip. [file ADVS-13-e22942-s001.zip › Fig 4a 4b.xls]

## Sheet: Sheet1
Wavenumber	Intensity
cm-1	a.u.
	1	2	3	10	15	20	30	40	50	60	61	62	63	64	65	66	67	68	69	70	75	80	90	100	110	120
3996.18	2.024E-7	1.9206E-6	1.49812E-5	2.46387E-4	2.34324E-4	1.95794E-4	1.85868E-4	2.19645E-4	1.93945E-4	1.94235E-4	1.73124E-4	1.36159E-4	3.03E-8	5.634E-7	7.855E-7	9.353E-7	6.98E-7	1.3199E-6	8.493E-7	1.56E-8	6.69E-8	3.116E-7	1.2522E-6	3.4781E-6	1.82564E-5	1.5196E-4
3994.25	3.97E-8	1.2611E-6	2.00807E-5	2.71806E-4	2.40354E-4	2.04783E-4	1.84076E-4	2.27317E-4	1.89709E-4	1.81366E-4	1.64715E-4	1.33935E-4	2.64E-7	1.2322E-6	3.533E-7	1.299E-7	2.474E-7	1.5559E-6	5.186E-7	1.35E-7	7.6E-9	1.26E-7	4.304E-7	3.8236E-6	2.18534E-5	1.38702E-4
3992.32	1.922E-7	5.941E-7	2.69239E-5	3.16153E-4	2.4745E-4	2.28325E-4	1.80318E-4	2.28335E-4	1.87536E-4	1.78585E-4	1.55352E-4	1.26294E-4	5.506E-7	1.223E-6	1.057E-7	4.34E-8	9.67E-8	1.5662E-6	6.61E-8	5.68E-8	2.2E-8	2.464E-7	2.148E-7	4.6778E-6	2.13063E-5	1.34546E-4
3990.39	2.033E-7	2.661E-7	2.74699E-5	3.37479E-4	2.37338E-4	2.4595E-4	1.79012E-4	2.26921E-4	1.85839E-4	1.81154E-4	1.53398E-4	1.15869E-4	1.76E-8	2.307E-7	1.841E-7	4.139E-7	2.631E-7	1.0619E-6	1.65E-8	1.78E-8	1.845E-7	2.533E-7	6.174E-7	6.8811E-6	1.92688E-5	1.44477E-4
3988.46	4.355E-7	2.828E-7	2.43204E-5	3.20473E-4	2.12523E-4	2.42237E-4	1.88E-4	2.23086E-4	1.83928E-4	1.69983E-4	1.64656E-4	1.12329E-4	2.499E-7	7.885E-7	6.06E-8	1.0717E-6	1.2134E-6	7.388E-7	1E-10	3.3E-9	1.3448E-6	7.66E-8	1.6636E-6	8.9785E-6	2.10626E-5	1.56879E-4
3986.53	1.0395E-6	5.888E-7	2.45508E-5	2.97441E-4	1.97277E-4	2.25801E-4	1.9337E-4	2.14795E-4	1.77442E-4	1.45419E-4	1.76526E-4	1.14002E-4	6.12E-8	3.9019E-6	4.948E-7	1.1662E-6	3.4933E-6	1.2114E-6	2.97E-7	7.221E-7	4.2952E-6	1.442E-7	1.9167E-6	9.4716E-6	2.70646E-5	1.58235E-4
3984.61	1.4885E-6	1.0122E-6	2.39846E-5	2.91505E-4	1.97727E-4	2.03886E-4	1.82332E-4	2.12868E-4	1.67482E-4	1.31839E-4	1.72678E-4	1.13925E-4	2.495E-7	2.7202E-6	1.2627E-6	7.01E-8	5.6541E-6	2.0037E-6	6.706E-7	2.258E-6	4.064E-6	7.489E-7	4.223E-7	8.0111E-6	3.0085E-5	1.53663E-4
3982.68	1.3552E-6	1.3691E-6	1.80238E-5	2.95859E-4	1.94491E-4	1.833E-4	1.76341E-4	2.2284E-4	1.64278E-4	1.42715E-4	1.62679E-4	1.10996E-4	8.12E-7	3.45E-7	4.85E-8	6.306E-7	4.7967E-6	2.5307E-6	2.282E-7	1.9311E-6	5.86E-7	1.4997E-6	5.36E-8	5.9447E-6	2.69953E-5	1.52407E-4
3980.75	1.0613E-6	1.332E-6	1.33192E-5	2.89819E-4	1.81192E-4	1.82062E-4	1.95826E-4	2.3421E-4	1.74496E-4	1.6314E-4	1.58247E-4	1.03704E-4	7.762E-7	2.59E-8	4.965E-7	7.673E-7	1.9537E-6	2.8767E-6	2E-10	2.1876E-6	2.253E-7	1.6498E-6	1.79E-8	3.9609E-6	2.22635E-5	1.52114E-4
3978.82	9.944E-7	1.1146E-6	1.48607E-5	2.70982E-4	1.7955E-4	1.96157E-4	2.17938E-4	2.31064E-4	1.92828E-4	1.67617E-4	1.51953E-4	9.21373E-5	1.0675E-6	2.462E-7	6.26E-8	1.14E-8	6.861E-7	2.6931E-6	2.2E-9	5.0399E-6	5.005E-7	1.7607E-6	3.724E-7	3.1652E-6	2.12148E-5	1.57112E-4
3976.89	1.1025E-6	1.459E-6	2.008E-5	2.61983E-4	2.01796E-4	2.00785E-4	2.21503E-4	2.08335E-4	2.09914E-4	1.59125E-4	1.44228E-4	8.43149E-5	1.8542E-6	5.008E-7	1.3229E-6	8.092E-7	6.981E-7	1.7752E-6	2.189E-7	7.3905E-6	6.73E-8	1.7915E-6	4.448E-7	5.6962E-6	2.64886E-5	1.7808E-4
3974.96	1.4837E-6	2.4207E-6	2.35885E-5	2.74621E-4	2.27391E-4	1.90847E-4	2.20438E-4	1.84758E-4	2.2458E-4	1.56954E-4	1.48885E-4	8.70162E-5	1.3481E-6	1.975E-7	3.3566E-6	4.64E-7	5.104E-7	4.047E-7	8.336E-7	4.9741E-6	5.3E-9	6.325E-7	4.27E-8	9.4666E-6	3.11014E-5	2.03189E-4
3973.03	1.9851E-6	2.7725E-6	2.23814E-5	2.99268E-4	2.37814E-4	1.80954E-4	2.16143E-4	1.86654E-4	2.37593E-4	1.63699E-4	1.68835E-4	9.8918E-5	1.739E-7	1.63E-8	1.1293E-6	2.89E-8	1.44E-8	1.535E-7	9.749E-7	1.1112E-6	5.07E-8	1.042E-7	7.545E-7	7.6146E-6	2.57518E-5	2.02754E-4
3971.1	1.9677E-6	1.9505E-6	1.61423E-5	3.24298E-4	2.46439E-4	1.83253E-4	2.04478E-4	2.12037E-4	2.397E-4	1.71137E-4	1.93697E-4	1.11326E-4	1.87E-8	1.87E-8	3.32E-8	7.11E-8	2.49E-7	1.4017E-6	2.784E-7	6E-10	3.736E-7	1.1024E-6	3.576E-7	4.227E-6	1.71123E-5	1.78659E-4
3969.18	1.9606E-6	1.014E-6	1.02001E-5	3.38981E-4	2.61261E-4	1.93365E-4	2.01371E-4	2.32821E-4	2.23476E-4	1.72384E-4	2.15403E-4	1.13853E-4	7.51E-8	1.384E-7	8.92E-7	3.176E-7	6.176E-7	1.9241E-6	4.58E-8	3.99E-8	1.4906E-6	4.662E-7	1.99E-8	2.7936E-6	1.31675E-5	1.68066E-4
3967.25	2.0264E-6	3.218E-7	9.534E-6	3.31724E-4	2.68063E-4	1.90272E-4	2.13446E-4	2.39141E-4	2.02136E-4	1.68489E-4	2.26176E-4	1.11137E-4	1.376E-7	6.02E-8	1.6542E-6	1.925E-7	3.011E-7	1.7379E-6	1.187E-7	2.4E-9	2.0922E-6	4.34E-8	6.461E-7	1.4491E-6	1.32247E-5	1.83569E-4
3965.32	1.1607E-6	3.17E-8	1.42791E-5	3.09921E-4	2.63294E-4	1.69026E-4	2.22106E-4	2.33309E-4	1.92005E-4	1.67262E-4	2.19537E-4	1.15867E-4	4.58E-8	4.93E-8	1.5488E-6	1.119E-7	6.4E-8	1.0308E-6	2.724E-7	1.207E-7	1.261E-6	5.288E-7	1.5089E-6	4.816E-7	1.55167E-5	1.9742E-4
3963.39	2.507E-7	3.51E-8	1.99759E-5	2.96029E-4	2.56673E-4	1.52589E-4	2.18126E-4	2.13217E-4	1.95204E-4	1.70819E-4	2.05197E-4	1.24088E-4	2.69E-7	2.927E-7	5.798E-7	1.318E-7	1.1285E-6	1.46E-7	3.68E-7	5.059E-7	6.334E-7	6.638E-7	1.4147E-6	5.474E-7	1.7365E-5	1.87613E-4
3961.46	2.41E-8	2.101E-7	1.97751E-5	3.00014E-4	2.51334E-4	1.60784E-4	2.21366E-4	2.0128E-4	2.09546E-4	1.81065E-4	1.9225E-4	1.24645E-4	9.939E-7	1.863E-7	2.211E-7	2.66E-8	1.2187E-6	1.7E-9	4.28E-8	4.809E-7	2.365E-7	5.092E-7	1.814E-7	1.1265E-6	1.54004E-5	1.65078E-4
3959.53	6.85E-8	5.574E-7	1.70517E-5	3.10521E-4	2.48582E-4	1.85643E-4	2.34685E-4	2.10875E-4	2.22726E-4	1.99628E-4	1.77413E-4	1.21181E-4	3.482E-7	1.8E-9	6.436E-7	7.423E-7	1.47E-7	3.44E-8	5.007E-7	5.99E-8	6E-9	1.214E-7	4.198E-7	9.602E-7	1.39623E-5	1.48369E-4
3957.6	5.729E-7	1.2966E-6	1.98786E-5	3.12451E-4	2.44076E-4	2.00645E-4	2.38774E-4	2.20326E-4	2.21784E-4	2.13403E-4	1.63828E-4	1.24892E-4	7.2E-8	2.138E-7	1.838E-6	4.897E-7	1.963E-7	4.91E-8	1.2412E-6	6E-10	1.1E-9	3.89E-8	1.1618E-6	4.799E-7	1.58622E-5	1.43575E-4
3955.68	1.3422E-6	1.7382E-6	2.75046E-5	3.06203E-4	2.31365E-4	2.04308E-4	2.38486E-4	2.17948E-4	2.18802E-4	2.0752E-4	1.63096E-4	1.34732E-4	1.223E-6	9.639E-7	2.7014E-6	8.3E-9	1.0158E-6	1.03E-8	3.544E-7	4.84E-8	1.277E-7	3.226E-7	2.695E-7	4.895E-7	1.53745E-5	1.45801E-4
3953.75	1.2837E-6	1.1339E-6	3.0362E-5	2.99857E-4	2.21221E-4	2.10429E-4	2.45955E-4	2.10335E-4	2.21921E-4	1.87497E-4	1.74317E-4	1.35328E-4	2.0662E-6	1.2021E-6	1.9943E-6	4.389E-7	1.7817E-6	4.7E-9	6.46E-8	2.832E-7	3.448E-7	2.332E-7	4.775E-7	9.292E-7	1.246E-5	1.54845E-4
3951.82	8.413E-7	8.17E-7	2.46598E-5	2.94034E-4	2.26029E-4	2.11648E-4	2.47686E-4	1.97049E-4	2.17319E-4	1.70776E-4	1.7738E-4	1.23529E-4	6.631E-7	3.46E-7	6.9E-7	6.379E-7	1.7448E-6	1.2E-9	1.1499E-6	2.452E-7	5.704E-7	6E-10	4.2289E-6	1.1664E-6	1.34792E-5	1.75923E-4
3949.89	4.341E-7	1.0558E-6	1.55521E-5	2.91179E-4	2.34303E-4	2.10693E-4	2.38145E-4	1.87176E-4	2.07059E-4	1.64639E-4	1.64728E-4	1.16802E-4	3.07E-8	4.6E-9	4.038E-7	3.591E-7	1.1658E-6	1.31E-8	2.2925E-6	3.4E-9	7.844E-7	3.04E-8	6.3037E-6	2.725E-7	1.65826E-5	1.95195E-4
3947.96	6.65E-8	8.829E-7	8.6142E-6	3.01283E-4	2.26871E-4	2.26996E-4	2.40408E-4	1.98609E-4	2.1385E-4	1.65617E-4	1.58925E-4	1.25421E-4	5.07E-8	4E-10	1.4069E-6	4.5E-8	1.3729E-6	3.39E-8	1.0934E-6	4.49E-8	2.655E-7	5.91E-8	1.1743E-6	3.442E-7	1.34926E-5	1.84044E-4
3946.03	4.1E-9	5.405E-7	7.0979E-6	3.07909E-4	2.14872E-4	2.37684E-4	2.49518E-4	2.15808E-4	2.2568E-4	1.71027E-4	1.70063E-4	1.39397E-4	2.71E-7	4.34E-8	1.8552E-6	7E-10	1.4131E-6	7.44E-8	2.318E-7	1.587E-7	8.5E-9	3.106E-7	6.799E-7	5.327E-7	9.0407E-6	1.58943E-4
3944.1	1.78E-8	9.583E-7	1.07671E-5	2.86468E-4	2.12675E-4	2.10693E-4	2.31842E-4	2.04022E-4	2.07963E-4	1.75021E-4	1.77517E-4	1.42953E-4	7.005E-7	1.0637E-6	5.64E-8	4.09E-8	6.53E-8	2.979E-7	1.3267E-6	6.975E-7	1.1E-9	4.56E-8	1.0828E-6	8.016E-7	1.08024E-5	1.62597E-4
3942.17	7.31E-7	1.7726E-6	1.63964E-5	2.70794E-4	2.03233E-4	1.91192E-4	2.04887E-4	1.81986E-4	1.83522E-4	1.73178E-4	1.7005E-4	1.38291E-4	7.86E-7	2.1797E-6	6.241E-7	4.87E-8	5.445E-7	1.6337E-6	4.4944E-6	5.901E-7	2.44E-7	6.29E-8	6.26E-8	5.9751E-6	1.42954E-5	1.88917E-4
3940.25	2.3396E-6	1.5457E-6	2.06215E-5	2.92087E-4	1.8461E-4	2.13907E-4	1.9704E-4	1.83412E-4	1.81796E-4	1.74796E-4	1.6161E-4	1.40036E-4	1.1375E-6	9.613E-7	1.609E-7	1.362E-7	4.748E-7	1.0355E-6	3.2319E-6	1.31E-8	7.983E-7	1.253E-7	2.4E-9	5.4045E-6	1.22359E-5	1.99121E-4
3938.32	2.5868E-6	6.18E-7	2.36516E-5	3.26783E-4	1.79754E-4	2.39667E-4	1.98996E-4	2.09483E-4	1.89645E-4	1.86844E-4	1.63695E-4	1.50816E-4	1.1434E-6	1.174E-7	3.606E-7	1.3418E-6	9E-10	2.528E-7	2.675E-7	9.589E-7	1.0574E-6	5.7E-9	1.56E-8	1.7683E-6	7.4919E-6	1.83795E-4
3936.39	1.1538E-6	1.137E-7	2.46207E-5	3.40949E-4	1.94595E-4	2.29099E-4	1.97753E-4	2.41019E-4	1.93655E-4	1.97818E-4	1.73468E-4	1.54599E-4	8.831E-7	1.81E-8	9.955E-7	1.9267E-6	3.564E-7	2.881E-7	1.218E-7	1.5616E-6	5.347E-7	2.004E-7	1.371E-7	6.082E-7	3.8248E-6	1.61396E-4
3934.46	1.671E-7	3.77E-7	2.43016E-5	3.21053E-4	2.20206E-4	1.94793E-4	1.87054E-4	2.43507E-4	1.84572E-4	1.92601E-4	1.72484E-4	1.36337E-4	1.49E-7	9.47E-8	3.87E-8	4.949E-7	9.14E-8	1.3622E-6	8.22E-8	1.699E-7	1.828E-7	1.575E-7	1.1E-9	1.5873E-6	3.7455E-6	1.53803E-4
3932.53	2.47E-8	2.0739E-6	2.6465E-5	2.92827E-4	2.34943E-4	1.71432E-4	1.8178E-4	2.21096E-4	1.64142E-4	1.75902E-4	1.49394E-4	1.10362E-4	4.932E-7	6.04E-7	1.6668E-6	2.086E-7	2.069E-7	2.8062E-6	3.3638E-6	1.597E-6	2.6E-7	4.807E-7	1.288E-6	4.1593E-6	8.1101E-6	1.63614E-4
3930.6	8.52E-8	2.2722E-6	2.99463E-5	2.93286E-4	2.23318E-4	1.82207E-4	2.06316E-4	2.17378E-4	1.59205E-4	1.62508E-4	1.24757E-4	1.05429E-4	2.2247E-6	1.2425E-6	4.014E-6	1.1627E-6	2.818E-7	1.7306E-6	4.9859E-6	4.2103E-6	8.05E-8	2.2136E-6	2.5526E-6	3.047E-6	1.14094E-5	1.6706E-4
3928.67	9.02E-8	8.578E-7	2.87486E-5	3.06399E-4	2.10532E-4	2.07221E-4	2.40531E-4	2.27314E-4	1.73928E-4	1.5435E-4	1.16225E-4	1.25196E-4	3.344E-6	6.598E-7	2.3214E-6	7.613E-7	1.235E-7	6.602E-7	1.2907E-6	1.8437E-6	5.07E-8	8.935E-7	1.668E-6	8.032E-7	1.04485E-5	1.59092E-4
3926.75	7E-10	9.882E-7	2.33196E-5	2.96142E-4	2.20684E-4	2.07985E-4	2.3935E-4	2.1267E-4	1.79264E-4	1.49496E-4	1.16998E-4	1.44674E-4	5.0467E-6	1.56E-8	5.909E-7	2.547E-7	6.886E-7	1.454E-6	6.45E-8	3.275E-7	2.11E-8	3.25E-8	1.8139E-6	9.765E-7	1.25772E-5	1.6041E-4
3924.82	8.4E-9	1.8412E-6	2.05622E-5	2.81585E-4	2.32727E-4	2.01282E-4	2.17587E-4	1.91899E-4	1.73392E-4	1.52998E-4	1.21298E-4	1.46123E-4	4.8463E-6	1.28E-7	7.8E-9	3.8E-8	1.1569E-6	2.8171E-6	1E-10	5.3E-9	7.713E-7	2.6E-9	1.6575E-6	1.716E-6	1.637E-5	1.64705E-4
3922.89	1.044E-7	1.1053E-6	2.37913E-5	2.87283E-4	2.21327E-4	2.10053E-4	2.07447E-4	1.96743E-4	1.70975E-4	1.57768E-4	1.28549E-4	1.36877E-4	1.3984E-6	1.058E-7	1.3381E-6	3.67E-8	1.583E-7	1.5267E-6	5.81E-8	4.316E-7	4.711E-7	3.4E-9	2.579E-7	7.402E-7	1.50699E-5	1.60606E-4
3920.96	8.171E-7	5.816E-7	2.84502E-5	2.95022E-4	2.02541E-4	2.06078E-4	1.99656E-4	2.03402E-4	1.57521E-4	1.45429E-4	1.29979E-4	1.30727E-4	4.52E-8	9.26E-8	2.1421E-6	8.42E-8	1E-9	5.841E-7	2.04E-8	8.392E-7	1.104E-7	1.87E-8	1.697E-7	1.0817E-6	1.38318E-5	1.66322E-4
3919.03	8.678E-7	1.852E-6	2.84878E-5	2.94237E-4	1.92936E-4	1.78501E-4	1.90776E-4	1.88945E-4	1.33179E-4	1.25313E-4	1.27584E-4	1.35256E-4	4.3E-9	1.3003E-6	6.112E-7	8.3E-9	1.119E-7	8.651E-7	2.222E-7	2.83E-8	4.959E-7	3.771E-7	2.5148E-6	6.8714E-6	1.5512E-5	1.76764E-4
3917.1	2.237E-7	4.5599E-6	2.65611E-5	3.05978E-4	1.92218E-4	1.68132E-4	2.06674E-4	1.86656E-4	1.34121E-4	1.27268E-4	1.41638E-4	1.44886E-4	1.339E-7	1.591E-6	2.487E-7	1.076E-7	3.6E-8	4.435E-7	4.043E-7	2.677E-7	6.793E-7	9.789E-7	4.3215E-6	1.29151E-5	1.23014E-5	1.59837E-4
3915.17	6E-8	4.3781E-6	2.56661E-5	3.29501E-4	2.01883E-4	1.92553E-4	2.46783E-4	2.15192E-4	1.77065E-4	1.56835E-4	1.79961E-4	1.47295E-4	8.723E-7	1.464E-7	1.2162E-6	9E-10	9.733E-7	2.929E-7	1E-10	2.86E-8	1E-9	3.743E-7	5.399E-7	6.8224E-6	4.9272E-6	1.30254E-4
3913.25	1.718E-7	2.1812E-6	2.36021E-5	3.32296E-4	2.1777E-4	2.1549E-4	2.67344E-4	2.36399E-4	2.26245E-4	1.83735E-4	2.1864E-4	1.44174E-4	1.5188E-6	1.298E-7	2.052E-6	9.51E-8	3.2488E-6	2.3542E-6	3.767E-7	2.9E-7	8.484E-7	2.86E-8	5.539E-7	1.2183E-6	2.306E-6	1.22989E-4
3911.32	3.783E-7	6.667E-7	2.05245E-5	3.23156E-4	2.2535E-4	2.15076E-4	2.60848E-4	2.33458E-4	2.4437E-4	1.84896E-4	2.30538E-4	1.45143E-4	1.4331E-6	1.13E-8	1.6112E-6	2.061E-7	3.3588E-6	2.9201E-6	5.766E-7	9.259E-7	1.308E-6	3.659E-7	1.1015E-6	4.54E-8	3.6692E-6	1.3052E-4
3909.39	3.425E-7	1.81E-8	1.9092E-5	3.34582E-4	2.18836E-4	2.22187E-4	2.59123E-4	2.42455E-4	2.46934E-4	1.7581E-4	2.20921E-4	1.49233E-4	1.0464E-6	2.569E-7	1.8888E-6	4.061E-7	4.7781E-6	2.1633E-6	3.809E-7	1.7772E-6	1.2333E-6	2.671E-7	8.07E-7	1.35E-7	5.4866E-6	1.34575E-4
3907.46	9.19E-8	2.68E-8	1.99824E-5	3.33111E-4	2.15299E-4	2.32446E-4	2.47571E-4	2.56865E-4	2.35375E-4	1.73204E-4	2.02463E-4	1.50311E-4	1.568E-7	7.591E-7	1.5457E-6	3.317E-7	6.2296E-6	2.151E-7	8.44E-8	7.395E-7	5.574E-7	1.4E-9	2.607E-7	8.2E-9	6.9007E-6	1.50864E-4
3905.53	2.86E-8	6.33E-8	2.2798E-5	2.87796E-4	2.18653E-4	2.09283E-4	2.1254E-4	2.41952E-4	2.04975E-4	1.78424E-4	1.80285E-4	1.45597E-4	1.641E-7	1.3083E-6	3.258E-7	3E-10	2.7075E-6	1.612E-6	3.6626E-6	6.473E-7	0	8.107E-7	1.166E-7	1.9934E-6	1.06778E-5	1.84072E-4
3903.6	4.746E-7	9.886E-7	2.74534E-5	2.49912E-4	2.00799E-4	1.72115E-4	1.92041E-4	2.16597E-4	1.84797E-4	1.86943E-4	1.66688E-4	1.36777E-4	9.37E-8	1.3375E-6	4.347E-7	4.279E-7	1.54E-7	5.0026E-6	7.6701E-6	2.4211E-6	3.58E-8	2.0487E-6	7.013E-7	5.1079E-6	1.34214E-5	1.89698E-4
3901.67	2.7916E-6	3.3396E-6	3.28258E-5	2.52072E-4	1.79945E-4	1.62971E-4	2.05988E-4	2.05761E-4	1.84161E-4	1.91211E-4	1.72817E-4	1.33409E-4	3.734E-7	2.344E-7	2.9348E-6	3.216E-7	1.55E-8	4.2949E-6	5.0475E-6	6.68E-8	4.03E-8	1.0493E-6	3.785E-7	1.4101E-6	1.09266E-5	1.59041E-4
3899.74	4.9101E-6	4.5774E-6	3.45492E-5	2.85063E-4	1.9863E-4	1.98942E-4	2.49797E-4	2.15813E-4	1.96564E-4	1.94314E-4	1.96391E-4	1.46428E-4	3.4841E-6	4.664E-7	6.4278E-6	2.252E-7	1.321E-7	1.8525E-6	4.616E-7	2.7102E-6	3.685E-7	4.43E-8	5E-9	4.767E-7	4.6756E-6	1.27534E-4
3897.82	2.9953E-6	1.3674E-6	2.83881E-5	3.46234E-4	2.22837E-4	2.74237E-4	3.13774E-4	2.59046E-4	2.286E-4	2.01979E-4	2.21744E-4	1.72039E-4	1.21806E-5	2.3868E-6	7.5636E-6	2.8686E-6	2.6502E-6	1.1E-9	3.2255E-6	9.6919E-6	2.2614E-6	2.3977E-6	1.5566E-6	4.9606E-6	1.826E-7	9.84426E-5
3895.89	5.921E-7	1.5E-8	1.88526E-5	3.80615E-4	2.10086E-4	3.11469E-4	3.25673E-4	2.91606E-4	2.43378E-4	1.90708E-4	2.24118E-4	1.82866E-4	1.46968E-5	1.4241E-6	4.1753E-6	3.4363E-6	3.031E-6	6.249E-7	1.08937E-5	1.11057E-5	4.6649E-6	4.352E-6	2.2511E-6	4.4083E-6	3.13E-8	8.66078E-5
3893.96	1.9E-8	2.659E-7	1.26181E-5	3.26896E-4	1.94146E-4	2.47206E-4	2.39994E-4	2.49787E-4	2.01723E-4	1.51863E-4	1.9992E-4	1.67559E-4	2.7648E-6	1E-9	2.208E-7	7.539E-7	7.87E-8	1.946E-7	4.9576E-6	3.3041E-6	2.0431E-6	2.8272E-6	1.95E-8	2.7E-9	1.4907E-6	1.10792E-4
3892.03	8.88E-8	1.9234E-6	1.08539E-5	2.67756E-4	1.92227E-4	1.80245E-4	1.61764E-4	1.93487E-4	1.62582E-4	1.23142E-4	1.79238E-4	1.54918E-4	3.066E-7	3.435E-7	1.81E-8	3.19E-8	2.5449E-6	2.5963E-6	4.267E-7	3.003E-7	6.415E-7	1.5167E-6	1.6595E-6	2.0072E-6	6.1027E-6	1.37352E-4
3890.1	6.568E-7	1.2939E-6	1.43394E-5	2.79991E-4	1.76874E-4	1.86584E-4	1.56102E-4	1.92823E-4	1.77541E-4	1.25631E-4	1.82931E-4	1.53513E-4	3.46E-8	3.3E-9	1.7758E-6	5.667E-7	7.15E-8	1.723E-7	7.673E-7	2.4805E-6	3.5751E-6	1.5317E-6	5E-10	2E-10	3.286E-6	1.151E-4
3888.17	9.546E-7	1.073E-6	2.42192E-5	2.92464E-4	1.70035E-4	2.01376E-4	1.62504E-4	2.04998E-4	1.952E-4	1.43478E-4	1.92358E-4	1.38731E-4	3.864E-7	6.36E-8	4.5847E-6	2.6625E-6	2.915E-7	5.302E-7	9.002E-7	6.5501E-6	6.3158E-6	7.882E-7	8.941E-7	1.1389E-6	2.1219E-6	9.83247E-5
3886.24	1.534E-7	3.2597E-6	3.30419E-5	2.73833E-4	1.87987E-4	1.83932E-4	1.45917E-4	2.06539E-4	1.82173E-4	1.61895E-4	1.82895E-4	1.15068E-4	1.277E-7	4.2E-8	1.6121E-6	3.5929E-6	3.4E-9	3.96E-8	4.79E-8	3.1519E-6	3.0032E-6	3E-10	3E-9	3.62E-8	4.7202E-6	1.19062E-4
3884.32	4.56E-7	4.722E-6	2.95437E-5	2.89516E-4	1.95024E-4	1.92188E-4	1.52065E-4	2.42437E-4	1.83979E-4	1.80276E-4	1.62872E-4	1.08188E-4	4.194E-7	5.97E-7	1.1519E-6	2.8499E-6	4.362E-7	3.9E-9	7.816E-7	1.2017E-6	2.2214E-6	2.642E-7	1.317E-7	6.3E-9	3.1818E-6	1.39385E-4
3882.39	2.2042E-6	8.9369E-6	2.27854E-5	2.84588E-4	1.91012E-4	1.98586E-4	1.57172E-4	2.53204E-4	1.77667E-4	1.80905E-4	1.41598E-4	1.16476E-4	2.173E-7	2.0137E-6	9.959E-7	6.234E-7	1.8618E-6	7.6E-9	2.2332E-6	1.141E-7	9.838E-7	2.617E-7	3.959E-7	7.28E-8	1.6763E-6	1.63185E-4
3880.46	2.2851E-6	1.62891E-5	2.61714E-5	2.54604E-4	1.78006E-4	1.85483E-4	1.54171E-4	2.13362E-4	1.64246E-4	1.67617E-4	1.28777E-4	1.32841E-4	6.3E-9	3.6896E-6	5.547E-7	3.34E-8	1.4289E-6	1.652E-7	1.0204E-6	6.74E-8	4.18E-8	1.134E-7	3.593E-7	1.0956E-6	2.4214E-6	1.84998E-4
3878.53	1.3577E-6	1.06667E-5	3.74718E-5	2.90284E-4	1.48256E-4	1.98485E-4	1.95038E-4	2.0596E-4	1.91622E-4	1.70726E-4	1.40987E-4	1.54999E-4	1.5232E-6	2.193E-6	3.1203E-6	7E-10	4.0255E-6	3.825E-7	1.5633E-6	6.563E-7	6.396E-7	7.3E-9	1.4641E-6	4.289E-7	1.4419E-6	1.57255E-4
3876.6	1.016E-6	4.1256E-6	4.26116E-5	3.2412E-4	1.42986E-4	1.92493E-4	2.35074E-4	2.02059E-4	2.08951E-4	1.78696E-4	1.6646E-4	1.55331E-4	5.2222E-6	4.995E-7	4.4256E-6	4.986E-7	4.0357E-6	9.138E-7	9.332E-7	1.4241E-6	6.051E-7	9.17E-8	3.6412E-6	1.144E-7	2.8387E-6	1.31829E-4
3874.67	8.486E-7	2.9046E-6	3.96622E-5	2.89342E-4	1.56605E-4	1.59121E-4	2.24872E-4	1.73098E-4	1.9056E-4	1.66866E-4	1.74356E-4	1.25869E-4	2.5854E-6	4.391E-7	1.3165E-6	5.436E-7	3.245E-7	2.09E-8	1.594E-7	8.64E-8	2.182E-7	1.366E-7	4.16E-8	6.635E-7	1.06537E-5	1.36402E-4
3872.74	8.744E-7	3.5494E-6	3.92567E-5	2.45591E-4	1.54815E-4	1.42242E-4	1.94521E-4	1.56013E-4	1.81201E-4	1.48323E-4	1.65094E-4	9.93351E-5	4.054E-7	1.6086E-6	4.376E-7	1.62E-7	3.59E-8	7.791E-7	1.3549E-6	1.09E-8	1.1927E-6	6.545E-7	1.8902E-6	1.0235E-6	1.55237E-5	1.48636E-4
3870.81	2.3528E-6	6.2285E-6	4.4378E-5	2.34498E-4	1.48392E-4	1.3339E-4	1.62213E-4	1.61617E-4	1.84343E-4	1.46988E-4	1.61539E-4	9.42807E-5	3.26E-8	3.1283E-6	6.361E-7	1.489E-7	8.12E-8	8.591E-7	9.046E-7	8.04E-8	7.853E-7	1.7817E-6	2.1542E-6	1.0429E-6	8.7309E-6	1.58869E-4
3868.89	6.0706E-6	5.2116E-6	4.67625E-5	3.00932E-4	1.4279E-4	1.50114E-4	1.71618E-4	2.00231E-4	2.22458E-4	1.70845E-4	1.75988E-4	1.11012E-4	2.1974E-6	1.539E-6	3.0433E-6	1.221E-6	4.5509E-6	1.413E-7	2.098E-7	9.728E-7	2.929E-7	3.2807E-6	1.217E-7	1.41E-8	1E-10	1.27966E-4
3866.96	6.2929E-6	1.3889E-6	3.73881E-5	3.90575E-4	1.60518E-4	1.82799E-4	2.12102E-4	2.1558E-4	2.74559E-4	1.95689E-4	1.93779E-4	1.37149E-4	9.5306E-6	1.54E-8	4.3832E-6	3.2932E-6	1.21712E-5	3.3142E-6	1.7799E-6	3.1734E-6	2.7205E-6	5.7116E-6	4.1066E-6	1.9518E-6	4.456E-6	8.50569E-5
3865.03	1.6138E-6	1.065E-7	2.24328E-5	3.85156E-4	2.19427E-4	1.84702E-4	2.21246E-4	1.69356E-4	2.80867E-4	1.99873E-4	1.91188E-4	1.55504E-4	6.665E-6	1.5084E-6	8.935E-7	2.41E-6	8.7021E-6	2.5485E-6	1.294E-7	2.3552E-6	4.176E-7	7.749E-6	3.1782E-6	5.35E-7	1.108E-6	7.78095E-5
3863.1	0	2.759E-7	1.36838E-5	3.5083E-4	2.59078E-4	1.93768E-4	2.20105E-4	1.58078E-4	2.87283E-4	2.09149E-4	1.76808E-4	1.6757E-4	3.9273E-6	3.7674E-6	1.0388E-6	1.1285E-6	7.8743E-6	2.615E-6	1.07E-8	3.1959E-6	1.2E-9	8.9545E-6	3.4061E-6	1.122E-7	1.1E-9	7.55266E-5
3861.17	6.53E-8	1.1852E-6	1.44977E-5	3.51359E-4	2.27217E-4	2.38119E-4	2.31016E-4	2.13666E-4	3.16293E-4	2.32031E-4	1.67795E-4	1.71922E-4	7.8838E-6	5.2015E-6	7.461E-6	7.564E-7	1.30637E-5	6.114E-6	2.0186E-6	9.2574E-6	1.9064E-6	7.2027E-6	9.1013E-6	2.6595E-6	5.061E-7	5.83095E-5
3859.24	1.7E-9	8.097E-7	2.46649E-5	3.54193E-4	1.58558E-4	2.62928E-4	2.21346E-4	2.55362E-4	3.12416E-4	2.27907E-4	1.55073E-4	1.54337E-4	1.04318E-5	2.5394E-6	1.06963E-5	1.5E-9	1.37707E-5	4.8378E-6	4.4944E-6	1.1911E-5	7.8513E-6	1.3919E-6	1.08849E-5	6.476E-6	1.9356E-6	4.69058E-5
3857.31	7.18E-8	5.23E-8	3.96001E-5	3.01883E-4	1.10769E-4	1.98516E-4	1.56852E-4	1.94325E-4	2.26832E-4	1.79615E-4	1.27337E-4	1.16854E-4	1.7384E-6	1.027E-7	1.0642E-6	3.7954E-6	3.5951E-6	8E-9	2.882E-7	2.0752E-6	4.5513E-6	7.167E-7	1.5948E-6	1.8909E-6	6.3E-8	6.16094E-5
3855.39	1.841E-7	7.3581E-6	4.84877E-5	2.03881E-4	1.24831E-4	9.92457E-5	8.57142E-5	1.00518E-4	1.07972E-4	1.35505E-4	1.01261E-4	8.99424E-5	6.5144E-6	6.047E-6	8.7682E-6	1.0821E-5	2.5371E-6	1.29023E-5	8.9894E-6	6.4144E-6	5.116E-7	2.7246E-6	5.8182E-6	2.4371E-6	8.3155E-6	1.22935E-4
3853.46	3.261E-7	1.53818E-5	4.64905E-5	1.925E-4	1.86988E-4	9.40354E-5	1.07097E-4	1.12191E-4	8.47847E-5	1.5257E-4	1.05325E-4	1.12084E-4	1.30475E-5	8.7074E-6	1.50249E-5	4.5118E-6	3.7898E-6	1.65099E-5	1.79268E-5	1.23011E-5	1.2704E-6	0	8.5057E-6	5.8886E-6	1.63823E-5	1.59247E-4
3851.53	4.497E-7	1.5222E-6	3.74083E-5	3.37914E-4	2.20392E-4	2.3829E-4	2.76869E-4	2.911E-4	2.15626E-4	2.42386E-4	1.5555E-4	1.98381E-4	1.131E-6	9.013E-7	8.389E-7	1.7291E-6	1.23698E-5	4.47E-7	1.763E-7	2.1431E-6	1.44191E-5	1.00627E-5	4.6041E-6	1.6748E-6	3.19E-8	8.78058E-5
3849.6	2.645E-7	2.0407E-6	2.6007E-5	4.68906E-4	2.18345E-4	3.83636E-4	4.10803E-4	4.37231E-4	3.74026E-4	3.01706E-4	2.18499E-4	2.61834E-4	2.47824E-5	1.9739E-6	2.60669E-5	1.42756E-5	5.14734E-5	1.73184E-5	8.9084E-6	3.13057E-5	5.32557E-5	2.2209E-5	3.21593E-5	2.01891E-5	9.1145E-6	4.77867E-5
3847.67	5.05E-8	1.0243E-6	2.18597E-5	4.16397E-4	1.88146E-4	3.34384E-4	3.23038E-4	3.59648E-4	3.54403E-4	2.55702E-4	2.25903E-4	2.19645E-4	1.40358E-5	2.7427E-6	2.23837E-5	1.05601E-5	2.73749E-5	1.07452E-5	6.9747E-6	2.45289E-5	3.33373E-5	1.39881E-5	1.7377E-5	1.68969E-5	5.389E-6	6.3419E-5
3845.74	6.19E-8	5.071E-7	2.69296E-5	3.17748E-4	1.60587E-4	2.36275E-4	2.02901E-4	2.49461E-4	2.74256E-4	1.93315E-4	1.97228E-4	1.5321E-4	1.655E-7	1.593E-7	6.6693E-6	2.3889E-6	4.8234E-6	1.1999E-6	8.741E-7	7.5886E-6	8.7224E-6	3.8679E-6	8.518E-7	4.4649E-6	3.95E-8	9.4952E-5
3843.81	8.01E-7	2.0965E-6	3.66504E-5	2.87534E-4	1.50409E-4	1.99693E-4	1.68968E-4	2.19283E-4	2.40827E-4	1.70335E-4	1.79597E-4	1.27918E-4	1.327E-6	8.366E-7	2.48E-6	4.026E-7	3.1507E-6	7E-9	9.72E-8	4.2104E-6	3.8418E-6	5.475E-7	6.703E-7	7.978E-7	1.1141E-6	1.03158E-4
3841.88	2.0443E-6	1.4616E-6	4.25788E-5	3.17575E-4	1.4923E-4	2.03197E-4	1.99308E-4	2.40492E-4	2.45759E-4	1.78904E-4	1.75315E-4	1.37361E-4	2.631E-7	3.0846E-6	2.4895E-6	4.89E-7	1.03275E-5	0	4.33E-7	7.5152E-6	4.7374E-6	1.587E-7	2.11E-7	1.1907E-6	1.3855E-6	9.59967E-5
3839.96	2.921E-6	1.5546E-6	4.36694E-5	3.41884E-4	1.65315E-4	1.95151E-4	2.27486E-4	2.50616E-4	2.48067E-4	1.96599E-4	1.66725E-4	1.53832E-4	1.7E-9	3.4794E-6	1.5192E-6	1.9211E-6	1.39361E-5	8.69E-8	3.107E-7	1.02424E-5	2.8351E-6	5.403E-7	1.729E-7	2.8875E-6	8.623E-7	1.01231E-4
3838.03	2.6986E-6	1.1065E-6	4.70563E-5	3.53615E-4	1.97801E-4	1.88733E-4	2.30781E-4	2.58787E-4	2.53104E-4	2.10391E-4	1.57329E-4	1.61263E-4	7.3E-9	5.694E-7	2.0315E-6	7.1187E-6	1.27971E-5	8.7E-9	2.884E-7	1.35655E-5	1.3032E-6	2.2748E-6	1.662E-6	6.238E-6	9E-10	9.81747E-5
3836.1	1.2538E-6	8E-10	4.87334E-5	3.85913E-4	2.26044E-4	2.19865E-4	2.41737E-4	2.98582E-4	2.81677E-4	2.21231E-4	1.61981E-4	1.56216E-4	2.0095E-6	1.4495E-6	9.1901E-6	1.46069E-5	2.10247E-5	4.2139E-6	2.1989E-6	2.31798E-5	3.5923E-6	5.8803E-6	6.5618E-6	1.21695E-5	2.968E-6	7.26288E-5
3834.17	1.973E-7	1.32E-7	3.88984E-5	3.80519E-4	2.4974E-4	2.52517E-4	2.47789E-4	3.19858E-4	2.9191E-4	2.23471E-4	1.7526E-4	1.44738E-4	8.0401E-6	7.7949E-6	1.69555E-5	1.50024E-5	3.01192E-5	1.37092E-5	3.4964E-6	2.44759E-5	7.2086E-6	8.2298E-6	9.6747E-6	1.07282E-5	5.2699E-6	6.54364E-5
3832.24	2.1E-9	5.12E-8	2.57526E-5	3.32757E-4	2.57709E-4	2.64906E-4	2.4813E-4	3.08406E-4	2.75288E-4	2.14984E-4	1.87097E-4	1.50161E-4	1.10583E-5	1.22986E-5	1.77592E-5	1.2407E-5	2.82112E-5	1.61724E-5	2.5071E-6	1.67567E-5	7.905E-6	8.0444E-6	8.712E-6	5.1751E-6	2.8918E-6	7.84289E-5
3830.31	2E-9	5.566E-7	1.92335E-5	3.13594E-4	2.35112E-4	2.78961E-4	2.64062E-4	3.01941E-4	2.70925E-4	2.02719E-4	1.93198E-4	1.763E-4	1.12617E-5	1.14557E-5	1.72418E-5	1.219E-5	2.3893E-5	1.38517E-5	3.3305E-6	1.29554E-5	7.1685E-6	7.1285E-6	9.3568E-6	3.0939E-6	1.3394E-6	8.68122E-5
3828.38	2.8E-8	1.2219E-6	1.92971E-5	3.09918E-4	2.05133E-4	2.6606E-4	2.52114E-4	2.77086E-4	2.63607E-4	1.89529E-4	1.84756E-4	1.82989E-4	7.2488E-6	6.0986E-6	1.05356E-5	9.2574E-6	1.58024E-5	8.6838E-6	3.5923E-6	7.6856E-6	3.4973E-6	4.3289E-6	8.9164E-6	1.2434E-6	2.205E-7	9.52095E-5
3826.46	2.921E-7	9.353E-7	2.16374E-5	3.06451E-4	1.80943E-4	2.27934E-4	2.03445E-4	2.34715E-4	2.39948E-4	1.8143E-4	1.71891E-4	1.52386E-4	3.3345E-6	2.1576E-6	4.3875E-6	4.6005E-6	7.8687E-6	5.5906E-6	2.5808E-6	2.4197E-6	1.381E-6	1.4161E-6	7.6623E-6	2.944E-7	1.83E-8	1.02596E-4
3824.53	7.415E-7	5.95E-7	2.31066E-5	3.02129E-4	1.74634E-4	1.93345E-4	1.62367E-4	1.94849E-4	2.01191E-4	1.7783E-4	1.71289E-4	1.23719E-4	7.513E-7	1.5103E-6	2.405E-6	3.324E-6	3.4126E-6	3.6044E-6	1.3917E-6	5.81E-8	1.1169E-6	3.414E-7	4.5879E-6	1.075E-7	1.394E-7	1.10019E-4
3822.6	6.242E-7	1.32E-8	2.4885E-5	2.75132E-4	2.0989E-4	1.69698E-4	1.50417E-4	1.66364E-4	1.58245E-4	1.77191E-4	1.81796E-4	1.24657E-4	7.225E-7	2.5917E-6	7.655E-7	6.4001E-6	1.5524E-6	4.824E-7	8.4E-8	2.6699E-6	1.198E-7	4.48E-8	1.728E-7	2.026E-7	2.8E-9	1.36908E-4
3820.67	5.159E-7	8.355E-7	2.79725E-5	2.91541E-4	2.3592E-4	1.96998E-4	2.03E-4	2.08867E-4	1.79867E-4	1.95879E-4	2.0227E-4	1.51933E-4	9.204E-7	3.5071E-6	2.9814E-6	1.59822E-5	9.8277E-6	1.5161E-6	1.3115E-6	1.7667E-6	2.484E-7	2.08E-8	1.401E-7	9.3E-9	4.857E-7	1.31366E-4
3818.74	7.825E-7	1.8507E-6	2.99482E-5	3.49745E-4	2.24422E-4	2.33065E-4	2.7185E-4	2.8878E-4	2.49167E-4	2.3341E-4	2.26919E-4	1.77541E-4	3.024E-7	2.3923E-6	1.4992E-5	2.7011E-5	3.22029E-5	1.21619E-5	1.11147E-5	2.1554E-6	3.099E-6	5.261E-7	5.4744E-6	4.036E-6	4.1486E-6	8.90574E-5
3816.81	4.681E-7	4.0325E-6	2.88324E-5	3.40004E-4	2.37006E-4	1.97212E-4	2.5323E-4	2.71483E-4	2.50522E-4	2.58535E-4	2.38465E-4	1.80265E-4	2.171E-7	9.81E-7	1.57033E-5	2.67801E-5	2.06813E-5	1.21841E-5	1.16416E-5	6.4435E-6	3.8145E-6	2.4249E-6	6.6438E-6	3.3816E-6	1.7085E-6	8.29811E-5
3814.88	8.57E-8	1.2533E-6	2.83158E-5	3.37367E-4	2.4581E-4	1.91204E-4	2.41481E-4	2.5503E-4	2.49683E-4	2.66531E-4	2.3629E-4	1.81593E-4	3.225E-7	5.876E-7	1.3631E-5	1.91841E-5	9.0366E-6	7.1115E-6	1.08495E-5	8.161E-6	7.3027E-6	4.4002E-6	5.7983E-6	1.4568E-6	1.0212E-6	8.56503E-5
3812.95	1.557E-7	4.147E-7	3.32371E-5	3.86416E-4	2.25246E-4	2.39731E-4	2.58559E-4	2.98122E-4	2.83922E-4	2.54943E-4	2.18155E-4	1.85796E-4	3.0585E-6	2.01E-7	1.85907E-5	1.03652E-5	1.23822E-5	7.3172E-6	1.81633E-5	1.29324E-5	1.5436E-5	3.9014E-6	1.0034E-5	3.2572E-6	4.1808E-6	7.32336E-5
3811.03	6.522E-7	3.501E-7	4.29516E-5	3.67358E-4	2.03893E-4	2.29854E-4	2.11134E-4	2.88081E-4	2.56427E-4	2.11989E-4	1.80714E-4	1.69625E-4	2.2136E-6	1.008E-7	1.22656E-5	2.0597E-6	1.05568E-5	3.4456E-6	1.48198E-5	5.5608E-6	9.8693E-6	1.3945E-6	7.84E-6	2.4504E-6	1.4971E-6	7.71282E-5
3809.1	9.503E-7	1.6763E-6	4.87263E-5	2.77791E-4	1.93536E-4	1.61467E-4	1.39705E-4	2.15127E-4	1.84002E-4	1.67491E-4	1.5059E-4	1.43766E-4	4.08E-8	4.905E-7	1.5886E-6	1.655E-7	2.1198E-6	3.01E-8	2.4969E-6	2.856E-7	1.1173E-6	7.33E-8	1.086E-6	4.7E-9	2.5739E-6	1.0421E-4
3807.17	6.864E-7	6.5064E-6	4.55242E-5	2.46726E-4	1.77122E-4	1.38046E-4	1.28786E-4	1.84884E-4	1.74929E-4	1.52925E-4	1.57446E-4	1.34544E-4	3.343E-7	7.5E-9	3.857E-7	1.0706E-6	5.328E-7	0	2.17E-8	2.3594E-6	3.411E-7	1.92E-8	6.65E-8	4.619E-7	9.731E-6	1.15016E-4
3805.24	5.47E-7	4.0613E-6	4.12466E-5	2.92968E-4	1.51875E-4	1.7313E-4	1.64772E-4	2.08054E-4	2.47517E-4	1.60593E-4	1.92392E-4	1.38787E-4	8.105E-7	2.0057E-6	5.6655E-6	9.18E-8	2.7788E-6	1.9269E-6	6.847E-7	1.483E-7	4.3345E-6	5.8E-9	1.5878E-6	5.381E-7	4.9013E-6	9.55025E-5
3803.31	9.721E-7	5.2294E-6	4.03437E-5	2.87782E-4	1.70365E-4	1.76515E-4	1.55147E-4	1.92291E-4	2.74234E-4	1.64518E-4	2.03829E-4	1.33808E-4	6.358E-7	3.6467E-6	7.5951E-6	4.83E-7	1.1658E-6	9.751E-7	3.986E-7	2.5012E-6	4.2665E-6	7.03E-8	1.5853E-6	8.259E-7	4.8112E-6	1.08525E-4
3801.38	1.855E-6	1.0665E-5	3.46082E-5	2.64161E-4	2.28959E-4	1.69644E-4	1.42234E-4	1.80138E-4	2.52947E-4	1.78466E-4	1.96697E-4	1.33745E-4	6.14E-8	3.7326E-6	5.3132E-6	3.7615E-6	1.094E-7	2.175E-7	3.69E-8	5.2222E-6	2.0217E-6	2.71E-8	1.2391E-6	1.64E-8	5.3527E-6	1.33405E-4
3799.45	2.3372E-6	6.3947E-6	2.28909E-5	3.37235E-4	2.58818E-4	2.28969E-4	2.01142E-4	2.49654E-4	2.92092E-4	2.29531E-4	2.1997E-4	1.63324E-4	5.2249E-6	6.8792E-6	1.51763E-5	1.10572E-5	5.5323E-6	6.996E-6	3.4151E-6	2.11385E-5	8.7885E-6	1.5829E-6	8.5901E-6	1.2152E-6	9.61E-8	1.07471E-4
3797.53	2.3407E-6	2.3919E-6	1.61744E-5	4.07323E-4	2.60917E-4	2.66453E-4	2.4134E-4	2.99137E-4	3.13099E-4	2.8242E-4	2.513E-4	1.92488E-4	1.29005E-5	1.05841E-5	2.18733E-5	1.13328E-5	1.33483E-5	1.4299E-5	5.7777E-6	3.13582E-5	1.46294E-5	6.626E-6	1.33048E-5	2.697E-6	3.811E-7	9.40622E-5
3795.6	2.1437E-6	1.5766E-6	1.67873E-5	4.0819E-4	2.44006E-4	2.44014E-4	2.31057E-4	2.85277E-4	2.85249E-4	2.91376E-4	2.47558E-4	1.93168E-4	8.6255E-6	8.1971E-6	1.57498E-5	5.4089E-6	9.0431E-6	9.1276E-6	2.4533E-6	2.49552E-5	9.9899E-6	6.1335E-6	8.0059E-6	1.0684E-6	1.138E-7	1.02863E-4
3793.67	1.6448E-6	1.2921E-6	2.03404E-5	4.01615E-4	2.15803E-4	2.29732E-4	2.40771E-4	2.84308E-4	2.72864E-4	2.63963E-4	2.18389E-4	1.83423E-4	5.0705E-6	3.195E-6	1.30843E-5	2.2166E-6	6.0106E-6	6.2099E-6	2.6234E-6	1.98517E-5	6.5484E-6	3.068E-6	4.9147E-6	1.707E-7	4.26E-7	1.01073E-4
3791.74	1.2619E-6	2.1362E-6	2.41408E-5	3.81099E-4	1.97939E-4	2.25013E-4	2.51342E-4	2.87059E-4	2.61996E-4	2.23545E-4	1.85395E-4	1.70806E-4	2.2463E-6	6.206E-7	9.7029E-6	6.99E-7	4.0013E-6	3.2636E-6	3.2089E-6	1.17E-5	2.9646E-6	1.1219E-6	2.4993E-6	2.206E-7	1.31E-7	9.97925E-5
3789.81	1.1279E-6	3.5297E-6	2.69155E-5	3.48689E-4	1.91343E-4	2.27648E-4	2.42874E-4	2.73686E-4	2.39506E-4	1.95918E-4	1.65413E-4	1.60107E-4	5.594E-7	1.022E-7	4.9917E-6	5.58E-8	2.9001E-6	9.445E-7	1.8648E-6	4.6027E-6	9.476E-7	2.819E-7	1.2006E-6	1.1085E-6	7.072E-7	1.08659E-4
3787.88	1.151E-6	3.5826E-6	2.57686E-5	3.23195E-4	1.97718E-4	2.36417E-4	2.27356E-4	2.53193E-4	2.18279E-4	1.92408E-4	1.64392E-4	1.58224E-4	1.13E-7	3.85E-8	2.298E-6	2.3E-9	3.154E-6	3.053E-7	4.314E-7	2.0691E-6	8.409E-7	2.152E-7	7.221E-7	8.434E-7	3.8203E-6	1.29095E-4
3785.95	1.1027E-6	2.0192E-6	1.9788E-5	3.17001E-4	2.15468E-4	2.43052E-4	2.21857E-4	2.4501E-4	2.16998E-4	2.11629E-4	1.78939E-4	1.60396E-4	5.3E-8	4.41E-8	1.7714E-6	2.401E-7	3.2651E-6	4.388E-7	1.69E-8	1.9794E-6	2.0421E-6	8.668E-7	4.915E-7	2.473E-7	5.3252E-6	1.47967E-4
3784.03	5.448E-7	2.066E-7	1.36506E-5	3.43121E-4	2.2664E-4	2.55272E-4	2.44231E-4	2.62458E-4	2.48091E-4	2.47263E-4	1.99143E-4	1.62127E-4	5.606E-7	2.487E-7	3.7854E-6	1.5916E-6	3.5507E-6	2.4943E-6	2.119E-7	3.1917E-6	5.739E-6	1.76E-6	1.6101E-6	4.7E-9	2.6141E-6	1.37052E-4
3782.1	1.04E-8	1.27E-8	1.2161E-5	3.66119E-4	2.3684E-4	2.58386E-4	2.63869E-4	2.63307E-4	2.66908E-4	2.74624E-4	2.04942E-4	1.65928E-4	1.4343E-6	8.718E-7	5.8652E-6	2.6036E-6	4.0013E-6	4.7759E-6	1.0479E-6	1.9433E-6	7.0641E-6	1.1879E-6	3.4444E-6	1.2E-9	1.5026E-6	1.21205E-4
3780.17	1.222E-7	1.2863E-6	1.59481E-5	3.62539E-4	2.53734E-4	2.49836E-4	2.5723E-4	2.28136E-4	2.49808E-4	2.74395E-4	2.03028E-4	1.76449E-4	1.1964E-6	1.7965E-6	4.9625E-6	2.0558E-6	5.3128E-6	2.1421E-6	1.651E-6	3.47E-7	3.1968E-6	9.433E-7	2.9153E-6	6.424E-7	3.73E-6	1.22973E-4
3778.24	0	2.7797E-6	2.01557E-5	3.79247E-4	2.55156E-4	2.66727E-4	2.7419E-4	2.2536E-4	2.65467E-4	2.65749E-4	2.30751E-4	2.01554E-4	3.5795E-6	3.8828E-6	7.0811E-6	2.4781E-6	1.18503E-5	1.0738E-6	5.498E-6	3.6856E-6	3.0137E-6	4.0475E-6	5.5715E-6	6.336E-7	2.9654E-6	1.06975E-4
3776.31	1.044E-6	3.205E-7	1.74128E-5	4.03924E-4	2.49318E-4	2.86775E-4	3.09979E-4	2.67664E-4	3.18135E-4	2.63578E-4	2.78453E-4	2.30515E-4	1.11741E-5	6.7437E-6	1.218E-5	4.4252E-6	1.82978E-5	2.6768E-6	1.37726E-5	2.03316E-5	6.8995E-6	9.8304E-6	1.39668E-5	9.68E-8	1.033E-7	7.49751E-5
3774.38	3.6817E-6	2.936E-7	1.11661E-5	3.78902E-4	2.55054E-4	2.56419E-4	2.95177E-4	2.82772E-4	3.22412E-4	2.54238E-4	2.78604E-4	2.26173E-4	1.11388E-5	5.9293E-6	1.01898E-5	3.9177E-6	1.09803E-5	3.1965E-6	1.37241E-5	2.29337E-5	6.5064E-6	6.5175E-6	1.31687E-5	8.536E-7	1.2E-9	6.60641E-5
3772.45	4.7211E-6	6.13E-8	8.0552E-6	3.19685E-4	2.74578E-4	2.0105E-4	2.43106E-4	2.46307E-4	2.60212E-4	2.36297E-4	2.26966E-4	1.87572E-4	2.8567E-6	2.5231E-6	3.5465E-6	1.3113E-6	1.6611E-6	1.0566E-6	5.5703E-6	5.3964E-6	1.9789E-6	8.429E-7	3.4644E-6	9.27E-8	1.85E-6	8.80333E-5
3770.52	3.3241E-6	3.617E-7	9.9913E-6	2.88732E-4	2.95647E-4	1.80923E-4	2.29977E-4	2.1784E-4	2.05086E-4	2.29449E-4	1.88186E-4	1.53513E-4	1.527E-7	1.039E-6	1.0154E-6	5.167E-7	8.02E-8	7.427E-7	1.5115E-6	1.26E-8	1.0161E-6	2.04E-8	2.619E-7	2.012E-7	5.6356E-6	1.15571E-4
3768.6	1.7551E-6	7.643E-7	1.95975E-5	3.12948E-4	2.91983E-4	2.1147E-4	2.72141E-4	2.28009E-4	2.03021E-4	2.3772E-4	1.89741E-4	1.41492E-4	4.827E-7	1.5831E-6	2.0243E-6	1.1797E-6	1.4175E-6	4E-6	2.0339E-6	1.483E-7	4.4284E-6	4.384E-7	4.897E-7	2.4E-9	2.7105E-6	1.12989E-4
3766.67	1.1346E-6	1.352E-6	3.50104E-5	3.51522E-4	2.76097E-4	2.50246E-4	3.00912E-4	2.46628E-4	2.31626E-4	2.43491E-4	2.0957E-4	1.44471E-4	2.3003E-6	3.8316E-6	4.9812E-6	2.432E-6	5.7696E-6	6.8326E-6	3.8527E-6	3.29E-7	7.9959E-6	2.1663E-6	1.4825E-6	4.274E-7	7.32E-8	9.51887E-5
3764.74	1.1117E-6	1.7888E-6	4.23122E-5	3.8163E-4	2.57598E-4	2.7313E-4	2.91162E-4	2.67344E-4	2.63695E-4	2.45782E-4	2.25771E-4	1.57806E-4	6.1819E-6	5.6567E-6	8.0754E-6	3.8329E-6	9.7217E-6	5.1484E-6	4.9441E-6	3.4316E-6	7.0516E-6	3.7857E-6	3.2152E-6	1.1702E-6	9.687E-7	7.77448E-5
3762.81	1.0691E-6	1.4571E-6	3.65928E-5	3.90478E-4	2.37715E-4	2.75042E-4	2.65011E-4	2.7653E-4	2.67505E-4	2.47782E-4	2.31556E-4	1.72682E-4	9.8241E-6	3.5446E-6	6.2914E-6	5.2696E-6	1.11292E-5	2.5952E-6	4.4923E-6	8.0354E-6	5.2168E-6	3.4989E-6	4.6031E-6	1.4075E-6	2.832E-6	7.10928E-5
3760.88	7.22E-7	3.4885E-6	2.81876E-5	3.41016E-4	2.35302E-4	2.39123E-4	2.2506E-4	2.41534E-4	2.23955E-4	2.3061E-4	2.14065E-4	1.69248E-4	4.4884E-6	5.418E-7	3.493E-7	3.9946E-6	7.0004E-6	1.28E-7	1.1573E-6	5.496E-6	1.7145E-6	1.1488E-6	1.0426E-6	8.47E-8	7.926E-7	8.92203E-5
3758.95	6.988E-7	8.3544E-6	2.44634E-5	2.87729E-4	2.33266E-4	2.08631E-4	2.142E-4	2.14635E-4	1.97915E-4	1.9247E-4	1.77036E-4	1.48406E-4	6.124E-7	5.5E-9	5.93E-7	1.1096E-6	5.4399E-6	8.6E-9	1.174E-7	2.6289E-6	3.278E-7	8.92E-8	2.49E-8	2.726E-7	3E-10	1.05296E-4
3757.02	1.2596E-6	9.0282E-6	2.64877E-5	2.81561E-4	1.91986E-4	2.06173E-4	2.34268E-4	2.21771E-4	2.12971E-4	1.50238E-4	1.42953E-4	1.23979E-4	3.673E-7	4.04E-8	1.513E-7	1E-9	7.9708E-6	1.6812E-6	8.941E-7	3.9664E-6	7.609E-7	1.326E-7	1.668E-7	8.45E-8	2.36E-8	9.34086E-5
3755.1	1.1045E-6	7.1843E-6	3.20005E-5	2.62466E-4	1.31494E-4	1.71397E-4	1.98779E-4	1.90598E-4	1.97335E-4	1.09991E-4	1.22177E-4	9.86586E-5	4.84E-8	3.1E-9	6.65E-7	5.347E-7	3.0018E-6	4.1472E-6	1.027E-6	2.15E-6	2.929E-7	2.154E-7	6.024E-7	3.238E-7	4.773E-7	9.61609E-5
3753.17	9.03E-8	8.1009E-6	3.59629E-5	1.85112E-4	1.00842E-4	8.78142E-5	1.06445E-4	1.14573E-4	1.35546E-4	7.58111E-5	1.06602E-4	7.62554E-5	8.6331E-6	1.2171E-6	1.04965E-5	1.0628E-6	2.6355E-6	4.3E-9	3.045E-7	1.6158E-6	1.9549E-6	3.047E-7	1.9225E-6	5.0837E-6	1.26805E-5	1.4441E-4
3751.24	2.391E-7	8.124E-6	3.39761E-5	1.16851E-4	8.5628E-5	3.26916E-5	5.13789E-5	7.59895E-5	9.98876E-5	5.24647E-5	8.15084E-5	5.72708E-5	2.97046E-5	9.5073E-6	2.79347E-5	1.8131E-6	1.79074E-5	7.6867E-6	4.5292E-6	1.41188E-5	9.5076E-6	6.9935E-6	2.30862E-5	1.53293E-5	3.08069E-5	1.98607E-4
3749.31	1.117E-7	3.6778E-6	3.04674E-5	8.88901E-5	3.45216E-5	2.04223E-5	3.47371E-5	7.502E-5	9.83682E-5	3.22134E-5	3.92477E-5	2.9237E-5	3.93671E-5	3.74338E-5	3.35455E-5	1.21117E-5	1.90328E-5	1.96919E-5	1.05228E-5	1.83897E-5	1.18199E-5	3.08159E-5	4.95469E-5	2.19626E-5	2.30834E-5	2.03954E-4
3747.38	1.75E-7	4.2465E-6	4.0052E-5	4.01764E-5	1.6875E-6	5.3633E-6	5.2476E-6	3.04903E-5	5.29396E-5	9.436E-6	3.0321E-6	2.8692E-6	8.49585E-5	1.11437E-4	7.38174E-5	6.5169E-5	4.28018E-5	6.69885E-5	5.29745E-5	5.08656E-5	4.095E-5	9.00696E-5	1.01844E-4	5.9605E-5	4.10508E-5	2.6614E-4
3745.45	1.546E-7	9.6204E-6	4.41007E-5	6.06E-8	4.5455E-6	1.53144E-5	2.22827E-5	4.0937E-6	1.2935E-6	1.5623E-6	1.86561E-5	8.2782E-6	2.66319E-4	2.57575E-4	2.21054E-4	1.92823E-4	1.76466E-4	2.58969E-4	2.17582E-4	2.16215E-4	1.88627E-4	2.16012E-4	2.57293E-4	2.13796E-4	1.87334E-4	5.25818E-4
3743.52	4.09E-8	1.9794E-6	3.3318E-5	2.56919E-5	6.93878E-5	1.10071E-4	1.03346E-4	8.05416E-5	2.06781E-5	6.53419E-5	1.40395E-4	7.66612E-5	5.67406E-4	5.24286E-4	4.22984E-4	4.33093E-4	4.31059E-4	5.84921E-4	4.831E-4	5.31939E-4	4.5525E-4	4.72293E-4	5.12619E-4	5.06338E-4	5.04542E-4	9.97923E-4
3741.59	3.21E-8	2.3498E-6	2.86503E-5	9.59624E-5	3.32842E-4	2.55822E-4	2.07417E-4	2.16719E-4	1.05418E-4	2.81703E-4	3.95307E-4	2.76792E-4	9.1979E-4	9.66365E-4	6.542E-4	8.18471E-4	7.63368E-4	9.16968E-4	8.02352E-4	8.9849E-4	7.56939E-4	9.11769E-4	8.47048E-4	8.93366E-4	8.89884E-4	0.00159
3739.67	6.1E-8	1.9257E-6	4.14529E-5	2.64791E-4	6.72631E-4	4.95441E-4	4.36787E-4	4.616E-4	3.3018E-4	5.89028E-4	6.94798E-4	5.9356E-4	0.00136	0.00149	0.00105	0.00124	0.0012	0.00128	0.00122	0.0013	0.00113	0.00143	0.00129	0.00136	0.00135	0.00218
3737.74	4.343E-7	1.0519E-6	6.61709E-5	5.17228E-4	8.30338E-4	7.8884E-4	7.67356E-4	7.51542E-4	6.68466E-4	8.33514E-4	9.36688E-4	8.92862E-4	0.00179	0.00196	0.00157	0.00157	0.00164	0.00169	0.00167	0.00168	0.00157	0.00186	0.00172	0.00181	0.00187	0.00269
3735.81	2.3184E-6	8.2065E-6	9.1357E-5	7.74987E-4	9.23445E-4	0.00108	0.00111	9.78968E-4	9.70489E-4	0.00104	0.00116	0.00119	0.00215	0.0024	0.00204	0.00187	0.00198	0.00211	0.00209	0.00204	0.00203	0.00225	0.00202	0.0022	0.00235	0.00313
3733.88	7.6839E-6	9.0703E-6	1.17842E-4	0.00112	0.00131	0.00153	0.00161	0.0013	0.00129	0.0014	0.00155	0.0017	0.00261	0.00298	0.00255	0.00237	0.00236	0.00262	0.00255	0.00258	0.0026	0.00276	0.00239	0.0027	0.00281	0.0036
3731.95	1.06758E-5	4.2432E-6	1.55454E-4	0.00166	0.00216	0.00223	0.00234	0.00191	0.00183	0.00206	0.00221	0.00248	0.00334	0.0037	0.00328	0.00323	0.00306	0.00334	0.00323	0.00341	0.00334	0.00351	0.00313	0.0035	0.00348	0.00433
3730.02	7.8447E-6	1.9771E-6	2.00703E-4	0.00228	0.00309	0.00287	0.003	0.00263	0.00254	0.0028	0.00294	0.00317	0.00416	0.00438	0.0041	0.00415	0.0039	0.00417	0.00403	0.00425	0.00408	0.00436	0.00406	0.00433	0.00429	0.00534
3728.09	3.898E-6	4.587E-6	2.29106E-4	0.00262	0.00334	0.00311	0.00325	0.00302	0.00302	0.0032	0.00325	0.00336	0.00464	0.0047	0.0046	0.00452	0.00439	0.00468	0.00454	0.00464	0.00449	0.00482	0.00457	0.00474	0.00485	0.0061
3726.17	8.817E-7	9.4685E-6	2.20879E-4	0.00245	0.00287	0.00288	0.00297	0.00284	0.00287	0.00309	0.00296	0.00303	0.00443	0.00449	0.00444	0.00416	0.00418	0.00454	0.00439	0.00441	0.00432	0.00454	0.00434	0.00452	0.00475	0.00608
3724.24	1E-10	7.1906E-6	1.75544E-4	0.00192	0.00223	0.00237	0.00232	0.00228	0.0023	0.00261	0.00237	0.00248	0.00373	0.00388	0.0037	0.00346	0.00344	0.00385	0.00372	0.00376	0.00373	0.00373	0.00365	0.00382	0.00403	0.00531
3722.31	7.3E-9	2.7878E-6	1.11034E-4	0.00135	0.00166	0.00178	0.00167	0.00168	0.0017	0.00196	0.00178	0.00189	0.00296	0.0031	0.00284	0.00281	0.00267	0.00302	0.00294	0.003	0.00306	0.00286	0.00291	0.00298	0.00308	0.0043
3720.38	4.313E-7	9.29E-7	5.48059E-5	8.47088E-4	0.00114	0.00116	0.00111	0.00112	0.00113	0.0013	0.00123	0.0013	0.00219	0.00225	0.00207	0.00217	0.00199	0.00218	0.00224	0.00224	0.00234	0.00212	0.00219	0.00214	0.00218	0.00329
3718.45	1.8079E-6	3.175E-7	2.12339E-5	4.07708E-4	6.57677E-4	6.02732E-4	6.14638E-4	5.85618E-4	5.86999E-4	6.94464E-4	6.9904E-4	7.51816E-4	0.00141	0.00146	0.00136	0.00146	0.00134	0.00139	0.00152	0.00146	0.00152	0.00142	0.00147	0.00137	0.0014	0.0023
3716.52	1.9161E-6	2.582E-7	7.043E-6	1.23216E-4	3.00243E-4	2.27304E-4	2.5809E-4	2.22511E-4	2.1587E-4	2.71643E-4	3.00225E-4	3.52458E-4	7.95638E-4	8.69199E-4	7.95856E-4	8.47464E-4	7.82631E-4	7.9153E-4	8.85412E-4	8.24675E-4	8.20587E-4	8.30601E-4	8.60336E-4	7.86916E-4	8.11394E-4	0.00148
3714.59	5.433E-7	1.5899E-6	4.0814E-6	3.00398E-5	1.08906E-4	8.33643E-5	1.06035E-4	8.86105E-5	8.18919E-5	9.14403E-5	1.23428E-4	1.69013E-4	5.23088E-4	5.58297E-4	5.15096E-4	5.19525E-4	4.68723E-4	5.13171E-4	5.64578E-4	5.18276E-4	4.93918E-4	5.13897E-4	5.69957E-4	5.17079E-4	5.45785E-4	0.00108
3712.66	5.11E-8	6.8012E-6	1.0804E-5	3.72343E-5	6.48205E-5	9.35391E-5	1.03187E-4	1.02938E-4	9.91189E-5	8.70726E-5	1.22418E-4	1.60976E-4	5.90346E-4	5.47951E-4	5.41253E-4	4.89381E-4	4.63855E-4	5.62314E-4	6.0216E-4	5.51099E-4	5.29196E-4	5.29208E-4	6.22879E-4	5.6886E-4	6.32466E-4	0.00116
3710.74	2.487E-7	1.05767E-5	3.91156E-5	1.58744E-4	1.94776E-4	2.77347E-4	2.59441E-4	2.75746E-4	2.69969E-4	2.87592E-4	3.16774E-4	3.56649E-4	9.8958E-4	8.97554E-4	8.74525E-4	7.9544E-4	8.12025E-4	9.35505E-4	9.79707E-4	9.12374E-4	8.94042E-4	9.35319E-4	9.9109E-4	9.45477E-4	0.00106	0.00171
3708.81	9.37E-8	6.5581E-6	7.96264E-5	4.7611E-4	6.61721E-4	6.98159E-4	6.43191E-4	6.57381E-4	6.12337E-4	7.82319E-4	7.50253E-4	8.20776E-4	0.00164	0.00159	0.00149	0.00147	0.00152	0.00157	0.00162	0.00156	0.00153	0.00168	0.00158	0.00159	0.00171	0.00256
3706.88	1.5432E-6	1.327E-6	9.52012E-5	8.62221E-4	0.00122	0.00115	0.00107	0.00108	9.82536E-4	0.00129	0.00119	0.00132	0.00225	0.00224	0.00211	0.00218	0.00221	0.00217	0.00222	0.00223	0.00216	0.00233	0.00214	0.00222	0.00232	0.00332
3704.95	2.94E-6	1.719E-7	9.4034E-5	0.0011	0.0014	0.00141	0.00133	0.00133	0.00126	0.00152	0.00142	0.00158	0.0026	0.00256	0.00248	0.00255	0.00255	0.00252	0.00255	0.00262	0.00252	0.00259	0.00248	0.00261	0.00272	0.00372
3703.02	3.1E-6	6.04E-7	9.42372E-5	0.00111	0.00124	0.00145	0.00138	0.00136	0.00139	0.00151	0.00143	0.00161	0.00265	0.00257	0.00253	0.00251	0.00255	0.00257	0.00262	0.00271	0.00258	0.00251	0.00254	0.0027	0.00282	0.00376
3701.09	2.2197E-6	9.937E-7	9.94145E-5	0.001	0.0011	0.00137	0.00133	0.00125	0.00137	0.00145	0.00136	0.00158	0.00251	0.00245	0.00239	0.00236	0.0024	0.00242	0.00253	0.00259	0.00243	0.00234	0.00241	0.0026	0.00268	0.0036
3699.16	1.2035E-6	3.94E-7	1.0835E-4	9.4291E-4	0.00115	0.00132	0.00129	0.00117	0.00135	0.00144	0.00135	0.00158	0.00242	0.00238	0.0023	0.00238	0.00232	0.00227	0.00249	0.00245	0.00231	0.00231	0.00231	0.0025	0.00254	0.00354
3697.24	7.294E-7	1.54E-8	1.11047E-4	9.3074E-4	0.00121	0.0013	0.00123	0.00113	0.00133	0.00138	0.00135	0.00152	0.00242	0.00234	0.00231	0.00248	0.0023	0.00221	0.00247	0.00235	0.00226	0.00235	0.00228	0.00244	0.0025	0.00358
3695.31	4.792E-7	2.628E-7	1.02437E-4	8.41195E-4	0.00114	0.0012	0.00109	0.00103	0.00116	0.0012	0.00123	0.00136	0.00231	0.00222	0.00222	0.00238	0.00213	0.00211	0.0023	0.00216	0.00211	0.00228	0.00218	0.00224	0.00238	0.00347
3693.38	7.03E-8	2.652E-7	8.62957E-5	6.65943E-4	9.08939E-4	9.99174E-4	8.66902E-4	8.23324E-4	8.77056E-4	9.43588E-4	9.79707E-4	0.00109	0.00199	0.00193	0.00193	0.00202	0.00178	0.00189	0.00198	0.00184	0.00179	0.00202	0.00193	0.0019	0.00209	0.00313
3691.45	7.72E-8	1.0457E-6	6.72561E-5	4.49426E-4	5.3491E-4	6.961E-4	5.80524E-4	5.54068E-4	5.74199E-4	6.18428E-4	6.05102E-4	7.07522E-4	0.00151	0.00146	0.0015	0.00148	0.00131	0.00146	0.00155	0.00139	0.00134	0.00152	0.00154	0.00146	0.00163	0.0026
3689.52	2E-10	7.0035E-6	5.70155E-5	2.22833E-4	2.29096E-4	3.67735E-4	3.11774E-4	2.9091E-4	2.92726E-4	3.28399E-4	2.74054E-4	3.52345E-4	0.001	9.49196E-4	0.00103	9.49191E-4	8.47058E-4	9.34135E-4	0.00105	9.02523E-4	8.56512E-4	9.70332E-4	0.00106	9.95098E-4	0.00108	0.00197
3687.59	1.9903E-6	2.9417E-6	6.16215E-5	7.18537E-5	1.20103E-4	1.49078E-4	1.53715E-4	1.23052E-4	1.16419E-4	1.82652E-4	1.29355E-4	1.84266E-4	6.5365E-4	6.38587E-4	6.68905E-4	6.51339E-4	5.33094E-4	5.77942E-4	6.86433E-4	5.76063E-4	5.25131E-4	6.47097E-4	6.82722E-4	6.46222E-4	6.98656E-4	0.00147
3685.66	5.8349E-6	5.529E-7	7.03997E-5	2.30483E-5	1.02344E-4	6.64306E-5	9.29005E-5	6.08145E-5	6.00295E-5	1.34992E-4	1.03265E-4	1.50707E-4	5.07183E-4	5.45915E-4	5.05745E-4	5.52107E-4	4.21085E-4	4.57707E-4	5.40494E-4	4.79956E-4	4.32215E-4	5.47185E-4	5.30766E-4	5.15975E-4	5.78733E-4	0.00127
3683.73	5.1748E-6	2.4191E-6	7.6641E-5	1.36863E-5	8.18062E-5	4.41866E-5	6.73946E-5	4.28613E-5	5.03212E-5	1.04922E-4	9.25064E-5	1.41851E-4	4.43916E-4	5.2109E-4	4.55022E-4	4.99956E-4	4.01655E-4	4.34031E-4	4.85485E-4	4.77429E-4	4.47232E-4	4.92303E-4	4.86108E-4	5.09125E-4	5.68503E-4	0.00121
3681.81	3.2325E-6	4.244E-7	7.92748E-5	6.7763E-6	5.01872E-5	3.14158E-5	4.30716E-5	2.8423E-5	3.81347E-5	7.19557E-5	6.45106E-5	1.11934E-4	3.68262E-4	4.62037E-4	4.07918E-4	4.33013E-4	3.70715E-4	3.98948E-4	4.06904E-4	4.2725E-4	4.20859E-4	4.04388E-4	4.34684E-4	4.87828E-4	5.3887E-4	0.00112
3679.88	2.2841E-6	5.52E-8	7.32277E-5	6.182E-7	2.33647E-5	1.894E-5	2.05257E-5	1.40447E-5	1.81703E-5	4.31068E-5	3.24849E-5	6.78645E-5	2.90493E-4	3.60596E-4	3.26977E-4	3.50363E-4	3.05199E-4	3.34874E-4	3.16638E-4	3.20486E-4	3.32778E-4	3.14226E-4	3.64709E-4	4.05886E-4	4.69149E-4	9.94145E-4
3677.95	9.987E-7	1.1638E-6	6.34156E-5	4.278E-7	1.4598E-6	1.17306E-5	7.7941E-6	6.4419E-6	4.7481E-6	1.80707E-5	6.4389E-6	2.42418E-5	2.54312E-4	2.41401E-4	2.40385E-4	2.45312E-4	2.28424E-4	2.69487E-4	2.61523E-4	2.332E-4	2.4988E-4	2.37294E-4	3.05854E-4	3.10896E-4	3.71546E-4	8.66112E-4
3676.02	1.4E-9	2.1423E-6	6.15806E-5	1.13905E-5	1.06788E-5	4.672E-7	1.219E-7	3.449E-7	3.0236E-6	6.661E-7	2.522E-6	6.194E-7	1.99508E-4	1.26934E-4	1.36071E-4	1.29739E-4	1.17058E-4	1.69698E-4	1.84439E-4	1.51042E-4	1.48166E-4	1.43741E-4	2.11385E-4	1.87364E-4	2.10953E-4	6.36789E-4
3674.09	5.722E-7	6E-9	6.60122E-5	8.25213E-5	2.8358E-5	3.05892E-5	3.70147E-5	5.27625E-5	7.27041E-5	1.01385E-5	3.08925E-5	9.6007E-6	8.29088E-5	4.86135E-5	3.48361E-5	4.86052E-5	1.72127E-5	4.82698E-5	6.49531E-5	5.44514E-5	3.48803E-5	5.0416E-5	7.78427E-5	5.6815E-5	5.34884E-5	3.14233E-4
3672.16	6.91E-8	2.21E-8	6.64118E-5	1.54609E-4	4.02389E-5	8.93754E-5	8.58776E-5	1.18406E-4	1.38293E-4	3.07013E-5	6.00371E-5	3.12113E-5	3.01582E-5	2.01112E-5	1.08093E-5	1.94768E-5	9.915E-7	1.19206E-5	2.20952E-5	2.06307E-5	5.9954E-6	1.30105E-5	2.95082E-5	2.16531E-5	1.6259E-5	1.83211E-4
3670.23	1.2272E-6	2.9626E-6	6.97178E-5	1.38608E-4	7.29727E-5	8.38084E-5	7.47822E-5	9.21836E-5	1.02849E-4	4.21051E-5	7.3806E-5	5.03363E-5	2.66194E-5	1.41838E-5	2.49003E-5	1.32719E-5	5.1554E-6	1.72011E-5	2.4579E-5	2.37296E-5	1.23556E-5	8.1523E-6	3.23002E-5	3.21357E-5	3.10493E-5	2.13976E-4
3668.31	4.8364E-6	3.1706E-6	7.78073E-5	1.6181E-4	1.08465E-4	1.06722E-4	9.44228E-5	1.08659E-4	1.11928E-4	7.46713E-5	9.24808E-5	7.23041E-5	9.7363E-6	8.1842E-6	2.38679E-5	7.2835E-6	3.4132E-6	1.27481E-5	1.15907E-5	1.37588E-5	1.24042E-5	7.5489E-6	1.64039E-5	1.86722E-5	2.85499E-5	2.15215E-4
3666.38	4.9729E-6	1.234E-7	7.69267E-5	2.22413E-4	1.30295E-4	1.57664E-4	1.4428E-4	1.71174E-4	1.68008E-4	1.29888E-4	1.10502E-4	8.76303E-5	5.72E-8	2.9087E-6	5.5305E-6	2.3156E-6	2.39E-8	3.4647E-6	9.665E-7	2.8634E-6	4.7788E-6	6.3678E-6	1.598E-6	2.0906E-6	1.10043E-5	1.79101E-4
3664.45	2.777E-6	6.8E-9	6.99631E-5	2.29601E-4	1.36912E-4	1.5435E-4	1.51539E-4	1.76454E-4	1.79369E-4	1.49257E-4	1.09312E-4	8.48215E-5	1E-10	1.8598E-6	1.1036E-6	1.1588E-6	5.559E-7	3.7182E-6	1.0392E-6	2.0509E-6	3.8182E-6	7.6308E-6	6.508E-7	9.019E-7	8.2398E-6	1.84662E-4
3662.52	1.4115E-6	1.12E-8	6.56683E-5	2.19787E-4	1.32659E-4	1.29869E-4	1.36866E-4	1.49741E-4	1.6325E-4	1.27013E-4	9.97398E-5	7.4657E-5	1.0316E-6	2.5859E-6	1.5424E-6	1.1262E-6	2.732E-7	6.4898E-6	4.1677E-6	3.7357E-6	3.7507E-6	9.4523E-6	2.643E-6	3.1854E-6	1.06761E-5	1.97961E-4
3660.59	1.1785E-6	2.358E-7	6.26873E-5	2.30189E-4	1.30323E-4	1.22171E-4	1.25769E-4	1.35729E-4	1.57344E-4	9.67655E-5	9.50314E-5	6.71886E-5	2.6062E-6	4.5559E-6	3.5935E-6	1.9728E-6	2.3E-8	6.3759E-6	6.7984E-6	5.7701E-6	2.3201E-6	8.7054E-6	5.9068E-6	5.7673E-6	1.24932E-5	1.89231E-4
3658.66	2.0168E-6	3.1079E-6	6.24876E-5	2.25551E-4	1.38467E-4	1.10045E-4	1.02794E-4	1.17192E-4	1.43048E-4	7.15891E-5	9.57297E-5	6.47212E-5	7.252E-6	9.1239E-6	8.6822E-6	5.0181E-6	4.0139E-6	8.8428E-6	1.17614E-5	1.21628E-5	3.6322E-6	5.8953E-6	1.33315E-5	1.23335E-5	2.10183E-5	1.93691E-4
3656.73	3.0158E-6	7.7955E-6	6.89629E-5	2.25013E-4	1.43596E-4	1.04082E-4	9.36263E-5	1.14463E-4	1.39673E-4	6.15608E-5	1.04209E-4	6.94195E-5	1.34808E-5	1.2736E-5	8.9772E-6	7.1659E-6	1.08391E-5	1.08408E-5	1.25763E-5	1.73297E-5	6.2226E-6	2.5025E-6	1.61713E-5	1.871E-5	2.98372E-5	1.98364E-4
3654.81	2.5703E-6	3.4717E-6	7.9968E-5	2.68428E-4	1.21631E-4	1.25298E-4	1.22531E-4	1.53669E-4	1.76368E-4	6.80918E-5	1.16804E-4	7.29642E-5	9.2213E-6	1.1671E-5	1.1841E-6	7.441E-6	5.0134E-6	4.4501E-6	2.5316E-6	1.11432E-5	3.5443E-6	1.0117E-6	5.3014E-6	9.199E-6	2.00059E-5	1.61123E-4
3652.88	1.5622E-6	1.7579E-6	8.76722E-5	2.68557E-4	1.08617E-4	1.18614E-4	1.28243E-4	1.62884E-4	1.76794E-4	7.01726E-5	1.15328E-4	6.10178E-5	9.0769E-6	1.25598E-5	7.33E-7	1.31524E-5	3.6956E-6	4.904E-6	8.537E-7	1.35278E-5	6.2583E-6	3.369E-6	3.2923E-6	4.8099E-6	1.7099E-5	1.54542E-4
3650.95	8.572E-7	8.6276E-6	7.92414E-5	1.96104E-4	1.40397E-4	6.82707E-5	8.591E-5	1.067E-4	1.12318E-4	5.7397E-5	1.02144E-4	4.65036E-5	2.21639E-5	1.53741E-5	1.6441E-5	1.92904E-5	1.57019E-5	2.26419E-5	1.40657E-5	3.47519E-5	3.14716E-5	1.22364E-5	1.7242E-5	1.72994E-5	3.35878E-5	2.24255E-4
3649.02	7.437E-7	1.34836E-5	5.44897E-5	1.65975E-4	1.62823E-4	4.12649E-5	6.8976E-5	7.25834E-5	8.25032E-5	4.58557E-5	8.80295E-5	4.14056E-5	2.81141E-5	1.61011E-5	4.46022E-5	1.18978E-5	2.2882E-5	3.28814E-5	3.81594E-5	3.95546E-5	5.47434E-5	1.74836E-5	2.89699E-5	3.69526E-5	3.59318E-5	2.65569E-4
3647.09	1.046E-6	3.3524E-6	3.62935E-5	1.75687E-4	1.04542E-4	4.15681E-5	8.20261E-5	7.23197E-5	9.46346E-5	3.74839E-5	5.69267E-5	2.81837E-5	2.63908E-5	2.85404E-5	4.79298E-5	8.6842E-6	1.48986E-5	2.02441E-5	3.58407E-5	2.31115E-5	4.24502E-5	2.19404E-5	2.23533E-5	4.42981E-5	2.29754E-5	2.35608E-4
3645.16	7.13E-7	1.57E-8	3.50471E-5	1.24507E-4	2.84187E-5	3.11104E-5	5.79887E-5	5.25966E-5	7.24401E-5	1.7132E-5	1.36205E-5	3.3428E-6	5.75766E-5	8.17305E-5	6.48603E-5	3.63238E-5	3.3455E-5	3.34491E-5	4.47723E-5	3.58845E-5	5.14986E-5	5.89555E-5	4.76203E-5	8.17722E-5	4.76802E-5	2.96622E-4
3643.23	5.057E-7	1.892E-7	4.30202E-5	3.13404E-5	7.08E-8	1.9903E-6	2.9098E-6	8.3061E-6	1.26929E-5	1.97E-8	2.2653E-6	1.10493E-5	1.60611E-4	1.90378E-4	1.4502E-4	1.41372E-4	1.43413E-4	1.24902E-4	1.15817E-4	1.21699E-4	1.33488E-4	1.63185E-4	1.7229E-4	1.96966E-4	1.61973E-4	5.32956E-4
3641.3	6.168E-7	2.7405E-6	5.06182E-5	9.604E-7	3.17764E-5	2.37739E-5	3.20905E-5	9.811E-6	8.4456E-6	3.29467E-5	4.98145E-5	6.99838E-5	3.38077E-4	3.40344E-4	3.13581E-4	3.25496E-4	3.69167E-4	3.19584E-4	2.83238E-4	3.1016E-4	3.07557E-4	3.35562E-4	4.10311E-4	3.85161E-4	3.86431E-4	8.96105E-4
3639.38	5.794E-7	5.5259E-6	5.95195E-5	4.55276E-5	1.14626E-4	1.27435E-4	1.36715E-4	8.53786E-5	7.67404E-5	1.34331E-4	1.54963E-4	1.66504E-4	5.62591E-4	5.47925E-4	5.51601E-4	5.55694E-4	6.19312E-4	5.51142E-4	5.27215E-4	5.68654E-4	5.21249E-4	5.76289E-4	6.59602E-4	6.05384E-4	6.84653E-4	0.00128
3637.45	6.132E-7	5.7658E-6	7.45494E-5	1.38523E-4	2.43087E-4	2.91345E-4	2.86894E-4	2.30089E-4	2.02333E-4	3.06514E-4	3.0749E-4	3.22804E-4	8.40846E-4	8.58952E-4	8.40459E-4	8.36707E-4	8.6422E-4	8.01373E-4	8.348E-4	8.67096E-4	7.67842E-4	9.04035E-4	8.92672E-4	8.69551E-4	0.00105	0.00167
3635.52	1.2478E-6	4.2896E-6	8.87811E-5	2.69544E-4	4.15807E-4	4.78828E-4	4.85069E-4	4.21724E-4	3.93537E-4	5.43587E-4	5.1168E-4	5.70153E-4	0.00118	0.00126	0.00118	0.00118	0.00114	0.00111	0.0012	0.00118	0.00109	0.00131	0.00118	0.0012	0.00146	0.00209
3633.59	2.306E-6	2.6334E-6	9.60696E-5	4.09407E-4	6.19088E-4	6.55135E-4	6.70233E-4	6.11091E-4	6.12335E-4	7.83704E-4	7.57759E-4	8.49458E-4	0.00152	0.00163	0.00151	0.00152	0.0014	0.00143	0.00157	0.00147	0.00142	0.00173	0.00152	0.00155	0.0018	0.00251
3631.66	2.4118E-6	4.9943E-6	1.04761E-4	5.28678E-4	7.19978E-4	8.20157E-4	8.01793E-4	7.86109E-4	8.04496E-4	9.00862E-4	9.4148E-4	0.00101	0.00179	0.00182	0.00178	0.00169	0.00159	0.00168	0.00186	0.00173	0.00167	0.00199	0.00184	0.00184	0.00197	0.00287
3629.73	1.9671E-6	1.44687E-5	1.23765E-4	6.14681E-4	6.75137E-4	9.64063E-4	9.04771E-4	9.6189E-4	9.56314E-4	9.01287E-4	0.00101	0.00104	0.00201	0.00185	0.00193	0.00169	0.00175	0.00188	0.00206	0.00194	0.00185	0.00206	0.00212	0.00207	0.00208	0.0032
3627.8	3.2672E-6	1.16698E-5	1.52925E-4	6.56145E-4	7.90728E-4	0.00105	9.94609E-4	0.0011	0.00105	9.99202E-4	0.00113	0.00115	0.00215	0.002	0.00199	0.00177	0.00187	0.00209	0.00211	0.00206	0.00198	0.00215	0.00231	0.00223	0.00218	0.00342
3625.88	6.8041E-6	1.685E-6	1.70496E-4	7.05288E-4	0.00114	0.0011	0.00111	0.00119	0.00112	0.00125	0.00134	0.00139	0.00224	0.0023	0.00206	0.00202	0.00196	0.0023	0.00212	0.00214	0.00208	0.0023	0.00235	0.00237	0.00228	0.00348
3623.95	8.7978E-6	2.9E-7	1.61077E-4	7.21522E-4	0.00127	0.00105	0.00114	0.00114	0.0011	0.00131	0.00134	0.00145	0.00217	0.0023	0.00203	0.00212	0.00193	0.00231	0.00207	0.00209	0.00202	0.00222	0.00219	0.00235	0.00224	0.00328
3622.02	7.7622E-6	2.3789E-6	1.38344E-4	5.9013E-4	9.30496E-4	8.11372E-4	9.08832E-4	8.94634E-4	8.72864E-4	9.69484E-4	0.00101	0.00114	0.00183	0.00185	0.00171	0.00178	0.00166	0.00198	0.0018	0.00178	0.00168	0.00178	0.00178	0.00202	0.00192	0.00279
3620.09	4.4636E-6	5.9654E-6	1.07716E-4	3.25022E-4	4.62471E-4	4.64782E-4	4.98711E-4	5.21144E-4	5.16876E-4	4.95152E-4	5.68981E-4	6.46164E-4	0.00131	0.00122	0.00116	0.00121	0.00121	0.00141	0.00133	0.00128	0.00117	0.00119	0.00124	0.00146	0.00138	0.00215
3618.16	9.998E-7	2.2476E-6	6.96516E-5	8.85084E-5	1.98361E-4	1.86522E-4	1.74531E-4	2.00809E-4	2.16716E-4	2.0068E-4	2.56133E-4	2.77689E-4	7.93007E-4	7.24378E-4	6.48592E-4	7.36654E-4	7.56353E-4	8.29498E-4	8.23888E-4	7.68089E-4	6.80776E-4	7.20798E-4	7.61013E-4	8.73776E-4	8.44978E-4	0.00155
3616.23	4.12E-8	7E-10	3.74947E-5	2.961E-6	8.78187E-5	5.77532E-5	3.9197E-5	5.18156E-5	6.77065E-5	7.99817E-5	9.98779E-5	1.05089E-4	4.47736E-4	4.47649E-4	3.50238E-4	4.72025E-4	4.56282E-4	4.46755E-4	4.65849E-4	4.09911E-4	3.83608E-4	4.37159E-4	4.58625E-4	4.74499E-4	5.09815E-4	0.00111
3614.3	1.911E-7	6.4E-9	2.30471E-5	6.8128E-6	2.47138E-5	1.61713E-5	7.1074E-6	1.1038E-5	1.62474E-5	2.65345E-5	3.20881E-5	3.79061E-5	2.8408E-4	3.13472E-4	2.31493E-4	3.27794E-4	2.98919E-4	2.79461E-4	2.87234E-4	2.40806E-4	2.49362E-4	2.84306E-4	2.98386E-4	2.91524E-4	3.55647E-4	8.02009E-4
3612.37	1.7107E-6	1.3695E-6	2.4246E-5	1.01947E-5	5.2331E-6	5.5233E-6	4.6654E-6	4.4595E-6	4.912E-6	1.01515E-5	1.20646E-5	2.25156E-5	2.34403E-4	2.90959E-4	2.14696E-4	2.74135E-4	2.24255E-4	2.41916E-4	2.34563E-4	2.05412E-4	2.07913E-4	2.41475E-4	2.41583E-4	2.44772E-4	3.12903E-4	6.34122E-4
3610.45	3.4238E-6	4.614E-6	4.07005E-5	2.278E-7	1.60841E-5	2.02289E-5	3.3843E-5	2.24275E-5	2.33414E-5	3.29277E-5	2.63419E-5	5.90733E-5	3.13599E-4	4.21829E-4	3.2625E-4	3.60538E-4	2.63885E-4	3.39871E-4	3.29154E-4	3.16859E-4	3.04274E-4	3.4181E-4	3.39156E-4	3.49823E-4	4.15355E-4	7.29311E-4
3608.52	2.1478E-6	5.9258E-6	7.71701E-5	5.48948E-5	9.60805E-5	1.27677E-4	1.76263E-4	1.23966E-4	1.39698E-4	1.62912E-4	1.25125E-4	2.15453E-4	5.84634E-4	7.46197E-4	6.33491E-4	6.3927E-4	4.93077E-4	6.34811E-4	6.27658E-4	6.30443E-4	6.23721E-4	6.37537E-4	6.69262E-4	6.73475E-4	7.31247E-4	0.00116
3606.59	3.672E-7	1.1505E-6	1.20709E-4	2.06105E-4	3.02712E-4	3.64975E-4	4.29361E-4	3.17489E-4	3.59578E-4	4.22942E-4	3.7336E-4	5.2187E-4	9.82835E-4	0.00117	0.00106	0.00105	8.99444E-4	0.00105	0.00105	0.00105	0.00105	0.0011	0.00112	0.00113	0.00119	0.00177
3604.66	3.29E-8	6.766E-7	1.39391E-4	3.84647E-4	5.53883E-4	6.11303E-4	6.6468E-4	5.07967E-4	5.62194E-4	6.70783E-4	6.79389E-4	8.40464E-4	0.00136	0.00151	0.00142	0.00143	0.00135	0.00143	0.00145	0.00141	0.0014	0.00157	0.00148	0.00154	0.00162	0.00231
3602.73	1.742E-7	1.2596E-6	1.3935E-4	5.48111E-4	7.23794E-4	8.0147E-4	8.4921E-4	6.57886E-4	7.32494E-4	8.32186E-4	9.05112E-4	0.00102	0.0017	0.00172	0.00168	0.00167	0.00174	0.00173	0.00174	0.00167	0.00169	0.00189	0.00174	0.00185	0.00195	0.00276
3600.8	1.1172E-6	1.3E-9	1.4933E-4	6.50873E-4	8.39614E-4	9.2737E-4	9.586E-4	7.52605E-4	8.84347E-4	9.56828E-4	0.00103	0.00107	0.00195	0.00188	0.00187	0.00182	0.00197	0.00193	0.0019	0.00186	0.00193	0.00204	0.00194	0.00202	0.00215	0.00306
3598.87	2.5254E-6	1.1044E-6	1.67269E-4	6.68511E-4	9.33011E-4	9.82605E-4	9.6907E-4	8.00976E-4	9.99088E-4	0.00106	0.00106	0.0011	0.00204	0.00201	0.00201	0.00193	0.002	0.002	0.00195	0.00196	0.00203	0.00204	0.00205	0.00202	0.00217	0.00318
3596.95	1.5003E-6	2.3294E-6	1.68596E-4	6.55158E-4	9.63784E-4	0.00101	9.68922E-4	8.58489E-4	0.00109	0.00111	0.00106	0.00117	0.00202	0.00213	0.00212	0.00201	0.00196	0.00206	0.00206	0.00203	0.00207	0.00201	0.00211	0.002	0.00212	0.00319
3595.02	3.17E-8	1.1791E-6	1.52746E-4	6.48628E-4	9.6059E-4	0.00104	0.00102	9.25243E-4	0.00114	0.00112	0.00109	0.00122	0.00201	0.0022	0.0022	0.00201	0.00197	0.00214	0.00219	0.00207	0.00211	0.002	0.00209	0.00202	0.00207	0.00322
3593.09	9.74E-8	5.26E-8	1.37306E-4	6.14143E-4	9.55687E-4	9.9845E-4	0.00104	9.15269E-4	0.00108	0.0011	0.00109	0.00121	0.00195	0.00212	0.00214	0.0019	0.00195	0.00208	0.00211	0.002	0.00207	0.00193	0.00194	0.00198	0.00201	0.00318
3591.16	2.7E-9	1.0697E-6	1.22785E-4	5.15001E-4	8.21584E-4	8.29554E-4	8.94436E-4	7.8376E-4	8.74028E-4	9.44776E-4	9.49541E-4	0.00104	0.00177	0.00183	0.0019	0.00166	0.00178	0.00183	0.00178	0.00175	0.00187	0.0017	0.0017	0.00179	0.00188	0.00293
3589.23	4.78E-8	7.48E-8	1.02459E-4	3.63342E-4	5.29032E-4	6.07882E-4	6.24694E-4	5.81214E-4	6.16224E-4	6.41366E-4	6.67512E-4	7.50066E-4	0.00151	0.00141	0.00156	0.00132	0.00148	0.00149	0.00138	0.00144	0.00154	0.00131	0.00145	0.00153	0.00166	0.00249
3587.3	1.17E-7	5.933E-7	8.34516E-5	2.06098E-4	3.06391E-4	4.22334E-4	3.70386E-4	3.7603E-4	3.9809E-4	3.77219E-4	4.33096E-4	4.97583E-4	0.00124	0.0011	0.0012	0.00104	0.00117	0.00116	0.00107	0.00115	0.0012	9.62912E-4	0.00122	0.00123	0.00137	0.00199
3585.37	1.174E-7	7.876E-7	7.36196E-5	1.05412E-4	2.43101E-4	3.08544E-4	2.3588E-4	2.32368E-4	2.68281E-4	2.60007E-4	3.26833E-4	3.78688E-4	0.00102	9.36758E-4	9.18866E-4	9.0726E-4	9.38861E-4	9.05674E-4	8.8677E-4	9.32868E-4	9.60975E-4	7.83124E-4	0.00101	9.68955E-4	0.00109	0.00159
3583.44	1.21E-8	9.195E-7	6.99937E-5	6.68622E-5	2.26571E-4	2.41657E-4	2.03683E-4	1.62534E-4	2.12688E-4	2.27394E-4	2.72275E-4	3.33641E-4	9.0389E-4	8.50493E-4	7.67766E-4	8.42895E-4	8.06165E-4	7.61509E-4	8.18012E-4	7.93402E-4	8.7071E-4	7.30961E-4	8.66004E-4	8.01E-4	9.25749E-4	0.0014
3581.52	9.1E-9	1.9511E-6	7.25191E-5	5.19757E-5	1.76806E-4	1.8322E-4	1.99757E-4	1.29659E-4	1.79944E-4	1.95357E-4	2.09105E-4	2.81325E-4	8.4064E-4	7.70989E-4	6.96913E-4	7.60854E-4	7.02091E-4	6.7563E-4	7.66812E-4	7.06337E-4	8.33263E-4	6.98062E-4	7.67856E-4	7.02522E-4	8.4533E-4	0.00134
3579.59	5.265E-7	2.3887E-6	8.30052E-5	3.56115E-5	1.16718E-4	1.28615E-4	1.75112E-4	1.07076E-4	1.45222E-4	1.48848E-4	1.50129E-4	2.17442E-4	7.59921E-4	6.9472E-4	6.51281E-4	6.64745E-4	5.86638E-4	6.06501E-4	6.74301E-4	6.32157E-4	7.78338E-4	6.46959E-4	7.06314E-4	6.16779E-4	7.77545E-4	0.00127
3577.66	2.8336E-6	1.2472E-6	9.3731E-5	1.92606E-5	7.54414E-5	9.16488E-5	1.36156E-4	9.34937E-5	1.16536E-4	1.12638E-4	1.14955E-4	1.71015E-4	6.45138E-4	6.19714E-4	6.1672E-4	5.78269E-4	4.96526E-4	5.48221E-4	5.70242E-4	5.60893E-4	7.02852E-4	5.88211E-4	6.60287E-4	5.50014E-4	6.95851E-4	0.0012
3575.73	4.4465E-6	5.84E-8	9.4729E-5	9.3213E-6	5.40505E-5	7.34901E-5	1.06105E-4	8.85969E-5	9.68705E-5	9.31544E-5	1.02613E-4	1.43319E-4	5.43475E-4	5.38838E-4	5.85107E-4	5.07557E-4	4.55497E-4	5.00757E-4	4.98742E-4	5.01375E-4	6.13424E-4	5.32138E-4	6.01222E-4	5.24774E-4	6.23821E-4	0.00117
3573.8	2.3291E-6	5.354E-7	8.89083E-5	3.8844E-6	4.74665E-5	6.26697E-5	8.48059E-5	7.99688E-5	7.65648E-5	7.99336E-5	9.88765E-5	1.18351E-4	4.85447E-4	4.68105E-4	5.34407E-4	4.55124E-4	4.38E-4	4.72274E-4	4.51431E-4	4.56974E-4	5.23365E-4	4.92338E-4	5.23329E-4	5.16207E-4	5.81654E-4	0.00114
3571.87	2.006E-7	9.883E-7	8.44735E-5	1.593E-6	4.62158E-5	5.18622E-5	6.41141E-5	6.21908E-5	5.66404E-5	6.65766E-5	8.94577E-5	9.48238E-5	4.57721E-4	4.39899E-4	4.74749E-4	4.2566E-4	4.27191E-4	4.74578E-4	4.16965E-4	4.32542E-4	4.69699E-4	4.7573E-4	4.56733E-4	5.00337E-4	5.7342E-4	0.00111
3569.94	6.14E-8	1.16E-8	8.97553E-5	2.3904E-6	3.33744E-5	4.37021E-5	4.98945E-5	4.49084E-5	4.7692E-5	5.36942E-5	7.7021E-5	8.05048E-5	4.50068E-4	4.56527E-4	4.57878E-4	4.1016E-4	4.35233E-4	5.07136E-4	4.15979E-4	4.38061E-4	4.80114E-4	4.70607E-4	4.42404E-4	5.10062E-4	5.9971E-4	0.00113
3568.02	5.48E-8	2.68E-6	1.12065E-4	4.1307E-6	1.37208E-5	3.55476E-5	4.37285E-5	3.02446E-5	4.32051E-5	4.4151E-5	7.13426E-5	7.45892E-5	4.37702E-4	4.73724E-4	4.7157E-4	3.87254E-4	4.37842E-4	5.28892E-4	4.1813E-4	4.44624E-4	5.00257E-4	4.68517E-4	4.61935E-4	5.42988E-4	6.18528E-4	0.00115
3566.09	1.32E-8	2.7525E-6	1.43751E-4	1.1027E-6	6.9711E-6	2.37843E-5	3.90008E-5	1.76332E-5	2.91618E-5	4.02832E-5	7.00951E-5	7.15394E-5	3.8363E-4	4.50257E-4	4.28827E-4	3.55427E-4	3.91028E-4	4.78579E-4	3.56551E-4	3.97972E-4	4.36859E-4	4.64375E-4	4.45271E-4	5.159E-4	5.58995E-4	0.00107
3564.16	1.97E-8	1.056E-7	1.55488E-4	3.85E-7	9.9777E-6	1.63648E-5	3.48793E-5	1.33207E-5	1.72251E-5	4.05487E-5	6.26333E-5	6.65509E-5	3.28921E-4	4.02263E-4	3.47341E-4	3.38586E-4	3.38569E-4	3.95359E-4	2.82389E-4	3.33996E-4	3.42101E-4	4.44518E-4	4.11116E-4	4.44989E-4	4.7143E-4	9.64457E-4
3562.23	3.48E-8	2.499E-7	1.33111E-4	1.2414E-6	1.24756E-5	1.61641E-5	3.10005E-5	1.67894E-5	1.77695E-5	4.02822E-5	5.12319E-5	6.14536E-5	3.23636E-4	3.70321E-4	3.1043E-4	3.51235E-4	3.34968E-4	3.58381E-4	2.70863E-4	3.14951E-4	3.0038E-4	4.09359E-4	4.12151E-4	4.15469E-4	4.45214E-4	9.44795E-4
3560.3	2.01E-7	1.558E-7	1.06278E-4	1.1135E-6	9.0914E-6	1.76264E-5	2.33619E-5	2.01081E-5	2.59603E-5	3.61237E-5	4.60147E-5	5.97854E-5	3.42564E-4	3.63407E-4	3.07631E-4	3.75415E-4	3.51155E-4	3.59759E-4	2.99453E-4	3.24016E-4	2.93738E-4	3.7027E-4	4.15162E-4	4.08338E-4	4.6407E-4	9.67721E-4
3558.37	1.672E-7	1.8E-9	9.40721E-5	2.6785E-6	5.5335E-6	1.80674E-5	1.53991E-5	1.91246E-5	3.32111E-5	3.06868E-5	4.63154E-5	5.69891E-5	3.54896E-4	3.68053E-4	3.04864E-4	3.81421E-4	3.47465E-4	3.56198E-4	3.21186E-4	3.31555E-4	2.98084E-4	3.32275E-4	3.97033E-4	3.8247E-4	4.82393E-4	9.59784E-4
3556.44	1.67E-8	2.98E-7	9.05714E-5	5.2307E-6	3.5884E-6	1.81082E-5	1.26449E-5	1.73117E-5	3.58341E-5	2.78388E-5	4.3575E-5	4.69472E-5	3.65753E-4	3.62221E-4	3.1028E-4	3.57853E-4	3.27833E-4	3.41984E-4	3.37215E-4	3.38287E-4	3.16279E-4	3.029E-4	3.85913E-4	3.54367E-4	4.90881E-4	9.29245E-4
3554.51	2.4E-9	6.74E-7	8.7213E-5	5.1107E-6	1.2547E-6	1.52269E-5	1.38554E-5	1.40104E-5	3.33121E-5	2.61384E-5	3.73834E-5	3.49395E-5	3.68583E-4	3.33549E-4	3.30464E-4	3.20153E-4	2.97111E-4	3.29222E-4	3.66497E-4	3.40728E-4	3.34139E-4	2.92735E-4	3.86189E-4	3.47396E-4	4.87104E-4	9.03205E-4
3552.59	4.4E-9	2.173E-7	8.63838E-5	5.0989E-6	1.856E-7	8.3526E-6	1.26922E-5	7.2063E-6	2.19924E-5	2.17456E-5	3.33597E-5	2.94791E-5	3.37048E-4	2.98757E-4	3.3142E-4	2.93526E-4	2.49815E-4	2.97553E-4	3.83963E-4	3.23239E-4	3.22821E-4	3.00578E-4	3.69631E-4	3.46032E-4	4.57428E-4	8.62337E-4
3550.66	2.74E-8	3.34E-8	8.65267E-5	8.4114E-6	4.072E-7	2.5956E-6	6.9543E-6	2.8235E-6	8.8387E-6	1.55528E-5	3.04079E-5	3.02474E-5	2.86225E-4	2.8253E-4	2.87815E-4	2.81596E-4	2.08619E-4	2.44629E-4	3.54949E-4	2.86035E-4	2.90767E-4	3.13483E-4	3.27963E-4	3.2361E-4	4.13288E-4	7.92387E-4
3548.73	1.211E-7	1.42E-8	8.23724E-5	1.03426E-5	8.571E-7	1.1751E-6	3.1028E-6	3.9147E-6	4.9739E-6	1.22243E-5	2.51819E-5	3.09618E-5	2.59605E-4	2.90317E-4	2.40599E-4	2.65629E-4	2.07851E-4	2.22325E-4	3.06494E-4	2.5638E-4	2.76323E-4	3.18818E-4	2.96276E-4	2.93849E-4	3.92041E-4	7.51442E-4
3546.8	1.936E-7	3.44E-7	7.9855E-5	7.6136E-6	4.394E-7	2.1117E-6	2.5687E-6	8.4816E-6	8.4088E-6	1.28105E-5	1.88795E-5	2.86676E-5	2.52802E-4	3.05069E-4	2.26089E-4	2.42212E-4	2.34578E-4	2.4904E-4	2.73023E-4	2.52606E-4	2.81866E-4	3.08408E-4	2.916E-4	2.8082E-4	3.92647E-4	7.76396E-4
3544.87	9.14E-8	6.55E-7	8.38687E-5	7.7973E-6	5.035E-7	2.8025E-6	3.8725E-6	8.546E-6	1.22427E-5	1.40361E-5	1.51704E-5	2.67049E-5	2.39824E-4	3.09649E-4	2.34852E-4	2.32448E-4	2.39572E-4	2.87049E-4	2.5747E-4	2.67001E-4	2.81982E-4	2.83344E-4	2.87827E-4	2.83712E-4	3.8157E-4	8.15643E-4
3542.94	3.49E-8	1.168E-7	8.91622E-5	1.27036E-5	1.6291E-6	1.8284E-6	6.3994E-6	4.5781E-6	1.03113E-5	1.31945E-5	1.66234E-5	2.63554E-5	2.30855E-4	3.08303E-4	2.51373E-4	2.48292E-4	2.23166E-4	3.0296E-4	2.6509E-4	2.88E-4	2.7207E-4	2.57039E-4	2.75281E-4	2.92317E-4	3.58078E-4	8.39769E-4
3541.01	2.509E-7	4.35E-8	9.16905E-5	1.34084E-5	2.6926E-6	1.11E-6	8.4983E-6	2.6608E-6	6.7063E-6	1.24024E-5	2.19678E-5	2.6805E-5	2.38206E-4	3.07531E-4	2.62259E-4	2.70732E-4	2.24986E-4	2.95003E-4	2.93948E-4	3.09204E-4	2.6274E-4	2.44551E-4	2.71694E-4	2.93121E-4	3.46714E-4	8.76898E-4
3539.09	4.648E-7	2.385E-7	9.06568E-5	8.3647E-6	1.652E-6	1.099E-6	8.65E-6	2.8895E-6	5.0814E-6	1.2604E-5	2.46603E-5	3.04655E-5	2.49009E-4	2.96956E-4	2.55197E-4	2.6933E-4	2.50599E-4	2.75612E-4	3.23561E-4	3.2109E-4	2.58705E-4	2.47229E-4	2.83034E-4	2.88485E-4	3.61124E-4	9.03374E-4
3537.16	3.3E-9	2.807E-7	8.79997E-5	6.9516E-6	6.31E-8	1.0498E-6	7.0167E-6	3.158E-6	5.1022E-6	1.12688E-5	2.05499E-5	3.80843E-5	2.46201E-4	2.70146E-4	2.36125E-4	2.40972E-4	2.72171E-4	2.64391E-4	3.34657E-4	3.09026E-4	2.49226E-4	2.53127E-4	2.98254E-4	3.01589E-4	3.81767E-4	8.61641E-4
3535.23	4.259E-7	2.486E-7	9.28676E-5	1.17753E-5	3.94E-7	5.129E-7	4.8199E-6	2.1179E-6	5.9817E-6	9.1497E-6	1.34755E-5	4.39838E-5	2.277E-4	2.41605E-4	2.20957E-4	2.10046E-4	2.67649E-4	2.65932E-4	3.21834E-4	2.74464E-4	2.26746E-4	2.58357E-4	3.0369E-4	3.31013E-4	3.71174E-4	7.67062E-4
3533.3	4.199E-7	5.47E-8	1.07082E-4	1.83258E-5	3.873E-7	1.743E-7	4.197E-6	1.3722E-6	8.4208E-6	9.2002E-6	8.7925E-6	4.28023E-5	2.10545E-4	2.2581E-4	2.26141E-4	1.99446E-4	2.45847E-4	2.66398E-4	2.97915E-4	2.4318E-4	2.17752E-4	2.70555E-4	3.02249E-4	3.41946E-4	3.43994E-4	6.99519E-4
3531.37	1.892E-7	7.63E-8	1.14813E-4	1.8899E-5	1E-10	1.953E-7	5.0671E-6	1.6872E-6	1.17536E-5	1.11248E-5	7.9682E-6	3.71648E-5	2.07374E-4	2.20251E-4	2.53645E-4	2.12471E-4	2.22557E-4	2.60535E-4	2.7825E-4	2.31583E-4	2.39989E-4	2.84826E-4	2.98034E-4	3.23106E-4	3.38704E-4	7.07047E-4
3529.44	5.144E-7	2.693E-7	1.08274E-4	1.58004E-5	2.361E-7	1.493E-7	4.0156E-6	2.1676E-6	1.01259E-5	1.33204E-5	8.5265E-6	3.11237E-5	2.14529E-4	2.19022E-4	2.73845E-4	2.34529E-4	2.04466E-4	2.54354E-4	2.6349E-4	2.31851E-4	2.60627E-4	2.84836E-4	2.7828E-4	2.95192E-4	3.52783E-4	7.57019E-4
3527.51	1.4946E-6	1.676E-7	1.00919E-4	1.46576E-5	7.57E-8	2.84E-8	1.3239E-6	2.4877E-6	3.8488E-6	1.5506E-5	7.7523E-6	2.55544E-5	2.29803E-4	2.26039E-4	2.66693E-4	2.50282E-4	2.02055E-4	2.47398E-4	2.50154E-4	2.31143E-4	2.49639E-4	2.6986E-4	2.46416E-4	2.74228E-4	3.71467E-4	7.80113E-4
3525.59	1.3708E-6	1.79E-7	1.02829E-4	1.52797E-5	1.704E-7	3.601E-7	4.64E-7	4.4385E-6	1.3249E-6	1.70321E-5	6.4685E-6	2.22843E-5	2.54644E-4	2.39449E-4	2.55908E-4	2.52253E-4	2.25044E-4	2.3886E-4	2.44289E-4	2.31244E-4	2.34527E-4	2.55662E-4	2.32452E-4	2.72859E-4	3.89581E-4	7.71831E-4
3523.66	2.76E-7	2.604E-7	1.0993E-4	1.59434E-5	6.015E-7	2.1E-9	9.599E-7	8.1286E-6	3.3696E-6	1.70779E-5	5.4761E-6	2.22079E-5	2.74803E-4	2.4496E-4	2.56057E-4	2.38565E-4	2.61801E-4	2.32603E-4	2.491E-4	2.37956E-4	2.37001E-4	2.5144E-4	2.43973E-4	2.92527E-4	3.87725E-4	7.70346E-4
3521.73	1.1E-9	7.51E-8	1.10882E-4	1.76168E-5	3.543E-7	9.192E-7	1.7232E-6	8.2811E-6	9.0313E-6	1.61706E-5	4.5037E-6	2.39045E-5	2.76271E-4	2.44056E-4	2.59444E-4	2.17893E-4	2.81766E-4	2.28334E-4	2.57067E-4	2.44621E-4	2.37102E-4	2.54455E-4	2.52673E-4	3.15536E-4	3.6355E-4	7.8136E-4
3519.8	2.82E-8	7.8E-8	1.06109E-4	1.98488E-5	2.901E-7	1.4317E-6	1.6434E-6	5.0287E-6	1.09036E-5	1.44748E-5	4.0112E-6	2.8225E-5	2.69121E-4	2.46331E-4	2.67771E-4	2.03454E-4	2.74976E-4	2.31375E-4	2.63288E-4	2.44702E-4	2.25947E-4	2.5938E-4	2.46528E-4	3.3214E-4	3.56364E-4	8.09006E-4
3517.87	5.524E-7	1.2086E-6	1.08709E-4	1.99332E-5	5.847E-7	3.872E-7	1.5634E-6	3.8309E-6	7.252E-6	1.23648E-5	5.0638E-6	3.41001E-5	2.58036E-4	2.51157E-4	2.73033E-4	2.02176E-4	2.64126E-4	2.47882E-4	2.60331E-4	2.41684E-4	2.23715E-4	2.58485E-4	2.50243E-4	3.4359E-4	3.82949E-4	8.50426E-4
3515.94	1.3598E-6	3.4247E-6	1.19364E-4	1.7815E-5	5.802E-7	8.71E-8	3.0717E-6	5.7803E-6	3.8238E-6	1.24615E-5	8.9853E-6	3.42397E-5	2.43587E-4	2.68476E-4	2.57445E-4	2.13882E-4	2.67175E-4	2.69315E-4	2.44243E-4	2.47681E-4	2.42594E-4	2.48231E-4	2.80502E-4	3.41536E-4	4.16236E-4	8.76898E-4
3514.01	1.2176E-6	3.2993E-6	1.23643E-4	1.76548E-5	3.019E-7	4.55E-7	7.5769E-6	8.6655E-6	4.2231E-6	1.65678E-5	1.39025E-5	2.87809E-5	2.44528E-4	3.02506E-4	2.3227E-4	2.28368E-4	2.7791E-4	2.84913E-4	2.35029E-4	2.70244E-4	2.72866E-4	2.41065E-4	3.16599E-4	3.25092E-4	4.24259E-4	8.81442E-4
3512.08	6.975E-7	1.0654E-6	1.14647E-4	2.30678E-5	1.755E-7	9.053E-7	1.07021E-5	9.0155E-6	8.9225E-6	2.26499E-5	1.39031E-5	2.76495E-5	2.7248E-4	3.24294E-4	2.21026E-4	2.35112E-4	2.85905E-4	2.89267E-4	2.48843E-4	2.92491E-4	2.90861E-4	2.46679E-4	3.2561E-4	3.12299E-4	3.97707E-4	8.78596E-4
3510.16	4.808E-7	1.564E-7	1.03075E-4	3.17942E-5	4.54E-8	2.967E-7	6.7223E-6	8.0178E-6	1.09841E-5	2.5722E-5	9.3394E-6	3.58692E-5	3.06987E-4	3.08522E-4	2.29226E-4	2.43252E-4	2.85279E-4	2.82807E-4	2.60053E-4	2.89868E-4	2.78191E-4	2.59936E-4	3.07156E-4	3.05808E-4	3.57924E-4	8.65461E-4
3508.23	3.353E-7	1.496E-7	1.02839E-4	3.42794E-5	3.64E-8	3.75E-8	2.2609E-6	9.5496E-6	6.1437E-6	2.34193E-5	5.6342E-6	4.93822E-5	3.14705E-4	2.78095E-4	2.51307E-4	2.66698E-4	2.71603E-4	2.75057E-4	2.40913E-4	2.68329E-4	2.4792E-4	2.76435E-4	2.81395E-4	2.92621E-4	3.37657E-4	8.53314E-4
3506.3	5.91E-8	1.479E-7	1.12494E-4	2.47941E-5	1.76E-8	5.618E-7	1.8793E-6	1.70685E-5	3.5658E-6	1.95874E-5	4.398E-6	5.81223E-5	3.04357E-4	2.69578E-4	2.82946E-4	2.89983E-4	2.65666E-4	2.74844E-4	2.28952E-4	2.60846E-4	2.37387E-4	2.90593E-4	2.748E-4	2.89351E-4	3.49281E-4	8.75412E-4
3504.37	4.54E-8	3.63E-8	1.11056E-4	1.34871E-5	5.309E-7	8.309E-7	3.8584E-6	2.52416E-5	4.1921E-6	1.72036E-5	4.2313E-6	5.53806E-5	2.99703E-4	2.84217E-4	3.0313E-4	2.83121E-4	2.79823E-4	2.80243E-4	2.55137E-4	2.73015E-4	2.50518E-4	2.92061E-4	2.97395E-4	3.13616E-4	3.62883E-4	8.92525E-4
3502.44	2.294E-7	2.673E-7	9.14926E-5	8.8593E-6	9.34E-7	5.574E-7	4.3317E-6	1.91087E-5	4.2889E-6	1.5451E-5	4.1999E-6	4.52518E-5	2.86894E-4	3.05726E-4	2.86542E-4	2.58204E-4	2.84813E-4	2.86206E-4	2.93643E-4	2.70616E-4	2.56567E-4	2.86158E-4	3.18935E-4	3.36448E-4	3.53415E-4	8.48895E-4
3500.51	1.829E-7	1.192E-6	7.58972E-5	8.4841E-6	4.5E-9	1.035E-7	4.0149E-6	7.1679E-6	4.6144E-6	1.40676E-5	4.3636E-6	3.72219E-5	2.64702E-4	3.21107E-4	2.59291E-4	2.44609E-4	2.72862E-4	2.91678E-4	3.20198E-4	2.51675E-4	2.56398E-4	2.8873E-4	3.16424E-4	3.29233E-4	3.59102E-4	8.03133E-4
3498.58	9.4E-9	1.3882E-6	7.56216E-5	8.3929E-6	3.801E-7	8.6E-9	5.9075E-6	2.2452E-6	7.7563E-6	1.2537E-5	5.35E-6	3.29628E-5	2.5947E-4	3.17441E-4	2.51195E-4	2.42474E-4	2.72749E-4	2.89158E-4	3.25534E-4	2.476E-4	2.67257E-4	2.97222E-4	3.04867E-4	3.10494E-4	3.98647E-4	8.156E-4
3496.66	2.106E-7	8.505E-7	8.15554E-5	6.7158E-6	4E-9	1.495E-7	8.304E-6	1.8856E-6	1.25613E-5	1.05586E-5	8.9141E-6	2.90289E-5	2.67517E-4	3.04231E-4	2.54297E-4	2.49858E-4	2.90124E-4	2.81822E-4	3.10908E-4	2.57194E-4	2.77416E-4	3.00614E-4	2.96013E-4	3.08024E-4	4.27747E-4	8.66736E-4
3494.73	5.782E-7	2.263E-7	8.12234E-5	4.4111E-6	5.04E-8	8.765E-7	9.0843E-6	4.1016E-6	1.60101E-5	1.01517E-5	1.38047E-5	2.66829E-5	2.66537E-4	3.06116E-4	2.68069E-4	2.69652E-4	3.00496E-4	2.83417E-4	3.06792E-4	2.66352E-4	2.82399E-4	3.08608E-4	2.88806E-4	3.2706E-4	4.26687E-4	9.06773E-4
3492.8	3.66E-8	1.08E-8	7.37024E-5	3.8768E-6	1.15E-7	2.2126E-6	9.579E-6	8.0836E-6	1.79843E-5	1.35153E-5	1.40479E-5	2.96662E-5	2.69084E-4	3.24582E-4	2.96029E-4	2.91937E-4	2.86745E-4	2.89727E-4	3.25804E-4	2.83417E-4	3.0059E-4	3.26999E-4	2.90819E-4	3.55912E-4	4.22543E-4	9.0084E-4
3490.87	2.056E-7	4.29E-8	6.76287E-5	6.5171E-6	9.815E-7	2.1724E-6	9.794E-6	1.20243E-5	2.02396E-5	2.14578E-5	1.14593E-5	3.71783E-5	2.89667E-4	3.28605E-4	3.07628E-4	2.99804E-4	2.6267E-4	2.89658E-4	3.41989E-4	3.1651E-4	3.2144E-4	3.30974E-4	3.03231E-4	3.8033E-4	4.14695E-4	8.64184E-4
3488.94	3.6E-9	1.702E-7	6.81254E-5	1.15154E-5	1.2741E-6	1.3921E-6	8.0946E-6	1.50094E-5	2.00925E-5	3.11194E-5	1.17492E-5	4.60211E-5	2.96792E-4	3.05836E-4	2.81692E-4	2.87947E-4	2.46492E-4	2.76287E-4	3.32113E-4	3.39633E-4	3.09416E-4	3.08245E-4	3.02015E-4	3.84948E-4	3.78093E-4	8.26764E-4
3487.01	1.4157E-6	1.2143E-6	7.70952E-5	1.46172E-5	5.708E-7	9.866E-7	5.627E-6	1.38419E-5	1.3574E-5	3.41353E-5	1.65592E-5	5.62116E-5	2.68972E-4	2.93087E-4	2.54091E-4	2.73524E-4	2.44946E-4	2.51178E-4	3.00024E-4	3.1366E-4	2.78115E-4	2.79381E-4	2.77148E-4	3.61716E-4	3.36588E-4	7.97646E-4
3485.08	2.8391E-6	2.4003E-6	8.88962E-5	1.33318E-5	5.08E-8	1.295E-6	5.6141E-6	9.7937E-6	6.8763E-6	2.89877E-5	2.45874E-5	6.27055E-5	2.43615E-4	3.05303E-4	2.56201E-4	2.64057E-4	2.6584E-4	2.37828E-4	2.72282E-4	2.62805E-4	2.71417E-4	2.65393E-4	2.5747E-4	3.39231E-4	3.40578E-4	7.92006E-4
3483.15	1.5309E-6	4.2315E-6	8.98015E-5	1.03129E-5	1.7337E-6	2.559E-6	8.0889E-6	8.9453E-6	4.4563E-6	2.50845E-5	2.98929E-5	5.9327E-5	2.54543E-4	3.13307E-4	2.72215E-4	2.51819E-4	3.00939E-4	2.49753E-4	2.7072E-4	2.45128E-4	2.95774E-4	2.7321E-4	2.7072E-4	3.45818E-4	3.86128E-4	8.34214E-4
3481.23	1.183E-7	6.4141E-6	8.52027E-5	1.04426E-5	1.7204E-6	2.0748E-6	8.1605E-6	1.12529E-5	3.8503E-6	2.38402E-5	2.66593E-5	5.31613E-5	2.83571E-4	3.01412E-4	2.72764E-4	2.43185E-4	3.12909E-4	2.64614E-4	2.81315E-4	2.68255E-4	3.15658E-4	2.85039E-4	3.04745E-4	3.52579E-4	4.10005E-4	9.06118E-4
3479.3	5.07E-8	5.9227E-6	8.84426E-5	1.5016E-5	9.89E-8	1.43E-7	6.0462E-6	1.17176E-5	3.9106E-6	2.17634E-5	1.90246E-5	4.75903E-5	2.93994E-4	2.82399E-4	2.61459E-4	2.47143E-4	2.93659E-4	2.70243E-4	2.79723E-4	3.0221E-4	3.05136E-4	2.8985E-4	3.18877E-4	3.3493E-4	3.89136E-4	9.50697E-4
3477.37	1.91E-8	2.4718E-6	9.40357E-5	1.85495E-5	2.858E-7	8.7E-9	8.1736E-6	9.4747E-6	6.1649E-6	2.04899E-5	1.47736E-5	4.08575E-5	2.89041E-4	2.71248E-4	2.63378E-4	2.60199E-4	2.86015E-4	2.86941E-4	2.76159E-4	3.29128E-4	2.89753E-4	3.13798E-4	3.13379E-4	3.27669E-4	3.79459E-4	9.57422E-4
3475.44	6E-10	2.786E-7	9.71096E-5	1.42876E-5	7.419E-7	6.142E-7	1.53293E-5	8.0056E-6	1.14966E-5	2.15073E-5	1.5268E-5	3.89636E-5	2.97286E-4	2.75307E-4	2.78591E-4	2.76186E-4	3.10419E-4	3.1182E-4	2.88329E-4	3.46651E-4	2.89398E-4	3.52708E-4	3.22823E-4	3.42266E-4	4.06785E-4	9.5905E-4
3473.51	3.014E-7	3.52E-8	9.95236E-5	6.8194E-6	6.957E-7	3.0258E-6	1.83373E-5	7.7114E-6	1.63165E-5	2.47569E-5	1.72377E-5	4.03999E-5	3.241E-4	2.9301E-4	2.90635E-4	2.94615E-4	3.32253E-4	3.18114E-4	3.03612E-4	3.38506E-4	2.87515E-4	3.60173E-4	3.4011E-4	3.43933E-4	4.28638E-4	9.67532E-4
3471.58	7.63E-7	6.034E-7	9.41982E-5	3.829E-6	7.08E-7	3.3487E-6	1.43426E-5	6.1486E-6	1.48627E-5	2.80358E-5	1.69765E-5	3.48502E-5	3.34357E-4	3.13665E-4	2.96728E-4	3.13844E-4	3.21318E-4	3.00614E-4	3.03947E-4	2.99396E-4	2.79621E-4	3.35671E-4	3.36434E-4	3.29834E-4	4.12465E-4	9.70115E-4
3469.65	2.46E-8	1.8935E-6	8.14536E-5	4.9546E-6	1.0081E-6	3.709E-6	1.14169E-5	3.9171E-6	1.07532E-5	2.84194E-5	1.56221E-5	2.78424E-5	3.07545E-4	3.29032E-4	3.012E-4	3.29919E-4	3.13185E-4	2.79954E-4	3.00968E-4	2.72079E-4	2.86247E-4	3.19124E-4	3.29778E-4	3.42815E-4	3.94816E-4	9.62488E-4
3467.73	3.056E-7	2.7402E-6	7.68503E-5	7.7977E-6	7.72E-7	5.3291E-6	1.12509E-5	4.0244E-6	1.0381E-5	2.53954E-5	1.73181E-5	2.83922E-5	2.76125E-4	3.29619E-4	2.99508E-4	3.37158E-4	3.34007E-4	2.70176E-4	3.00469E-4	2.90205E-4	3.09541E-4	3.27892E-4	3.42594E-4	3.82526E-4	4.07392E-4	9.55276E-4
3465.8	2.3E-7	2.0155E-6	8.77714E-5	1.05067E-5	2.619E-7	3.8597E-6	1.10949E-5	6.9016E-6	1.3738E-5	1.91128E-5	2.30695E-5	3.23147E-5	2.62513E-4	3.03444E-4	2.80882E-4	3.24526E-4	3.43763E-4	2.66788E-4	2.88356E-4	3.21136E-4	3.20961E-4	3.51861E-4	3.50987E-4	3.89296E-4	4.27523E-4	9.48179E-4
3463.87	6.11E-8	8.164E-7	1.0168E-4	1.18653E-5	5.08E-8	2.0206E-6	9.859E-6	9.2267E-6	1.61805E-5	1.39373E-5	2.76741E-5	3.48662E-5	2.48931E-4	2.69985E-4	2.5453E-4	2.97779E-4	3.06726E-4	2.69917E-4	2.72084E-4	3.07931E-4	2.97839E-4	3.6846E-4	3.31328E-4	3.51183E-4	4.30715E-4	9.27735E-4
3461.94	6.49E-8	2.767E-7	1.0737E-4	1.11724E-5	3.57E-8	2.5869E-6	6.8809E-6	7.5371E-6	1.23976E-5	1.28397E-5	2.32729E-5	3.83424E-5	2.20416E-4	2.54854E-4	2.46473E-4	2.86867E-4	2.47311E-4	2.7668E-4	2.72601E-4	2.62814E-4	2.57756E-4	3.65594E-4	2.9637E-4	3.17452E-4	4.2191E-4	8.85558E-4
3460.01	7.36E-8	2.302E-7	1.13346E-4	9.5997E-6	2.253E-7	2.8421E-6	3.418E-6	4.4584E-6	5.0745E-6	1.284E-5	1.4422E-5	4.20007E-5	2.01901E-4	2.48155E-4	2.63294E-4	3.13004E-4	2.11191E-4	2.7697E-4	2.89811E-4	2.37411E-4	2.43481E-4	3.46777E-4	2.72869E-4	3.15494E-4	4.13429E-4	8.43219E-4
3458.08	3.6E-9	5.714E-7	1.22506E-4	7.59E-6	3.764E-7	2.1744E-6	1.6293E-6	3.5615E-6	1.1962E-6	1.18414E-5	1.25019E-5	4.27539E-5	2.09404E-4	2.37467E-4	2.86809E-4	3.48214E-4	2.16977E-4	2.79594E-4	2.9948E-4	2.47908E-4	2.67283E-4	3.22388E-4	2.7354E-4	3.37934E-4	4.01905E-4	8.36969E-4
3456.15	6.75E-8	1.3798E-6	1.26292E-4	5.7325E-6	4.372E-7	3.2034E-6	1.2002E-6	5.5249E-6	1.6518E-6	1.24869E-5	2.04147E-5	4.23421E-5	2.2316E-4	2.33852E-4	2.97325E-4	3.41479E-4	2.50711E-4	2.88224E-4	2.88777E-4	2.85352E-4	2.91538E-4	3.10631E-4	2.91306E-4	3.67996E-4	3.78544E-4	8.64786E-4
3454.22	2.92E-8	1.1005E-6	1.15517E-4	7.0677E-6	8.01E-7	5.1698E-6	1.846E-6	7.5682E-6	8.6341E-6	1.56395E-5	2.97579E-5	4.17667E-5	2.31055E-4	2.3838E-4	2.82433E-4	3.03053E-4	2.84306E-4	2.84083E-4	2.62504E-4	3.26094E-4	2.81446E-4	3.15589E-4	3.07862E-4	3.85389E-4	3.48738E-4	8.76312E-4
3452.3	3.549E-7	5.49E-8	8.89478E-5	1.37154E-5	5.671E-7	5.713E-6	3.4063E-6	4.6645E-6	1.75493E-5	1.77831E-5	2.6406E-5	4.0212E-5	2.34237E-4	2.38094E-4	2.48666E-4	2.75372E-4	2.87764E-4	2.69962E-4	2.29242E-4	3.2893E-4	2.56477E-4	3.21417E-4	3.04033E-4	3.66864E-4	3.23669E-4	8.42408E-4
3450.37	1.5713E-6	9E-10	6.77262E-5	1.9558E-5	7.37E-8	6.6163E-6	4.8373E-6	1.3835E-6	1.60182E-5	1.56392E-5	1.80386E-5	4.13505E-5	2.35595E-4	2.39177E-4	2.36996E-4	2.81866E-4	2.6641E-4	2.71999E-4	2.29354E-4	3.02052E-4	2.62551E-4	3.18486E-4	2.91585E-4	3.28907E-4	3.22439E-4	8.29116E-4
3448.44	8.994E-7	4.666E-7	7.44183E-5	1.88233E-5	4.78E-8	7.6467E-6	5.9989E-6	9.254E-7	1.2087E-5	1.07684E-5	1.72885E-5	4.56845E-5	2.42843E-4	2.55214E-4	2.62226E-4	3.18044E-4	2.59798E-4	2.85663E-4	2.82201E-4	2.88463E-4	3.08669E-4	3.11405E-4	2.94619E-4	3.10873E-4	3.48019E-4	8.84577E-4
3446.51	4E-10	1.3802E-6	1.09762E-4	1.78915E-5	8.904E-7	5.4951E-6	6.4554E-6	1.8518E-6	1.15987E-5	9.0703E-6	2.48372E-5	4.58175E-5	2.49588E-4	2.8233E-4	2.83151E-4	3.40948E-4	2.69182E-4	2.81126E-4	3.19427E-4	2.76545E-4	3.42953E-4	3.1683E-4	3.00264E-4	3.19573E-4	3.6739E-4	9.26194E-4
3444.58	6.088E-7	1.2969E-6	1.40597E-4	1.55509E-5	2.4532E-6	3.4912E-6	6.8811E-6	3.7643E-6	1.40069E-5	1.36271E-5	3.28473E-5	4.10971E-5	2.52749E-4	3.04387E-4	2.8489E-4	3.30858E-4	2.74628E-4	2.68067E-4	3.04902E-4	2.57787E-4	3.40542E-4	3.38255E-4	3.06388E-4	3.36999E-4	3.70453E-4	9.09867E-4
3442.65	1.4602E-6	7.868E-7	1.42216E-4	9.3306E-6	7.407E-7	3.6512E-6	7.2106E-6	5.7458E-6	1.64613E-5	2.03546E-5	2.92228E-5	3.74796E-5	2.62751E-4	3.08882E-4	2.83405E-4	3.17567E-4	2.82875E-4	2.74763E-4	2.9803E-4	2.5789E-4	3.34812E-4	3.37859E-4	3.35185E-4	3.35638E-4	3.70251E-4	9.08411E-4
3440.72	1.5485E-6	7.4E-9	1.34039E-4	6.044E-6	2.733E-7	3.0811E-6	5.1056E-6	5.485E-6	1.59813E-5	2.11082E-5	1.66524E-5	3.56724E-5	2.79068E-4	2.9495E-4	2.71834E-4	3.0733E-4	2.88929E-4	2.85219E-4	2.98894E-4	2.67538E-4	3.1838E-4	3.00358E-4	3.63871E-4	3.1661E-4	3.59636E-4	9.30686E-4
3438.8	5.363E-7	4.492E-7	1.25942E-4	6.0932E-6	1.0316E-6	1.8013E-6	3.8854E-6	4.7577E-6	1.56345E-5	1.7087E-5	8.7599E-6	3.76829E-5	2.91314E-4	2.72086E-4	2.54068E-4	2.94177E-4	2.74085E-4	2.76755E-4	2.80622E-4	2.67652E-4	2.76029E-4	2.70003E-4	3.57192E-4	3.14023E-4	3.4554E-4	9.30208E-4
3436.87	1.04E-8	3.076E-7	1.13449E-4	6.6472E-6	3.651E-7	1.3154E-6	5.3047E-6	4.6857E-6	1.47629E-5	1.39161E-5	7.0286E-6	4.38755E-5	2.88667E-4	2.54176E-4	2.36508E-4	2.83509E-4	2.49177E-4	2.6533E-4	2.61098E-4	2.68011E-4	2.37083E-4	2.60825E-4	3.25321E-4	3.2225E-4	3.40531E-4	9.07403E-4
3434.94	4.068E-7	1.8E-8	1.01233E-4	9.0664E-6	9.85E-8	3.924E-7	4.4527E-6	3.6105E-6	1.08955E-5	1.12927E-5	7.2525E-6	4.85025E-5	2.80285E-4	2.49414E-4	2.22507E-4	2.68261E-4	2.4194E-4	2.58847E-4	2.48716E-4	2.73278E-4	2.20087E-4	2.52472E-4	2.9578E-4	3.04112E-4	3.40756E-4	8.75165E-4
3433.01	4.201E-7	7.3E-9	9.53305E-5	1.45832E-5	8.3E-8	6.09E-8	1.363E-6	2.87E-6	9.0239E-6	7.0729E-6	8.7044E-6	5.32308E-5	2.89792E-4	2.61136E-4	2.3023E-4	2.54964E-4	2.6191E-4	2.49116E-4	2.50147E-4	2.66102E-4	2.24368E-4	2.58948E-4	2.90095E-4	2.79589E-4	3.58838E-4	8.27395E-4
3431.08	5.41E-8	1.519E-7	9.64352E-5	1.70239E-5	3E-10	4.81E-8	6.743E-7	3.1855E-6	9.7945E-6	4.0305E-6	1.18088E-5	5.61701E-5	3.07107E-4	2.78737E-4	2.60291E-4	2.64906E-4	2.84565E-4	2.41104E-4	2.77253E-4	2.42372E-4	2.47452E-4	2.90546E-4	3.00945E-4	2.8977E-4	4.1049E-4	7.89502E-4
3429.15	2.49E-8	4.357E-7	1.04125E-4	1.1951E-5	1.969E-7	6.45E-7	2.1532E-6	2.2494E-6	8.9291E-6	3.3536E-6	1.28536E-5	4.55558E-5	2.95824E-4	2.77462E-4	2.83727E-4	2.83474E-4	2.76636E-4	2.42259E-4	3.13178E-4	2.35692E-4	2.76611E-4	3.07062E-4	3.00231E-4	3.19978E-4	4.64447E-4	7.96484E-4
3427.22	4.9E-9	2.028E-7	1.10165E-4	8.5817E-6	1.951E-7	1.4676E-6	4.8823E-6	6.829E-7	6.2946E-6	3.2285E-6	9.5256E-6	3.17319E-5	2.53645E-4	2.50771E-4	2.7976E-4	2.78558E-4	2.38764E-4	2.52809E-4	3.29275E-4	2.58465E-4	2.89202E-4	2.90006E-4	2.83453E-4	3.34971E-4	4.55992E-4	8.20293E-4
3425.29	4.2E-9	2E-10	1.05845E-4	1.36756E-5	8E-10	1.673E-7	5.6436E-6	4.413E-7	4.0003E-6	3.3043E-6	5.8613E-6	2.88329E-5	2.19816E-4	2.14198E-4	2.56981E-4	2.54543E-4	2.06053E-4	2.6934E-4	3.14646E-4	2.73722E-4	2.76318E-4	2.79801E-4	2.68573E-4	3.30358E-4	3.95242E-4	8.33613E-4
3423.37	2.3E-8	1.074E-7	9.70868E-5	2.54223E-5	2.492E-7	1.384E-7	3.6656E-6	2.0107E-6	3.2357E-6	4.4413E-6	5.0968E-6	3.10275E-5	2.16748E-4	1.87862E-4	2.3644E-4	2.34029E-4	2.08603E-4	2.8095E-4	2.82299E-4	2.64642E-4	2.586E-4	2.89383E-4	2.65407E-4	3.06821E-4	3.56114E-4	8.46038E-4
3421.44	4.74E-8	6.676E-7	8.95749E-5	3.61623E-5	9.553E-7	4.14E-8	1.3928E-6	6.26E-6	4.0093E-6	5.3892E-6	7.0983E-6	2.88845E-5	2.27087E-4	1.84974E-4	2.2983E-4	2.21682E-4	2.34597E-4	2.70322E-4	2.58276E-4	2.56111E-4	2.55274E-4	2.88631E-4	2.66585E-4	2.68452E-4	3.52519E-4	8.29941E-4
3419.51	1.94E-8	2.0897E-6	9.22904E-5	4.37399E-5	1.1624E-6	1.563E-7	8.703E-7	7.8611E-6	3.7557E-6	4.2505E-6	1.05206E-5	2.75875E-5	2.36685E-4	2.0462E-4	2.2615E-4	2.1768E-4	2.44713E-4	2.46585E-4	2.53215E-4	2.54995E-4	2.66053E-4	2.78433E-4	2.60284E-4	2.43948E-4	3.51697E-4	7.77313E-4
3417.58	1.959E-7	2.6568E-6	1.14541E-4	4.09959E-5	4.296E-7	7.25E-7	3.3244E-6	5.7966E-6	2.5257E-6	3.7717E-6	1.69196E-5	3.43422E-5	2.59004E-4	2.30474E-4	2.24707E-4	2.39844E-4	2.34787E-4	2.50011E-4	2.60513E-4	2.56376E-4	2.92534E-4	2.80731E-4	2.46596E-4	2.52103E-4	3.55719E-4	7.58607E-4
3415.65	2.34E-7	1.4249E-6	1.37614E-4	2.85437E-5	2.84E-8	1.5977E-6	8.9233E-6	5.6918E-6	3.489E-6	8.8715E-6	2.75269E-5	4.45459E-5	2.87525E-4	2.45455E-4	2.42394E-4	2.89195E-4	2.29512E-4	2.865E-4	2.65171E-4	2.59276E-4	3.26902E-4	2.91508E-4	2.35246E-4	2.7862E-4	3.82188E-4	8.13078E-4
3413.72	1.233E-7	3.488E-7	1.37023E-4	2.06379E-5	1.66E-8	1.893E-6	7.0907E-6	6.4331E-6	7.6982E-6	2.2116E-5	3.06849E-5	4.97448E-5	2.9063E-4	2.50704E-4	2.60087E-4	3.13979E-4	2.33407E-4	3.07298E-4	2.65687E-4	2.55631E-4	3.40097E-4	3.01929E-4	2.40127E-4	3.10183E-4	4.09728E-4	8.92856E-4
3411.79	1.37E-8	3.93E-8	1.24884E-4	2.21672E-5	7.9E-8	5.665E-7	1.0095E-6	4.3192E-6	1.34435E-5	2.96107E-5	2.13263E-5	4.87204E-5	2.63499E-4	2.41728E-4	2.43297E-4	2.84428E-4	2.36851E-4	2.75166E-4	2.78323E-4	2.46428E-4	3.11979E-4	3.00265E-4	2.6202E-4	3.41065E-4	4.17125E-4	9.25125E-4
3409.87	1.25E-8	9.14E-8	1.1761E-4	3.00797E-5	3.56E-8	9.25E-8	6.76E-8	1.9945E-6	1.63453E-5	2.06967E-5	1.34214E-5	4.10529E-5	2.30389E-4	2.11953E-4	2.05186E-4	2.5241E-4	2.44615E-4	2.18875E-4	2.90721E-4	2.39839E-4	2.63796E-4	2.73827E-4	2.75864E-4	3.52363E-4	4.16354E-4	9.05637E-4
3407.94	4.23E-8	4.938E-7	1.10723E-4	3.43822E-5	6.7E-8	1.2998E-6	3.886E-7	2.0001E-6	1.38387E-5	1.0114E-5	1.12384E-5	2.87641E-5	2.13791E-4	1.90531E-4	1.83431E-4	2.51761E-4	2.59469E-4	1.87753E-4	2.75686E-4	2.45855E-4	2.41095E-4	2.43102E-4	2.72655E-4	3.33494E-4	4.03879E-4	8.9278E-4
3406.01	2.75E-8	7.245E-7	9.96738E-5	3.1131E-5	9.523E-7	2.4351E-6	2.9E-7	2.7636E-6	1.02955E-5	6.8865E-6	9.7297E-6	1.98957E-5	2.18939E-4	2.03224E-4	1.91592E-4	2.56084E-4	2.6005E-4	1.93873E-4	2.48737E-4	2.6893E-4	2.45575E-4	2.32946E-4	2.74497E-4	2.9266E-4	3.72408E-4	9.05618E-4
3404.08	7.81E-8	8.664E-7	9.14158E-5	2.78056E-5	3.7488E-6	2.8955E-6	2.6E-9	1.5162E-6	6.9278E-6	7.6259E-6	7.4671E-6	1.82583E-5	2.32933E-4	2.31621E-4	2.07636E-4	2.51511E-4	2.47105E-4	2.16398E-4	2.35718E-4	2.73692E-4	2.37957E-4	2.37888E-4	2.82668E-4	2.5259E-4	3.3527E-4	9.22105E-4
3402.15	2E-10	3.588E-7	8.93672E-5	2.36815E-5	5.1198E-6	2.654E-6	3.213E-7	3.64E-7	3.5141E-6	7.8535E-6	8.4525E-6	2.06978E-5	2.40835E-4	2.41069E-4	2.16439E-4	2.55928E-4	2.48044E-4	2.37689E-4	2.41427E-4	2.3316E-4	2.26281E-4	2.51269E-4	2.86562E-4	2.4484E-4	3.12351E-4	9.49972E-4
3400.22	1.0514E-6	6.697E-7	9.30802E-5	1.64235E-5	3.005E-6	1.5515E-6	8.548E-7	1.929E-7	3.2475E-6	6.3288E-6	1.42906E-5	2.23308E-5	2.40034E-4	2.29369E-4	2.37063E-4	2.63935E-4	2.59309E-4	2.50954E-4	2.57506E-4	1.93585E-4	2.46884E-4	2.66989E-4	2.89949E-4	2.77349E-4	3.18957E-4	9.66222E-4
3398.29	1.656E-6	4.6853E-6	9.94852E-5	1.21525E-5	1.0374E-6	2.26E-7	1.4788E-6	5.303E-7	5.2261E-6	5.8302E-6	1.96998E-5	2.23777E-5	2.40764E-4	2.248E-4	2.60792E-4	2.54558E-4	2.5412E-4	2.49304E-4	2.70077E-4	1.96748E-4	2.74952E-4	2.645E-4	2.89371E-4	3.15715E-4	3.34656E-4	8.96142E-4
3396.36	6.09E-8	5.1075E-6	9.55342E-5	1.64881E-5	1.2089E-6	2.182E-7	8.951E-7	1.6739E-6	2.9492E-6	7.518E-6	1.89529E-5	2.13859E-5	2.39E-4	2.37063E-4	2.42535E-4	2.25665E-4	2.30599E-4	2.40865E-4	2.7262E-4	2.18809E-4	2.66996E-4	2.48739E-4	2.79093E-4	3.19247E-4	3.3709E-4	7.90139E-4
3394.44	4.46E-7	2.7403E-6	8.93228E-5	2.08461E-5	2.4911E-6	1.4303E-6	6.522E-7	4.4735E-6	4.309E-7	9.8295E-6	1.5332E-5	2.27356E-5	2.23974E-4	2.49241E-4	2.0593E-4	2.11889E-4	2.22309E-4	2.39844E-4	2.69128E-4	2.19798E-4	2.507E-4	2.37115E-4	2.66716E-4	2.8943E-4	3.40873E-4	7.52266E-4
3392.51	4.596E-7	9.102E-7	9.58394E-5	1.73896E-5	2.8826E-6	2.9193E-6	8.568E-7	4.9328E-6	2.429E-7	1.01286E-5	1.20355E-5	2.64108E-5	2.01111E-4	2.48791E-4	2.05233E-4	2.38221E-4	2.37885E-4	2.39633E-4	2.60438E-4	2.01912E-4	2.55026E-4	2.28058E-4	2.61019E-4	2.623E-4	3.61119E-4	7.85605E-4
3390.58	5E-10	3.696E-7	1.09347E-4	1.25927E-5	1.6076E-6	1.9548E-6	8.349E-7	3.3688E-6	1.7873E-6	1.08188E-5	1.2054E-5	2.9559E-5	1.99876E-4	2.51424E-4	2.429E-4	2.78558E-4	2.63014E-4	2.38156E-4	2.51201E-4	1.98208E-4	2.59104E-4	2.22952E-4	2.67095E-4	2.68691E-4	3.73688E-4	8.22059E-4
3388.65	6.915E-7	2.899E-7	1.14745E-4	1.14251E-5	9.637E-7	6.213E-7	8.56E-7	3.4163E-6	5.2143E-6	1.30681E-5	1.57624E-5	2.82088E-5	2.2385E-4	2.566E-4	2.74176E-4	2.7877E-4	2.76495E-4	2.35719E-4	2.39088E-4	2.18618E-4	2.4681E-4	2.28578E-4	2.73203E-4	2.96666E-4	3.5498E-4	8.32729E-4
3386.72	1.4757E-6	3.4E-9	1.05652E-4	1.44452E-5	1.6668E-6	5.839E-7	6.644E-7	3.36E-6	6.6577E-6	1.16918E-5	1.70573E-5	1.9421E-5	2.42044E-4	2.42903E-4	2.72418E-4	2.42365E-4	2.57672E-4	2.25357E-4	2.31609E-4	2.41799E-4	2.24972E-4	2.33775E-4	2.53978E-4	3.02175E-4	3.1923E-4	8.29733E-4
3384.79	2.2804E-6	8.273E-7	8.91832E-5	2.08461E-5	3.2685E-6	1.7395E-6	4.69E-8	2.1963E-6	7.8932E-6	6.3855E-6	1.26061E-5	1.10766E-5	2.40502E-4	2.12266E-4	2.61606E-4	2.17173E-4	2.1966E-4	2.16894E-4	2.51874E-4	2.44348E-4	2.01794E-4	2.29611E-4	2.19308E-4	2.83158E-4	3.03655E-4	8.42645E-4
3382.86	3.6823E-6	1.4883E-6	8.4585E-5	2.41893E-5	3.6396E-6	2.2181E-6	4E-10	1.83E-6	1.17489E-5	3.1776E-6	8.943E-6	1.07918E-5	2.33718E-4	1.97452E-4	2.65648E-4	2.31621E-4	1.99027E-4	2.28937E-4	2.85138E-4	2.30432E-4	1.89175E-4	2.27386E-4	2.09541E-4	2.7736E-4	3.22803E-4	8.87506E-4
3380.94	3.1192E-6	1.0579E-6	9.82908E-5	2.0695E-5	1.9208E-6	5.611E-7	3.058E-7	2.1795E-6	1.20976E-5	2.6036E-6	9.7331E-6	1.74407E-5	2.34995E-4	2.18023E-4	2.64996E-4	2.70795E-4	2.05066E-4	2.52529E-4	2.90529E-4	2.21922E-4	1.98006E-4	2.31253E-4	2.35731E-4	2.90468E-4	3.43752E-4	9.28477E-4
3379.01	5.784E-7	4.342E-7	1.15269E-4	1.99294E-5	1.1727E-6	3.7E-9	5.272E-7	1.3287E-6	7.0927E-6	2.5774E-6	1.17783E-5	2.32042E-5	2.48104E-4	2.50429E-4	2.27391E-4	2.81516E-4	2.17774E-4	2.47089E-4	2.6461E-4	2.243E-4	2.19607E-4	2.24549E-4	2.64823E-4	2.99867E-4	3.42301E-4	9.09928E-4
3377.08	1.181E-7	3.197E-7	1.22504E-4	2.6991E-5	3.8874E-6	0	1.062E-7	7E-9	3.9882E-6	1.7505E-6	1.05955E-5	1.95555E-5	2.64015E-4	2.55154E-4	1.83375E-4	2.48864E-4	2.20522E-4	2.0972E-4	2.23756E-4	2.24563E-4	2.31303E-4	1.99761E-4	2.64931E-4	3.07733E-4	3.41727E-4	8.30912E-4
3375.15	4.751E-7	3.253E-7	1.23616E-4	3.13535E-5	9.5425E-6	8.23E-8	3.288E-7	5.25E-7	4.033E-6	1.1097E-6	9.0506E-6	1.20976E-5	2.68559E-4	2.36712E-4	1.79871E-4	2.17239E-4	2.1048E-4	1.93795E-4	1.97742E-4	2.22434E-4	2.34175E-4	1.79671E-4	2.53982E-4	3.23583E-4	3.57288E-4	7.67883E-4
3373.22	2.227E-7	5.03E-8	1.24268E-4	2.81712E-5	9.2039E-6	3.42E-8	1.6321E-6	1.32E-7	3.7535E-6	1.4487E-6	9.6099E-6	1.00307E-5	2.55197E-4	2.22163E-4	2.02481E-4	2.07387E-4	1.94934E-4	2.10721E-4	2.10601E-4	2.2091E-4	2.3642E-4	1.79591E-4	2.48273E-4	3.22166E-4	3.68269E-4	7.67108E-4
3371.29	6.3E-8	4.8E-9	1.24414E-4	2.69823E-5	5.7696E-6	1.481E-7	1.7563E-6	2.979E-7	2.1046E-6	3.107E-6	9.1116E-6	1.37685E-5	2.39539E-4	2.14551E-4	2.14544E-4	2.04234E-4	1.94033E-4	2.19256E-4	2.42565E-4	2.13902E-4	2.33009E-4	1.91655E-4	2.35601E-4	2.87269E-4	3.52063E-4	7.86732E-4
3369.36	5.6E-9	1.388E-7	1.22345E-4	2.70928E-5	5.195E-6	8.44E-7	3.403E-7	9.878E-7	1.7044E-6	7.2322E-6	6.4331E-6	1.97601E-5	2.45022E-4	2.08441E-4	2.18052E-4	1.96604E-4	2.07557E-4	2.12306E-4	2.60735E-4	2.05538E-4	2.30134E-4	2.06634E-4	2.23235E-4	2.46171E-4	3.20625E-4	7.79758E-4
3367.44	4.26E-8	7.8E-7	1.19306E-4	2.51941E-5	6.8001E-6	1.8616E-6	5.377E-7	4.626E-7	1.7295E-6	9.7643E-6	3.6647E-6	2.17021E-5	2.54517E-4	2.01514E-4	2.14696E-4	1.86133E-4	2.00568E-4	2.06224E-4	2.59641E-4	1.9247E-4	2.17381E-4	2.13169E-4	2.15087E-4	2.16463E-4	2.98225E-4	7.38633E-4
3365.51	3.552E-7	2.1653E-6	1.18152E-4	2.5555E-5	7.3145E-6	3.853E-6	5.8465E-6	0	6.706E-7	5.0625E-6	1.1963E-6	1.63477E-5	2.32682E-4	2.0093E-4	1.97235E-4	1.83216E-4	1.69288E-4	1.89867E-4	2.4396E-4	1.68442E-4	1.81227E-4	2.02771E-4	1.98281E-4	1.88376E-4	2.96167E-4	6.83619E-4
3363.58	4.145E-7	2.2385E-6	1.15963E-4	2.92832E-5	5.8307E-6	5.9137E-6	1.25297E-5	1.686E-7	2.9E-7	1.3004E-6	8.08E-8	1.10223E-5	1.95572E-4	2.15515E-4	1.8949E-4	1.97113E-4	1.52555E-4	1.72151E-4	2.21264E-4	1.54608E-4	1.57202E-4	1.87494E-4	1.88255E-4	1.75146E-4	3.13295E-4	6.50782E-4
3361.65	3.87E-7	7.437E-7	1.07995E-4	3.70442E-5	5.8303E-6	5.9502E-6	1.21718E-5	2.343E-7	1.257E-6	8.858E-7	6.5E-9	9.9149E-6	1.69877E-4	2.17755E-4	2.02476E-4	2.14495E-4	1.58918E-4	1.69451E-4	2.03917E-4	1.67128E-4	1.66551E-4	1.80914E-4	1.93644E-4	1.97108E-4	3.32748E-4	6.43663E-4
3359.72	7.365E-7	2.797E-7	1.01084E-4	4.53606E-5	9.1236E-6	4.9917E-6	7.6926E-6	5.026E-7	3.0917E-6	1.455E-6	2.148E-7	8.7872E-6	1.57788E-4	1.84802E-4	2.06171E-4	2.18049E-4	1.67938E-4	1.69063E-4	2.01199E-4	1.88425E-4	1.83805E-4	1.78698E-4	1.86616E-4	2.25081E-4	3.38803E-4	6.42375E-4
3357.79	6.74E-7	3.779E-7	1.02093E-4	4.00166E-5	1.32981E-5	3.7115E-6	3.3191E-6	1.1872E-6	2.7784E-6	1.5806E-6	1.1283E-6	5.9371E-6	1.63223E-4	1.54027E-4	1.89094E-4	2.05735E-4	1.72235E-4	1.72635E-4	2.04838E-4	1.96783E-4	1.90775E-4	1.77196E-4	1.67177E-4	2.31418E-4	3.33473E-4	6.54243E-4
3355.86	1.854E-7	6.95E-8	1.05291E-4	2.87066E-5	1.22222E-5	3.3452E-6	5.716E-7	1.11E-6	1.0834E-6	1.7396E-6	3.0045E-6	5.2645E-6	1.79404E-4	1.54576E-4	1.76615E-4	1.82419E-4	1.78059E-4	1.89588E-4	2.0058E-4	2.03133E-4	1.97569E-4	1.82234E-4	1.67002E-4	2.48029E-4	3.26497E-4	6.73411E-4
3353.93	3.68E-8	4.162E-7	1.09518E-4	2.61619E-5	6.1214E-6	3.7625E-6	3E-9	3.109E-7	9.88E-8	3.5067E-6	5.3884E-6	8.6704E-6	1.89818E-4	1.71216E-4	1.81525E-4	1.707E-4	1.88831E-4	2.04499E-4	1.99934E-4	2.19769E-4	2.15674E-4	1.94416E-4	1.84704E-4	2.83882E-4	3.26664E-4	6.75485E-4
3352.01	2.6E-8	1.794E-6	1.20225E-4	2.95072E-5	2.762E-6	3.2545E-6	8.63E-8	1.462E-7	1.86E-8	6.3403E-6	5.6232E-6	1.51388E-5	1.96375E-4	1.79965E-4	1.91848E-4	1.84497E-4	2.00939E-4	2.13429E-4	2.10299E-4	2.31912E-4	2.447E-4	2.07291E-4	1.97596E-4	2.96148E-4	3.38293E-4	6.84355E-4
3350.08	4.99E-8	1.3836E-6	1.2915E-4	3.57983E-5	4.209E-6	3.2007E-6	4E-10	1.1848E-6	2.73E-8	5.023E-6	2.1008E-6	1.85296E-5	1.9225E-4	1.76734E-4	1.8695E-4	2.02311E-4	2.03193E-4	2.15243E-4	2.09699E-4	2.26916E-4	2.4889E-4	2.02038E-4	2.02434E-4	2.67604E-4	3.48234E-4	7.07163E-4
3348.15	2.137E-7	1.047E-7	1.33503E-4	4.2283E-5	9.3871E-6	4.6085E-6	2.647E-7	4.1984E-6	1.6E-9	9.521E-7	5.15E-8	1.40768E-5	1.69675E-4	1.70869E-4	1.71786E-4	1.92461E-4	1.86378E-4	1.91772E-4	1.88292E-4	2.13716E-4	2.04761E-4	1.72772E-4	2.02956E-4	2.36867E-4	3.36462E-4	7.08041E-4
3346.22	5.187E-7	1.147E-7	1.48584E-4	4.27001E-5	1.29674E-5	6.3336E-6	1.5184E-6	5.0841E-6	5.4E-9	1.67E-8	7.14E-8	8.2274E-6	1.50376E-4	1.6778E-4	1.66576E-4	1.55437E-4	1.55966E-4	1.55867E-4	1.67034E-4	2.0141E-4	1.59448E-4	1.52472E-4	1.95387E-4	2.32768E-4	3.13292E-4	6.95165E-4
3344.29	7.689E-7	5.06E-8	1.65383E-4	4.30523E-5	1.23704E-5	7.1447E-6	2.8969E-6	3.4381E-6	4.86E-8	8.54E-8	1.027E-7	6.4376E-6	1.43331E-4	1.59007E-4	1.67329E-4	1.30572E-4	1.39502E-4	1.3919E-4	1.66842E-4	1.95E-4	1.46176E-4	1.64188E-4	1.84052E-4	2.4118E-4	3.04054E-4	6.89471E-4
3342.36	6.365E-7	2.121E-7	1.54123E-4	4.9573E-5	1.10901E-5	4.2738E-6	1.7635E-6	2.0723E-6	5.47E-8	3.7E-8	2.063E-7	6.4969E-6	1.42333E-4	1.54194E-4	1.67297E-4	1.47256E-4	1.59571E-4	1.42459E-4	1.82416E-4	1.98229E-4	1.54751E-4	1.88254E-4	1.80769E-4	2.41036E-4	3.06349E-4	6.91304E-4
3340.43	1.028E-7	1.1662E-6	1.23671E-4	5.73364E-5	1.31414E-5	1.3175E-6	8.184E-7	1.5874E-6	1.139E-7	2.466E-7	2.423E-7	5.4386E-6	1.50169E-4	1.70061E-4	1.66857E-4	1.92067E-4	1.94359E-4	1.4483E-4	1.8872E-4	1.9524E-4	1.67302E-4	1.87739E-4	1.80607E-4	2.27976E-4	2.94044E-4	7.09419E-4
3338.51	1.8E-9	1.3658E-6	1.0374E-4	6.38019E-5	1.88022E-5	1.9945E-6	2.0239E-6	2.0832E-6	6.293E-7	1.75E-8	1.38E-7	4.2505E-6	1.64529E-4	1.80439E-4	1.59197E-4	2.21244E-4	2.01607E-4	1.45509E-4	1.81681E-4	1.72029E-4	1.71044E-4	1.61469E-4	1.73209E-4	2.10983E-4	2.67662E-4	7.31783E-4
3336.58	2.255E-7	8.654E-7	9.93395E-5	7.11641E-5	2.15852E-5	7.45E-6	5.4925E-6	2.7544E-6	1.585E-6	1.129E-7	1.34E-8	3.8606E-6	1.75916E-4	1.68482E-4	1.52594E-4	2.18099E-4	1.87345E-4	1.53295E-4	1.75215E-4	1.45686E-4	1.73755E-4	1.35034E-4	1.66123E-4	2.06249E-4	2.64085E-4	7.20847E-4
3334.65	1.4523E-6	5.531E-7	1.00186E-4	7.54201E-5	1.83501E-5	1.44669E-5	8.3531E-6	3.0744E-6	1.8867E-6	3.55E-8	2.201E-7	3.6564E-6	1.81094E-4	1.60713E-4	1.58598E-4	2.04438E-4	1.72766E-4	1.59619E-4	1.71021E-4	1.35888E-4	1.8727E-4	1.28818E-4	1.68895E-4	2.12974E-4	3.02688E-4	6.86531E-4
3332.72	2.5362E-6	2.795E-7	1.02301E-4	7.31992E-5	1.4933E-5	1.53814E-5	9.0351E-6	3.9263E-6	1.7E-6	1.343E-7	1.4486E-6	3.1985E-6	1.74988E-4	1.574E-4	1.65434E-4	1.96516E-4	1.61113E-4	1.59458E-4	1.67794E-4	1.43342E-4	1.97305E-4	1.40634E-4	1.83042E-4	2.218E-4	3.50617E-4	6.76642E-4
3330.79	1.5728E-6	1.62E-8	1.08905E-4	7.10882E-5	1.43568E-5	1.09669E-5	8.6029E-6	4.9876E-6	2.0263E-6	4.117E-7	2.0105E-6	1.829E-6	1.53757E-4	1.44631E-4	1.62495E-4	1.87992E-4	1.54432E-4	1.53742E-4	1.63995E-4	1.49798E-4	1.9626E-4	1.44422E-4	2.02531E-4	2.27403E-4	3.48156E-4	6.86795E-4
3328.86	2.097E-7	1.41E-8	1.14812E-4	7.30738E-5	1.62251E-5	7.984E-6	7.9324E-6	5.3832E-6	2.1775E-6	7.7E-9	1.3189E-6	7.4E-7	1.33642E-4	1.35404E-4	1.59721E-4	1.68442E-4	1.51667E-4	1.46463E-4	1.55882E-4	1.45399E-4	1.89149E-4	1.3955E-4	2.14668E-4	2.16807E-4	3.03481E-4	6.83577E-4
3326.93	4.56E-8	2.92E-8	1.11285E-4	7.21356E-5	2.05542E-5	6.8801E-6	6.8273E-6	4.5452E-6	6.329E-7	1.3175E-6	1.251E-6	8.928E-7	1.27579E-4	1.42261E-4	1.66817E-4	1.48497E-4	1.482E-4	1.49799E-4	1.52838E-4	1.4409E-4	1.75486E-4	1.48934E-4	2.1052E-4	1.99101E-4	2.78668E-4	6.7041E-4
3325	5.757E-7	3.956E-7	1.09535E-4	6.43931E-5	2.56414E-5	5.5731E-6	5.6691E-6	2.5429E-6	5.54E-8	4.0627E-6	1.6669E-6	1.542E-6	1.27177E-4	1.53904E-4	1.80259E-4	1.42849E-4	1.44674E-4	1.60269E-4	1.65731E-4	1.47876E-4	1.71811E-4	1.73674E-4	1.93398E-4	1.94749E-4	2.84749E-4	6.62012E-4
3323.08	1.3868E-6	3.79E-7	1.24064E-4	5.55917E-5	2.70606E-5	5.368E-6	6.1986E-6	1.4201E-6	1.437E-7	3.3785E-6	1.0234E-6	1.7876E-6	1.29692E-4	1.52861E-4	1.88097E-4	1.44268E-4	1.45985E-4	1.63406E-4	1.8537E-4	1.45559E-4	1.8088E-4	1.99692E-4	1.70153E-4	1.92007E-4	2.94972E-4	6.56917E-4
3321.15	9.831E-7	2.14E-8	1.44789E-4	5.02818E-5	2.36253E-5	6.461E-6	1.0177E-5	2.2432E-6	1.769E-7	1.3488E-6	1.43E-8	2.2072E-6	1.42203E-4	1.45232E-4	1.83771E-4	1.42101E-4	1.54501E-4	1.66109E-4	1.90139E-4	1.40191E-4	1.82181E-4	2.08517E-4	1.49686E-4	1.77366E-4	3.05981E-4	6.5242E-4
3319.22	1.747E-7	6.64E-8	1.47876E-4	5.39471E-5	2.04193E-5	7.0347E-6	1.66101E-5	4.4681E-6	1.4033E-6	8.557E-7	6.729E-7	2.539E-6	1.56534E-4	1.46686E-4	1.69063E-4	1.42591E-4	1.66914E-4	1.77015E-4	1.70142E-4	1.42267E-4	1.7341E-4	1.85759E-4	1.46951E-4	1.61868E-4	3.16113E-4	6.42351E-4
3317.29	5.1E-9	9.07E-8	1.26413E-4	6.6608E-5	2.03376E-5	7.5627E-6	1.96767E-5	4.9943E-6	2.6502E-6	1.8575E-6	1.507E-6	2.6243E-6	1.55455E-4	1.49951E-4	1.46276E-4	1.47608E-4	1.71673E-4	1.85793E-4	1.40829E-4	1.50979E-4	1.60915E-4	1.47575E-4	1.50236E-4	1.62116E-4	3.07175E-4	6.22443E-4
3315.36	6.66E-8	2.16E-8	1.01793E-4	7.19857E-5	2.0938E-5	7.8048E-6	1.45103E-5	4.0912E-6	3.8878E-6	3.0694E-6	1.7626E-6	2.7207E-6	1.38205E-4	1.41466E-4	1.26257E-4	1.43267E-4	1.68568E-4	1.82375E-4	1.20422E-4	1.55707E-4	1.54673E-4	1.30961E-4	1.35132E-4	1.86167E-4	2.85893E-4	6.16757E-4
3313.43	4.997E-7	9.4E-9	9.53872E-5	6.57876E-5	2.15144E-5	6.3488E-6	6.6919E-6	5.3688E-6	4.557E-6	2.6147E-6	2.9055E-6	2.9109E-6	1.18655E-4	1.35808E-4	1.169E-4	1.26921E-4	1.70557E-4	1.6405E-4	1.09464E-4	1.50608E-4	1.57273E-4	1.51186E-4	1.24616E-4	2.09471E-4	2.70786E-4	6.36793E-4
3311.5	6.241E-7	1.47E-8	1.03576E-4	6.29288E-5	2.333E-5	5.6364E-6	4.0604E-6	9.2697E-6	3.4018E-6	1.6655E-6	4.78E-6	4.1679E-6	1.09286E-4	1.45594E-4	1.12984E-4	1.15193E-4	1.72394E-4	1.45531E-4	1.06422E-4	1.40876E-4	1.52858E-4	1.84549E-4	1.40748E-4	2.03102E-4	2.63445E-4	6.6064E-4
3309.58	8.03E-8	5.4E-9	1.09695E-4	6.50623E-5	2.42651E-5	8.1654E-6	5.7317E-6	1.14898E-5	2.2985E-6	8.175E-7	4.8039E-6	5.5506E-6	1.13078E-4	1.47531E-4	1.10452E-4	1.15533E-4	1.64358E-4	1.45965E-4	1.08279E-4	1.37184E-4	1.43216E-4	1.88975E-4	1.60698E-4	1.91871E-4	2.63973E-4	6.74967E-4
3307.65	1.529E-7	1.075E-7	1.05751E-4	6.39538E-5	2.39151E-5	1.38792E-5	8.1323E-6	1.09225E-5	3.7462E-6	3.262E-7	3.9014E-6	4.401E-6	1.16476E-4	1.26551E-4	1.07046E-4	1.18423E-4	1.479E-4	1.56605E-4	1.0461E-4	1.4412E-4	1.35004E-4	1.63037E-4	1.65791E-4	1.93502E-4	2.73298E-4	6.6268E-4
3305.72	3.366E-7	7.987E-7	9.74232E-5	5.96102E-5	2.57662E-5	1.91152E-5	9.7553E-6	8.6739E-6	6.7498E-6	5.016E-7	3.7404E-6	1.9073E-6	1.06112E-4	1.11536E-4	1.05589E-4	1.19791E-4	1.27848E-4	1.58338E-4	1.0175E-4	1.50048E-4	1.20708E-4	1.40019E-4	1.70123E-4	1.91911E-4	2.77342E-4	6.22176E-4
3303.79	2.93E-8	8.767E-7	9.48771E-5	5.95909E-5	3.09148E-5	2.0788E-5	1.18284E-5	5.2199E-6	6.2783E-6	1.0671E-6	2.6614E-6	4.614E-7	9.69597E-5	1.19889E-4	1.1004E-4	1.22142E-4	1.16359E-4	1.47269E-4	1.13655E-4	1.43511E-4	1.11882E-4	1.37215E-4	1.77228E-4	1.86222E-4	2.60487E-4	5.97349E-4
3301.86	8.2E-9	7.33E-8	1.03591E-4	6.38952E-5	3.83256E-5	2.17255E-5	1.23994E-5	3.0674E-6	3.3619E-6	5.294E-7	9.783E-7	1.99E-7	1.08966E-4	1.37256E-4	1.12118E-4	1.19074E-4	1.19747E-4	1.28671E-4	1.35108E-4	1.33791E-4	1.24784E-4	1.50055E-4	1.74711E-4	1.83162E-4	2.36899E-4	6.06847E-4
3299.93	1.797E-7	2.265E-7	1.14051E-4	6.88308E-5	4.62943E-5	2.53667E-5	1.01754E-5	2.4694E-6	2.022E-6	2.26E-8	6.333E-7	2.81E-7	1.38254E-4	1.42166E-4	1.07116E-4	1.16434E-4	1.24763E-4	1.17209E-4	1.55503E-4	1.28034E-4	1.40386E-4	1.59495E-4	1.6067E-4	1.77306E-4	2.26512E-4	6.1948E-4
3298	7.353E-7	5.719E-7	1.04472E-4	8.20005E-5	5.26232E-5	3.05485E-5	1.10772E-5	3.7228E-6	3.4948E-6	5.568E-7	2.9936E-6	7.54E-8	1.55675E-4	1.25258E-4	9.92381E-5	1.2169E-4	1.11281E-4	1.25079E-4	1.67669E-4	1.19244E-4	1.27276E-4	1.44895E-4	1.42194E-4	1.5799E-4	2.21937E-4	6.08991E-4
3296.07	8.9E-9	1.007E-7	8.02109E-5	1.03177E-4	5.54823E-5	3.15035E-5	2.02591E-5	8.7343E-6	8.9681E-6	5.6615E-6	1.01979E-5	1.63E-8	1.42135E-4	1.02441E-4	9.30653E-5	1.16181E-4	9.08742E-5	1.43669E-4	1.63591E-4	1.0812E-4	1.0243E-4	1.13868E-4	1.30711E-4	1.3103E-4	2.102E-4	5.82432E-4
3294.15	1.098E-6	2.406E-7	6.71729E-5	1.1137E-4	5.12868E-5	2.55085E-5	2.79744E-5	1.43396E-5	1.36943E-5	1.08086E-5	1.15507E-5	4E-10	1.18197E-4	9.5975E-5	9.51528E-5	1.0035E-4	9.13211E-5	1.52269E-4	1.45842E-4	1.03624E-4	9.71425E-5	9.79301E-5	1.39819E-4	1.24192E-4	1.96828E-4	5.64937E-4
3292.22	1.5903E-6	1.0014E-6	6.88991E-5	1.01774E-4	4.35435E-5	2.06683E-5	2.08775E-5	1.51208E-5	1.20434E-5	9.3701E-6	4.5151E-6	1.63E-8	1.07778E-4	1.0128E-4	1.01113E-4	9.86454E-5	1.08839E-4	1.40918E-4	1.23855E-4	1.03494E-4	1.11561E-4	1.11569E-4	1.64537E-4	1.40902E-4	1.87312E-4	5.71499E-4
3290.29	6.206E-7	5.573E-7	7.91312E-5	8.97784E-5	3.82625E-5	2.4158E-5	1.14307E-5	1.49823E-5	9.3799E-6	6.8823E-6	1.5134E-6	1.36E-8	1.12529E-4	1.02038E-4	9.53238E-5	1.07902E-4	1.16312E-4	1.20377E-4	1.16206E-4	1.01312E-4	1.23397E-4	1.37408E-4	1.75205E-4	1.48499E-4	1.78658E-4	5.92587E-4
3288.36	2.387E-7	5.88E-8	9.75582E-5	8.17881E-5	3.61905E-5	3.38714E-5	8.4392E-6	1.59802E-5	8.2409E-6	6.1535E-6	2.8224E-6	1E-10	1.20265E-4	9.91402E-5	8.00443E-5	1.08884E-4	1.11431E-4	1.12185E-4	1.35628E-4	1.01569E-4	1.16307E-4	1.49067E-4	1.58725E-4	1.36809E-4	1.81502E-4	6.12858E-4
3286.43	4.687E-7	1.2826E-6	1.09521E-4	7.8932E-5	4.36141E-5	4.25398E-5	9.873E-6	1.63658E-5	8.0778E-6	8.0335E-6	8.3123E-6	2.355E-7	1.1716E-4	9.84256E-5	7.23869E-5	1.03143E-4	1.1105E-4	1.15529E-4	1.5562E-4	1.03349E-4	1.03525E-4	1.50509E-4	1.3698E-4	1.34791E-4	2.07679E-4	6.17082E-4
3284.5	8.809E-7	1.6223E-6	9.62792E-5	7.90622E-5	6.14497E-5	4.27077E-5	1.15741E-5	1.60278E-5	9.938E-6	1.23392E-5	1.46223E-5	3.158E-7	1.03338E-4	1.00805E-4	7.94277E-5	1.00449E-4	1.1178E-4	1.13707E-4	1.44374E-4	1.01344E-4	1.04001E-4	1.55442E-4	1.27712E-4	1.48735E-4	2.36841E-4	5.97987E-4
3282.57	2.32E-7	1.019E-6	7.19701E-5	7.6286E-5	6.95334E-5	3.11086E-5	1.23398E-5	1.59889E-5	1.30061E-5	1.38143E-5	1.33839E-5	1.217E-7	9.12615E-5	1.0875E-4	9.58645E-5	9.98839E-5	1.05329E-4	1.16779E-4	1.26287E-4	1.00852E-4	1.16836E-4	1.53891E-4	1.25465E-4	1.49955E-4	2.37892E-4	5.71619E-4
3280.65	2.816E-7	6.845E-7	5.83082E-5	7.43421E-5	5.97506E-5	1.82369E-5	1.6826E-5	1.71479E-5	1.3858E-5	9.1739E-6	6.4888E-6	3.23E-8	9.10184E-5	1.18042E-4	1.05668E-4	1.02546E-4	1.04012E-4	1.37938E-4	1.28081E-4	1.02842E-4	1.30368E-4	1.37615E-4	1.18333E-4	1.37138E-4	2.25543E-4	5.49058E-4
3278.72	1.9176E-6	6.044E-7	6.47931E-5	8.01271E-5	4.93101E-5	1.26588E-5	2.30486E-5	1.7844E-5	9.7694E-6	4.4072E-6	2.6733E-6	1.5E-9	1.05151E-4	1.20703E-4	1.01197E-4	1.12881E-4	1.14442E-4	1.53317E-4	1.38733E-4	1.07264E-4	1.40917E-4	1.25372E-4	1.1345E-4	1.45741E-4	2.27296E-4	5.35011E-4
3276.79	3.7658E-6	8.136E-7	8.99716E-5	8.72756E-5	4.62194E-5	1.27905E-5	2.1727E-5	1.62203E-5	4.3306E-6	3.2065E-6	2.5169E-6	3.7E-8	1.22441E-4	1.20221E-4	9.6757E-5	1.27717E-4	1.22178E-4	1.4331E-4	1.37733E-4	1.17033E-4	1.46583E-4	1.27046E-4	1.23731E-4	1.79377E-4	2.30166E-4	5.29407E-4
3274.86	3.5735E-6	1.3813E-6	1.101E-4	8.7674E-5	4.87525E-5	1.62893E-5	1.6793E-5	1.48702E-5	3.0753E-6	4.8541E-6	3.9778E-6	4.03E-7	1.18563E-4	1.15908E-4	9.93463E-5	1.37845E-4	1.15128E-4	1.27836E-4	1.20836E-4	1.20429E-4	1.36303E-4	1.31106E-4	1.3792E-4	2.00746E-4	2.18176E-4	5.15673E-4
3272.93	1.3007E-6	1.2988E-6	1.06123E-4	8.74762E-5	5.55444E-5	2.22335E-5	1.5158E-5	1.55853E-5	7.2239E-6	8.8413E-6	6.1998E-6	2.7455E-6	9.53088E-5	1.02853E-4	1.04422E-4	1.39259E-4	9.55142E-5	1.17089E-4	1.0408E-4	1.12523E-4	1.14188E-4	1.388E-4	1.4014E-4	1.94267E-4	2.05176E-4	4.95578E-4
3271	2.923E-7	5.371E-7	9.88901E-5	9.10485E-5	5.95407E-5	2.82219E-5	1.48857E-5	1.60016E-5	1.37944E-5	1.29668E-5	8.4236E-6	5.1194E-6	8.68719E-5	9.3516E-5	1.17171E-4	1.38188E-4	7.97826E-5	1.06977E-4	1.07161E-4	1.13176E-4	1.05508E-4	1.62767E-4	1.40473E-4	1.82926E-4	2.07114E-4	4.88199E-4
3269.07	1.153E-7	3.911E-7	1.09129E-4	9.27369E-5	5.15393E-5	2.96073E-5	1.42997E-5	1.51208E-5	1.41921E-5	1.30558E-5	7.3841E-6	3.1573E-6	1.03855E-4	9.50303E-5	1.34991E-4	1.39074E-4	8.33198E-5	1.03562E-4	1.21969E-4	1.30059E-4	1.16907E-4	1.84231E-4	1.43387E-4	1.83296E-4	2.19188E-4	5.01913E-4
3267.14	1.446E-7	1.2345E-6	1.26212E-4	9.09533E-5	3.85214E-5	2.6704E-5	1.60345E-5	1.33845E-5	1.02532E-5	9.4278E-6	3.6688E-6	9.038E-7	1.21716E-4	1.01324E-4	1.35507E-4	1.44884E-4	1.0218E-4	1.12426E-4	1.26359E-4	1.48319E-4	1.26865E-4	1.71591E-4	1.41048E-4	1.9069E-4	2.21671E-4	5.29615E-4
3265.22	9.384E-7	1.9795E-6	1.27054E-4	9.36359E-5	3.09986E-5	2.61319E-5	2.02719E-5	9.8841E-6	6.6689E-6	5.6483E-6	2.11E-6	6.197E-7	1.23393E-4	1.10767E-4	1.20549E-4	1.51571E-4	1.21601E-4	1.25628E-4	1.21959E-4	1.54468E-4	1.19977E-4	1.43279E-4	1.35724E-4	1.91153E-4	2.14427E-4	5.42553E-4
3263.29	2.4504E-6	4.869E-7	1.13377E-4	1.11389E-4	2.82788E-5	3.17575E-5	2.24456E-5	8.0306E-6	5.0418E-6	4.4685E-6	4.2001E-6	1.6525E-6	1.17967E-4	1.14347E-4	1.1261E-4	1.3434E-4	1.29578E-4	1.27969E-4	1.13936E-4	1.40291E-4	1.05566E-4	1.29727E-4	1.27425E-4	1.86513E-4	2.1029E-4	5.30227E-4
3261.36	2.106E-6	7.1E-8	1.04655E-4	1.37812E-4	2.69172E-5	4.0649E-5	2.15844E-5	9.0907E-6	6.0122E-6	6.3319E-6	1.00064E-5	2.0062E-6	1.14008E-4	1.02876E-4	1.13281E-4	9.37641E-5	1.25923E-4	1.22165E-4	1.03028E-4	1.10985E-4	9.65662E-5	1.27129E-4	1.17711E-4	1.88659E-4	2.10233E-4	5.14999E-4
3259.43	1.7791E-6	2.356E-7	1.08195E-4	1.43328E-4	2.8932E-5	4.50844E-5	2.14671E-5	8.562E-6	9.2268E-6	8.3798E-6	1.59427E-5	5.697E-7	1.18835E-4	9.10412E-5	1.16652E-4	6.76637E-5	1.26917E-4	1.15874E-4	9.4126E-5	9.23963E-5	9.72571E-5	1.21126E-4	1.13632E-4	1.97162E-4	2.10049E-4	5.02679E-4
3257.5	3.0146E-6	3.719E-7	1.10474E-4	1.21177E-4	3.70584E-5	4.14626E-5	2.26404E-5	8.1117E-6	1.3417E-5	8.8044E-6	1.96916E-5	5.01E-8	1.25673E-4	8.80526E-5	1.23246E-4	6.84115E-5	1.3037E-4	1.00381E-4	8.80269E-5	9.63673E-5	1.00823E-4	1.09078E-4	1.09589E-4	1.99382E-4	2.03164E-4	4.97529E-4
3255.57	2.626E-6	1.7103E-6	1.00172E-4	9.75192E-5	4.79747E-5	3.56545E-5	2.6275E-5	1.33122E-5	1.73812E-5	9.7013E-6	2.03353E-5	1.47E-7	1.13473E-4	8.65951E-5	1.23723E-4	7.52162E-5	1.09532E-4	8.14675E-5	8.63735E-5	1.07966E-4	9.74966E-5	9.64394E-5	1.00685E-4	1.83357E-4	1.9215E-4	5.1179E-4
3253.64	1.301E-7	2.6207E-6	9.12182E-5	8.55187E-5	5.61615E-5	3.48485E-5	3.29791E-5	2.19124E-5	1.97548E-5	9.5358E-6	1.64779E-5	2.607E-7	8.913E-5	8.62631E-5	1.05719E-4	7.00344E-5	7.78419E-5	7.75778E-5	8.76418E-5	1.10204E-4	9.29606E-5	9.50428E-5	9.43575E-5	1.63961E-4	1.85504E-4	5.23062E-4
3251.72	6.907E-7	4.663E-7	9.83086E-5	7.9154E-5	5.89118E-5	3.95981E-5	3.38325E-5	2.45944E-5	1.68825E-5	7.535E-6	9.4887E-6	4E-8	7.50069E-5	9.09157E-5	7.76635E-5	7.13808E-5	7.21983E-5	8.80942E-5	8.5723E-5	1.08088E-4	1.03868E-4	1.09001E-4	9.82171E-5	1.61286E-4	1.88889E-4	5.18054E-4
3249.79	6.404E-7	3.101E-7	1.16612E-4	7.42E-5	5.29724E-5	4.32794E-5	2.71966E-5	2.04844E-5	9.3316E-6	6.5721E-6	4.2229E-6	2.4E-9	7.45774E-5	1.00502E-4	5.94315E-5	9.34837E-5	9.20394E-5	9.1932E-5	8.24949E-5	1.0788E-4	1.31703E-4	1.20928E-4	1.15635E-4	1.6436E-4	2.01226E-4	5.16505E-4
3247.86	2.7E-9	7.793E-7	1.26511E-4	7.51716E-5	4.32706E-5	3.96191E-5	2.36424E-5	1.56383E-5	4.7298E-6	5.7148E-6	2.3462E-6	1.2E-8	8.22206E-5	1.1368E-4	6.11647E-5	1.16769E-4	1.08882E-4	8.32777E-5	8.4684E-5	1.05973E-4	1.51728E-4	1.21701E-4	1.35854E-4	1.64766E-4	2.05388E-4	5.12365E-4
3245.93	1.001E-7	5.77E-8	1.16509E-4	8.34066E-5	4.27711E-5	3.31897E-5	2.43865E-5	1.35007E-5	5.7221E-6	3.4509E-6	2.2154E-6	2.758E-7	9.21968E-5	1.20437E-4	7.87248E-5	1.25505E-4	1.07905E-4	8.33011E-5	9.10306E-5	1.03367E-4	1.48544E-4	1.22992E-4	1.37672E-4	1.75891E-4	1.94838E-4	5.04189E-4
3244	3.9E-9	4.967E-7	9.90993E-5	9.03546E-5	5.54015E-5	3.26715E-5	2.5158E-5	1.50031E-5	1.06005E-5	2.67E-6	3.3742E-6	6.373E-7	9.68646E-5	1.15423E-4	9.65679E-5	1.267E-4	9.76106E-5	9.551E-5	9.40092E-5	1.00934E-4	1.35567E-4	1.24461E-4	1.21894E-4	1.88503E-4	1.8562E-4	5.1845E-4
3242.07	4.59E-8	1.4534E-6	9.05942E-5	8.8992E-5	6.82225E-5	3.79787E-5	2.54739E-5	2.07011E-5	1.34029E-5	4.6842E-6	5.6216E-6	8.814E-7	9.40755E-5	1.10586E-4	1.03787E-4	1.19244E-4	9.18092E-5	1.04949E-4	9.72748E-5	9.56144E-5	1.22993E-4	1.18662E-4	1.06641E-4	1.78398E-4	1.8755E-4	5.63355E-4
3240.14	1.31E-8	1.4621E-6	9.1437E-5	8.57774E-5	6.44426E-5	4.21485E-5	2.60704E-5	2.77289E-5	1.23816E-5	6.6044E-6	7.3477E-6	1.6168E-6	8.96194E-5	1.08709E-4	9.90159E-5	1.04598E-4	9.45161E-5	1.08374E-4	1.04723E-4	8.74237E-5	1.16892E-4	1.07593E-4	9.83535E-5	1.59E-4	1.93197E-4	6.1088E-4
3238.22	2.9E-8	8.571E-7	9.18133E-5	8.74155E-5	4.92269E-5	4.12531E-5	2.69441E-5	2.67992E-5	1.16605E-5	5.6208E-6	8.9973E-6	1.9085E-6	8.96833E-5	9.90227E-5	8.60047E-5	9.52879E-5	9.41965E-5	1.04279E-4	1.03321E-4	8.00367E-5	1.21431E-4	9.97199E-5	9.52045E-5	1.47279E-4	1.89764E-4	6.18682E-4
3236.29	1.246E-7	1.297E-7	8.79684E-5	9.19283E-5	3.97149E-5	3.70788E-5	2.87398E-5	1.89209E-5	1.32626E-5	4.9426E-6	1.08561E-5	5.116E-7	9.69808E-5	8.52547E-5	7.21512E-5	9.42073E-5	9.22649E-5	9.10706E-5	9.07292E-5	7.73397E-5	1.24576E-4	1.00854E-4	9.88008E-5	1.32541E-4	1.79147E-4	5.88802E-4
3234.36	3.496E-7	1.53E-8	8.48814E-5	9.60015E-5	4.13229E-5	3.43401E-5	3.09651E-5	1.62365E-5	1.49362E-5	6.1443E-6	9.9613E-6	5E-10	1.02615E-4	8.16202E-5	6.13314E-5	8.8221E-5	9.67721E-5	8.27689E-5	8.25903E-5	7.98924E-5	1.12379E-4	1.02097E-4	1.07643E-4	1.15699E-4	1.73808E-4	5.64647E-4
3232.43	1.5247E-6	1.311E-7	8.70591E-5	1.02237E-4	4.47296E-5	3.66738E-5	3.16228E-5	1.91629E-5	1.27096E-5	8.8918E-6	8.7706E-6	3.02E-8	9.36565E-5	8.67819E-5	6.06352E-5	7.51814E-5	9.8046E-5	8.97796E-5	8.54654E-5	8.69412E-5	9.46815E-5	9.53472E-5	1.11687E-4	1.09326E-4	1.78052E-4	5.66706E-4
3230.5	3.6697E-6	3.47E-7	9.42214E-5	1.18132E-4	4.06895E-5	4.23015E-5	3.00623E-5	1.94965E-5	1.05416E-5	1.33691E-5	1.25463E-5	7.103E-7	7.88884E-5	8.94771E-5	7.45612E-5	7.23688E-5	9.62691E-5	1.05678E-4	9.32558E-5	9.39454E-5	8.95571E-5	9.29779E-5	1.04699E-4	1.10122E-4	1.79832E-4	5.7289E-4
3228.57	4.141E-6	6.011E-7	9.93267E-5	1.3704E-4	3.60247E-5	4.60515E-5	2.87496E-5	1.81483E-5	1.2407E-5	1.81133E-5	1.76978E-5	1.0277E-6	7.26535E-5	8.88326E-5	8.7637E-5	8.35593E-5	1.00174E-4	1.19654E-4	9.88578E-5	9.46566E-5	9.61501E-5	1.01323E-4	9.61786E-5	1.10958E-4	1.71344E-4	5.56683E-4
3226.64	3.1324E-6	7.767E-7	9.77779E-5	1.45043E-4	4.03832E-5	5.00796E-5	3.43019E-5	2.01853E-5	1.57598E-5	2.22035E-5	1.76794E-5	1.0869E-6	6.92103E-5	8.83269E-5	8.01016E-5	9.11799E-5	9.35606E-5	1.20141E-4	9.90576E-5	9.02108E-5	9.76368E-5	9.98411E-5	9.44854E-5	1.11209E-4	1.66793E-4	5.26985E-4
3224.71	1.9378E-6	8.082E-7	9.51987E-5	1.50655E-4	5.42625E-5	5.80713E-5	4.91602E-5	2.17309E-5	1.70606E-5	2.68998E-5	1.78348E-5	3.4891E-6	6.22843E-5	8.44735E-5	6.23866E-5	8.46958E-5	7.19557E-5	9.79809E-5	9.33582E-5	8.15893E-5	8.69682E-5	7.6458E-5	9.32187E-5	1.09879E-4	1.71164E-4	5.00458E-4
3222.79	5.957E-7	2.678E-7	9.34532E-5	1.59897E-4	6.89096E-5	6.04966E-5	6.01095E-5	2.34425E-5	1.64983E-5	2.97613E-5	1.82312E-5	9.6893E-6	5.95675E-5	7.59567E-5	5.22813E-5	7.60623E-5	6.1138E-5	7.15604E-5	8.79212E-5	7.10762E-5	7.41668E-5	5.72783E-5	9.12509E-5	1.0997E-4	1.76757E-4	4.83379E-4
3220.86	5.6E-8	3.03E-8	8.90421E-5	1.60134E-4	7.57647E-5	5.3134E-5	5.57224E-5	3.23274E-5	1.69135E-5	2.91475E-5	1.48134E-5	1.31122E-5	6.39476E-5	6.71848E-5	5.20709E-5	7.61189E-5	6.47951E-5	6.20941E-5	8.59327E-5	6.47972E-5	7.13253E-5	5.82939E-5	9.56629E-5	1.21107E-4	1.8601E-4	4.81601E-4
3218.93	8.26E-8	2.254E-7	8.4163E-5	1.44369E-4	7.26387E-5	4.69339E-5	4.48235E-5	3.95161E-5	1.84645E-5	2.78365E-5	1.19064E-5	1.09758E-5	6.93452E-5	6.13581E-5	5.81054E-5	8.47713E-5	6.93722E-5	6.66142E-5	8.70017E-5	6.46422E-5	7.97353E-5	6.95762E-5	1.03366E-4	1.37561E-4	1.9816E-4	4.95038E-4
3217	1.373E-7	6.64E-8	8.01865E-5	1.25115E-4	6.62019E-5	4.50239E-5	4.04522E-5	3.49245E-5	1.92069E-5	2.75433E-5	1.25903E-5	8.9973E-6	6.50115E-5	5.75837E-5	6.43368E-5	9.03163E-5	7.4657E-5	7.25307E-5	9.34003E-5	6.89586E-5	8.4831E-5	7.64872E-5	1.05336E-4	1.29177E-4	1.98276E-4	5.16482E-4
3215.07	5.1E-9	5.2E-9	7.63007E-5	1.21327E-4	6.74361E-5	4.44163E-5	4.60878E-5	3.19056E-5	2.25822E-5	2.62939E-5	1.59427E-5	8.6769E-6	5.26329E-5	5.37847E-5	6.54453E-5	7.88869E-5	8.05837E-5	7.35186E-5	9.6197E-5	6.76672E-5	7.77711E-5	7.5603E-5	9.82459E-5	1.01117E-4	1.74847E-4	5.22654E-4
3213.14	1.42E-7	2E-10	7.83881E-5	1.29767E-4	7.41011E-5	4.49108E-5	4.85651E-5	3.73398E-5	2.98435E-5	2.28929E-5	1.73652E-5	6.2535E-6	5.05715E-5	5.40561E-5	6.5324E-5	6.27089E-5	7.98558E-5	7.49818E-5	9.20271E-5	5.65603E-5	7.18804E-5	7.57664E-5	9.15449E-5	9.32839E-5	1.44967E-4	5.00905E-4
3211.21	2.708E-6	8.76E-8	9.15801E-5	1.28971E-4	7.54664E-5	4.53494E-5	3.79653E-5	3.993E-5	2.99075E-5	2.16646E-5	1.25903E-5	2.1951E-6	6.41803E-5	6.31789E-5	7.00658E-5	6.20148E-5	7.77591E-5	8.21773E-5	9.62624E-5	5.55151E-5	7.5563E-5	8.17776E-5	9.4635E-5	1.11581E-4	1.37289E-4	4.87812E-4
3209.29	6.3733E-6	5.102E-7	1.09497E-4	1.18708E-4	6.74895E-5	4.59915E-5	2.95463E-5	3.32215E-5	1.96032E-5	2.43493E-5	7.7416E-6	5.664E-7	8.58235E-5	7.5883E-5	7.78201E-5	7.87619E-5	7.76936E-5	8.51097E-5	1.07506E-4	7.43035E-5	8.04765E-5	8.56574E-5	9.63521E-5	1.33306E-4	1.51732E-4	5.0331E-4
3207.36	4.6621E-6	5.114E-7	1.15784E-4	1.18551E-4	5.96694E-5	4.84662E-5	3.22533E-5	3.07671E-5	1.45538E-5	2.85589E-5	8.0568E-6	5.271E-7	1.03017E-4	8.22214E-5	8.16549E-5	9.50411E-5	7.19687E-5	7.75425E-5	1.07114E-4	8.94537E-5	8.18432E-5	8.42163E-5	8.76834E-5	1.42031E-4	1.59568E-4	5.04118E-4
3205.43	1.6383E-6	7.58E-8	1.00823E-4	1.32785E-4	6.73226E-5	4.90572E-5	4.04777E-5	3.54909E-5	2.19085E-5	3.34813E-5	1.15427E-5	1.3997E-6	9.76376E-5	7.80514E-5	8.09474E-5	9.10885E-5	6.47272E-5	7.11964E-5	9.40332E-5	8.15469E-5	8.25477E-5	7.95007E-5	8.6183E-5	1.33327E-4	1.42477E-4	4.72901E-4
3203.5	2.852E-7	6.9E-9	7.63961E-5	1.45171E-4	9.17354E-5	4.75777E-5	4.73914E-5	3.59004E-5	3.55039E-5	3.41913E-5	1.32712E-5	4.0705E-6	7.86559E-5	6.87032E-5	7.93516E-5	7.83647E-5	6.4695E-5	6.76006E-5	8.34929E-5	6.96552E-5	7.95243E-5	7.27925E-5	1.00946E-4	1.16007E-4	1.20789E-4	4.50045E-4
3201.57	3.38E-8	3.6E-8	5.7737E-5	1.44911E-4	1.14241E-4	5.0501E-5	4.93699E-5	3.31329E-5	4.09104E-5	2.63214E-5	1.27791E-5	9.2636E-6	6.96523E-5	6.54708E-5	7.56698E-5	7.49648E-5	6.74773E-5	6.17339E-5	8.09497E-5	6.44914E-5	7.46253E-5	6.86318E-5	1.16918E-4	1.08943E-4	1.22882E-4	4.45526E-4
3199.64	4.033E-7	5.979E-7	4.98229E-5	1.40464E-4	1.16399E-4	5.60878E-5	4.67533E-5	3.38189E-5	3.58914E-5	2.0032E-5	1.27E-5	1.59789E-5	6.60995E-5	6.9931E-5	6.93352E-5	7.62217E-5	7.18067E-5	6.01418E-5	7.8777E-5	5.83004E-5	7.46961E-5	6.62216E-5	1.17377E-4	1.13401E-4	1.48312E-4	4.37295E-4
3197.71	9.17E-8	5.552E-7	5.47258E-5	1.41582E-4	1.01634E-4	5.87851E-5	4.68001E-5	3.52732E-5	2.87389E-5	2.11216E-5	1.44121E-5	2.00118E-5	5.47226E-5	7.47337E-5	6.22224E-5	6.95677E-5	8.0992E-5	6.69892E-5	7.27736E-5	5.07176E-5	7.50801E-5	6.33131E-5	9.84375E-5	1.12773E-4	1.61785E-4	4.25189E-4
3195.78	5.262E-7	1.267E-7	7.00259E-5	1.46181E-4	8.57034E-5	5.92207E-5	4.83698E-5	3.44166E-5	2.61165E-5	2.14927E-5	1.89456E-5	1.62372E-5	4.58509E-5	8.22957E-5	5.65763E-5	5.91152E-5	8.45065E-5	8.02048E-5	7.06597E-5	4.99348E-5	6.91911E-5	6.46435E-5	8.25671E-5	1.06089E-4	1.47809E-4	4.30639E-4
3193.86	3.033E-6	3.47E-7	8.99635E-5	1.46388E-4	7.82487E-5	5.62804E-5	4.02919E-5	3.13226E-5	2.81073E-5	1.60728E-5	2.33243E-5	7.6155E-6	5.41131E-5	9.326E-5	5.73641E-5	5.59692E-5	7.77666E-5	9.36631E-5	7.88255E-5	5.79496E-5	6.59291E-5	7.43256E-5	9.17101E-5	1.04939E-4	1.41574E-4	4.58432E-4
3191.93	4.4761E-6	1.2949E-6	1.14249E-4	1.43397E-4	7.83916E-5	5.0533E-5	2.84383E-5	2.72988E-5	3.14547E-5	1.06585E-5	2.04057E-5	1.7264E-6	7.42065E-5	9.59624E-5	6.95598E-5	6.09808E-5	7.52303E-5	9.74958E-5	8.94456E-5	6.64056E-5	7.67696E-5	8.73686E-5	1.09142E-4	1.03192E-4	1.59029E-4	4.82279E-4
3190	3.3251E-6	9.836E-7	1.31249E-4	1.41521E-4	7.92978E-5	4.89404E-5	2.82094E-5	2.57254E-5	3.547E-5	8.9144E-6	1.28103E-5	2.457E-7	8.25221E-5	9.50695E-5	8.61307E-5	7.10259E-5	8.20194E-5	9.38808E-5	8.86524E-5	6.84835E-5	9.67679E-5	9.17363E-5	1.0808E-4	9.31494E-5	1.75558E-4	4.78701E-4
3188.07	1.4231E-6	8.79E-8	1.21463E-4	1.35596E-4	7.7262E-5	5.23958E-5	4.28399E-5	2.69093E-5	3.91556E-5	1.25035E-5	7.6071E-6	3.823E-7	7.46305E-5	9.78794E-5	8.70734E-5	8.30955E-5	8.73414E-5	8.61228E-5	8.1088E-5	7.0198E-5	1.07245E-4	8.74133E-5	9.82603E-5	8.68233E-5	1.69908E-4	4.64447E-4
3186.14	5.164E-7	3.7E-9	9.63178E-5	1.24944E-4	7.23225E-5	5.38773E-5	5.67959E-5	2.72997E-5	3.88967E-5	2.09089E-5	5.9629E-6	1.3999E-6	7.20708E-5	8.99464E-5	7.30278E-5	8.87328E-5	8.49546E-5	7.03932E-5	8.30472E-5	7.7009E-5	9.96431E-5	8.63084E-5	9.6783E-5	9.1007E-5	1.50671E-4	4.75789E-4
3184.21	5.903E-7	1.33E-8	8.02377E-5	1.19585E-4	6.17756E-5	5.07706E-5	5.24031E-5	2.75003E-5	3.59786E-5	2.5381E-5	7.3181E-6	2.0961E-6	8.14089E-5	7.08355E-5	6.3561E-5	8.14952E-5	8.16464E-5	5.68702E-5	9.55626E-5	8.592E-5	8.74029E-5	9.18796E-5	1.0598E-4	9.38667E-5	1.41093E-4	5.05217E-4
3182.28	1.1763E-6	2.567E-7	7.84259E-5	1.23608E-4	4.75893E-5	4.62978E-5	4.53123E-5	3.06531E-5	3.37217E-5	2.10193E-5	9.8435E-6	1.6466E-6	8.98363E-5	5.68619E-5	6.35854E-5	7.1352E-5	8.15222E-5	5.88273E-5	9.82476E-5	9.14174E-5	8.52319E-5	1.01387E-4	1.20766E-4	9.43857E-5	1.56054E-4	5.05483E-4
3180.36	1.6614E-6	7.361E-7	8.03226E-5	1.29242E-4	4.46426E-5	4.37388E-5	4.88237E-5	3.78686E-5	3.12552E-5	1.47167E-5	1.14443E-5	1.5367E-6	9.14812E-5	4.75915E-5	6.51064E-5	7.04476E-5	8.43237E-5	7.39436E-5	8.05906E-5	8.77986E-5	8.88286E-5	1.06513E-4	1.31001E-4	1.06684E-4	1.77958E-4	4.72478E-4
3178.43	1.1477E-6	6.021E-7	7.37896E-5	1.31713E-4	6.5108E-5	4.73983E-5	5.28316E-5	4.75328E-5	3.00531E-5	1.13922E-5	1.37259E-5	2.7844E-6	8.94513E-5	4.08787E-5	6.18391E-5	7.36218E-5	8.64751E-5	8.56534E-5	6.44203E-5	7.64357E-5	8.54322E-5	9.33359E-5	1.21737E-4	1.21045E-4	1.70272E-4	4.50176E-4
3176.5	2.16E-7	1.22E-7	6.25759E-5	1.3659E-4	9.57817E-5	5.51262E-5	4.92328E-5	5.47503E-5	3.25426E-5	1.21163E-5	1.63733E-5	6.2888E-6	8.41082E-5	4.3584E-5	5.62091E-5	6.88503E-5	7.79406E-5	8.27332E-5	6.48226E-5	6.6766E-5	7.43749E-5	6.94844E-5	9.6599E-5	1.16207E-4	1.40102E-4	4.60022E-4
3174.57	1.215E-7	8.35E-8	6.10993E-5	1.45267E-4	1.01086E-4	5.63379E-5	4.28913E-5	5.68801E-5	3.69516E-5	1.53131E-5	1.60372E-5	1.0732E-5	7.59626E-5	5.24163E-5	5.44401E-5	6.22823E-5	6.36439E-5	7.43006E-5	7.30286E-5	6.32236E-5	6.50472E-5	5.4322E-5	8.42139E-5	1.01653E-4	1.21519E-4	4.82181E-4
3172.64	7.726E-7	2.263E-7	7.03632E-5	1.48065E-4	8.21136E-5	5.22981E-5	3.65302E-5	5.19691E-5	3.9638E-5	1.67752E-5	1.50245E-5	1.00441E-5	6.72078E-5	5.71758E-5	5.65501E-5	6.53888E-5	5.89332E-5	7.17452E-5	7.86816E-5	6.23563E-5	6.15793E-5	5.11661E-5	9.3865E-5	9.30645E-5	1.22647E-4	4.90677E-4
3170.71	1.4008E-6	1.676E-7	7.50165E-5	1.37441E-4	6.7175E-5	5.24079E-5	2.99917E-5	4.16899E-5	3.53666E-5	1.66101E-5	1.65044E-5	5.7845E-6	6.59464E-5	6.34815E-5	5.71475E-5	7.07436E-5	6.43676E-5	7.22614E-5	8.21958E-5	6.12553E-5	6.16328E-5	5.76018E-5	1.03866E-4	9.6667E-5	1.36302E-4	4.8428E-4
3168.78	1.5688E-6	3.232E-7	7.04161E-5	1.19544E-4	6.59323E-5	5.26946E-5	2.32193E-5	3.26056E-5	2.59065E-5	1.68157E-5	1.71361E-5	4.0991E-6	7.96705E-5	7.61397E-5	5.87169E-5	7.00951E-5	7.44514E-5	6.79207E-5	8.36296E-5	6.72358E-5	6.50954E-5	7.02466E-5	1.02313E-4	1.12027E-4	1.59737E-4	4.80672E-4
3166.85	2.3008E-6	1.319E-6	6.70171E-5	1.09439E-4	7.1292E-5	5.03955E-5	2.10708E-5	2.86421E-5	2.33235E-5	1.74904E-5	1.70295E-5	4.991E-6	9.15245E-5	7.96683E-5	6.23112E-5	6.98696E-5	8.34243E-5	5.94761E-5	8.25996E-5	8.26796E-5	6.72666E-5	7.89006E-5	9.62456E-5	1.17721E-4	1.84143E-4	4.73736E-4
3164.93	2.4043E-6	1.7035E-6	7.08851E-5	1.15212E-4	7.72328E-5	5.49158E-5	3.10685E-5	3.19964E-5	3.26219E-5	1.96121E-5	2.23196E-5	6.2438E-6	7.66492E-5	6.89855E-5	5.81041E-5	7.04154E-5	8.32115E-5	5.19254E-5	7.87369E-5	8.62735E-5	6.19048E-5	7.9208E-5	8.1543E-5	1.04366E-4	1.86084E-4	4.39828E-4
3163	1.0584E-6	5.127E-7	8.54433E-5	1.31553E-4	8.41439E-5	6.51161E-5	5.052E-5	4.21777E-5	4.73937E-5	2.39691E-5	3.01385E-5	6.2338E-6	5.4344E-5	6.1298E-5	5.03737E-5	6.73855E-5	7.54488E-5	4.89417E-5	7.10633E-5	6.82775E-5	5.56879E-5	7.69641E-5	6.36895E-5	9.6202E-5	1.65757E-4	4.03677E-4
3161.07	3.452E-7	2E-10	1.03829E-4	1.40621E-4	9.03151E-5	6.58173E-5	5.80713E-5	5.23415E-5	5.51621E-5	2.93384E-5	3.04109E-5	5.1954E-6	5.00052E-5	6.2771E-5	4.96854E-5	6.50527E-5	6.89253E-5	5.42837E-5	6.59699E-5	5.18359E-5	5.68869E-5	7.86097E-5	5.74667E-5	1.04008E-4	1.51693E-4	4.08917E-4
3159.14	3.647E-7	1.708E-7	1.05511E-4	1.33032E-4	9.19075E-5	5.85182E-5	5.02996E-5	5.52328E-5	5.0082E-5	3.15956E-5	2.86636E-5	5.0256E-6	5.82874E-5	6.52937E-5	5.14803E-5	6.49957E-5	6.68023E-5	6.56151E-5	6.6078E-5	4.92154E-5	6.45599E-5	8.55965E-5	6.18974E-5	1.14462E-4	1.52142E-4	4.48644E-4
3157.21	3.983E-7	8.23E-8	9.12239E-5	1.25352E-4	9.10945E-5	6.01327E-5	4.61627E-5	5.29736E-5	4.03789E-5	2.86519E-5	3.33933E-5	7.3805E-6	5.94492E-5	6.14329E-5	5.19082E-5	5.94216E-5	6.50527E-5	7.16499E-5	6.20209E-5	5.25508E-5	6.98982E-5	8.68727E-5	6.5158E-5	1.06521E-4	1.52863E-4	4.70055E-4
3155.28	1.538E-7	1.959E-7	8.43597E-5	1.28656E-4	9.30992E-5	7.14356E-5	5.12928E-5	5.37989E-5	3.62368E-5	2.34847E-5	3.83214E-5	9.6736E-6	5.30818E-5	5.28735E-5	5.45306E-5	5.13795E-5	6.16663E-5	6.96773E-5	5.39541E-5	5.07327E-5	6.87703E-5	7.84849E-5	6.32948E-5	8.49963E-5	1.50263E-4	4.48059E-4
3153.35	1.8E-8	1.6497E-6	9.56721E-5	1.35832E-4	9.2289E-5	7.66879E-5	5.76057E-5	5.78693E-5	3.6845E-5	2.05193E-5	3.53298E-5	8.023E-6	5.44325E-5	4.68603E-5	5.97071E-5	4.98806E-5	6.10574E-5	6.6608E-5	5.38172E-5	4.75375E-5	6.87039E-5	7.33241E-5	6.44408E-5	7.88854E-5	1.55507E-4	4.15737E-4
3151.43	1.37E-8	2.6084E-6	1.09541E-4	1.35753E-4	8.00139E-5	7.05485E-5	5.39006E-5	5.18837E-5	3.56525E-5	2.03248E-5	2.57305E-5	6.3061E-6	6.72917E-5	4.82101E-5	6.73456E-5	5.13398E-5	6.54391E-5	6.38324E-5	6.74724E-5	5.65847E-5	7.41367E-5	7.59395E-5	7.49929E-5	9.16537E-5	1.66421E-4	4.00979E-4
3149.5	7.8E-8	2.2561E-6	1.00684E-4	1.23127E-4	6.74457E-5	6.31392E-5	4.20953E-5	3.62307E-5	3.12945E-5	1.9734E-5	1.64452E-5	7.824E-6	8.44986E-5	5.45552E-5	7.26201E-5	5.16698E-5	7.00066E-5	6.1572E-5	9.07895E-5	7.40955E-5	7.60258E-5	8.23252E-5	8.96259E-5	9.82442E-5	1.64795E-4	4.05656E-4
3147.57	2.456E-7	2.0697E-6	7.88331E-5	1.14924E-4	6.86194E-5	6.31445E-5	3.89155E-5	2.96501E-5	2.93484E-5	2.03618E-5	1.61327E-5	1.16651E-5	9.10168E-5	5.42963E-5	6.35651E-5	5.06994E-5	6.599E-5	6.07713E-5	1.05933E-4	7.37793E-5	6.69152E-5	8.77634E-5	8.93438E-5	8.94715E-5	1.49246E-4	4.18168E-4
3145.64	4.38E-7	2.438E-6	7.09619E-5	1.33225E-4	8.18062E-5	7.09128E-5	4.89264E-5	3.78974E-5	3.16699E-5	2.50892E-5	2.72909E-5	1.43403E-5	7.92649E-5	4.18547E-5	4.31844E-5	4.88821E-5	5.41877E-5	5.81327E-5	9.77754E-5	5.54713E-5	5.43195E-5	8.44719E-5	7.04856E-5	8.03892E-5	1.36428E-4	4.16696E-4
3143.71	6.004E-7	2.1599E-6	8.07869E-5	1.64775E-4	9.11564E-5	7.82221E-5	5.64971E-5	5.18789E-5	3.17528E-5	2.71381E-5	3.78573E-5	1.27383E-5	6.58059E-5	3.10995E-5	3.01526E-5	5.31017E-5	4.9746E-5	5.53673E-5	8.23693E-5	4.52209E-5	4.73557E-5	7.71042E-5	5.7388E-5	8.01238E-5	1.38399E-4	4.02526E-4
3141.78	1.1167E-6	1.0144E-6	9.16872E-5	1.64764E-4	8.17565E-5	7.66412E-5	5.31413E-5	5.47009E-5	2.62587E-5	2.00133E-5	3.10368E-5	9.2518E-6	6.65272E-5	3.56206E-5	3.53745E-5	6.53681E-5	6.26596E-5	6.44593E-5	8.1058E-5	5.26477E-5	5.37272E-5	7.9268E-5	6.3288E-5	9.21657E-5	1.56353E-4	4.10111E-4
3139.85	1.2687E-6	3.197E-7	8.53502E-5	1.41352E-4	6.97461E-5	6.88805E-5	5.544E-5	4.72226E-5	2.52622E-5	1.59119E-5	2.09319E-5	9.7537E-6	7.18652E-5	5.4194E-5	5.20236E-5	6.85562E-5	7.47669E-5	8.21494E-5	7.93159E-5	6.44011E-5	6.69159E-5	7.93083E-5	7.253E-5	1.04224E-4	1.62605E-4	4.37041E-4
3137.92	4.84E-8	3.45E-8	6.61647E-5	1.41435E-4	7.85789E-5	6.54811E-5	7.33831E-5	4.69796E-5	3.84218E-5	2.67879E-5	2.46842E-5	1.53696E-5	5.93855E-5	6.63743E-5	5.10486E-5	5.15206E-5	5.67841E-5	7.78577E-5	5.55633E-5	5.9093E-5	6.31145E-5	6.0683E-5	6.23092E-5	8.94505E-5	1.28096E-4	4.27492E-4
3136	1.2126E-6	1.187E-7	5.32837E-5	1.65711E-4	1.02155E-4	7.15567E-5	9.44212E-5	5.52638E-5	5.95664E-5	4.80742E-5	3.96244E-5	1.91299E-5	3.73652E-5	6.23186E-5	3.38751E-5	3.76385E-5	3.14711E-5	5.18757E-5	3.29935E-5	4.71352E-5	4.9034E-5	4.18603E-5	4.80672E-5	6.06186E-5	8.94553E-5	3.80366E-4
3134.07	1.9786E-6	2.976E-7	5.62998E-5	1.77519E-4	1.05393E-4	7.28462E-5	9.54419E-5	5.45776E-5	6.24351E-5	4.98908E-5	4.34015E-5	1.57399E-5	2.91099E-5	6.34944E-5	3.21078E-5	4.73991E-5	2.75728E-5	3.87987E-5	3.2194E-5	4.92244E-5	4.84622E-5	4.08602E-5	5.29913E-5	5.27398E-5	9.13562E-5	3.60832E-4
3132.14	3.291E-7	2.1E-9	7.62381E-5	1.60218E-4	8.00437E-5	5.68097E-5	7.48398E-5	4.16985E-5	4.27558E-5	3.12197E-5	2.92144E-5	1.13616E-5	3.68111E-5	8.17583E-5	5.17139E-5	7.41425E-5	4.2775E-5	4.5441E-5	5.23528E-5	6.6505E-5	6.54722E-5	5.87796E-5	7.15957E-5	6.9715E-5	1.28803E-4	3.89455E-4
3130.21	6.05E-8	4.591E-7	9.81155E-5	1.39818E-4	6.66624E-5	4.75259E-5	6.08629E-5	3.66869E-5	2.99514E-5	2.59159E-5	2.13361E-5	1.32895E-5	4.74196E-5	8.92809E-5	6.69955E-5	7.52443E-5	5.21798E-5	4.84622E-5	7.60258E-5	7.62895E-5	7.7429E-5	7.48053E-5	7.35442E-5	8.07478E-5	1.44681E-4	4.11442E-4
3128.28	8.54E-8	1.37E-7	9.12525E-5	1.42909E-4	8.24654E-5	6.42447E-5	6.78225E-5	4.8593E-5	3.84654E-5	4.66255E-5	3.08841E-5	2.22421E-5	4.81888E-5	6.06704E-5	5.7105E-5	4.4998E-5	4.05769E-5	3.38741E-5	7.54236E-5	5.65885E-5	5.90812E-5	6.22399E-5	5.20501E-5	6.34726E-5	1.12025E-4	3.85106E-4
3126.35	5.6E-9	1.244E-7	6.98539E-5	1.59828E-4	9.7083E-5	8.89716E-5	7.30226E-5	6.13752E-5	5.6938E-5	6.59594E-5	4.4997E-5	2.55034E-5	4.71241E-5	3.47529E-5	4.46892E-5	2.67808E-5	3.44644E-5	2.73978E-5	5.96991E-5	3.5912E-5	4.14731E-5	4.77884E-5	4.1345E-5	4.83834E-5	8.71675E-5	3.65453E-4
3124.42	1E-10	1.532E-7	7.08966E-5	1.53292E-4	7.73001E-5	8.05524E-5	5.1986E-5	5.25518E-5	5.58432E-5	4.29012E-5	3.80735E-5	1.45666E-5	6.0614E-5	4.21574E-5	4.93834E-5	3.00333E-5	5.10066E-5	4.64969E-5	5.68863E-5	4.35728E-5	5.67784E-5	6.3765E-5	6.33647E-5	6.3731E-5	1.06375E-4	4.11577E-4
3122.5	2.657E-7	2.34E-8	8.9816E-5	1.23603E-4	5.23379E-5	5.68311E-5	3.21593E-5	3.74819E-5	4.00208E-5	1.85055E-5	2.46933E-5	6.2183E-6	8.421E-5	7.29229E-5	6.15927E-5	4.08581E-5	7.47352E-5	7.82189E-5	6.47094E-5	6.90174E-5	8.70997E-5	9.79893E-5	1.00723E-4	1.03564E-4	1.49087E-4	4.69659E-4
3120.57	6.884E-7	7.628E-7	9.28124E-5	1.11885E-4	5.56327E-5	5.9326E-5	3.91577E-5	3.77597E-5	3.61352E-5	2.00088E-5	2.69337E-5	7.4628E-6	8.15731E-5	7.73705E-5	5.56917E-5	4.1203E-5	6.96459E-5	7.91662E-5	5.82106E-5	6.55143E-5	7.68705E-5	9.63337E-5	9.65125E-5	1.13611E-4	1.58863E-4	4.40586E-4
3118.64	9.825E-7	2.2461E-6	7.61934E-5	1.28737E-4	8.47893E-5	8.0847E-5	6.47132E-5	5.0069E-5	4.4194E-5	3.50986E-5	4.03906E-5	1.38243E-5	5.33813E-5	5.40875E-5	3.8936E-5	3.59854E-5	4.78903E-5	5.59418E-5	4.13281E-5	3.85908E-5	5.06442E-5	6.22245E-5	6.30584E-5	8.54378E-5	1.33988E-4	3.75486E-4
3116.71	1.1179E-6	1.8146E-6	6.77241E-5	1.4305E-4	1.00705E-4	8.03956E-5	6.7003E-5	5.43634E-5	4.31246E-5	3.53477E-5	4.61275E-5	1.41403E-5	4.16075E-5	4.74689E-5	3.41259E-5	4.41939E-5	4.4811E-5	4.86924E-5	3.74463E-5	3.23649E-5	5.53971E-5	4.72556E-5	5.04874E-5	7.46865E-5	1.22516E-4	3.73779E-4
3114.78	4.342E-7	3.997E-7	7.67441E-5	1.26171E-4	7.33703E-5	5.67506E-5	4.28355E-5	4.24331E-5	2.84169E-5	2.09656E-5	3.81365E-5	7.4936E-6	5.77461E-5	6.59942E-5	4.59045E-5	7.15878E-5	6.80149E-5	6.74317E-5	5.44439E-5	6.00414E-5	9.05836E-5	6.4026E-5	6.70981E-5	9.49187E-5	1.45343E-4	4.2528E-4
3112.85	3.05E-8	1.336E-7	8.68878E-5	1.08095E-4	4.94649E-5	4.42351E-5	3.40614E-5	3.69435E-5	2.38504E-5	1.6484E-5	3.12552E-5	6.1381E-6	7.35303E-5	7.5537E-5	5.75391E-5	8.68106E-5	8.47429E-5	7.96827E-5	7.40889E-5	9.0643E-5	1.0896E-4	7.89772E-5	8.61878E-5	1.08804E-4	1.60659E-4	4.40706E-4
3110.92	3.839E-7	4.068E-7	8.52666E-5	1.26059E-4	6.59242E-5	5.35337E-5	5.32314E-5	5.55332E-5	4.13852E-5	3.02001E-5	3.81623E-5	1.75325E-5	5.37366E-5	4.57708E-5	4.3547E-5	6.22453E-5	6.24055E-5	5.43653E-5	5.86216E-5	6.49991E-5	7.82317E-5	5.67893E-5	7.28027E-5	8.11642E-5	1.19053E-4	3.84256E-4
3109	5.39E-8	6.212E-7	8.02782E-5	1.63424E-4	1.0843E-4	7.20593E-5	8.47755E-5	8.16707E-5	6.28455E-5	5.25312E-5	5.12928E-5	3.55029E-5	2.82268E-5	1.87765E-5	2.34744E-5	3.60313E-5	4.06615E-5	3.13682E-5	3.34225E-5	2.99194E-5	4.5983E-5	3.60558E-5	4.77749E-5	4.63658E-5	7.67187E-5	3.34069E-4
3107.07	1.201E-7	3.417E-7	7.9053E-5	1.65036E-4	1.20775E-4	7.06843E-5	8.88226E-5	7.60316E-5	5.04287E-5	5.26341E-5	4.564E-5	3.00669E-5	2.74596E-5	2.06658E-5	2.44886E-5	3.76568E-5	4.62598E-5	3.88766E-5	3.66854E-5	3.03199E-5	4.26688E-5	4.55552E-5	4.61488E-5	4.334E-5	8.18224E-5	3.5505E-4
3105.14	4.994E-7	2.331E-7	8.42852E-5	1.27535E-4	8.94336E-5	4.65435E-5	6.03333E-5	5.10063E-5	2.36163E-5	3.04423E-5	2.72149E-5	1.06799E-5	5.29832E-5	5.3527E-5	5.03157E-5	6.66281E-5	6.6198E-5	7.41712E-5	6.51945E-5	6.0774E-5	6.12667E-5	7.76598E-5	7.41866E-5	6.88538E-5	1.23779E-4	4.18343E-4
3103.21	6.966E-7	3.986E-7	8.87433E-5	1.15805E-4	6.81152E-5	3.90553E-5	4.61366E-5	4.48615E-5	1.54604E-5	1.94795E-5	2.43022E-5	5.2707E-6	7.08441E-5	7.64707E-5	6.64487E-5	8.08176E-5	6.27264E-5	8.81801E-5	7.21997E-5	7.87929E-5	6.82916E-5	8.29523E-5	9.15654E-5	7.49227E-5	1.55362E-4	4.10737E-4
3101.28	3.306E-7	4.34E-7	7.61844E-5	1.6354E-4	8.68549E-5	6.94903E-5	6.6593E-5	6.82115E-5	2.73058E-5	3.25684E-5	4.56772E-5	1.66909E-5	4.61817E-5	4.52948E-5	4.10366E-5	4.55833E-5	3.51947E-5	5.26286E-5	3.89328E-5	5.43999E-5	4.27289E-5	4.85601E-5	6.04456E-5	4.43802E-5	1.37144E-4	3.07569E-4
3099.35	7.13E-8	3.79E-7	5.98296E-5	2.21292E-4	1.20185E-4	1.08671E-4	9.18948E-5	9.54598E-5	4.93183E-5	5.77768E-5	6.97002E-5	3.56535E-5	2.47569E-5	2.25052E-5	2.06034E-5	1.77952E-5	2.23549E-5	2.73729E-5	1.50906E-5	3.13744E-5	2.74672E-5	2.98576E-5	3.42342E-5	3.02254E-5	9.99539E-5	2.44865E-4
3097.42	1.67E-8	4.045E-7	6.42589E-5	2.03072E-4	1.08053E-4	9.10596E-5	7.52784E-5	8.02315E-5	5.46368E-5	5.77996E-5	5.40195E-5	2.87012E-5	3.48311E-5	3.61278E-5	2.67356E-5	2.2631E-5	3.56892E-5	3.59777E-5	1.56395E-5	3.75223E-5	5.25693E-5	4.5961E-5	4.58434E-5	5.39929E-5	9.24859E-5	3.05466E-4
3095.49	2.95E-8	1.977E-7	8.94286E-5	1.44288E-4	6.58092E-5	5.16724E-5	4.58274E-5	4.5164E-5	4.2876E-5	3.96886E-5	2.58189E-5	1.34914E-5	6.68817E-5	7.29083E-5	4.56972E-5	5.18769E-5	6.50424E-5	6.14242E-5	3.32199E-5	6.433E-5	1.08481E-4	8.35601E-5	8.3961E-5	1.00979E-4	1.17665E-4	4.39906E-4
3093.57	8.95E-8	6.3E-9	1.12276E-4	1.33538E-4	5.51807E-5	4.9166E-5	4.39036E-5	3.69791E-5	4.38074E-5	3.94699E-5	2.61944E-5	1.4151E-5	6.75172E-5	7.40434E-5	4.10328E-5	6.10134E-5	6.5772E-5	5.51735E-5	4.03032E-5	6.38175E-5	1.08025E-4	8.55246E-5	8.81841E-5	1.00957E-4	1.27769E-4	4.83154E-4
3091.64	6.6E-9	1.32E-8	1.11967E-4	1.77019E-4	8.54756E-5	8.05763E-5	6.60081E-5	5.92322E-5	6.81798E-5	6.6578E-5	5.77514E-5	3.17971E-5	3.44953E-5	3.94642E-5	2.02407E-5	3.81788E-5	3.62009E-5	2.52037E-5	2.46573E-5	3.57573E-5	5.53343E-5	4.80737E-5	5.23146E-5	6.02595E-5	9.47922E-5	4.15171E-4
3089.71	1.146E-7	2.31E-8	9.82086E-5	1.94761E-4	1.15494E-4	9.558E-5	7.83238E-5	8.04628E-5	8.86174E-5	9.00987E-5	8.01823E-5	4.48168E-5	1.88898E-5	2.33779E-5	1.43237E-5	2.74944E-5	2.30426E-5	1.54094E-5	1.99862E-5	2.64759E-5	3.17099E-5	2.83411E-5	3.50617E-5	4.62569E-5	6.94176E-5	3.76825E-4
3087.78	3.83E-8	2.64E-8	9.24358E-5	1.37569E-4	9.74142E-5	6.1502E-5	5.58208E-5	5.99221E-5	6.48111E-5	6.93571E-5	5.52353E-5	2.73916E-5	3.08173E-5	3.74042E-5	3.16076E-5	4.36582E-5	4.1907E-5	3.45732E-5	4.62697E-5	4.62049E-5	5.23651E-5	4.26144E-5	5.08171E-5	7.8203E-5	9.40407E-5	4.17068E-4
3085.85	9E-10	4E-10	9.4605E-5	8.75322E-5	6.81055E-5	3.05754E-5	3.15458E-5	3.0939E-5	3.03132E-5	4.00864E-5	2.79771E-5	9.2039E-6	5.873E-5	6.82895E-5	6.55343E-5	7.43263E-5	7.85181E-5	6.97471E-5	9.31601E-5	8.07348E-5	9.40945E-5	7.63215E-5	7.77598E-5	1.29346E-4	1.53606E-4	4.67292E-4
3083.92	7.16E-8	2.269E-7	9.07862E-5	1.05141E-4	7.84933E-5	3.94227E-5	3.82935E-5	3.41346E-5	3.10955E-5	3.99701E-5	2.99258E-5	1.1219E-5	5.53901E-5	6.33885E-5	6.25969E-5	6.98083E-5	6.83734E-5	5.61555E-5	8.88286E-5	7.71132E-5	7.81208E-5	7.03796E-5	6.43949E-5	1.15174E-4	1.54439E-4	4.23767E-4
3081.99	2.978E-7	7.038E-7	8.20759E-5	1.70862E-4	1.19667E-4	8.4506E-5	7.63063E-5	7.32391E-5	6.99271E-5	5.7792E-5	5.34154E-5	3.33585E-5	2.79181E-5	2.97495E-5	3.03517E-5	3.63238E-5	2.9082E-5	1.90061E-5	4.64841E-5	3.97281E-5	2.98423E-5	3.33234E-5	3.00836E-5	6.07607E-5	9.64654E-5	3.1788E-4
3080.07	3.593E-7	8.789E-7	7.98672E-5	1.95375E-4	1.28542E-4	1.0941E-4	9.88238E-5	1.08865E-4	1.02223E-4	6.25313E-5	6.37806E-5	4.75282E-5	1.83424E-5	1.64644E-5	1.90946E-5	2.48601E-5	1.57934E-5	1.03524E-5	3.17669E-5	2.22815E-5	1.4026E-5	1.99051E-5	1.92956E-5	3.88666E-5	6.64452E-5	2.66063E-4
3078.14	2.84E-8	1.2725E-6	8.69881E-5	1.5484E-4	9.05935E-5	8.5348E-5	7.26799E-5	9.35716E-5	8.73689E-5	5.24744E-5	4.5436E-5	2.9881E-5	2.97134E-5	2.68948E-5	3.10625E-5	4.27673E-5	2.84013E-5	2.64689E-5	5.06618E-5	3.17295E-5	2.54682E-5	3.46723E-5	3.28069E-5	4.86918E-5	8.13904E-5	3.02477E-4
3076.21	1.11E-7	2.4414E-6	9.4199E-5	1.29629E-4	6.20865E-5	6.43102E-5	4.85581E-5	6.69784E-5	6.82459E-5	4.94227E-5	3.222E-5	1.57771E-5	4.64203E-5	4.43202E-5	4.5426E-5	6.38583E-5	4.94049E-5	4.78767E-5	7.24755E-5	4.71632E-5	4.73745E-5	5.85101E-5	5.59106E-5	6.0284E-5	1.08384E-4	3.5927E-4
3074.28	2.585E-7	3.8664E-6	9.23996E-5	1.64263E-4	7.4703E-5	7.56343E-5	6.28878E-5	7.38805E-5	7.7451E-5	6.29076E-5	4.58512E-5	2.35042E-5	3.74859E-5	3.49436E-5	3.43512E-5	4.80064E-5	3.95696E-5	3.23041E-5	5.00034E-5	3.49511E-5	4.15159E-5	5.00244E-5	5.42737E-5	4.40351E-5	9.29541E-5	3.34064E-4
3072.35	6.753E-7	3.8979E-6	9.15237E-5	2.25898E-4	1.12889E-4	1.04938E-4	9.95506E-5	1.04841E-4	9.77394E-5	7.98755E-5	7.33075E-5	4.63512E-5	1.68068E-5	1.48728E-5	1.74461E-5	2.4489E-5	1.82564E-5	1.08631E-5	1.81132E-5	1.4786E-5	2.08645E-5	2.63982E-5	3.44559E-5	2.57294E-5	5.74499E-5	2.6902E-4
3070.42	2.1099E-6	2.1357E-6	1.02789E-4	2.33279E-4	1.16513E-4	1.14676E-4	1.01318E-4	1.14007E-4	8.99582E-5	7.61014E-5	7.13539E-5	5.24442E-5	1.21604E-5	9.8617E-6	1.4594E-5	2.25842E-5	1.56023E-5	9.9977E-6	1.14507E-5	1.10321E-5	1.70657E-5	2.15648E-5	2.64737E-5	2.87878E-5	4.91277E-5	2.65815E-4
3068.49	2.3982E-6	5.514E-7	1.15124E-4	1.85503E-4	8.47724E-5	9.71387E-5	6.78692E-5	8.77113E-5	6.13426E-5	5.62553E-5	4.6064E-5	3.78049E-5	2.49155E-5	1.85533E-5	2.27506E-5	4.06018E-5	2.99319E-5	2.98121E-5	2.30308E-5	2.27381E-5	3.13487E-5	3.74796E-5	3.19083E-5	4.75986E-5	6.45168E-5	3.25479E-4
3066.56	3.459E-7	3.9E-9	1.05001E-4	1.6763E-4	8.38922E-5	9.00339E-5	5.71913E-5	7.43766E-5	5.43326E-5	5.18789E-5	4.14884E-5	3.67619E-5	3.48441E-5	2.77949E-5	2.43242E-5	5.21238E-5	3.6638E-5	4.95049E-5	3.3292E-5	3.35548E-5	3.85818E-5	4.70499E-5	2.9445E-5	5.20949E-5	6.6805E-5	3.52289E-4
3064.64	2.373E-7	2.723E-7	7.37273E-5	2.18633E-4	1.36707E-4	1.19172E-4	9.5364E-5	1.0563E-4	8.48169E-5	7.92681E-5	7.3932E-5	6.3609E-5	1.84392E-5	1.99097E-5	9.7694E-6	3.0659E-5	1.72131E-5	3.17621E-5	2.02377E-5	2.07129E-5	1.77652E-5	2.59906E-5	1.26046E-5	2.89119E-5	4.04686E-5	2.96555E-4
3062.71	2.449E-7	6.716E-7	4.78143E-5	2.91766E-4	1.92009E-4	1.66693E-4	1.55383E-4	1.54646E-4	1.29186E-4	1.18482E-4	1.21676E-4	9.07456E-5	4.9071E-6	9.3892E-6	1.0937E-6	8.2041E-6	4.2863E-6	1.11707E-5	6.7343E-6	6.8065E-6	3.6168E-6	9.9293E-6	3.6813E-6	1.10507E-5	2.00541E-5	2.37168E-4
3060.78	7.96E-8	7.287E-7	4.03275E-5	3.05889E-4	1.81818E-4	1.83007E-4	1.65121E-4	1.5651E-4	1.36676E-4	1.24658E-4	1.34363E-4	8.17926E-5	4.2282E-6	7.9051E-6	4.558E-7	2.3909E-6	5.308E-6	8.1557E-6	5.7882E-6	4.3997E-6	3.6789E-6	1.0754E-5	4.4225E-6	1.01944E-5	1.9814E-5	2.23109E-4
3058.85	6.086E-7	6.368E-7	5.02704E-5	2.53645E-4	1.34096E-4	1.4695E-4	1.26453E-4	1.09504E-4	1.02642E-4	9.30992E-5	1.04678E-4	5.3574E-5	1.20061E-5	1.55689E-5	4.399E-6	4.9648E-6	1.83788E-5	1.7261E-5	1.79925E-5	9.1449E-6	1.73898E-5	2.49083E-5	1.66975E-5	2.18411E-5	4.0807E-5	2.50134E-4
3056.92	5.731E-7	4.301E-7	6.65405E-5	2.10892E-4	1.16204E-4	1.11179E-4	1.02683E-4	7.46368E-5	7.59039E-5	6.73089E-5	7.56227E-5	4.00875E-5	1.83061E-5	2.37507E-5	1.16077E-5	1.07379E-5	2.72212E-5	2.59871E-5	3.51504E-5	1.43972E-5	3.77503E-5	3.56054E-5	3.77252E-5	3.13097E-5	7.11971E-5	2.80167E-4
3054.99	5.397E-7	9.2E-8	6.81501E-5	2.27904E-4	1.51645E-4	1.20881E-4	1.20453E-4	8.67138E-5	8.45152E-5	7.61014E-5	7.96005E-5	5.40513E-5	1.09053E-5	1.66639E-5	8.2014E-6	7.9234E-6	1.37142E-5	1.41042E-5	2.5911E-5	9.4726E-6	3.02124E-5	1.97616E-5	3.25853E-5	2.5502E-5	7.04476E-5	2.59648E-4
3053.06	7.924E-7	2.05E-7	5.61765E-5	2.71375E-4	2.08867E-4	1.52023E-4	1.59242E-4	1.36192E-4	1.13633E-4	1.10111E-4	1.07572E-4	8.18273E-5	2.8567E-6	5.7071E-6	2.3021E-6	2.8658E-6	3.8912E-6	2.7441E-6	6.6518E-6	2.6862E-6	1.09333E-5	3.9541E-6	1.09403E-5	1.94121E-5	4.40024E-5	2.22204E-4
3051.14	9.19E-7	1.5612E-6	4.71276E-5	2.83378E-4	2.28824E-4	1.56272E-4	1.80571E-4	1.69405E-4	1.26141E-4	1.33036E-4	1.2417E-4	9.23385E-5	7.607E-7	1.8221E-6	1.4146E-6	2.7079E-6	3.3409E-6	2.5148E-6	1.1331E-6	1.6575E-6	4.7514E-6	1.2649E-6	3.7609E-6	2.06188E-5	2.91177E-5	2.19568E-4
3049.21	1.18E-6	2.0097E-6	4.77314E-5	2.65279E-4	2.02799E-4	1.39824E-4	1.70529E-4	1.52407E-4	1.11806E-4	1.26759E-4	1.1315E-4	8.29513E-5	1.2998E-6	2.1102E-6	4.0256E-6	6.2325E-6	5.6382E-6	1.06584E-5	2.4091E-6	6.2163E-6	7.8421E-6	3.5035E-6	7.0508E-6	2.43087E-5	3.16401E-5	2.4014E-4
3047.28	2.165E-6	1.5153E-6	5.50104E-5	2.51719E-4	1.81163E-4	1.37384E-4	1.48155E-4	1.26694E-4	1.02735E-4	1.13638E-4	9.91215E-5	7.7407E-5	2.7584E-6	3.7557E-6	7.6373E-6	7.8256E-6	6.323E-6	1.87581E-5	6.8446E-6	1.39467E-5	1.38769E-5	5.9834E-6	1.38409E-5	2.30096E-5	3.6585E-5	2.46696E-4
3045.35	2.7846E-6	1.8102E-6	6.07561E-5	2.57497E-4	1.96829E-4	1.57727E-4	1.36909E-4	1.24872E-4	1.19054E-4	1.1195E-4	1.013E-4	8.99629E-5	2.8339E-6	3.7411E-6	5.9233E-6	4.6129E-6	4.9978E-6	1.51018E-5	6.2933E-6	1.31429E-5	1.21362E-5	4.2258E-6	1.20775E-5	1.67758E-5	3.01298E-5	2.22244E-4
3043.42	2.0763E-6	3.2736E-6	6.48741E-5	2.73384E-4	2.19731E-4	1.78364E-4	1.41902E-4	1.30197E-4	1.35212E-4	1.15887E-4	1.10067E-4	1.06289E-4	3.0115E-6	3.2869E-6	2.4691E-6	2.702E-6	4.3564E-6	9.5483E-6	2.6422E-6	7.8073E-6	6.9045E-6	3.0277E-6	6.5259E-6	1.30023E-5	2.14075E-5	1.95168E-4
3041.49	1.6632E-6	5.0804E-6	7.0128E-5	2.81572E-4	2.05057E-4	1.72972E-4	1.55038E-4	1.29958E-4	1.22226E-4	1.1841E-4	1.15073E-4	1.01797E-4	5.1052E-6	4.3029E-6	1.5033E-6	2.8316E-6	5.8439E-6	8.4483E-6	1.7658E-6	5.1171E-6	6.0225E-6	5.0498E-6	5.2182E-6	1.45242E-5	2.06392E-5	1.9692E-4
3039.56	2.3278E-6	4.6513E-6	7.0916E-5	2.7567E-4	1.74269E-4	1.48594E-4	1.66063E-4	1.38001E-4	1.0271E-4	1.20212E-4	1.17192E-4	8.26272E-5	7.7476E-6	5.2455E-6	1.9449E-6	2.606E-6	9.1515E-6	9.5785E-6	2.7667E-6	3.9029E-6	8.124E-6	9.5246E-6	5.997E-6	1.7807E-5	2.50254E-5	2.14904E-4
3037.63	2.2698E-6	2.3504E-6	6.55854E-5	2.70217E-4	1.70115E-4	1.33812E-4	1.75372E-4	1.56181E-4	1.04807E-4	1.24279E-4	1.19585E-4	7.09071E-5	7.7585E-6	3.5469E-6	2.2099E-6	1.4039E-6	1.07013E-5	8.1731E-6	3.2404E-6	2.6855E-6	7.5741E-6	1.12691E-5	5.2505E-6	1.53393E-5	2.43468E-5	2.10693E-4
3035.71	8.165E-7	1.0053E-6	5.5616E-5	2.69519E-4	1.90217E-4	1.39078E-4	1.89083E-4	1.7263E-4	1.25516E-4	1.31293E-4	1.25189E-4	7.1575E-5	5.4016E-6	7.724E-7	1.3212E-6	4.916E-7	7.5545E-6	4.0711E-6	2.4719E-6	1.4921E-6	3.4272E-6	6.7291E-6	4.4876E-6	8.6804E-6	1.82825E-5	1.82854E-4
3033.78	3.27E-7	5.749E-7	4.23333E-5	2.65236E-4	2.05256E-4	1.53167E-4	1.99203E-4	1.82633E-4	1.39235E-4	1.32367E-4	1.28301E-4	7.16991E-5	3.8897E-6	5E-10	6.13E-7	4.134E-7	3.534E-6	2.2516E-6	2.1138E-6	5.986E-7	1.0874E-6	2.3643E-6	5.7939E-6	5.6342E-6	1.43545E-5	1.63906E-4
3031.85	4.542E-7	1.179E-7	3.36312E-5	2.76346E-4	2.0364E-4	1.62823E-4	1.95812E-4	1.8652E-4	1.34129E-4	1.26395E-4	1.23265E-4	6.80093E-5	4.0323E-6	3.04E-8	8.918E-7	1.0438E-6	1.4194E-6	3.0266E-6	2.5079E-6	2.202E-7	8.895E-7	1.6348E-6	7.4676E-6	7.6189E-6	1.22842E-5	1.6482E-4
3029.92	5.187E-7	1.448E-7	3.35278E-5	3.09397E-4	1.90898E-4	1.62669E-4	1.86396E-4	1.80567E-4	1.27689E-4	1.25791E-4	1.12727E-4	6.96613E-5	4.9943E-6	1.491E-7	1.7392E-6	1.57E-6	8.294E-7	3.7701E-6	4.152E-6	5.39E-7	1.7759E-6	3.3027E-6	7.8849E-6	1.45685E-5	1.30546E-5	1.78641E-4
3027.99	9.27E-7	3.898E-7	3.99691E-5	3.16202E-4	1.7809E-4	1.57361E-4	1.78223E-4	1.69894E-4	1.26781E-4	1.28865E-4	1.03623E-4	7.06115E-5	6.2594E-6	1.5101E-6	2.6055E-6	1.4701E-6	2.1572E-6	3.2943E-6	8.1787E-6	3.3702E-6	3.523E-6	5.4317E-6	9.0171E-6	2.3841E-5	2.2055E-5	2.01208E-4
3026.06	2.0389E-6	4E-10	5.10973E-5	2.80134E-4	1.79535E-4	1.58495E-4	1.67825E-4	1.74273E-4	1.25598E-4	1.26345E-4	1.05004E-4	6.65821E-5	6.7918E-6	3.7109E-6	3.842E-6	1.6203E-6	6.8317E-6	3.1699E-6	9.5363E-6	9.2656E-6	4.2889E-6	4.5307E-6	9.5081E-6	2.41453E-5	3.36144E-5	2.20345E-4
3024.13	2.4789E-6	6.192E-7	6.07713E-5	2.46776E-4	1.92996E-4	1.64936E-4	1.55713E-4	1.84916E-4	1.23603E-4	1.19916E-4	1.14724E-4	6.80258E-5	6.4429E-6	5.2165E-6	4.5653E-6	2.7037E-6	1.11347E-5	3.5625E-6	4.7562E-6	1.22409E-5	4.4926E-6	2.8731E-6	7.4639E-6	1.39689E-5	3.28073E-5	2.24917E-4
3022.21	1.2451E-6	1.9601E-6	6.59415E-5	2.11309E-4	1.74247E-4	1.38818E-4	1.28884E-4	1.49642E-4	1.0263E-4	9.69995E-5	9.9186E-5	6.14588E-5	1.28236E-5	1.02142E-5	8.9792E-6	1.02846E-5	1.89836E-5	1.01059E-5	5.841E-6	1.92108E-5	1.40314E-5	9.2893E-6	1.16426E-5	1.36243E-5	3.78841E-5	2.52016E-4
3020.28	1.989E-7	2.3133E-6	8.55886E-5	9.86074E-5	6.19828E-5	4.08687E-5	4.31422E-5	4.57314E-5	3.06207E-5	2.75802E-5	2.44725E-5	1.20265E-5	7.86021E-5	6.54226E-5	6.48947E-5	7.67711E-5	8.34578E-5	8.2692E-5	6.34536E-5	8.77642E-5	9.19886E-5	8.24158E-5	7.24857E-5	7.45619E-5	1.24805E-4	4.31632E-4
3018.35	4.94E-8	9.375E-7	1.42263E-4	4.2E-7	6.4007E-6	1.25742E-5	9.9456E-6	6.5112E-6	1.13526E-5	1.36784E-5	1.82003E-5	3.48763E-5	3.60068E-4	3.38448E-4	3.45598E-4	3.60683E-4	3.54148E-4	4.07363E-4	3.60573E-4	3.78639E-4	3.9138E-4	3.8971E-4	3.56591E-4	3.53468E-4	4.56427E-4	9.25864E-4
3016.42	1.303E-7	2.484E-7	2.07945E-4	4.62257E-5	1.07075E-4	1.22483E-4	1.1785E-4	9.07789E-5	1.06247E-4	1.14297E-4	1.1339E-4	1.80576E-4	7.11418E-4	7.13856E-4	7.48044E-4	7.21661E-4	7.10685E-4	8.11299E-4	7.45778E-4	7.51252E-4	7.50462E-4	7.61255E-4	7.50212E-4	7.17177E-4	8.51741E-4	0.00142
3014.49	1.303E-7	5.034E-7	2.10068E-4	3.01148E-5	7.29892E-5	9.38874E-5	8.50301E-5	6.70702E-5	7.89559E-5	8.49601E-5	7.29156E-5	1.47528E-4	6.18207E-4	6.31478E-4	6.8471E-4	6.39225E-4	6.48603E-4	6.98214E-4	6.46353E-4	6.6406E-4	6.46166E-4	6.46637E-4	6.85631E-4	6.64813E-4	7.73467E-4	0.00126
3012.56	1.186E-7	1.1998E-6	1.54194E-4	4.1715E-6	3.846E-7	6.0344E-6	2.4391E-6	1.5325E-6	3.736E-6	5.0314E-6	2.428E-6	2.44508E-5	2.82363E-4	2.87975E-4	3.11646E-4	3.03996E-4	3.22163E-4	3.08918E-4	2.82096E-4	3.07268E-4	2.97802E-4	2.81592E-4	3.1974E-4	3.62214E-4	4.21284E-4	7.83414E-4
3010.63	3.618E-7	1.319E-6	1.01473E-4	7.90223E-5	3.94773E-5	1.86008E-5	2.48475E-5	2.35488E-5	1.77662E-5	1.44637E-5	1.99669E-5	1.9461E-6	9.45751E-5	9.92449E-5	9.86174E-5	1.08113E-4	1.19084E-4	9.93199E-5	8.50026E-5	9.91274E-5	1.1041E-4	8.96809E-5	1.04429E-4	1.67843E-4	1.91262E-4	4.85907E-4
3008.7	5.801E-7	1.1832E-6	7.63074E-5	1.49652E-4	9.74848E-5	6.95209E-5	7.13638E-5	6.01069E-5	6.09267E-5	5.1652E-5	6.35266E-5	2.3531E-5	3.88215E-5	4.10399E-5	3.76939E-5	4.27239E-5	4.52278E-5	4.06246E-5	3.15832E-5	3.31485E-5	5.30607E-5	3.7112E-5	4.16772E-5	8.53715E-5	1.00463E-4	3.65621E-4
3006.78	3.711E-7	7.97E-7	7.01623E-5	1.81511E-4	1.29541E-4	9.99474E-5	1.03831E-4	8.12546E-5	9.77755E-5	7.98324E-5	9.0641E-5	4.35645E-5	2.56885E-5	2.41908E-5	2.0256E-5	2.34493E-5	1.93893E-5	2.2728E-5	2.17539E-5	1.58882E-5	3.15059E-5	2.41971E-5	2.891E-5	4.81469E-5	6.88828E-5	3.07148E-4
3004.85	1.554E-7	4.58E-8	6.65537E-5	2.17025E-4	1.51023E-4	1.11198E-4	1.31795E-4	1.03209E-4	1.16544E-4	9.57915E-5	1.02195E-4	5.69682E-5	1.89566E-5	1.82905E-5	9.7945E-6	1.60474E-5	7.3721E-6	9.8763E-6	1.86554E-5	1.01742E-5	1.62095E-5	1.53419E-5	2.28552E-5	2.9712E-5	5.11429E-5	2.61338E-4
3002.92	2.1E-9	2.66E-7	5.85896E-5	2.59078E-4	1.72174E-4	1.22998E-4	1.5512E-4	1.19636E-4	1.11326E-4	1.02649E-4	1.12269E-4	6.44226E-5	1.16513E-5	1.49943E-5	4.4444E-6	1.16172E-5	2.3106E-6	3.9047E-6	1.44806E-5	7.8994E-6	7.7406E-6	7.2791E-6	1.47056E-5	2.162E-5	3.73454E-5	2.27059E-4
3000.99	1.795E-7	3.23E-7	5.22844E-5	2.68655E-4	1.86552E-4	1.33009E-4	1.58806E-4	1.19349E-4	9.94942E-5	1.00016E-4	1.16075E-4	6.53961E-5	7.7013E-6	1.2806E-5	5.1808E-6	8.5869E-6	2.3875E-6	5.0139E-6	1.15777E-5	8.9805E-6	7.0188E-6	4.717E-6	1.08088E-5	1.99771E-5	3.3036E-5	2.18273E-4
2999.06	1.613E-7	4.16E-8	5.38459E-5	2.43654E-4	1.83322E-4	1.32585E-4	1.40458E-4	1.12778E-4	9.33417E-5	9.06743E-5	1.04877E-4	6.09449E-5	8.7459E-6	1.192E-5	1.07232E-5	6.9254E-6	7.5106E-6	1.05968E-5	1.08626E-5	1.18931E-5	1.2543E-5	7.8773E-6	1.17887E-5	2.25181E-5	3.75025E-5	2.29512E-4
2997.13	1.267E-7	1.605E-6	6.04847E-5	2.22815E-4	1.65113E-4	1.37285E-4	1.2281E-4	1.1495E-4	8.87772E-5	9.00987E-5	9.15141E-5	6.14079E-5	1.26533E-5	9.7477E-6	1.38763E-5	7.1711E-6	1.48196E-5	1.3002E-5	1.08726E-5	1.24239E-5	1.87038E-5	1.40035E-5	1.10307E-5	2.63642E-5	4.52152E-5	2.39777E-4
2995.2	1.0409E-6	2.3401E-6	6.27791E-5	2.21133E-4	1.46185E-4	1.49842E-4	1.17136E-4	1.18799E-4	8.47479E-5	1.02922E-4	8.56603E-5	6.90341E-5	1.53761E-5	6.0144E-6	1.2374E-5	9.2213E-6	1.69646E-5	9.6407E-6	1.05949E-5	1.13032E-5	1.67415E-5	1.57698E-5	7.3143E-6	2.87691E-5	5.00696E-5	2.37354E-4
2993.28	8.255E-7	5.171E-7	5.66167E-5	2.25764E-4	1.42074E-4	1.53167E-4	1.23691E-4	1.19912E-4	9.05935E-5	1.14716E-4	8.67479E-5	7.05219E-5	1.57645E-5	4.3546E-6	1.04915E-5	9.9622E-6	1.53708E-5	6.6898E-6	1.10256E-5	1.04507E-5	1.04422E-5	1.3924E-5	6.2564E-6	3.04735E-5	4.81735E-5	2.26258E-4
2991.35	9.67E-8	1.8E-9	5.25872E-5	2.0389E-4	1.3329E-4	1.35054E-4	1.20114E-4	1.15639E-4	9.52698E-5	1.04827E-4	9.01366E-5	5.91245E-5	1.80307E-5	9.4541E-6	1.09532E-5	1.16293E-5	1.96998E-5	8.9114E-6	1.89304E-5	1.32059E-5	9.5774E-6	1.51655E-5	1.12736E-5	3.73797E-5	5.14754E-5	2.28714E-4
2989.42	1.175E-7	7.65E-8	6.00203E-5	1.68128E-4	1.08321E-4	1.10792E-4	9.47479E-5	1.01042E-4	8.75649E-5	7.99157E-5	8.70892E-5	4.65002E-5	2.60087E-5	2.38398E-5	1.77295E-5	2.04416E-5	3.2895E-5	1.76635E-5	3.69516E-5	2.29331E-5	1.9141E-5	2.18023E-5	2.34366E-5	5.34261E-5	7.08463E-5	2.64809E-4
2987.49	3.986E-7	4.255E-7	6.76146E-5	1.64594E-4	1.0258E-4	1.07119E-4	8.28376E-5	8.82044E-5	8.56572E-5	7.01712E-5	8.48445E-5	4.54124E-5	3.18713E-5	2.89009E-5	2.50377E-5	2.96093E-5	3.72442E-5	2.43983E-5	4.14474E-5	2.92173E-5	3.10829E-5	2.41783E-5	2.82814E-5	6.13154E-5	8.15145E-5	3.01085E-4
2985.56	1.852E-7	1.6365E-6	5.93625E-5	1.92177E-4	1.25211E-4	1.21623E-4	1.04633E-4	8.94981E-5	9.41725E-5	8.26605E-5	8.89968E-5	5.68097E-5	2.56188E-5	1.8614E-5	2.14475E-5	2.55557E-5	2.71322E-5	2.23753E-5	2.6864E-5	2.30499E-5	2.906E-5	1.77981E-5	1.96569E-5	4.76955E-5	6.68532E-5	2.94383E-4
2983.63	2E-10	1.7129E-6	4.65346E-5	1.99194E-4	1.37044E-4	1.22742E-4	1.27056E-4	9.37341E-5	8.87756E-5	9.26632E-5	8.00661E-5	6.2118E-5	1.85026E-5	1.2711E-5	1.71404E-5	1.97857E-5	2.14051E-5	2.132E-5	1.95483E-5	1.70835E-5	2.586E-5	1.57901E-5	1.73608E-5	3.53265E-5	5.51317E-5	2.76119E-4
2981.7	5.344E-7	1.526E-7	4.6921E-5	1.5941E-4	1.12961E-4	9.27481E-5	1.03535E-4	8.13642E-5	6.07277E-5	6.98547E-5	5.10982E-5	3.98835E-5	2.6277E-5	2.13075E-5	2.41141E-5	2.59598E-5	3.20202E-5	3.20366E-5	2.95885E-5	2.26213E-5	3.80014E-5	2.79725E-5	3.61912E-5	4.27622E-5	6.37541E-5	3.01112E-4
2979.78	2.3272E-6	5.067E-7	6.17185E-5	1.13219E-4	7.44111E-5	5.32022E-5	5.85858E-5	5.6909E-5	3.31089E-5	3.55447E-5	2.4075E-5	1.18353E-5	5.79386E-5	4.93308E-5	4.60084E-5	4.83426E-5	6.55019E-5	5.77247E-5	5.68471E-5	4.74483E-5	6.66748E-5	5.78219E-5	8.30581E-5	7.32328E-5	9.18567E-5	3.7433E-4
2977.85	2.7701E-6	1.2975E-6	7.04978E-5	9.90388E-5	5.65322E-5	3.58154E-5	3.85162E-5	4.37466E-5	2.27672E-5	2.40118E-5	1.38149E-5	2.9588E-6	8.51389E-5	7.11122E-5	6.02813E-5	7.37243E-5	9.40232E-5	8.12472E-5	7.72902E-5	7.36372E-5	8.81921E-5	7.76703E-5	1.1399E-4	1.03418E-4	1.17282E-4	4.3349E-4
2975.92	8.798E-7	6.003E-7	6.01464E-5	1.1332E-4	6.92322E-5	4.64353E-5	4.40875E-5	4.81159E-5	2.59944E-5	3.04109E-5	1.7971E-5	4.1369E-6	6.97421E-5	6.68964E-5	4.61147E-5	7.47463E-5	8.33939E-5	8.59224E-5	6.96438E-5	6.75326E-5	8.26121E-5	6.03945E-5	9.00445E-5	1.07045E-4	1.15665E-4	4.39795E-4
2973.99	1.7E-9	1.251E-7	5.0697E-5	1.24797E-4	8.72803E-5	6.74977E-5	5.40771E-5	5.02167E-5	3.15026E-5	3.66131E-5	2.89825E-5	8.3138E-6	4.57824E-5	6.61779E-5	3.54145E-5	6.1094E-5	6.2584E-5	8.17892E-5	5.85779E-5	5.32451E-5	7.10568E-5	3.94947E-5	6.24412E-5	1.05036E-4	1.03994E-4	4.43846E-4
2972.06	5.771E-7	3.233E-7	5.30477E-5	1.06903E-4	7.62162E-5	6.20707E-5	5.14579E-5	3.31252E-5	2.94536E-5	3.31897E-5	3.13441E-5	1.00505E-5	4.70534E-5	7.80506E-5	4.77114E-5	5.91034E-5	5.75759E-5	8.32481E-5	6.86268E-5	5.69608E-5	7.74493E-5	4.25911E-5	6.43375E-5	1.13124E-4	1.13799E-4	4.83339E-4
2970.13	9.248E-7	1.1335E-6	6.07122E-5	6.86208E-5	4.48067E-5	3.32264E-5	3.90657E-5	1.50922E-5	1.89471E-5	2.19422E-5	1.82097E-5	6.0837E-6	7.93235E-5	9.70961E-5	8.58947E-5	7.42543E-5	7.72369E-5	9.80477E-5	1.04181E-4	8.06872E-5	1.06956E-4	7.2607E-5	9.15261E-5	1.27368E-4	1.58277E-4	5.44965E-4
2968.2	2.088E-7	1.2885E-6	6.91003E-5	4.21008E-5	2.47033E-5	1.80321E-5	2.6155E-5	9.8767E-6	1.14171E-5	1.13741E-5	5.6523E-6	2.0048E-6	1.14221E-4	1.2275E-4	1.36809E-4	9.39156E-5	1.17314E-4	1.18391E-4	1.39263E-4	1.14052E-4	1.38571E-4	1.09413E-4	1.20774E-4	1.38305E-4	1.98569E-4	5.81159E-4
2966.27	2.544E-7	3.604E-7	7.45325E-5	4.23743E-5	2.55288E-5	2.27273E-5	1.96812E-5	1.40717E-5	1.46428E-5	9.2202E-6	2.4922E-6	2.3834E-6	1.0647E-4	1.28969E-4	1.47172E-4	9.01386E-5	1.31991E-4	1.22317E-4	1.27674E-4	1.25603E-4	1.35264E-4	1.19143E-4	1.15982E-4	1.26628E-4	1.78301E-4	5.57092E-4
2964.35	1.6989E-6	4E-10	7.02566E-5	5.90091E-5	3.52871E-5	3.33866E-5	1.84385E-5	1.90984E-5	2.18686E-5	1.1863E-5	2.5903E-6	4.8567E-6	8.34805E-5	1.04586E-4	1.12663E-4	7.17611E-5	1.10691E-4	1.18518E-4	9.17363E-5	1.1458E-4	1.10673E-4	1.10158E-4	8.99934E-5	1.11952E-4	1.41158E-4	5.21908E-4
2962.42	3.0342E-6	8.6E-9	6.25065E-5	5.84978E-5	3.06503E-5	2.78939E-5	1.45698E-5	1.33912E-5	1.5085E-5	9.7071E-6	1.0839E-6	2.268E-6	8.7789E-5	8.49805E-5	9.87601E-5	8.07187E-5	1.02588E-4	1.43458E-4	8.57855E-5	1.26107E-4	1.11675E-4	1.11512E-4	8.86186E-5	1.33261E-4	1.54199E-4	5.43154E-4
2960.49	3.4449E-6	2.142E-7	6.74864E-5	3.14341E-5	1.06788E-5	8.2466E-6	5.7571E-6	1.6337E-6	1.1855E-6	1.6376E-6	3.219E-7	1.4633E-6	1.43246E-4	1.06919E-4	1.46218E-4	1.38032E-4	1.45831E-4	2.15132E-4	1.31776E-4	1.90522E-4	1.6846E-4	1.47968E-4	1.41826E-4	2.03266E-4	2.45823E-4	6.59173E-4
2958.56	1.8554E-6	1.78E-7	8.26967E-5	1.24674E-5	2.632E-7	7.4E-9	1.0635E-6	2.1806E-6	2.7374E-6	1.4243E-6	5.7547E-6	1.7619E-5	2.37877E-4	1.74494E-4	2.43603E-4	2.19306E-4	2.42133E-4	2.88633E-4	2.18605E-4	2.7487E-4	2.61602E-4	2.22323E-4	2.36027E-4	2.85318E-4	3.67116E-4	8.21649E-4
2956.63	2.599E-7	5E-10	8.51302E-5	9.4108E-6	3.806E-7	2.369E-7	1.1373E-6	4.837E-6	3.302E-6	5.0477E-6	7.1153E-6	2.02174E-5	2.66286E-4	2.06173E-4	2.84568E-4	2.48998E-4	2.96497E-4	2.92088E-4	2.74421E-4	2.8868E-4	2.91362E-4	2.69173E-4	2.81661E-4	2.97838E-4	3.92104E-4	8.71081E-4
2954.7	2E-9	6.7E-8	7.73892E-5	9.2462E-6	1.078E-7	1.874E-7	9.525E-7	1.404E-6	1.0905E-6	6.2416E-6	3.2247E-6	1.07271E-5	2.41913E-4	1.86596E-4	2.4737E-4	2.37876E-4	2.75943E-4	2.77554E-4	2.96124E-4	2.57579E-4	2.67546E-4	2.64287E-4	2.83358E-4	2.72096E-4	3.78964E-4	8.40528E-4
2952.77	4.38E-8	6.29E-8	7.55734E-5	3.8593E-6	6.34E-7	2.207E-7	2.2538E-6	2.6355E-6	7.2154E-6	2.0174E-5	9.4089E-6	1.94345E-5	2.91099E-4	2.23294E-4	2.52835E-4	2.88087E-4	2.96343E-4	3.23742E-4	3.65316E-4	2.9534E-4	3.06192E-4	2.84999E-4	3.42465E-4	3.13962E-4	4.64801E-4	9.31747E-4
2950.85	3.392E-7	7.63E-7	7.73494E-5	9.9E-9	9.5141E-6	1.47717E-5	2.60248E-5	2.31785E-5	3.87924E-5	6.60635E-5	5.05588E-5	6.68622E-5	4.29991E-4	3.59601E-4	3.69102E-4	4.44514E-4	4.20261E-4	4.20752E-4	4.93657E-4	4.58663E-4	4.3627E-4	3.75162E-4	5.04159E-4	4.64269E-4	6.74315E-4	0.00121
2948.92	2.604E-7	2.517E-7	8.60475E-5	3.465E-6	3.99611E-5	6.41673E-5	5.98632E-5	7.60474E-5	9.4175E-5	1.47532E-4	1.23554E-4	1.44157E-4	6.04302E-4	5.53783E-4	5.69343E-4	6.44155E-4	6.07893E-4	5.45358E-4	6.43667E-4	6.89189E-4	5.97769E-4	5.28756E-4	7.33682E-4	6.97997E-4	9.53453E-4	0.00158
2946.99	1.1E-8	2.633E-7	1.00132E-4	8.1864E-6	6.75011E-5	1.09271E-4	8.04451E-5	1.13658E-4	1.46847E-4	2.26488E-4	1.71185E-4	1.9819E-4	7.38595E-4	6.93132E-4	7.12834E-4	7.55994E-4	7.33004E-4	6.55849E-4	7.45063E-4	7.91569E-4	6.84687E-4	6.76688E-4	8.71649E-4	8.82491E-4	0.00112	0.00179
2945.06	1.33E-8	6.325E-7	1.023E-4	4.1431E-6	6.1669E-5	9.34177E-5	7.74223E-5	1.03721E-4	1.64671E-4	2.29054E-4	1.72159E-4	2.06768E-4	7.42093E-4	6.93553E-4	7.08358E-4	7.4889E-4	7.31387E-4	6.78922E-4	7.31797E-4	7.2902E-4	6.60343E-4	7.1268E-4	8.27059E-4	9.0159E-4	0.00106	0.00174
2943.13	6.584E-7	1.42E-8	1.01923E-4	9.016E-7	4.83817E-5	5.59565E-5	6.43389E-5	7.97582E-5	1.5392E-4	1.80031E-4	1.56616E-4	2.01427E-4	6.67872E-4	6.42003E-4	6.47242E-4	7.3106E-4	6.89795E-4	6.53005E-4	6.76151E-4	6.76406E-4	6.22278E-4	6.71744E-4	7.6653E-4	8.5007E-4	9.34881E-4	0.00162
2941.2	3.1637E-6	4.409E-7	1.14743E-4	2.6961E-6	4.9009E-5	4.06588E-5	6.46161E-5	7.31277E-5	1.48141E-4	1.58946E-4	1.6017E-4	2.19083E-4	6.31548E-4	6.44772E-4	6.32005E-4	7.56845E-4	6.8248E-4	6.63833E-4	6.736E-4	6.90168E-4	6.36972E-4	6.67307E-4	8.1192E-4	8.45675E-4	8.96906E-4	0.0016
2939.27	5.0278E-6	1.2686E-6	1.29167E-4	1.04195E-5	5.90726E-5	4.53143E-5	8.28031E-5	8.86146E-5	1.59054E-4	1.78672E-4	1.90936E-4	2.62327E-4	6.4914E-4	6.92648E-4	6.87316E-4	7.81137E-4	7.07175E-4	7.01314E-4	7.2151E-4	7.21753E-4	6.91669E-4	7.17419E-4	8.93987E-4	8.79555E-4	9.64096E-4	0.00166
2937.34	2.9963E-6	7.042E-7	1.34111E-4	1.09933E-5	5.16833E-5	5.03055E-5	9.0665E-5	9.84265E-5	1.58999E-4	1.82129E-4	2.01025E-4	2.74665E-4	6.54952E-4	6.95756E-4	7.23492E-4	7.33998E-4	6.95675E-4	6.67072E-4	7.3202E-4	7.05693E-4	7.13171E-4	7.25048E-4	8.62172E-4	8.68338E-4	0.00104	0.00168
2935.42	7.771E-7	9.96E-8	1.26421E-4	2.8859E-6	2.0765E-5	3.8481E-5	6.648E-5	7.26223E-5	1.23932E-4	1.29301E-4	1.4351E-4	2.15457E-4	5.91054E-4	5.97639E-4	6.38137E-4	6.07454E-4	5.9178E-4	5.37175E-4	6.44017E-4	5.9595E-4	6.33968E-4	6.08435E-4	7.10475E-4	7.78257E-4	9.72136E-4	0.00157
2933.49	4.416E-7	1.3656E-6	1.07426E-4	3.9E-9	2.7486E-6	2.2614E-5	3.93793E-5	3.98064E-5	8.30091E-5	7.3594E-5	7.55711E-5	1.46611E-4	4.96142E-4	4.84256E-4	5.2607E-4	4.98863E-4	4.79525E-4	4.26222E-4	5.25792E-4	4.74675E-4	5.28718E-4	4.59119E-4	5.79529E-4	6.69197E-4	7.96484E-4	0.00135
2931.56	1.2177E-6	1.0867E-6	9.49279E-5	1.9746E-6	7.21E-8	1.39031E-5	2.30145E-5	2.85163E-5	5.7103E-5	4.78549E-5	4.75387E-5	1.10865E-4	4.13488E-4	4.45337E-4	4.78197E-4	4.62368E-4	4.35332E-4	3.91665E-4	4.45384E-4	4.24123E-4	4.73418E-4	3.9619E-4	5.11331E-4	5.83523E-4	6.7809E-4	0.00119
2929.63	2.6323E-6	1.874E-7	9.94912E-5	2.8162E-6	3.414E-7	1.15092E-5	1.42737E-5	3.42626E-5	4.73071E-5	4.195E-5	4.855E-5	1.01831E-4	3.67287E-4	4.54774E-4	4.74105E-4	4.68776E-4	4.39741E-4	4.10395E-4	4.12313E-4	4.2633E-4	4.54846E-4	4.41892E-4	4.87626E-4	5.4132E-4	6.7286E-4	0.00115
2927.7	2.8958E-6	1.216E-7	1.07021E-4	1.0618E-6	2.3075E-6	1.01631E-5	1.09521E-5	3.13007E-5	4.64719E-5	4.00041E-5	4.65486E-5	9.67393E-5	3.67671E-4	4.24271E-4	4.68105E-4	4.69701E-4	4.36299E-4	4.25959E-4	4.04012E-4	4.13729E-4	4.30599E-4	5.12844E-4	4.76548E-4	5.27317E-4	6.73032E-4	0.00118
2925.77	1.4308E-6	7.388E-7	9.38344E-5	3.7413E-6	6.987E-7	2.7638E-6	3.7377E-6	8.6602E-6	2.9872E-5	2.5368E-5	2.02797E-5	5.78815E-5	3.26003E-4	3.18431E-4	3.985E-4	3.99359E-4	3.59094E-4	3.51856E-4	3.53868E-4	3.31588E-4	3.52924E-4	4.53746E-4	4.02495E-4	4.49751E-4	5.50774E-4	0.00109
2923.84	1.53E-7	3.84E-7	6.87562E-5	2.05687E-5	2.1981E-6	7.314E-7	7.195E-7	3.98E-8	6.1391E-6	7.1902E-6	1.7969E-6	1.59891E-5	2.17419E-4	2.10939E-4	2.84887E-4	2.74887E-4	2.47976E-4	2.24564E-4	2.58475E-4	2.38688E-4	2.54035E-4	2.99655E-4	2.88602E-4	3.16724E-4	3.87186E-4	8.63316E-4
2921.92	3.43E-8	8.1E-9	6.33851E-5	4.35832E-5	9.9206E-6	6.0469E-6	8.7031E-6	5.615E-7	9.9E-9	3.811E-7	1.265E-7	3.3822E-6	1.4728E-4	1.64845E-4	1.98117E-4	1.862E-4	1.82738E-4	1.4805E-4	1.8615E-4	2.03834E-4	1.98864E-4	2.00159E-4	2.14524E-4	2.29581E-4	3.07212E-4	6.68247E-4
2919.99	3.97E-8	7.1E-9	8.18139E-5	5.77362E-5	1.21023E-5	6.7857E-6	1.06087E-5	1.9111E-6	3.911E-7	2.87E-7	9.12E-8	1.778E-6	1.36193E-4	1.73279E-4	1.54472E-4	1.53497E-4	1.63109E-4	1.32367E-4	1.5354E-4	2.03774E-4	1.95432E-4	1.74492E-4	1.85198E-4	2.04427E-4	2.99658E-4	5.82752E-4
2918.06	1.07E-8	1.44E-8	9.17273E-5	6.05187E-5	1.30485E-5	5.1042E-6	7.5512E-6	7.0887E-6	5.799E-7	1.2227E-6	9.1E-8	1.7053E-6	1.47331E-4	1.94762E-4	1.37527E-4	1.53186E-4	1.70024E-4	1.49436E-4	1.51802E-4	1.95775E-4	2.12831E-4	1.76096E-4	1.77157E-4	2.07237E-4	3.10198E-4	5.82432E-4
2916.13	2.244E-7	2.034E-7	7.30752E-5	6.16393E-5	1.96604E-5	8.8344E-6	9.3537E-6	1.82942E-5	2.7166E-6	4.2818E-6	7E-8	6.942E-7	1.39345E-4	1.73687E-4	1.21487E-4	1.52523E-4	1.75355E-4	1.55945E-4	1.61195E-4	1.66683E-4	1.88941E-4	1.63403E-4	1.66589E-4	1.90834E-4	2.84836E-4	5.73211E-4
2914.2	8.974E-7	4.83E-7	5.29256E-5	8.12921E-5	3.20115E-5	2.45248E-5	2.13709E-5	3.21783E-5	1.20591E-5	1.3908E-5	4.1493E-6	2.807E-7	9.97754E-5	1.12911E-4	1.00682E-4	1.26813E-4	1.47969E-4	1.23236E-4	1.38171E-4	1.26928E-4	1.27218E-4	1.36395E-4	1.38149E-4	1.47073E-4	2.09641E-4	5.05661E-4
2912.27	6.282E-7	1.366E-7	4.52215E-5	1.13661E-4	4.68024E-5	4.46805E-5	3.86709E-5	3.95897E-5	2.72822E-5	2.49812E-5	1.24692E-5	3.8881E-6	7.15077E-5	6.58578E-5	8.63671E-5	9.68058E-5	1.05003E-4	8.27658E-5	9.05966E-5	9.83018E-5	9.21706E-5	1.11442E-4	1.06776E-4	1.18668E-4	1.49155E-4	4.36413E-4
2910.34	8.05E-8	4.2E-8	4.1495E-5	1.2397E-4	6.03359E-5	5.70753E-5	4.78811E-5	3.98203E-5	3.63022E-5	2.53751E-5	1.75711E-5	6.6498E-6	7.18052E-5	5.03743E-5	8.02125E-5	8.63417E-5	8.08422E-5	6.36317E-5	6.60898E-5	9.02124E-5	8.95862E-5	8.79628E-5	9.16929E-5	1.13956E-4	1.3764E-4	4.01778E-4
2908.41	8.8E-9	3.696E-7	4.20989E-5	1.07457E-4	5.89784E-5	5.92143E-5	4.29526E-5	3.25522E-5	3.3779E-5	1.76682E-5	1.50407E-5	4.5592E-6	8.46809E-5	5.96583E-5	8.13327E-5	8.72145E-5	8.70264E-5	6.64473E-5	7.78826E-5	9.87252E-5	9.99993E-5	7.76876E-5	9.53046E-5	1.24438E-4	1.56391E-4	4.00399E-4
2906.49	2.746E-7	7.68E-7	5.23706E-5	9.40016E-5	4.67682E-5	5.00052E-5	3.33315E-5	2.44767E-5	2.70737E-5	1.44944E-5	9.4975E-6	2.0858E-6	1.01286E-4	7.73134E-5	8.33611E-5	8.69197E-5	1.05047E-4	7.35076E-5	1.07452E-4	1.05528E-4	1.08505E-4	8.49923E-5	1.05627E-4	1.45363E-4	1.76534E-4	4.22841E-4
2904.56	5.073E-7	8.899E-7	6.03833E-5	9.96866E-5	4.53089E-5	4.08741E-5	3.36508E-5	2.97814E-5	2.6061E-5	2.3026E-5	1.01534E-5	2.9121E-6	1.1335E-4	8.26462E-5	7.43867E-5	8.85687E-5	9.58486E-5	6.69062E-5	1.14322E-4	9.02879E-5	9.78193E-5	8.52405E-5	9.86556E-5	1.46529E-4	1.74212E-4	4.3689E-4
2902.63	1.522E-7	1.57E-7	5.62851E-5	1.14309E-4	5.57859E-5	3.81984E-5	4.1411E-5	4.89474E-5	3.00495E-5	3.98087E-5	1.69714E-5	6.7887E-6	1.0515E-4	8.01337E-5	5.76833E-5	8.93947E-5	6.43402E-5	5.93855E-5	9.64713E-5	6.78982E-5	7.5311E-5	7.32467E-5	7.73067E-5	1.18645E-4	1.51074E-4	4.2014E-4
2900.7	1.25E-8	1.562E-7	5.25458E-5	1.18251E-4	6.40125E-5	3.57104E-5	4.42195E-5	6.32253E-5	3.28237E-5	4.77922E-5	2.05588E-5	9.9714E-6	8.54007E-5	7.3948E-5	4.34925E-5	8.09612E-5	4.48988E-5	5.9333E-5	8.32162E-5	5.58189E-5	6.22991E-5	6.75116E-5	6.93935E-5	9.5424E-5	1.3315E-4	4.06217E-4
2898.77	3.793E-7	1.633E-7	5.45935E-5	1.02878E-4	5.84787E-5	3.0224E-5	3.69334E-5	5.77311E-5	3.02562E-5	3.59335E-5	1.4655E-5	8.5665E-6	7.52747E-5	6.9223E-5	3.88316E-5	7.59269E-5	4.53916E-5	5.90668E-5	8.49443E-5	5.65436E-5	6.61772E-5	7.20237E-5	8.024E-5	9.75177E-5	1.42831E-4	4.31959E-4
2896.84	7.449E-7	4.22E-8	5.60489E-5	7.87E-5	4.31466E-5	2.67455E-5	2.664E-5	4.17719E-5	2.18921E-5	1.74743E-5	7.7178E-6	3.8346E-6	8.02798E-5	8.26268E-5	4.96206E-5	8.34555E-5	5.76904E-5	6.04038E-5	9.70279E-5	7.50705E-5	8.10073E-5	8.09535E-5	9.34623E-5	1.18965E-4	1.69546E-4	4.78564E-4
2894.91	2.244E-7	1.678E-7	5.09179E-5	6.50085E-5	3.44637E-5	3.01477E-5	2.68746E-5	3.38228E-5	1.78334E-5	1.14415E-5	6.401E-6	1.9881E-6	9.00778E-5	1.00354E-4	6.71316E-5	8.36725E-5	6.49709E-5	6.52117E-5	1.00502E-4	9.48371E-5	9.01491E-5	8.22872E-5	9.68394E-5	1.28231E-4	1.74864E-4	4.99236E-4
2892.99	1.992E-7	3E-10	4.35812E-5	6.62819E-5	3.80787E-5	3.72163E-5	3.7734E-5	3.81365E-5	1.98614E-5	1.72912E-5	7.9547E-6	3.8441E-6	9.25401E-5	9.67746E-5	7.35552E-5	6.87746E-5	6.09868E-5	6.74632E-5	8.60895E-5	8.70479E-5	9.25155E-5	7.45244E-5	9.78362E-5	1.16535E-4	1.62006E-4	4.78281E-4
2891.06	1.042E-6	1.8E-7	4.51254E-5	7.05863E-5	4.43718E-5	3.82222E-5	4.33751E-5	4.19524E-5	1.80392E-5	2.3561E-5	8.1649E-6	6.7137E-6	9.25418E-5	8.63417E-5	7.58109E-5	6.61536E-5	6.2692E-5	6.7052E-5	7.45104E-5	7.253E-5	1.00872E-4	6.74051E-5	1.0132E-4	1.13447E-4	1.59285E-4	4.51314E-4
2889.13	4.02E-7	1.953E-7	5.28952E-5	6.54285E-5	4.07716E-5	3.05726E-5	3.7882E-5	3.47923E-5	1.29596E-5	1.98391E-5	7.0173E-6	5.414E-6	1.02428E-4	8.15554E-5	8.77506E-5	8.59905E-5	7.68466E-5	7.20693E-5	8.12996E-5	7.76673E-5	1.13355E-4	6.76153E-5	1.06402E-4	1.2345E-4	1.6457E-4	4.65436E-4
2887.2	1.65E-8	1.856E-7	5.35034E-5	5.0251E-5	2.85705E-5	1.61819E-5	2.45264E-5	2.20153E-5	8.1328E-6	1.152E-5	3.6531E-6	1.1274E-6	1.26657E-4	8.56052E-5	1.12566E-4	1.12818E-4	9.55142E-5	9.23758E-5	1.03965E-4	1.02124E-4	1.28148E-4	8.72145E-5	1.22049E-4	1.35306E-4	1.70264E-4	5.28898E-4
2885.27	8.77E-8	2.67E-7	4.5968E-5	3.07959E-5	1.73966E-5	3.4434E-6	9.6246E-6	9.3964E-6	2.8445E-6	5.2464E-6	1.84E-7	4.903E-7	1.56777E-4	1.06899E-4	1.36937E-4	1.42311E-4	1.20703E-4	1.31029E-4	1.32397E-4	1.37113E-4	1.50672E-4	1.28417E-4	1.48927E-4	1.56434E-4	1.8505E-4	6.07406E-4
2883.34	3.87E-8	1.867E-7	3.79333E-5	1.60433E-5	1.06213E-5	7.39E-8	2.6931E-6	3.1561E-6	3.24E-7	1.8362E-6	6.831E-7	5.4488E-6	1.78417E-4	1.44519E-4	1.39971E-4	1.78139E-4	1.54732E-4	1.73262E-4	1.54786E-4	1.75297E-4	1.75461E-4	1.64516E-4	1.75399E-4	1.92627E-4	2.18222E-4	6.70163E-4
2881.41	2.687E-7	1.376E-7	3.46412E-5	9.1545E-6	5.1434E-6	1.761E-7	8.061E-7	2.0117E-6	4.1E-9	9.59E-8	2.3029E-6	1.22824E-5	1.98867E-4	1.92293E-4	1.44986E-4	2.08827E-4	1.88818E-4	2.03583E-4	1.70874E-4	2.13444E-4	2.05397E-4	1.80901E-4	2.05571E-4	2.41035E-4	2.69251E-4	7.21833E-4
2879.48	3.092E-7	2.925E-7	3.58519E-5	4.1458E-6	4.816E-7	1.5992E-6	1.95E-8	3.536E-7	8.935E-7	2.2069E-6	5.7782E-6	2.0521E-5	2.39061E-4	2.43243E-4	1.91006E-4	2.31075E-4	2.28241E-4	2.35379E-4	2.02014E-4	2.5246E-4	2.55773E-4	1.99435E-4	2.53789E-4	3.04837E-4	3.3269E-4	7.8622E-4
2877.56	6.899E-7	1.887E-7	3.68834E-5	2.591E-7	1.2798E-6	6.6248E-6	3.2322E-6	2.5568E-6	8.1163E-6	1.62611E-5	1.12685E-5	3.8363E-5	3.04831E-4	2.86315E-4	2.62002E-4	2.56952E-4	2.85912E-4	2.86098E-4	2.61881E-4	2.9568E-4	3.16001E-4	2.44864E-4	3.15454E-4	3.74927E-4	3.99286E-4	8.98824E-4
2875.63	1.2383E-6	3.8E-8	3.8821E-5	1.1392E-6	8.65E-6	1.59776E-5	1.2666E-5	1.68509E-5	3.11056E-5	4.00122E-5	2.01382E-5	7.02302E-5	3.84161E-4	3.32031E-4	3.19456E-4	3.0912E-4	3.57282E-4	3.53704E-4	3.39397E-4	3.51525E-4	3.64135E-4	3.27498E-4	3.71845E-4	4.42217E-4	4.71266E-4	0.00106
2873.7	8.673E-7	6.524E-7	4.62025E-5	6.8829E-6	2.67892E-5	3.13492E-5	3.2348E-5	3.83824E-5	7.32168E-5	6.28142E-5	4.62847E-5	1.07667E-4	4.61102E-4	4.09405E-4	3.9185E-4	4.0225E-4	4.37101E-4	4.33311E-4	4.25907E-4	4.34253E-4	4.12869E-4	4.38898E-4	4.27679E-4	5.23164E-4	5.69863E-4	0.00122
2871.77	5.87E-8	1.0912E-6	5.47623E-5	2.11258E-5	5.83004E-5	5.89221E-5	6.85894E-5	6.68615E-5	1.29575E-4	9.17101E-5	9.70717E-5	1.49702E-4	5.32061E-4	5.33149E-4	5.05102E-4	5.22309E-4	5.31226E-4	5.25988E-4	5.3218E-4	5.47323E-4	4.94314E-4	5.6213E-4	5.11388E-4	6.18941E-4	6.99447E-4	0.00137
2869.84	1.677E-7	8.573E-7	5.45684E-5	4.88952E-5	1.01354E-4	1.03607E-4	1.09276E-4	1.08823E-4	1.91735E-4	1.45064E-4	1.5616E-4	2.10834E-4	6.02083E-4	6.79704E-4	6.20582E-4	6.41512E-4	6.35321E-4	6.40054E-4	6.70869E-4	6.66212E-4	6.16575E-4	6.84067E-4	6.43049E-4	7.2502E-4	8.39492E-4	0.00158
2867.91	2.135E-7	3.661E-7	4.82627E-5	8.92381E-5	1.61702E-4	1.68649E-4	1.54455E-4	1.6518E-4	2.53374E-4	2.23648E-4	2.23285E-4	2.98597E-4	7.04136E-4	8.03872E-4	7.24249E-4	7.51571E-4	7.4445E-4	7.72216E-4	8.23258E-4	7.63087E-4	7.63465E-4	7.92876E-4	8.22147E-4	8.59303E-4	9.78474E-4	0.00181
2865.98	1.889E-7	4.08E-8	4.66752E-5	1.39333E-4	2.23269E-4	2.51724E-4	2.26753E-4	2.30463E-4	3.11118E-4	2.95163E-4	3.08505E-4	3.93355E-4	8.7562E-4	9.00254E-4	8.51723E-4	8.90196E-4	8.67168E-4	9.0788E-4	9.69704E-4	8.68377E-4	9.18888E-4	9.05171E-4	0.00102	0.00103	0.00113	0.00197
2864.06	4.918E-7	8.37E-8	5.12154E-5	1.92533E-4	2.66999E-4	3.18122E-4	3.11558E-4	2.94834E-4	3.69458E-4	3.55565E-4	3.98529E-4	4.71439E-4	0.00107	9.8658E-4	9.99665E-4	0.00107	0.001	0.00105	0.00112	0.00102	0.00105	0.00104	0.00118	0.00121	0.0013	0.00204
2862.13	4.792E-7	4.403E-7	5.81275E-5	2.20094E-4	3.05019E-4	3.40172E-4	3.67784E-4	3.41575E-4	4.24475E-4	4.26746E-4	4.64969E-4	5.3226E-4	0.00119	0.00107	0.00113	0.00121	0.00112	0.00117	0.00122	0.00115	0.00114	0.00115	0.00124	0.00137	0.00144	0.00212
2860.2	1.228E-7	5.815E-7	6.50191E-5	2.11281E-4	3.31634E-4	3.59079E-4	3.96246E-4	3.72014E-4	4.58296E-4	4.85481E-4	4.85872E-4	5.78194E-4	0.00122	0.00116	0.00123	0.00128	0.0012	0.00123	0.00125	0.00118	0.00122	0.00118	0.00127	0.00142	0.00154	0.00227
2858.27	1.57E-8	6.632E-7	6.95157E-5	1.9808E-4	3.39314E-4	4.01742E-4	4.11753E-4	3.95113E-4	4.68308E-4	5.11865E-4	4.91921E-4	5.98403E-4	0.00121	0.00121	0.00124	0.00124	0.0012	0.00123	0.00124	0.00119	0.00126	0.00117	0.00132	0.00136	0.00159	0.00237
2856.34	2.882E-7	1.2927E-6	7.24181E-5	1.95773E-4	3.39002E-4	4.19939E-4	4.06864E-4	3.97386E-4	4.60056E-4	5.04447E-4	5.23486E-4	5.9376E-4	0.00119	0.00122	0.00121	0.00114	0.00115	0.00119	0.00122	0.00119	0.00124	0.00116	0.00133	0.00128	0.00156	0.00233
2854.41	3.67E-8	2.0267E-6	7.30439E-5	1.94168E-4	3.23974E-4	3.91636E-4	3.873E-4	3.68941E-4	4.28324E-4	4.52219E-4	5.33853E-4	5.75787E-4	0.00116	0.00119	0.00114	0.0011	0.00112	0.00112	0.00116	0.00114	0.0012	0.00115	0.00127	0.00124	0.00145	0.00221
2852.48	3.552E-7	7.995E-7	6.79875E-5	1.84356E-4	2.96087E-4	3.51947E-4	3.58851E-4	3.29965E-4	3.63742E-4	3.81492E-4	4.75319E-4	5.30361E-4	0.00112	0.00115	0.00106	0.00112	0.00114	0.00105	0.00112	0.00108	0.00116	0.00112	0.00121	0.0012	0.00136	0.0021
2850.56	5.997E-7	9.4E-9	5.89797E-5	1.64797E-4	2.69029E-4	3.13235E-4	3.17073E-4	3.02483E-4	2.88492E-4	3.3236E-4	4.03412E-4	4.61042E-4	0.00105	0.0011	9.84352E-4	0.00111	0.00115	0.00101	0.00112	0.00106	0.00109	0.00108	0.00116	0.00113	0.00132	0.00204
2848.63	2.99E-7	1.105E-7	5.0876E-5	1.42296E-4	2.35443E-4	2.74372E-4	2.72665E-4	2.80347E-4	2.43441E-4	3.10287E-4	3.6041E-4	4.03482E-4	9.83584E-4	0.001	9.40569E-4	0.00103	0.00109	9.73884E-4	0.0011	0.00106	0.00103	0.00102	0.00106	0.00108	0.00126	0.00195
2846.7	1.807E-7	4.8E-9	4.86034E-5	1.25913E-4	1.98459E-4	2.39856E-4	2.40645E-4	2.5821E-4	2.27113E-4	2.93215E-4	3.2257E-4	3.69255E-4	9.43488E-4	8.95997E-4	8.88203E-4	9.38162E-4	9.58205E-4	9.30219E-4	0.00101	0.00101	9.80027E-4	9.37243E-4	9.34423E-4	0.00103	0.00119	0.00185
2844.77	5.1E-9	5.1E-9	5.30266E-5	1.11707E-4	1.73599E-4	2.06066E-4	2.24483E-4	2.3835E-4	2.12053E-4	2.65351E-4	2.78285E-4	3.45276E-4	9.19667E-4	8.32845E-4	7.91683E-4	8.66922E-4	8.14653E-4	8.55461E-4	9.03425E-4	8.95613E-4	9.10688E-4	8.45971E-4	8.49281E-4	9.81749E-4	0.00111	0.00175
2842.84	3.333E-7	5.479E-7	5.63868E-5	8.1987E-5	1.46255E-4	1.6023E-4	1.95347E-4	1.94844E-4	1.87499E-4	2.20898E-4	2.31266E-4	3.01584E-4	8.40632E-4	7.72826E-4	6.62547E-4	7.67232E-4	7.04717E-4	7.55888E-4	8.27878E-4	7.6402E-4	8.19064E-4	7.51663E-4	8.00208E-4	9.23035E-4	0.00101	0.00163
2840.91	8.009E-7	7.932E-7	5.12612E-5	4.03751E-5	9.65419E-5	1.03868E-4	1.31681E-4	1.214E-4	1.49842E-4	1.481E-4	1.71851E-4	2.25457E-4	6.94664E-4	6.53519E-4	5.43329E-4	6.33601E-4	6.08239E-4	6.6212E-4	7.22944E-4	6.40373E-4	7.16643E-4	6.44213E-4	6.96074E-4	8.35384E-4	8.58623E-4	0.00148
2838.98	3.336E-7	2.988E-7	4.27144E-5	1.18423E-5	4.44063E-5	5.7899E-5	6.91308E-5	5.94183E-5	9.8468E-5	7.02516E-5	1.10442E-4	1.50655E-4	5.47607E-4	5.07936E-4	4.50014E-4	5.03124E-4	5.03964E-4	5.68079E-4	5.72675E-4	5.14511E-4	5.9915E-4	5.30891E-4	5.36109E-4	7.02513E-4	6.98476E-4	0.0013
2837.05	3.33E-8	2.594E-7	3.84367E-5	1.2244E-6	1.41325E-5	3.10786E-5	3.24322E-5	2.4844E-5	5.07618E-5	2.76643E-5	6.36643E-5	9.75971E-5	4.32016E-4	3.99574E-4	3.77567E-4	3.96948E-4	4.04617E-4	4.5413E-4	4.25311E-4	3.98922E-4	4.74444E-4	4.26016E-4	4.01429E-4	5.58235E-4	5.69668E-4	0.00112
2835.13	2.72E-8	2.651E-7	3.70167E-5	8.589E-7	2.3653E-6	1.35026E-5	1.15069E-5	7.1313E-6	2.02502E-5	1.38349E-5	2.95502E-5	5.52336E-5	3.35681E-4	3.20187E-4	3.08138E-4	3.16224E-4	3.13737E-4	3.32401E-4	3.13858E-4	3.1169E-4	3.71047E-4	3.3429E-4	3.13247E-4	4.41175E-4	4.5986E-4	9.23268E-4
2833.2	4E-10	7.5E-9	3.46267E-5	9.863E-6	2.104E-7	1.4838E-6	5.769E-7	2.561E-7	4.5016E-6	5.5291E-6	7.5731E-6	2.12496E-5	2.38219E-4	2.39697E-4	2.32917E-4	2.42888E-4	2.25714E-4	2.28668E-4	2.39835E-4	2.37831E-4	2.87402E-4	2.6054E-4	2.34159E-4	3.43424E-4	3.53821E-4	7.57586E-4
2831.27	1.217E-7	6.5E-9	3.27859E-5	2.82912E-5	6.4508E-6	1.9351E-6	3.6146E-6	2.1379E-6	3E-10	2.95E-8	2.551E-7	4.515E-6	1.53073E-4	1.6575E-4	1.70013E-4	1.74925E-4	1.58791E-4	1.63829E-4	1.84021E-4	1.73281E-4	2.0582E-4	2.02876E-4	1.55742E-4	2.53738E-4	2.59695E-4	6.55999E-4
2829.34	5.47E-8	7.38E-8	3.17846E-5	5.13167E-5	2.0853E-5	1.26183E-5	1.49829E-5	9.2289E-6	3.3032E-6	3.3791E-6	8.117E-7	2.408E-7	1.08237E-4	1.13485E-4	1.25079E-4	1.26506E-4	1.23703E-4	1.3372E-4	1.41459E-4	1.32858E-4	1.39836E-4	1.54683E-4	1.05644E-4	1.84318E-4	1.97516E-4	5.86135E-4
2827.41	8.56E-8	7.4E-8	3.07188E-5	7.75858E-5	4.45065E-5	2.70075E-5	2.74555E-5	1.80926E-5	1.21917E-5	1.08097E-5	4.7525E-6	7.157E-7	9.07585E-5	7.88187E-5	8.96404E-5	8.85735E-5	1.04858E-4	1.09839E-4	1.15498E-4	1.07879E-4	9.9469E-5	1.13215E-4	8.40369E-5	1.33394E-4	1.65657E-4	4.97558E-4
2825.48	4.144E-7	4.25E-8	3.16329E-5	1.07505E-4	8.10597E-5	4.20163E-5	4.50306E-5	3.15692E-5	2.64675E-5	2.40085E-5	1.6645E-5	5.8185E-6	6.98333E-5	5.15047E-5	6.38474E-5	5.53267E-5	8.68552E-5	7.98459E-5	9.14648E-5	8.17066E-5	7.38072E-5	7.90728E-5	7.45708E-5	9.22395E-5	1.43674E-4	4.06374E-4
2823.55	2.964E-7	1.748E-7	3.54615E-5	1.44228E-4	1.18096E-4	6.0642E-5	7.18529E-5	5.65497E-5	4.40609E-5	4.6807E-5	4.08944E-5	1.85055E-5	4.25744E-5	2.9756E-5	4.50368E-5	3.68256E-5	5.86967E-5	5.49478E-5	6.16034E-5	5.15267E-5	5.33589E-5	5.53483E-5	6.78743E-5	6.32196E-5	1.19385E-4	3.4351E-4
2821.63	1.4E-9	6.6E-9	4.11882E-5	1.87095E-4	1.37769E-4	8.6177E-5	1.01482E-4	9.10183E-5	6.35439E-5	7.39263E-5	7.21922E-5	4.04756E-5	2.45634E-5	1.61185E-5	2.68965E-5	2.79967E-5	2.57612E-5	3.68148E-5	3.63694E-5	2.47261E-5	3.85903E-5	3.83303E-5	5.59157E-5	4.31124E-5	8.99708E-5	3.01241E-4
2819.7	1.376E-7	2.742E-7	4.2515E-5	2.28193E-4	1.54438E-4	1.20578E-4	1.31468E-4	1.20165E-4	8.73471E-5	9.81194E-5	9.89478E-5	6.61341E-5	1.57705E-5	8.2989E-6	1.28633E-5	1.72719E-5	7.1435E-6	2.067E-5	2.13686E-5	1.04277E-5	2.81353E-5	2.16776E-5	3.62352E-5	2.67584E-5	5.87365E-5	2.59179E-4
2817.77	1.45E-7	1.0699E-6	3.62127E-5	2.69138E-4	1.8692E-4	1.62639E-4	1.68027E-4	1.41833E-4	1.18276E-4	1.2212E-4	1.20436E-4	8.58899E-5	9.1792E-6	3.0981E-6	5.4856E-6	7.1288E-6	1.6458E-6	8.1487E-6	1.23199E-5	5.2406E-6	1.61611E-5	8.3043E-6	1.61062E-5	1.55281E-5	3.50376E-5	2.12204E-4
2815.84	3.85E-8	1.5936E-6	3.03039E-5	3.08709E-4	2.25943E-4	2.07558E-4	2.01341E-4	1.69856E-4	1.54764E-4	1.44284E-4	1.45961E-4	9.71322E-5	3.5864E-6	6.003E-7	1.6621E-6	1.8747E-6	5.64E-7	2.032E-6	5.1789E-6	2.4371E-6	5.8803E-6	2.0431E-6	4.2072E-6	9.3115E-6	2.21148E-5	1.74055E-4
2813.91	7.1E-8	1.8507E-6	2.66216E-5	3.3457E-4	2.6265E-4	2.53219E-4	2.1985E-4	2.08624E-4	1.88895E-4	1.62979E-4	1.73555E-4	1.09333E-4	2.223E-7	3.9E-9	1.82E-8	1.818E-7	2.192E-7	3.186E-7	9.144E-7	6.809E-7	1.1609E-6	2.369E-7	6.132E-7	5.0515E-6	1.54743E-5	1.52932E-4
2811.98	1.2344E-6	2.5035E-6	2.3546E-5	3.51168E-4	3.00074E-4	2.85625E-4	2.39846E-4	2.46747E-4	2.10453E-4	1.90325E-4	1.92835E-4	1.3235E-4	1.1441E-6	1.198E-6	8.319E-7	1.2E-8	4.82E-8	8.5E-9	5.14E-8	6.4E-9	3.1E-9	5.82E-8	1.65E-8	1.5196E-6	1.11325E-5	1.37748E-4
2810.05	3.0805E-6	3.8226E-6	2.23757E-5	3.70487E-4	3.21637E-4	2.8965E-4	2.69411E-4	2.66251E-4	2.2319E-4	2.27098E-4	2.03921E-4	1.59625E-4	3.9247E-6	2.9469E-6	1.916E-6	3.468E-7	1.1214E-6	8.571E-7	1.0929E-6	3.822E-7	3.666E-7	7.181E-7	1.382E-7	5.07E-8	8.7064E-6	1.20337E-4
2808.12	2.908E-6	5.2975E-6	2.1905E-5	3.88149E-4	3.21215E-4	2.78466E-4	2.89776E-4	2.69108E-4	2.3786E-4	2.58683E-4	2.15306E-4	1.79497E-4	4.7374E-6	1.8637E-6	3.0307E-6	1.8062E-6	1.9998E-6	2.4241E-6	1.8442E-6	1.0904E-6	9.773E-7	1.951E-6	7.732E-7	1.672E-7	7.6226E-6	1.08935E-4
2806.2	1.1967E-6	4.7146E-6	2.20709E-5	4.09781E-4	3.28544E-4	2.82888E-4	3.01312E-4	2.7922E-4	2.54688E-4	2.77931E-4	2.32904E-4	2.0043E-4	6.0754E-6	9.806E-7	7.7313E-6	5.2507E-6	2.7213E-6	2.8275E-6	3.5488E-6	2.7866E-6	1.8687E-6	5.238E-6	2.8312E-6	7.797E-7	5.2697E-6	1.02495E-4
2804.27	6.37E-8	1.8059E-6	2.30654E-5	4.45615E-4	3.5004E-4	3.11617E-4	3.19579E-4	3.03134E-4	2.76034E-4	2.88048E-4	2.56702E-4	2.30909E-4	9.4E-6	2.4037E-6	1.53407E-5	1.11718E-5	6.5932E-6	3.0006E-6	8.952E-6	7.6025E-6	3.2651E-6	1.15998E-5	8.1841E-6	2.8445E-6	1.3892E-6	8.91558E-5
2802.34	1.63E-8	1.998E-7	2.41846E-5	4.74799E-4	3.56148E-4	3.37144E-4	3.43377E-4	3.20299E-4	3.01141E-4	2.96672E-4	2.77404E-4	2.50079E-4	1.25463E-5	7.3837E-6	1.68095E-5	1.76302E-5	1.24023E-5	4.4649E-6	1.34146E-5	1.29898E-5	5.3132E-6	1.62176E-5	1.25326E-5	6.7245E-6	1.7E-9	7.50675E-5
2800.41	9.74E-8	1.8E-8	2.68794E-5	4.79144E-4	3.43629E-4	3.42245E-4	3.66076E-4	3.13556E-4	3.13521E-4	3.11556E-4	2.86652E-4	2.42345E-4	1.47901E-5	1.33544E-5	1.29192E-5	2.12225E-5	1.07992E-5	7.6034E-6	1.22991E-5	1.53571E-5	7.6168E-6	1.53821E-5	1.02365E-5	9.0452E-6	4.65E-8	6.73449E-5
2798.48	7.08E-7	1.007E-7	2.9176E-5	4.7885E-4	3.38077E-4	3.42853E-4	3.7528E-4	2.99302E-4	3.11533E-4	3.25937E-4	2.89468E-4	2.24612E-4	1.79717E-5	1.67621E-5	1.2715E-5	2.30285E-5	7.3108E-6	1.10276E-5	1.11102E-5	1.64147E-5	8.5842E-6	1.25107E-5	6.5081E-6	8.9867E-6	1.3E-9	6.13187E-5
2796.55	1.0456E-6	4.009E-7	2.91475E-5	4.94108E-4	3.46149E-4	3.45547E-4	3.60564E-4	3.03311E-4	3.11678E-4	3.25726E-4	2.9055E-4	2.1591E-4	2.25624E-5	1.75908E-5	1.6617E-5	2.43014E-5	9.8198E-6	1.23286E-5	1.39411E-5	1.66436E-5	7.9031E-6	1.1754E-5	5.1423E-6	7.3181E-6	1E-10	5.88397E-5
2794.62	1.0873E-6	7.957E-7	2.9421E-5	5.04802E-4	3.63768E-4	3.41222E-4	3.38065E-4	3.24384E-4	3.15405E-4	3.14803E-4	2.92751E-4	2.19848E-4	2.60259E-5	1.71514E-5	1.70364E-5	2.40889E-5	1.57066E-5	1.28001E-5	2.01454E-5	1.55793E-5	8.292E-6	1.40088E-5	5.9526E-6	4.991E-6	1.27E-8	6.13481E-5
2792.7	1.0184E-6	9.908E-7	2.84928E-5	4.86542E-4	3.86474E-4	3.35352E-4	3.28047E-4	3.46836E-4	3.14643E-4	2.9612E-4	3.04883E-4	2.28555E-4	2.5677E-5	1.75669E-5	1.37402E-5	2.28184E-5	1.76893E-5	1.38786E-5	2.17762E-5	1.46178E-5	1.10443E-5	1.63353E-5	8.186E-6	4.7844E-6	3.9E-9	6.37276E-5
2790.77	1.0255E-6	6.042E-7	2.47755E-5	4.64395E-4	4.06973E-4	3.44604E-4	3.35716E-4	3.62339E-4	3.17264E-4	2.79982E-4	3.27223E-4	2.41283E-4	2.4695E-5	2.109E-5	1.36156E-5	2.20538E-5	1.81212E-5	1.44134E-5	1.80812E-5	1.42173E-5	1.41214E-5	1.81847E-5	1.05062E-5	8.3589E-6	3.107E-7	6.16355E-5
2788.84	5.622E-7	6.44E-8	2.3107E-5	4.70462E-4	4.25872E-4	3.71631E-4	3.60576E-4	3.71935E-4	3.33096E-4	2.9565E-4	3.45147E-4	2.56881E-4	2.76241E-5	2.87335E-5	1.79688E-5	2.37663E-5	2.26491E-5	1.64024E-5	1.77443E-5	1.36949E-5	1.72E-5	2.4621E-5	1.38992E-5	1.56257E-5	2.2475E-6	5.48412E-5
2786.91	1.145E-7	1.2E-9	2.65025E-5	4.86647E-4	4.305E-4	3.89409E-4	3.77961E-4	3.74544E-4	3.40525E-4	3.28794E-4	3.42762E-4	2.59665E-4	3.073E-5	3.39464E-5	2.14872E-5	2.76092E-5	2.81908E-5	2.14787E-5	1.86717E-5	1.36118E-5	2.08821E-5	3.49028E-5	1.9433E-5	1.91475E-5	5.143E-6	5.13929E-5
2784.98	2.402E-7	8.22E-8	2.92862E-5	4.80411E-4	4.12269E-4	3.79404E-4	3.6499E-4	3.69976E-4	3.29152E-4	3.31482E-4	3.25504E-4	2.54475E-4	2.75951E-5	3.04368E-5	2.21475E-5	2.8694E-5	2.96792E-5	2.63789E-5	1.71334E-5	1.46242E-5	2.38504E-5	3.79139E-5	2.13214E-5	1.40937E-5	6.8238E-6	5.49548E-5
2783.05	8.468E-7	5.64E-7	2.56854E-5	4.71747E-4	3.91061E-4	3.72093E-4	3.50457E-4	3.70099E-4	3.36761E-4	3.1478E-4	3.15746E-4	2.56374E-4	2.24607E-5	2.53372E-5	2.28336E-5	2.70737E-5	2.94327E-5	2.72088E-5	1.83997E-5	1.55555E-5	2.56618E-5	2.99276E-5	1.6217E-5	1.10722E-5	7.7804E-6	5.67758E-5
2781.12	1.1287E-6	7.881E-7	2.25414E-5	4.88668E-4	3.76791E-4	3.81656E-4	3.56542E-4	3.84089E-4	3.66126E-4	3.13568E-4	3.19247E-4	2.58034E-4	2.106E-5	2.3449E-5	2.07483E-5	2.79496E-5	2.98636E-5	2.29353E-5	2.34506E-5	1.74141E-5	2.50389E-5	2.28832E-5	1.25707E-5	1.38761E-5	7.2977E-6	5.38734E-5
2779.19	1.0973E-6	5.755E-7	2.41349E-5	5.12005E-4	3.75252E-4	3.78909E-4	3.74178E-4	4.09509E-4	3.67757E-4	3.22755E-4	3.2637E-4	2.57452E-4	2.24083E-5	2.49419E-5	1.77839E-5	2.86251E-5	3.11552E-5	1.80962E-5	2.72001E-5	2.35366E-5	2.30759E-5	2.43435E-5	1.56277E-5	1.72801E-5	4.6635E-6	5.39022E-5
2777.27	1.5245E-6	4.274E-7	2.60542E-5	5.22155E-4	3.95855E-4	3.61262E-4	3.9767E-4	4.27746E-4	3.39607E-4	3.30925E-4	3.30892E-4	2.6185E-4	2.40635E-5	2.93674E-5	1.90077E-5	2.41309E-5	3.24683E-5	1.79255E-5	2.8181E-5	3.01909E-5	2.27153E-5	2.89969E-5	2.16233E-5	2.11539E-5	3.0824E-6	5.7706E-5
2775.34	3.2249E-6	8.005E-7	2.70615E-5	5.2431E-4	4.25314E-4	3.65263E-4	4.17614E-4	4.1984E-4	3.2711E-4	3.44071E-4	3.31694E-4	2.67457E-4	2.6762E-5	3.05532E-5	2.21727E-5	1.85632E-5	3.18093E-5	2.06188E-5	2.66737E-5	3.0258E-5	2.23616E-5	2.97631E-5	2.45015E-5	2.71887E-5	3.2182E-6	5.93008E-5
2773.41	4.8099E-6	1.8095E-6	2.99868E-5	5.2088E-4	4.34613E-4	3.94395E-4	4.15648E-4	3.97196E-4	3.36396E-4	3.54103E-4	3.27981E-4	2.66773E-4	2.99304E-5	2.5572E-5	2.50289E-5	1.63157E-5	2.79859E-5	2.03663E-5	2.16787E-5	2.68946E-5	2.08186E-5	2.75661E-5	2.41802E-5	2.69293E-5	3.1462E-6	5.63798E-5
2771.48	3.623E-6	2.1536E-6	3.28361E-5	5.14565E-4	4.14881E-4	4.05021E-4	3.90672E-4	3.78781E-4	3.3789E-4	3.43039E-4	3.20267E-4	2.58739E-4	2.81517E-5	1.93813E-5	2.65882E-5	1.70433E-5	2.17489E-5	1.79788E-5	1.59133E-5	2.49017E-5	2.06074E-5	2.29554E-5	2.03777E-5	1.76661E-5	1.816E-6	5.15328E-5
2769.55	1.8012E-6	1.2727E-6	3.1018E-5	5.17573E-4	3.90889E-4	3.90808E-4	3.69745E-4	3.69449E-4	3.29319E-4	3.25596E-4	3.17906E-4	2.48382E-4	2.05489E-5	1.55172E-5	2.51698E-5	1.89311E-5	1.7368E-5	1.74253E-5	1.35642E-5	2.42157E-5	2.16257E-5	1.71424E-5	1.57E-5	9.9899E-6	6.939E-7	4.75715E-5
2767.62	1.1307E-6	5.603E-7	2.70942E-5	5.28891E-4	3.84272E-4	3.84072E-4	3.63702E-4	3.64987E-4	3.28029E-4	3.27009E-4	3.26596E-4	2.41007E-4	1.52109E-5	1.63685E-5	2.30807E-5	2.17005E-5	1.94049E-5	1.88328E-5	1.54262E-5	2.38308E-5	2.17614E-5	1.43314E-5	1.56429E-5	8.1313E-6	4.156E-7	4.27628E-5
2765.69	1.1788E-6	4.844E-7	2.57871E-5	5.33762E-4	3.89659E-4	3.82438E-4	3.58572E-4	3.59309E-4	3.30874E-4	3.46729E-4	3.38854E-4	2.42065E-4	1.78093E-5	2.14236E-5	2.13593E-5	2.51496E-5	2.74582E-5	2.08217E-5	1.8697E-5	2.45438E-5	2.14546E-5	1.55059E-5	1.93304E-5	8.9039E-6	4.851E-7	3.57395E-5
2763.77	1.5302E-6	8.444E-7	2.78303E-5	5.36042E-4	3.96958E-4	3.69064E-4	3.55102E-4	3.52816E-4	3.28419E-4	3.67134E-4	3.39304E-4	2.45461E-4	2.51026E-5	2.39995E-5	1.90567E-5	2.47408E-5	3.26419E-5	2.07384E-5	1.89697E-5	2.72114E-5	2.08033E-5	1.74533E-5	1.85113E-5	9.0628E-6	5.448E-7	3.32454E-5
2761.84	1.8486E-6	1.4912E-6	3.07254E-5	5.33823E-4	4.08349E-4	3.51808E-4	3.52233E-4	3.45678E-4	3.19679E-4	3.69667E-4	3.19808E-4	2.37949E-4	2.89852E-5	2.10401E-5	1.64384E-5	1.95291E-5	2.8213E-5	1.93835E-5	1.68976E-5	2.74056E-5	1.90252E-5	1.68295E-5	1.16519E-5	7.5572E-6	5.162E-7	4.06886E-5
2759.91	1.696E-6	2.2223E-6	2.9427E-5	5.11066E-4	4.2156E-4	3.45886E-4	3.42659E-4	3.39985E-4	3.08039E-4	3.52825E-4	2.96522E-4	2.26273E-4	2.92497E-5	1.78051E-5	1.55661E-5	1.44312E-5	2.05808E-5	2.02493E-5	1.71133E-5	2.08913E-5	1.71008E-5	1.4049E-5	7.8029E-6	5.4693E-6	6.423E-7	5.04052E-5
2757.98	1.1829E-6	2.4581E-6	2.59893E-5	4.84691E-4	4.22549E-4	3.53563E-4	3.38681E-4	3.46564E-4	3.00932E-4	3.35562E-4	2.78609E-4	2.19946E-4	2.77677E-5	1.64997E-5	1.82598E-5	1.16828E-5	1.60466E-5	2.03731E-5	1.98473E-5	1.48754E-5	1.58605E-5	1.09608E-5	8.9812E-6	5.1042E-6	1.3814E-6	5.02451E-5
2756.05	8.708E-7	1.4619E-6	2.6075E-5	4.74225E-4	4.1163E-4	3.67204E-4	3.4929E-4	3.67952E-4	3.0654E-4	3.32595E-4	2.628E-4	2.1931E-4	2.50993E-5	1.70129E-5	2.14515E-5	1.20277E-5	1.44561E-5	1.78787E-5	2.16701E-5	1.52895E-5	1.55846E-5	9.3989E-6	1.02585E-5	6.269E-6	2.3964E-6	4.63977E-5
2754.12	7.494E-7	2.908E-7	2.91806E-5	4.70909E-4	4.03236E-4	3.7222E-4	3.63994E-4	3.877E-4	3.22049E-4	3.3677E-4	2.61898E-4	2.24842E-4	2.35042E-5	2.06965E-5	2.09809E-5	1.46223E-5	1.50674E-5	1.68412E-5	2.15331E-5	1.976E-5	1.66628E-5	1.11024E-5	8.4934E-6	6.8973E-6	1.8515E-6	4.90316E-5
2752.19	6.039E-7	1.9E-8	3.24811E-5	4.69285E-4	3.98452E-4	3.60969E-4	3.66735E-4	3.88821E-4	3.31517E-4	3.34904E-4	2.73381E-4	2.27137E-4	2.34539E-5	2.51521E-5	1.99048E-5	1.64133E-5	1.81411E-5	1.73959E-5	1.93636E-5	2.32823E-5	1.71244E-5	1.44446E-5	7.3045E-6	7.069E-6	5.421E-7	5.70226E-5
2750.26	5.695E-7	4.1E-9	3.28887E-5	4.70799E-4	3.90595E-4	3.52899E-4	3.51836E-4	3.76928E-4	3.27419E-4	3.25711E-4	2.75572E-4	2.17207E-4	2.3063E-5	2.52429E-5	2.28336E-5	1.70322E-5	1.97556E-5	1.76358E-5	1.61522E-5	2.46709E-5	1.56018E-5	1.48076E-5	9.6898E-6	6.9149E-6	7.45E-8	6.37507E-5
2748.34	3.836E-7	3.501E-7	3.01997E-5	4.70579E-4	3.78778E-4	3.57146E-4	3.3164E-4	3.66273E-4	3.12096E-4	3.06341E-4	2.75031E-4	2.03183E-4	2.09219E-5	2.18036E-5	2.67325E-5	1.73547E-5	1.5388E-5	1.7125E-5	1.33728E-5	2.41695E-5	1.47934E-5	1.33642E-5	1.49667E-5	4.7704E-6	7.3E-9	6.56614E-5
2746.41	1.317E-7	6.694E-7	2.92844E-5	4.60063E-4	3.57792E-4	3.4398E-4	3.15089E-4	3.49407E-4	2.89048E-4	2.80506E-4	2.80953E-4	1.9392E-4	1.67704E-5	1.74778E-5	2.24075E-5	1.43162E-5	9.4334E-6	1.49667E-5	9.8214E-6	1.83057E-5	1.34035E-5	1.21356E-5	1.64697E-5	1.7562E-6	0	7.07903E-5
2744.48	1.632E-7	3.17E-8	3.12499E-5	4.33539E-4	3.28032E-4	3.08426E-4	2.9796E-4	3.21227E-4	2.76308E-4	2.66313E-4	2.82324E-4	1.87328E-4	1.11539E-5	1.28505E-5	1.23345E-5	8.1179E-6	6.2409E-6	1.16737E-5	6.2989E-6	1.11125E-5	9.6601E-6	9.1856E-6	9.8773E-6	3.376E-7	2E-9	8.49199E-5
2742.55	2.13E-7	1.75E-7	3.12575E-5	4.01937E-4	3.05866E-4	2.8617E-4	2.8332E-4	2.99009E-4	2.84038E-4	2.60593E-4	2.79993E-4	1.82446E-4	7.565E-6	9.4949E-6	6.7835E-6	4.2049E-6	5.307E-6	9.1581E-6	4.1219E-6	9.595E-6	7.6419E-6	5.4254E-6	3.6153E-6	3.22E-8	4.42E-8	9.54574E-5
2740.62	1.467E-7	3.185E-7	2.79972E-5	3.86135E-4	2.98816E-4	2.85739E-4	2.77739E-4	2.85967E-4	2.90034E-4	2.469E-4	2.73003E-4	1.80483E-4	6.1268E-6	8.0702E-6	6.9123E-6	3.2047E-6	5.2191E-6	8.3793E-6	2.3118E-6	1.03334E-5	6.5222E-6	3.3158E-6	1.9824E-6	7.2E-9	3.238E-7	9.38154E-5
2738.69	2.857E-7	4.961E-7	2.56325E-5	3.86316E-4	2.9817E-4	2.90587E-4	2.78431E-4	2.77588E-4	2.76716E-4	2.33609E-4	2.5296E-4	1.78176E-4	4.3149E-6	6.4768E-6	8.4411E-6	3.0571E-6	5.2391E-6	8.3327E-6	1.1991E-6	6.9982E-6	3.5589E-6	3.0562E-6	2.4956E-6	6.85E-8	8.849E-7	9.02603E-5
2736.76	1.89E-7	6.032E-7	2.55685E-5	3.83481E-4	2.95127E-4	2.91699E-4	2.75949E-4	2.76371E-4	2.57862E-4	2.31483E-4	2.33629E-4	1.77638E-4	3.5942E-6	4.4114E-6	7.3659E-6	2.774E-6	5.3012E-6	7.2162E-6	1.2814E-6	3.0397E-6	2.0306E-6	3.8438E-6	3.5955E-6	7.71E-8	1.5948E-6	9.16169E-5
2734.84	4.64E-8	8.75E-7	2.58276E-5	3.7104E-4	2.93112E-4	2.82625E-4	2.59561E-4	2.72266E-4	2.46486E-4	2.32871E-4	2.29207E-4	1.80614E-4	5.0387E-6	3.8139E-6	5.8205E-6	2.3405E-6	4.6995E-6	5.012E-6	1.801E-6	2.3177E-6	2.6939E-6	4.6139E-6	3.9183E-6	2.51E-8	2.9833E-6	9.61551E-5
2732.91	1.207E-7	2.5219E-6	2.70143E-5	3.57969E-4	2.92602E-4	2.65078E-4	2.37979E-4	2.63257E-4	2.35396E-4	2.32395E-4	2.28311E-4	1.80434E-4	5.8133E-6	4.0984E-6	5.636E-6	1.7304E-6	2.9449E-6	2.5949E-6	1.5442E-6	3.3354E-6	2.6439E-6	3.9477E-6	2.3136E-6	1.5E-9	5.8545E-6	1.03633E-4
2730.98	4.021E-7	5.2255E-6	2.94174E-5	3.55043E-4	2.8203E-4	2.56187E-4	2.33738E-4	2.67303E-4	2.18645E-4	2.34245E-4	2.18594E-4	1.77091E-4	4.4037E-6	3.55E-6	5.4815E-6	1.4457E-6	1.5147E-6	1.0835E-6	1.2521E-6	3.0527E-6	1.1089E-6	2.1525E-6	9.96E-7	8.52E-8	7.6703E-6	1.13978E-4
2729.05	2.0019E-6	4.546E-6	2.68318E-5	3.70746E-4	2.7437E-4	2.6598E-4	2.49393E-4	2.87249E-4	2.13582E-4	2.43847E-4	2.13845E-4	1.77371E-4	3.9624E-6	3.2155E-6	4.751E-6	2.925E-6	1.8408E-6	1.0215E-6	2.4425E-6	2.1552E-6	6.545E-7	1.5321E-6	1.4073E-6	3.839E-7	4.2663E-6	1.16088E-4
2727.12	8.316E-7	1.2114E-6	2.10303E-5	3.96089E-4	2.86343E-4	2.85021E-4	2.68277E-4	2.98045E-4	2.38127E-4	2.59498E-4	2.29112E-4	1.83766E-4	5.5668E-6	4.1606E-6	4.886E-6	7.1415E-6	4.755E-6	1.9307E-6	5.4367E-6	2.8789E-6	1.5078E-6	2.6502E-6	3.5891E-6	1.1477E-6	8.032E-7	1.00757E-4
2725.19	7E-9	3.79E-8	2.1056E-5	4.02821E-4	3.03283E-4	2.98088E-4	2.78694E-4	2.83725E-4	2.76467E-4	2.65668E-4	2.52234E-4	1.91803E-4	7.2284E-6	4.7712E-6	6.5544E-6	9.9942E-6	8.5243E-6	2.2787E-6	7.7869E-6	5.6196E-6	2.817E-6	4.9013E-6	5.3773E-6	2.006E-6	1.502E-7	8.20202E-5
2723.26	1.4E-9	9.9E-9	2.54511E-5	3.91593E-4	3.18493E-4	3.02573E-4	2.88414E-4	2.66827E-4	2.94172E-4	2.55976E-4	2.58954E-4	1.9691E-4	7.8687E-6	4.4447E-6	7.4982E-6	9.0679E-6	1.07029E-5	2.1981E-6	8.7051E-6	9.6434E-6	3.695E-6	7.9893E-6	5.3703E-6	1.7048E-6	2.404E-7	7.38541E-5
2721.34	1.77E-8	1.031E-7	2.61488E-5	4.01257E-4	3.34958E-4	3.14833E-4	3.1037E-4	2.70499E-4	2.93647E-4	2.52561E-4	2.4854E-4	2.03777E-4	8.8134E-6	5.0165E-6	7.0815E-6	8.1798E-6	1.36738E-5	3.5415E-6	9.0912E-6	1.25255E-5	5.405E-6	1.26153E-5	6.0081E-6	1.1199E-6	3.426E-7	7.44684E-5
2719.41	1.3E-9	3.762E-7	2.10288E-5	4.39785E-4	3.45813E-4	3.44995E-4	3.36821E-4	2.92883E-4	3.01155E-4	2.69633E-4	2.46651E-4	2.11965E-4	1.02515E-5	7.4033E-6	7.9992E-6	9.528E-6	1.76738E-5	7.0623E-6	9.153E-6	1.22064E-5	7.6963E-6	1.59521E-5	8.3569E-6	1.6829E-6	4.83E-8	8.0504E-5
2717.48	2E-10	3.765E-7	1.52005E-5	4.64321E-4	3.49613E-4	3.71176E-4	3.49094E-4	3.20664E-4	3.15142E-4	2.92678E-4	2.62397E-4	2.1613E-4	1.1889E-5	1.20364E-5	9.9412E-6	1.23256E-5	1.93481E-5	1.17115E-5	9.1099E-6	1.1255E-5	8.788E-6	1.30758E-5	1.13266E-5	3.7899E-6	2.489E-7	8.91905E-5
2715.55	2.54E-7	1.416E-7	1.38283E-5	4.53821E-4	3.47574E-4	3.6726E-4	3.45672E-4	3.3722E-4	3.19247E-4	3.03286E-4	2.7736E-4	2.2158E-4	1.41473E-5	1.69521E-5	1.09386E-5	1.38967E-5	1.80143E-5	1.44644E-5	8.4924E-6	1.14307E-5	9.5742E-6	7.5512E-6	1.35112E-5	5.3879E-6	5.391E-7	9.10657E-5
2713.62	1.1956E-6	1E-10	1.79544E-5	4.43382E-4	3.52372E-4	3.40337E-4	3.43724E-4	3.34985E-4	3.15332E-4	2.98284E-4	2.86427E-4	2.25623E-4	1.61334E-5	1.81554E-5	1.18694E-5	1.32517E-5	1.56535E-5	1.41384E-5	7.3632E-6	9.7888E-6	1.10471E-5	5.6591E-6	1.43009E-5	4.9936E-6	8.58E-8	8.20465E-5
2711.69	1.0178E-6	2.765E-7	2.42368E-5	4.60266E-4	3.74705E-4	3.24026E-4	3.53664E-4	3.29292E-4	3.14553E-4	2.93275E-4	3.0241E-4	2.24459E-4	1.72849E-5	1.72223E-5	1.39543E-5	1.29005E-5	1.4623E-5	1.36601E-5	7.1635E-6	7.1263E-6	1.28043E-5	8.0912E-6	1.5243E-5	5.1449E-6	9.7E-9	6.87611E-5
2709.76	1.785E-7	5.537E-7	2.61914E-5	4.91218E-4	3.99329E-4	3.3763E-4	3.61818E-4	3.45324E-4	3.20641E-4	3.01426E-4	3.30241E-4	2.3446E-4	2.07468E-5	1.88299E-5	1.74015E-5	1.51541E-5	1.75304E-5	1.4407E-5	1.01139E-5	7.5923E-6	1.49888E-5	1.38817E-5	1.77401E-5	6.6195E-6	4.5E-8	5.7346E-5
2707.83	1.022E-7	3.946E-7	2.28889E-5	5.13491E-4	4.10066E-4	3.59016E-4	3.5759E-4	3.81887E-4	3.31496E-4	3.14486E-4	3.56322E-4	2.60188E-4	2.81783E-5	2.25154E-5	2.11578E-5	1.80115E-5	2.24154E-5	1.55872E-5	1.62116E-5	1.08666E-5	1.76837E-5	2.10993E-5	2.10854E-5	7.7444E-6	1.1879E-6	5.24619E-5
2705.91	6.371E-7	6.527E-7	1.96291E-5	5.23379E-4	4.0776E-4	3.68113E-4	3.51082E-4	4.03651E-4	3.41844E-4	3.23975E-4	3.5832E-4	2.78675E-4	3.50749E-5	2.34887E-5	2.50381E-5	1.72362E-5	2.41407E-5	1.70025E-5	1.94559E-5	1.34668E-5	1.82584E-5	2.63944E-5	2.28832E-5	8.4729E-6	2.7105E-6	5.29429E-5
2703.98	9.229E-7	1.9125E-6	1.95705E-5	5.25533E-4	4.02167E-4	3.78819E-4	3.48882E-4	4.00709E-4	3.48208E-4	3.30788E-4	3.44226E-4	2.78914E-4	3.97423E-5	2.45007E-5	3.17113E-5	1.49563E-5	2.76338E-5	2.03512E-5	1.90874E-5	1.544E-5	1.76794E-5	2.83438E-5	2.19407E-5	9.5425E-6	2.7269E-6	5.27485E-5
2702.05	4.135E-7	2.5249E-6	2.13279E-5	5.20038E-4	4.02269E-4	3.90361E-4	3.52708E-4	3.97281E-4	3.59333E-4	3.41283E-4	3.38515E-4	2.79385E-4	4.40786E-5	3.01844E-5	3.69638E-5	1.63021E-5	3.66303E-5	2.59568E-5	2.09043E-5	1.97876E-5	2.23782E-5	2.78083E-5	2.1194E-5	1.01438E-5	2.5771E-6	5.08183E-5
2700.12	2.167E-7	1.2617E-6	2.10509E-5	5.18227E-4	4.10341E-4	3.85472E-4	3.65975E-4	3.99614E-4	3.74845E-4	3.5882E-4	3.40676E-4	2.91775E-4	4.13454E-5	3.45393E-5	3.60207E-5	2.2444E-5	4.07449E-5	2.90699E-5	2.40816E-5	2.60644E-5	2.9806E-5	2.50448E-5	2.20908E-5	1.06601E-5	2.7849E-6	4.64302E-5
2698.19	2.044E-7	5.469E-7	1.87548E-5	5.33238E-4	4.23732E-4	3.73823E-4	3.82644E-4	4.11816E-4	3.76772E-4	3.65122E-4	3.43836E-4	3.06335E-4	3.3432E-5	3.32669E-5	3.67649E-5	2.96583E-5	3.7533E-5	2.72612E-5	2.58138E-5	3.0859E-5	3.12131E-5	2.3179E-5	2.31202E-5	1.36385E-5	3.0874E-6	4.01344E-5
2696.26	6.24E-8	6.655E-7	1.87904E-5	5.56538E-4	4.34187E-4	3.70967E-4	3.97775E-4	4.34651E-4	3.71685E-4	3.50184E-4	3.52218E-4	3.08443E-4	3.31897E-5	3.21043E-5	4.10751E-5	3.28457E-5	3.59275E-5	2.47125E-5	2.62853E-5	3.47706E-5	2.97367E-5	2.49987E-5	2.38055E-5	1.8577E-5	3.0624E-6	3.8686E-5
2694.33	1.09E-8	7.005E-7	2.29006E-5	5.68301E-4	4.34385E-4	3.72942E-4	4.15438E-4	4.43865E-4	3.71979E-4	3.35054E-4	3.67383E-4	2.92835E-4	3.88779E-5	3.19803E-5	4.02272E-5	3.30406E-5	3.49453E-5	2.60362E-5	2.50272E-5	3.78727E-5	2.97111E-5	2.86636E-5	2.32483E-5	2.07453E-5	3.3093E-6	4.31643E-5
2692.41	5.93E-8	4.153E-7	2.65655E-5	5.55842E-4	4.28027E-4	3.82714E-4	4.26636E-4	4.35388E-4	3.65548E-4	3.36891E-4	3.80891E-4	2.74894E-4	4.1881E-5	2.98033E-5	3.22552E-5	3.39941E-5	3.15251E-5	3.1215E-5	2.45754E-5	3.64423E-5	3.13273E-5	3.17546E-5	2.11917E-5	2.21293E-5	5.3902E-6	4.52902E-5
2690.48	1.521E-7	2.529E-7	2.43083E-5	5.3354E-4	4.2192E-4	4.09754E-4	4.1879E-4	4.25014E-4	3.58568E-4	3.56507E-4	3.80273E-4	2.70597E-4	4.44854E-5	2.7235E-5	2.45729E-5	3.43705E-5	2.89563E-5	3.48159E-5	2.62107E-5	3.43911E-5	3.2818E-5	3.33779E-5	2.01319E-5	2.69241E-5	8.2023E-6	4.28535E-5
2688.55	2.675E-7	2.174E-7	2.03508E-5	5.29796E-4	4.21103E-4	4.38029E-4	4.03351E-4	4.11358E-4	3.72574E-4	3.80811E-4	3.69685E-4	2.74782E-4	4.8102E-5	2.63042E-5	2.16514E-5	3.35365E-5	2.93511E-5	3.53179E-5	2.72796E-5	3.56475E-5	3.00853E-5	3.31041E-5	2.14935E-5	2.91069E-5	7.5346E-6	4.167E-5
2686.62	4.51E-7	3.077E-7	1.9649E-5	5.46114E-4	4.31149E-4	4.44672E-4	4.01001E-4	3.98115E-4	4.00998E-4	3.86058E-4	3.68513E-4	2.83592E-4	4.91274E-5	2.86636E-5	2.19109E-5	3.53686E-5	3.32447E-5	3.58894E-5	2.83812E-5	3.56605E-5	2.59688E-5	3.23978E-5	2.41909E-5	2.60926E-5	5.0214E-6	3.98499E-5
2684.69	4.168E-7	4.955E-7	1.88791E-5	5.59802E-4	4.43979E-4	4.36051E-4	4.1363E-4	4.03509E-4	4.1625E-4	3.6776E-4	3.79413E-4	2.99749E-4	4.87689E-5	3.6516E-5	2.33154E-5	3.9854E-5	3.97918E-5	3.52622E-5	2.88466E-5	3.40097E-5	2.63111E-5	3.28457E-5	2.5381E-5	2.30831E-5	4.552E-6	3.66442E-5
2682.76	2.753E-7	4.573E-7	1.58818E-5	5.64638E-4	4.477E-4	4.28667E-4	4.23438E-4	4.2603E-4	4.14294E-4	3.4799E-4	3.87596E-4	3.12198E-4	4.80603E-5	4.6424E-5	2.6502E-5	4.49163E-5	4.31093E-5	3.35162E-5	2.60251E-5	3.37916E-5	2.97923E-5	3.6089E-5	2.40988E-5	2.0074E-5	6.2787E-6	3.64361E-5
2680.83	1.91E-7	1.633E-7	1.41545E-5	5.77904E-4	4.4884E-4	4.30976E-4	4.20021E-4	4.3587E-4	4.17226E-4	3.43331E-4	3.89885E-4	3.12878E-4	4.57269E-5	5.14076E-5	3.3183E-5	4.90175E-5	4.04809E-5	3.67477E-5	2.4327E-5	3.27012E-5	3.2258E-5	4.18151E-5	2.47583E-5	1.99878E-5	8.4924E-6	3.52205E-5
2678.9	1.512E-7	1.01E-8	1.43689E-5	5.9294E-4	4.5403E-4	4.44879E-4	4.11002E-4	4.32204E-4	4.24588E-4	3.52998E-4	3.9486E-4	3.06871E-4	4.41363E-5	4.8443E-5	4.3352E-5	4.72444E-5	3.87405E-5	4.62115E-5	2.86072E-5	3.14547E-5	3.36732E-5	4.3762E-5	2.90041E-5	2.4427E-5	9.8283E-6	2.9589E-5
2676.98	3.183E-7	2E-10	1.48725E-5	5.83276E-4	4.61351E-4	4.62423E-4	4.12685E-4	4.46614E-4	4.19951E-4	3.74299E-4	4.0425E-4	2.9856E-4	4.41241E-5	4.24135E-5	5.42773E-5	4.51607E-5	4.32003E-5	5.20148E-5	3.69374E-5	3.65413E-5	3.53686E-5	4.13938E-5	3.06753E-5	2.6409E-5	9.8467E-6	2.42464E-5
2675.05	6.871E-7	1.56E-8	1.48209E-5	5.62154E-4	4.70239E-4	4.73798E-4	4.38907E-4	4.69601E-4	4.06461E-4	4.04026E-4	4.10013E-4	3.01235E-4	4.30698E-5	4.09158E-5	5.9542E-5	5.21449E-5	5.03327E-5	4.97671E-5	4.48157E-5	4.70369E-5	3.90438E-5	3.98951E-5	2.78065E-5	2.64073E-5	7.7696E-6	2.36095E-5
2673.12	5.898E-7	8.05E-8	1.43015E-5	5.65037E-4	4.84396E-4	4.75533E-4	4.77728E-4	4.71001E-4	4.01054E-4	4.27387E-4	4.017E-4	3.24718E-4	4.23037E-5	4.16457E-5	5.44741E-5	5.89246E-5	5.5761E-5	4.9357E-5	5.02712E-5	5.26256E-5	4.51472E-5	3.88738E-5	2.7445E-5	2.94336E-5	5.827E-6	2.78356E-5
2671.19	1.395E-7	2.151E-7	1.55434E-5	5.80343E-4	5.02544E-4	4.67102E-4	4.98443E-4	4.6033E-4	4.10179E-4	4.31217E-4	3.88255E-4	3.50667E-4	4.38372E-5	3.94626E-5	4.75156E-5	5.27988E-5	6.10869E-5	5.24732E-5	5.11769E-5	5.19487E-5	4.92503E-5	3.79375E-5	3.15044E-5	3.0387E-5	6.8598E-6	3.17487E-5
2669.26	2E-10	4.104E-7	1.97408E-5	5.66224E-4	5.11203E-4	4.48663E-4	4.86221E-4	4.55143E-4	4.11255E-4	4.23715E-4	3.90533E-4	3.5595E-4	4.57868E-5	3.69831E-5	4.65537E-5	4.1664E-5	6.11338E-5	4.95554E-5	4.56761E-5	5.02475E-5	4.89018E-5	3.65211E-5	3.38461E-5	2.71225E-5	9.6643E-6	3.22727E-5
2667.33	8.3E-9	6.17E-7	2.28089E-5	5.41093E-4	5.09705E-4	4.34692E-4	4.57978E-4	4.54051E-4	3.98288E-4	4.25091E-4	4.06586E-4	3.38893E-4	4.68413E-5	3.74215E-5	4.86314E-5	3.77453E-5	5.23379E-5	4.20325E-5	3.8337E-5	4.74373E-5	4.69327E-5	3.58264E-5	3.26066E-5	2.52193E-5	1.11601E-5	3.00743E-5
2665.4	3.445E-7	7.403E-7	2.01241E-5	5.53944E-4	5.10764E-4	4.43693E-4	4.52421E-4	4.55488E-4	3.98183E-4	4.36396E-4	4.28254E-4	3.17511E-4	4.73833E-5	4.23341E-5	5.03268E-5	4.41119E-5	4.61479E-5	3.89697E-5	3.73827E-5	4.33828E-5	4.49197E-5	4.07332E-5	3.15148E-5	2.61576E-5	1.10354E-5	2.49516E-5
2663.48	7.808E-7	6.248E-7	1.51325E-5	5.94615E-4	5.19339E-4	4.58762E-4	4.80071E-4	4.59382E-4	4.08949E-4	4.37053E-4	4.50842E-4	3.15638E-4	4.8146E-5	5.2169E-5	5.24285E-5	5.49109E-5	4.31894E-5	3.98561E-5	3.96665E-5	3.91556E-5	4.28716E-5	4.93019E-5	3.30723E-5	2.87595E-5	1.02102E-5	2.0536E-5
2661.55	6.373E-7	5.681E-7	1.27318E-5	6.21772E-4	5.33834E-4	4.60358E-4	5.03372E-4	4.60066E-4	4.20229E-4	4.18881E-4	4.5334E-4	3.28142E-4	4.93195E-5	5.96939E-5	5.5363E-5	6.11638E-5	3.51254E-5	3.93556E-5	3.57733E-5	3.55019E-5	4.28093E-5	5.55395E-5	3.7092E-5	3.11562E-5	9.0841E-6	1.99631E-5
2659.62	7.365E-7	9.266E-7	1.2425E-5	6.30986E-4	5.36268E-4	4.73713E-4	4.94399E-4	4.59042E-4	4.38067E-4	3.96204E-4	4.40413E-4	3.30591E-4	4.88867E-5	5.51361E-5	5.77185E-5	6.24786E-5	3.08544E-5	3.86085E-5	3.27414E-5	3.37023E-5	4.63432E-5	5.89938E-5	3.92058E-5	3.16878E-5	8.0397E-6	2.07859E-5
2657.69	1.1927E-6	1.6815E-6	1.25631E-5	6.37793E-4	5.14735E-4	5.03313E-4	4.66335E-4	4.65478E-4	4.52164E-4	3.87667E-4	4.43941E-4	3.27416E-4	4.84953E-5	4.68424E-5	6.21272E-5	6.37287E-5	4.16187E-5	4.20617E-5	3.85027E-5	3.41767E-5	4.79435E-5	5.88657E-5	3.89478E-5	3.21176E-5	9.1622E-6	1.99248E-5
2655.76	1.6859E-6	2.419E-6	1.39145E-5	6.31922E-4	4.93408E-4	4.98356E-4	4.42652E-4	4.75483E-4	4.53476E-4	3.91619E-4	4.50971E-4	3.30674E-4	5.20931E-5	4.83837E-5	6.87451E-5	6.10465E-5	6.03657E-5	4.65515E-5	4.60119E-5	3.63284E-5	4.02505E-5	5.37989E-5	3.69445E-5	3.20948E-5	1.22627E-5	1.94891E-5
2653.83	2.4772E-6	2.3721E-6	1.7571E-5	6.08179E-4	4.86146E-4	4.5302E-4	4.36301E-4	4.78793E-4	4.42538E-4	3.96517E-4	4.26216E-4	3.32493E-4	5.87008E-5	5.76387E-5	6.74484E-5	4.94544E-5	6.70739E-5	4.60028E-5	4.63046E-5	4.15228E-5	3.07597E-5	4.8073E-5	3.34446E-5	3.12777E-5	1.34447E-5	2.29019E-5
2651.9	2.4165E-6	1.722E-6	2.16089E-5	5.95486E-4	4.79609E-4	4.26473E-4	4.46697E-4	4.79727E-4	4.23122E-4	4.12964E-4	3.92833E-4	3.3103E-4	6.5612E-5	6.69171E-5	6.0402E-5	4.0583E-5	6.39125E-5	4.38162E-5	4.34378E-5	4.88657E-5	3.0144E-5	4.53753E-5	3.6404E-5	3.20683E-5	1.50674E-5	2.93865E-5
2649.97	1.1981E-6	1.3691E-6	2.16796E-5	6.0197E-4	4.70604E-4	4.37919E-4	4.6527E-4	4.86189E-4	4.1439E-4	4.37447E-4	3.93972E-4	3.36499E-4	6.83905E-5	7.55373E-5	5.92194E-5	4.34246E-5	6.38578E-5	4.44675E-5	4.56648E-5	5.22993E-5	3.51383E-5	4.58263E-5	4.64968E-5	3.33566E-5	1.99788E-5	3.21868E-5
2648.05	6.003E-7	8.995E-7	1.85033E-5	5.98574E-4	4.64836E-4	4.59859E-4	4.73414E-4	4.94083E-4	4.20249E-4	4.35754E-4	4.17219E-4	3.51965E-4	6.71954E-5	8.34857E-5	6.19801E-5	4.96706E-5	6.42942E-5	4.73776E-5	5.1915E-5	5.16088E-5	3.4886E-5	4.95272E-5	5.1694E-5	3.43381E-5	2.28336E-5	2.63053E-5
2646.12	3.859E-7	2.259E-7	1.61873E-5	5.89977E-4	4.6834E-4	4.73787E-4	4.59614E-4	5.02331E-4	4.21967E-4	4.14307E-4	4.25909E-4	3.7117E-4	6.91325E-5	8.76755E-5	6.35558E-5	5.14411E-5	6.2592E-5	5.23838E-5	5.58956E-5	5.16112E-5	2.98618E-5	5.50804E-5	4.89404E-5	3.6273E-5	2.26691E-5	1.8026E-5
2644.19	5.41E-8	2.4E-9	1.45187E-5	6.08657E-4	4.86715E-4	4.82294E-4	4.512E-4	5.18435E-4	4.24457E-4	4.17862E-4	4.25084E-4	3.86893E-4	7.27879E-5	8.55679E-5	6.50031E-5	5.59068E-5	6.37367E-5	5.74261E-5	5.86037E-5	5.18669E-5	3.17575E-5	6.07173E-5	4.76376E-5	4.04108E-5	2.35107E-5	1.43496E-5
2642.26	2.67E-8	1.843E-7	1.2112E-5	6.2938E-4	5.1498E-4	4.92254E-4	4.77749E-4	5.43114E-4	4.46168E-4	4.51885E-4	4.34562E-4	3.90458E-4	7.468E-5	7.8424E-5	6.65169E-5	6.41392E-5	6.61531E-5	6.08187E-5	6.37553E-5	4.78903E-5	4.56784E-5	6.31763E-5	5.06256E-5	4.47475E-5	2.29755E-5	1.47329E-5
2640.33	4.71E-8	4.69E-8	1.07285E-5	6.19862E-4	5.47163E-4	4.94857E-4	5.19138E-4	5.67353E-4	4.70054E-4	4.80293E-4	4.44255E-4	3.84542E-4	7.7947E-5	6.85684E-5	6.5977E-5	6.78692E-5	6.69893E-5	6.65196E-5	6.80121E-5	4.20639E-5	5.82328E-5	6.02233E-5	5.21039E-5	4.11898E-5	1.93798E-5	1.49471E-5
2638.4	2E-10	3.018E-7	1.25199E-5	6.12769E-4	5.75716E-4	4.88433E-4	5.33321E-4	5.6841E-4	4.74346E-4	4.82172E-4	4.40482E-4	3.8317E-4	8.31515E-5	6.12446E-5	6.29129E-5	6.94737E-5	6.63525E-5	7.28305E-5	6.59959E-5	4.43229E-5	5.32362E-5	5.89233E-5	5.03173E-5	3.47913E-5	1.58812E-5	1.39366E-5
2636.47	2.471E-7	9.279E-7	1.59559E-5	6.2449E-4	5.85281E-4	4.9665E-4	5.17105E-4	5.41131E-4	4.76167E-4	4.69877E-4	4.32598E-4	3.80833E-4	8.63269E-5	6.32121E-5	6.13922E-5	7.19363E-5	6.01702E-5	7.03988E-5	6.16734E-5	5.63993E-5	4.24788E-5	6.42193E-5	4.75685E-5	3.79098E-5	1.41246E-5	1.46913E-5
2634.55	1.2103E-6	7.419E-7	1.63542E-5	6.30181E-4	5.71449E-4	5.18539E-4	4.92421E-4	5.19618E-4	4.85127E-4	4.62501E-4	4.31186E-4	3.61936E-4	8.17746E-5	6.9066E-5	6.47333E-5	7.00874E-5	5.21533E-5	5.99376E-5	6.23179E-5	6.73417E-5	4.13218E-5	7.00289E-5	4.6004E-5	4.38748E-5	1.61185E-5	1.78855E-5
2632.62	2.0458E-6	6.631E-7	1.45038E-5	6.18958E-4	5.4491E-4	5.21831E-4	4.73958E-4	5.15102E-4	4.82125E-4	4.61011E-4	4.32343E-4	3.38198E-4	7.02675E-5	6.56795E-5	6.93696E-5	6.40178E-5	5.02842E-5	5.07325E-5	6.34057E-5	6.68789E-5	4.77702E-5	6.67454E-5	4.58953E-5	3.82501E-5	2.40233E-5	2.2506E-5
2630.69	1.9886E-6	8.539E-7	1.49445E-5	6.06225E-4	5.18926E-4	5.02229E-4	4.72884E-4	5.0605E-4	4.66127E-4	4.55687E-4	4.28708E-4	3.36146E-4	5.98202E-5	5.4622E-5	6.94043E-5	5.90604E-5	5.21112E-5	4.51405E-5	5.73869E-5	5.50928E-5	5.48886E-5	5.5099E-5	4.61797E-5	3.00797E-5	2.97202E-5	2.7563E-5
2628.76	1.5205E-6	1.1923E-6	1.71274E-5	6.09485E-4	5.04505E-4	4.95271E-4	4.91754E-4	4.89777E-4	4.64525E-4	4.5348E-4	4.27289E-4	3.5414E-4	5.50284E-5	4.7776E-5	6.74772E-5	5.94725E-5	5.57199E-5	4.33344E-5	5.16916E-5	4.37886E-5	6.21286E-5	4.73615E-5	5.21027E-5	3.20901E-5	2.24924E-5	2.85644E-5
2626.83	7.276E-7	1.3746E-6	1.59129E-5	6.21829E-4	5.0295E-4	5.25652E-4	5.19365E-4	4.85469E-4	4.87209E-4	4.6648E-4	4.37765E-4	3.74509E-4	5.55208E-5	4.97859E-5	7.01279E-5	6.39605E-5	6.22956E-5	4.83896E-5	5.25578E-5	4.55261E-5	6.58106E-5	4.97624E-5	6.29777E-5	4.15918E-5	1.36738E-5	2.25342E-5
2624.9	1.235E-7	9.142E-7	1.20375E-5	6.32634E-4	5.08356E-4	5.70024E-4	5.36457E-4	5.01186E-4	5.05929E-4	4.7963E-4	4.46351E-4	3.96553E-4	6.07316E-5	5.6546E-5	7.49191E-5	6.75415E-5	6.59824E-5	5.72632E-5	5.50618E-5	5.92181E-5	6.2905E-5	5.73187E-5	6.57078E-5	4.88202E-5	1.36416E-5	1.48839E-5
2622.97	1.063E-7	4.834E-7	1.11503E-5	6.49742E-4	5.22271E-4	5.91228E-4	5.38974E-4	5.18606E-4	5.03357E-4	4.70859E-4	4.45998E-4	4.12322E-4	7.11992E-5	6.31008E-5	7.82413E-5	7.11219E-5	6.51645E-5	6.35997E-5	5.74046E-5	7.09282E-5	5.93632E-5	6.29684E-5	6.03839E-5	5.17384E-5	1.99564E-5	1.09297E-5
2621.04	9.241E-7	5.454E-7	1.32855E-5	6.70045E-4	5.41492E-4	5.93476E-4	5.42855E-4	5.23499E-4	5.0067E-4	4.57733E-4	4.55115E-4	4.13367E-4	8.1561E-5	6.9414E-5	8.21437E-5	7.63631E-5	6.60853E-5	6.70726E-5	6.08629E-5	7.18459E-5	6.14105E-5	6.50583E-5	5.86063E-5	5.33897E-5	2.4845E-5	1.06512E-5
2619.12	1.8791E-6	8.259E-7	1.47424E-5	6.76747E-4	5.54175E-4	5.89257E-4	5.50506E-4	5.23723E-4	5.10779E-4	4.65333E-4	4.69484E-4	4.14747E-4	8.53019E-5	7.42517E-5	8.41927E-5	8.11121E-5	6.93612E-5	6.84649E-5	6.19788E-5	6.92211E-5	7.25664E-5	6.53436E-5	6.21049E-5	5.27201E-5	2.61696E-5	1.23014E-5
2617.19	8.855E-7	7.112E-7	1.38069E-5	6.73567E-4	5.64929E-4	5.7189E-4	5.59632E-4	5.27323E-4	5.27503E-4	4.86474E-4	4.71441E-4	4.21412E-4	8.95044E-5	7.77722E-5	8.0856E-5	8.53818E-5	7.21866E-5	6.89622E-5	6.06783E-5	7.41355E-5	8.68518E-5	6.53759E-5	6.70903E-5	5.08194E-5	2.88089E-5	1.3608E-5
2615.26	1.673E-7	2.781E-7	1.11449E-5	6.69784E-4	5.77113E-4	5.47209E-4	5.73942E-4	5.36012E-4	5.43669E-4	5.04031E-4	4.76449E-4	4.21893E-4	9.62167E-5	8.44663E-5	7.37445E-5	8.59146E-5	7.44944E-5	6.88875E-5	6.12355E-5	8.53864E-5	9.2588E-5	6.62358E-5	7.14637E-5	4.99887E-5	3.21157E-5	1.17034E-5
2613.33	1.822E-7	9.87E-8	9.1987E-6	6.61091E-4	5.78457E-4	5.3066E-4	5.81431E-4	5.4284E-4	5.4515E-4	5.08367E-4	4.9481E-4	4.15071E-4	9.31939E-5	8.83826E-5	6.97823E-5	7.93393E-5	7.73601E-5	6.78527E-5	6.26118E-5	9.02867E-5	8.92292E-5	7.02256E-5	7.35573E-5	5.14782E-5	3.09762E-5	7.867E-6
2611.4	3.868E-7	2.003E-7	1.03393E-5	6.56196E-4	5.71336E-4	5.3142E-4	5.70102E-4	5.40888E-4	5.34241E-4	5.01244E-4	5.02738E-4	4.12385E-4	8.31575E-5	8.45841E-5	7.71816E-5	7.35344E-5	8.2189E-5	6.70466E-5	6.11807E-5	8.69541E-5	8.12411E-5	7.64475E-5	7.75961E-5	5.7079E-5	2.84276E-5	6.1744E-6
2609.47	6.267E-7	5.203E-7	1.50515E-5	6.56858E-4	5.73723E-4	5.46888E-4	5.42806E-4	5.37327E-4	5.27758E-4	4.88913E-4	4.9534E-4	4.16303E-4	7.7262E-5	8.39074E-5	9.12581E-5	7.34844E-5	8.52604E-5	6.67631E-5	5.64958E-5	8.1764E-5	7.20522E-5	7.84034E-5	8.40813E-5	6.0807E-5	2.99853E-5	7.0466E-6
2607.54	8.667E-7	8.002E-7	1.99869E-5	6.4806E-4	5.84729E-4	5.58302E-4	5.14613E-4	5.38284E-4	5.15469E-4	4.80207E-4	4.95231E-4	4.17681E-4	7.22446E-5	8.59254E-5	9.82215E-5	7.16357E-5	8.05404E-5	6.82321E-5	5.10719E-5	7.31692E-5	6.44252E-5	7.49566E-5	8.01987E-5	5.63793E-5	3.29033E-5	8.5614E-6
2605.62	5.918E-7	1.033E-6	2.01622E-5	6.46206E-4	5.80646E-4	5.52441E-4	5.06524E-4	5.34611E-4	4.95689E-4	4.90899E-4	5.01113E-4	4.10959E-4	6.54352E-5	8.09518E-5	9.71518E-5	6.53086E-5	7.32804E-5	7.03387E-5	4.95225E-5	6.43222E-5	5.96501E-5	6.95862E-5	6.6593E-5	4.83176E-5	3.04654E-5	9.6559E-6
2603.69	2.611E-7	1.3012E-6	1.94315E-5	6.61802E-4	5.63701E-4	5.32549E-4	5.16912E-4	5.18487E-4	4.91171E-4	5.13177E-4	4.94933E-4	3.99745E-4	6.34575E-5	7.54187E-5	9.36053E-5	6.14614E-5	6.79708E-5	6.92253E-5	5.28267E-5	6.43731E-5	5.80242E-5	6.52412E-5	5.50792E-5	4.29909E-5	2.33364E-5	1.13486E-5
2601.76	2.822E-7	1.7506E-6	2.15404E-5	6.64582E-4	5.55385E-4	5.02727E-4	5.28335E-4	5.04002E-4	4.98177E-4	5.16489E-4	4.82825E-4	3.94658E-4	6.64177E-5	7.46196E-5	8.87302E-5	6.0494E-5	6.18542E-5	6.66447E-5	5.79874E-5	7.1908E-5	5.67154E-5	6.6419E-5	4.88108E-5	4.16802E-5	1.96232E-5	1.48206E-5
2599.83	5.753E-7	2.0271E-6	1.87148E-5	6.56066E-4	5.54278E-4	4.7461E-4	5.3864E-4	5.0832E-4	5.06307E-4	4.99888E-4	4.8168E-4	3.93731E-4	6.78829E-5	7.39592E-5	8.49319E-5	6.18306E-5	6.23153E-5	6.79777E-5	6.35704E-5	7.81073E-5	5.73061E-5	7.10995E-5	5.03825E-5	3.98371E-5	2.37108E-5	1.73969E-5
2597.9	1.079E-6	1.3264E-6	1.09507E-5	6.58764E-4	5.61018E-4	4.72479E-4	5.51456E-4	5.28091E-4	5.17918E-4	4.89007E-4	4.86704E-4	3.8415E-4	7.01405E-5	7.5827E-5	8.4503E-5	6.96057E-5	7.53796E-5	7.11177E-5	6.75552E-5	7.90297E-5	6.494E-5	7.2038E-5	5.74147E-5	3.84913E-5	3.10563E-5	1.42509E-5
2595.97	1.5062E-6	7.436E-7	8.0963E-6	6.56625E-4	5.72408E-4	4.97991E-4	5.61075E-4	5.52843E-4	5.19372E-4	4.91489E-4	4.80526E-4	3.70099E-4	7.6036E-5	8.10971E-5	8.54233E-5	7.63805E-5	8.36348E-5	6.78788E-5	6.61314E-5	7.48052E-5	7.03695E-5	6.97921E-5	5.98331E-5	4.29876E-5	3.31522E-5	9.2437E-6
2594.04	1.3921E-6	8.687E-7	1.03936E-5	6.4559E-4	5.69304E-4	5.23999E-4	5.54543E-4	5.71465E-4	5.10834E-4	4.95944E-4	4.67933E-4	3.70361E-4	7.94476E-5	8.13386E-5	8.45015E-5	7.04072E-5	7.72986E-5	6.1306E-5	6.33659E-5	6.98645E-5	6.30095E-5	6.9464E-5	5.83525E-5	4.93441E-5	3.17085E-5	8.0123E-6
2592.12	1.0146E-6	1.2446E-6	1.34422E-5	6.43983E-4	5.58182E-4	5.43894E-4	5.3078E-4	5.66177E-4	5.12955E-4	4.9597E-4	4.70991E-4	3.95294E-4	7.92474E-5	7.38719E-5	8.20789E-5	5.94056E-5	7.46598E-5	6.08044E-5	6.70903E-5	7.09591E-5	5.39998E-5	7.10222E-5	6.00526E-5	5.20028E-5	3.13759E-5	9.4961E-6
2590.19	8.701E-7	1.4081E-6	1.49104E-5	6.49692E-4	5.56061E-4	5.64336E-4	5.14161E-4	5.42627E-4	5.21089E-4	5.0372E-4	4.84918E-4	4.32037E-4	7.96956E-5	6.63579E-5	7.90075E-5	5.60029E-5	7.72137E-5	6.89511E-5	7.24359E-5	7.98101E-5	5.2327E-5	7.08721E-5	6.23324E-5	5.38246E-5	3.10983E-5	1.08514E-5
2588.26	8.947E-7	1.1882E-6	1.59244E-5	6.60978E-4	5.58868E-4	5.64553E-4	5.15754E-4	5.29961E-4	5.17985E-4	5.2129E-4	4.85721E-4	4.5733E-4	8.17219E-5	6.67617E-5	7.5134E-5	6.12486E-5	7.54071E-5	7.94149E-5	7.04911E-5	8.96666E-5	5.61253E-5	6.70398E-5	6.09163E-5	5.61215E-5	2.99331E-5	1.18995E-5
2586.33	8.279E-7	1.1993E-6	1.76756E-5	6.73534E-4	5.59605E-4	5.36703E-4	5.15239E-4	5.32839E-4	5.04956E-4	5.20284E-4	4.75561E-4	4.57862E-4	8.18212E-5	6.98394E-5	7.36344E-5	6.79255E-5	7.35387E-5	7.7558E-5	6.62711E-5	8.83545E-5	6.25696E-5	6.13112E-5	5.73263E-5	5.54872E-5	2.77941E-5	1.30176E-5
2584.4	9.092E-7	1.8332E-6	2.0427E-5	6.76663E-4	5.61033E-4	5.10413E-4	5.08253E-4	5.42114E-4	5.00415E-4	5.01618E-4	4.76068E-4	4.40674E-4	7.6529E-5	6.6438E-5	7.69024E-5	7.00345E-5	7.2572E-5	6.51995E-5	6.55661E-5	7.70134E-5	6.91657E-5	5.85527E-5	5.52006E-5	5.29857E-5	2.52547E-5	1.33025E-5
2582.47	1.7623E-6	2.1521E-6	2.25866E-5	6.84591E-4	5.63426E-4	5.05885E-4	5.13754E-4	5.63461E-4	5.11092E-4	4.92167E-4	4.89535E-4	4.32003E-4	7.35401E-5	6.5182E-5	8.11256E-5	6.99146E-5	7.09001E-5	5.99415E-5	6.49696E-5	7.00498E-5	7.59837E-5	6.14654E-5	5.72745E-5	5.19848E-5	2.47391E-5	1.14289E-5
2580.54	3.1009E-6	2.0141E-6	2.3239E-5	6.96622E-4	5.61288E-4	5.17729E-4	5.24732E-4	5.88818E-4	5.22409E-4	4.92069E-4	4.95318E-4	4.34975E-4	7.82752E-5	7.37431E-5	8.18453E-5	7.27097E-5	7.23098E-5	6.35199E-5	6.28336E-5	7.00958E-5	8.24805E-5	6.67223E-5	6.09059E-5	5.1826E-5	2.82023E-5	8.5045E-6
2578.61	2.8899E-6	1.9562E-6	2.44768E-5	6.86459E-4	5.53119E-4	5.29446E-4	5.22898E-4	5.90036E-4	5.35252E-4	4.99501E-4	4.92479E-4	4.24939E-4	8.30498E-5	8.42202E-5	8.2346E-5	7.79544E-5	7.63383E-5	6.59756E-5	6.32452E-5	6.97823E-5	8.36454E-5	6.85435E-5	6.21377E-5	5.04631E-5	3.47844E-5	7.4304E-6
2576.69	1.5971E-6	1.6478E-6	2.39173E-5	6.69982E-4	5.42589E-4	5.30374E-4	5.18859E-4	5.59389E-4	5.48018E-4	5.07411E-4	4.93302E-4	4.0109E-4	8.45351E-5	8.60288E-5	8.79795E-5	8.20427E-5	7.77487E-5	6.68925E-5	6.55202E-5	6.83974E-5	7.8337E-5	6.53409E-5	6.18988E-5	4.81055E-5	3.97812E-5	8.4764E-6
2574.76	1.3123E-6	1.8278E-6	1.97849E-5	6.71561E-4	5.38447E-4	5.26019E-4	5.20973E-4	5.20537E-4	5.42088E-4	5.02489E-4	4.88473E-4	3.89943E-4	8.43287E-5	7.74348E-5	9.08867E-5	8.30953E-5	7.13624E-5	7.1143E-5	6.63715E-5	6.7721E-5	7.05177E-5	5.94622E-5	5.83461E-5	4.86931E-5	3.91399E-5	1.02396E-5
2572.83	1.9035E-6	2.9434E-6	1.74092E-5	6.79219E-4	5.49546E-4	5.25166E-4	5.26446E-4	5.01255E-4	5.32903E-4	4.94711E-4	4.86733E-4	4.02321E-4	8.18348E-5	6.67508E-5	8.18815E-5	8.07452E-5	6.27979E-5	7.41068E-5	6.89649E-5	6.82252E-5	6.25577E-5	5.51324E-5	5.179E-5	5.21979E-5	3.36965E-5	1.16892E-5
2570.9	1.3895E-6	3.0635E-6	1.71246E-5	6.92773E-4	5.73173E-4	5.34932E-4	5.46171E-4	5.09934E-4	5.43757E-4	4.92649E-4	5.07863E-4	4.18127E-4	8.11931E-5	6.38365E-5	7.31735E-5	7.88817E-5	6.47977E-5	7.36702E-5	7.19179E-5	7.32348E-5	5.84328E-5	5.7526E-5	5.1903E-5	5.25917E-5	2.93393E-5	1.12307E-5
2568.97	3.443E-7	2.2354E-6	1.54111E-5	7.08244E-4	5.88173E-4	5.56204E-4	5.7393E-4	5.36684E-4	5.63449E-4	4.94515E-4	5.2487E-4	4.24271E-4	8.02419E-5	6.81743E-5	7.22064E-5	7.79323E-5	7.40337E-5	7.60055E-5	7.08707E-5	8.22917E-5	6.13961E-5	6.53126E-5	6.15674E-5	4.98661E-5	3.07634E-5	9.1004E-6
2567.04	2.099E-7	2.3148E-6	1.31869E-5	7.00645E-4	5.82835E-4	5.75618E-4	5.76847E-4	5.60512E-4	5.73559E-4	4.98082E-4	5.11676E-4	4.25605E-4	7.30297E-5	7.11205E-5	7.04715E-5	7.4289E-5	7.85066E-5	8.05808E-5	7.35216E-5	9.05191E-5	6.81248E-5	7.24316E-5	7.1685E-5	5.0469E-5	3.49552E-5	8.0889E-6
2565.11	6.011E-7	2.6137E-6	1.26464E-5	6.82925E-4	5.76295E-4	5.7819E-4	5.53066E-4	5.62467E-4	5.71687E-4	4.95188E-4	5.01047E-4	4.18298E-4	6.80437E-5	7.28348E-5	6.93321E-5	7.21738E-5	8.41118E-5	8.27165E-5	8.11226E-5	9.05714E-5	7.71582E-5	7.86306E-5	7.50691E-5	5.41348E-5	3.6841E-5	8.1559E-6
2563.19	1.0353E-6	2.5703E-6	1.32898E-5	6.7932E-4	5.71438E-4	5.61253E-4	5.31995E-4	5.53442E-4	5.66185E-4	4.84583E-4	5.17766E-4	4.06513E-4	7.07795E-5	7.747E-5	7.24586E-5	7.18445E-5	9.25496E-5	7.97164E-5	8.16091E-5	8.03076E-5	8.6463E-5	7.96183E-5	6.94417E-5	5.31425E-5	3.58964E-5	8.0216E-6
2561.26	1.1807E-6	2.9023E-6	1.43035E-5	6.73078E-4	5.56623E-4	5.40126E-4	5.25039E-4	5.51536E-4	5.57539E-4	4.787E-4	5.31894E-4	3.99175E-4	7.43522E-5	7.81471E-5	7.25862E-5	6.77841E-5	9.00134E-5	7.14426E-5	7.59416E-5	7.28718E-5	8.58745E-5	6.76936E-5	5.87187E-5	4.82932E-5	3.3924E-5	8.2512E-6
2559.33	9.866E-7	2.8075E-6	1.56808E-5	6.55105E-4	5.50307E-4	5.30464E-4	5.29281E-4	5.51081E-4	5.45249E-4	4.88697E-4	5.22636E-4	3.96932E-4	7.79411E-5	7.33531E-5	7.03289E-5	6.5256E-5	7.94684E-5	6.34814E-5	7.18275E-5	7.50748E-5	7.88211E-5	5.61078E-5	5.52241E-5	4.72581E-5	3.47725E-5	8.3155E-6
2557.4	6.907E-7	1.6421E-6	1.58389E-5	6.56208E-4	5.64859E-4	5.28504E-4	5.40183E-4	5.50709E-4	5.41606E-4	5.08813E-4	5.14002E-4	4.03443E-4	8.43562E-5	7.26345E-5	7.19264E-5	6.95918E-5	7.34487E-5	6.09488E-5	7.15314E-5	8.13206E-5	7.88507E-5	6.00629E-5	6.38139E-5	5.28862E-5	3.9556E-5	7.4944E-6
2555.47	8.546E-7	5.425E-7	1.49032E-5	6.8007E-4	5.78519E-4	5.24631E-4	5.48358E-4	5.57666E-4	5.43194E-4	5.19309E-4	5.13487E-4	4.16597E-4	8.8912E-5	7.66485E-5	7.72869E-5	7.54577E-5	7.32376E-5	6.38685E-5	7.59692E-5	8.76428E-5	8.43776E-5	7.17513E-5	7.49566E-5	6.07589E-5	4.3538E-5	6.874E-6
2553.54	1.558E-6	1.318E-7	1.47518E-5	6.87464E-4	5.7716E-4	5.1826E-4	5.52935E-4	5.6403E-4	5.33807E-4	5.15491E-4	5.01504E-4	4.29329E-4	8.73595E-5	7.9452E-5	8.34036E-5	7.73118E-5	7.34245E-5	6.89082E-5	7.71172E-5	8.81435E-5	8.38907E-5	7.62147E-5	7.6398E-5	6.05511E-5	4.40176E-5	7.426E-6
2551.61	2.0777E-6	2.942E-7	1.44983E-5	6.69608E-4	5.69779E-4	5.1887E-4	5.57466E-4	5.54056E-4	5.2189E-4	5.07915E-4	4.8468E-4	4.32701E-4	8.04016E-5	8.02419E-5	8.5571E-5	7.56807E-5	7.18318E-5	7.14567E-5	7.13638E-5	7.95292E-5	7.42287E-5	7.27723E-5	6.99271E-5	5.38112E-5	4.09724E-5	8.7051E-6
2549.68	1.7541E-6	1.5255E-6	1.35521E-5	6.4878E-4	5.59682E-4	5.37384E-4	5.58148E-4	5.34203E-4	5.20865E-4	5.00002E-4	4.8704E-4	4.19296E-4	7.43967E-5	7.85641E-5	8.53295E-5	7.43393E-5	7.28092E-5	7.14145E-5	6.86236E-5	7.13497E-5	6.60989E-5	6.60704E-5	6.59661E-5	5.18393E-5	3.47193E-5	8.7074E-6
2547.76	6.89E-7	2.8278E-6	1.3221E-5	6.45904E-4	5.52548E-4	5.6932E-4	5.58128E-4	5.34411E-4	5.21857E-4	5.0361E-4	5.07444E-4	4.00266E-4	7.55793E-5	7.58618E-5	8.83466E-5	7.4726E-5	7.73279E-5	7.4124E-5	6.88695E-5	7.38046E-5	6.93765E-5	6.4846E-5	6.97767E-5	5.7325E-5	3.04876E-5	7.6051E-6
2545.83	1.729E-7	2.1737E-6	1.36346E-5	6.73614E-4	5.6408E-4	5.90855E-4	5.64847E-4	5.6432E-4	5.14883E-4	5.24452E-4	5.22935E-4	3.91142E-4	8.07422E-5	7.77311E-5	8.85563E-5	7.27154E-5	8.18378E-5	7.90948E-5	6.65495E-5	8.37139E-5	7.76064E-5	7.34673E-5	7.79309E-5	6.44132E-5	3.03307E-5	6.775E-6
2543.9	3.914E-7	1.3202E-6	1.41554E-5	7.09952E-4	5.83536E-4	5.85028E-4	5.74258E-4	5.94167E-4	5.07098E-4	5.33751E-4	5.21663E-4	3.91454E-4	8.4066E-5	8.33838E-5	8.03926E-5	6.92863E-5	8.63949E-5	8.05479E-5	6.81936E-5	8.63284E-5	7.68849E-5	8.13446E-5	8.023E-5	6.44734E-5	3.09009E-5	5.9007E-6
2541.97	1.2593E-6	1.6086E-6	1.52071E-5	7.21912E-4	5.91188E-4	5.64588E-4	5.75059E-4	5.89506E-4	5.04923E-4	5.14165E-4	5.16062E-4	3.91911E-4	8.50024E-5	8.70302E-5	7.54809E-5	7.1575E-5	8.86377E-5	7.99276E-5	7.7284E-5	7.97417E-5	6.903E-5	8.10462E-5	7.43436E-5	5.91745E-5	3.04811E-5	5.3804E-6
2540.04	2.1715E-6	2.4976E-6	1.66653E-5	7.11563E-4	6.04886E-4	5.57023E-4	5.69133E-4	5.62293E-4	5.08058E-4	4.93186E-4	5.16875E-4	3.93354E-4	8.53495E-5	8.80404E-5	8.15745E-5	8.07049E-5	8.37627E-5	8.08395E-5	8.55002E-5	7.55156E-5	6.48326E-5	7.9277E-5	7.10475E-5	5.89604E-5	2.87138E-5	5.6045E-6
2538.11	2.3196E-6	2.2032E-6	1.80123E-5	6.97154E-4	6.30986E-4	5.72904E-4	5.72615E-4	5.52203E-4	5.17941E-4	5.01786E-4	5.17584E-4	4.03463E-4	8.6364E-5	8.84687E-5	8.97122E-5	9.09485E-5	7.85907E-5	8.2408E-5	8.98935E-5	7.57778E-5	6.52749E-5	7.96198E-5	7.40323E-5	6.51564E-5	2.77298E-5	5.5739E-6
2536.18	1.412E-6	1.2351E-6	1.871E-5	6.88909E-4	6.36241E-4	5.92984E-4	5.77226E-4	5.61516E-4	5.23342E-4	5.29067E-4	5.12833E-4	4.20569E-4	8.6844E-5	8.69185E-5	9.14632E-5	9.61857E-5	8.20729E-5	8.44999E-5	9.03214E-5	7.59445E-5	6.41526E-5	7.99976E-5	7.48686E-5	7.13596E-5	2.86242E-5	4.9507E-6
2534.26	5.622E-7	1.2449E-6	1.62874E-5	6.95418E-4	6.11569E-4	6.02609E-4	5.67431E-4	5.65933E-4	5.22181E-4	5.37758E-4	5.14791E-4	4.37889E-4	8.733E-5	8.42416E-5	9.16271E-5	9.71092E-5	9.16542E-5	8.87192E-5	8.4124E-5	7.60621E-5	6.32545E-5	8.61121E-5	6.95904E-5	7.61493E-5	2.91457E-5	4.8836E-6
2532.33	3.014E-7	2.3035E-6	1.25631E-5	7.13678E-4	5.81624E-4	6.07741E-4	5.66534E-4	5.59643E-4	5.28324E-4	5.27315E-4	5.27848E-4	4.40973E-4	8.85845E-5	8.40843E-5	9.35909E-5	9.41451E-5	1.0017E-4	9.50379E-5	8.00124E-5	7.96822E-5	6.67726E-5	9.94627E-5	6.54029E-5	8.04897E-5	3.09371E-5	5.6714E-6
2530.4	2.683E-7	2.7513E-6	1.20105E-5	7.22392E-4	5.65215E-4	6.04021E-4	5.86716E-4	5.56565E-4	5.30761E-4	5.27158E-4	5.30728E-4	4.2523E-4	8.75354E-5	8.43852E-5	9.09168E-5	8.33975E-5	1.0128E-4	1.00072E-4	8.20925E-5	8.45015E-5	7.02912E-5	1.02582E-4	6.74169E-5	8.08739E-5	3.46632E-5	5.773E-6
2528.47	2.013E-7	1.6976E-6	1.32475E-5	7.1877E-4	5.62521E-4	5.8794E-4	6.00025E-4	5.66744E-4	5.27514E-4	5.37615E-4	5.20563E-4	4.19833E-4	8.57435E-5	8.40813E-5	8.54172E-5	7.44413E-5	9.28651E-5	9.80371E-5	8.18032E-5	8.44892E-5	7.31764E-5	9.19936E-5	7.20847E-5	7.45376E-5	3.83514E-5	4.6881E-6
2526.54	2.856E-7	7.559E-7	1.26413E-5	7.22623E-4	5.72935E-4	5.76847E-4	5.95056E-4	5.8118E-4	5.40827E-4	5.39477E-4	5.19659E-4	4.42466E-4	8.67386E-5	8.79281E-5	9.00024E-5	7.77898E-5	8.48399E-5	8.9237E-5	8.24306E-5	8.31636E-5	7.8097E-5	8.38129E-5	7.62729E-5	6.7104E-5	4.47956E-5	3.6642E-6
2524.61	8.853E-7	3.458E-7	1.16435E-5	7.37304E-4	6.02721E-4	5.8254E-4	5.94178E-4	5.86989E-4	5.64293E-4	5.41279E-4	5.30735E-4	4.68453E-4	8.87803E-5	9.45926E-5	1.01918E-4	8.51175E-5	8.60813E-5	8.36378E-5	9.16398E-5	8.57266E-5	8.00914E-5	7.97982E-5	7.91229E-5	6.71832E-5	5.16364E-5	3.1008E-6
2522.68	1.9298E-6	2.991E-7	1.30084E-5	7.5041E-4	6.28164E-4	5.89739E-4	6.03185E-4	5.80497E-4	5.73419E-4	5.51402E-4	5.36767E-4	4.68195E-4	8.67092E-5	9.51157E-5	1.05535E-4	8.74684E-5	8.96949E-5	8.37657E-5	9.89346E-5	8.72321E-5	7.5264E-5	7.54056E-5	7.57038E-5	7.04534E-5	4.98284E-5	3.7226E-6
2520.75	2.257E-6	7.853E-7	1.58605E-5	7.54918E-4	6.24181E-4	5.85403E-4	6.04618E-4	5.71742E-4	5.69024E-4	5.55308E-4	5.2998E-4	4.5342E-4	7.89113E-5	9.18198E-5	1.02123E-4	9.22379E-5	8.75696E-5	8.12306E-5	9.3623E-5	8.46698E-5	6.89829E-5	7.32476E-5	6.95779E-5	6.63253E-5	4.43841E-5	5.8133E-6
2518.83	1.0021E-6	1.5045E-6	1.6555E-5	7.4993E-4	6.16434E-4	5.84867E-4	6.01434E-4	5.76757E-4	5.66926E-4	5.60658E-4	5.18639E-4	4.50387E-4	7.54968E-5	9.85876E-5	9.94213E-5	1.02519E-4	8.67185E-5	7.51542E-5	8.45657E-5	8.27437E-5	6.87037E-5	7.68659E-5	7.03178E-5	6.10113E-5	4.49488E-5	6.1923E-6
2516.9	6.85E-8	1.3833E-6	1.41169E-5	7.29463E-4	6.25943E-4	5.95855E-4	5.95036E-4	5.90265E-4	5.64537E-4	5.70039E-4	5.13754E-4	4.51631E-4	8.11856E-5	1.09977E-4	9.61857E-5	1.03351E-4	9.17306E-5	7.18826E-5	8.2346E-5	7.97848E-5	7.34959E-5	8.53203E-5	7.27481E-5	6.20208E-5	4.74258E-5	4.4595E-6
2514.97	8.9E-9	1.2484E-6	1.1908E-5	6.97034E-4	6.34166E-4	5.99311E-4	5.72342E-4	6.03793E-4	5.58726E-4	5.55193E-4	5.25491E-4	4.49704E-4	8.81419E-5	1.05079E-4	9.34236E-5	8.97564E-5	9.41968E-5	7.38504E-5	8.52496E-5	7.37874E-5	7.6666E-5	9.28859E-5	6.86691E-5	6.26408E-5	4.5364E-5	4.3082E-6
2513.04	1.115E-7	1.3993E-6	1.13691E-5	6.86923E-4	6.27532E-4	5.8736E-4	5.58614E-4	6.2362E-4	5.65343E-4	5.22021E-4	5.53089E-4	4.54783E-4	9.76556E-5	9.08565E-5	9.57085E-5	8.10642E-5	9.13519E-5	7.98264E-5	8.62883E-5	7.5614E-5	7.76988E-5	9.81589E-5	6.6453E-5	6.28428E-5	4.23461E-5	6.2442E-6
2511.11	1.304E-7	8.534E-7	1.1289E-5	7.12698E-4	6.18193E-4	5.78504E-4	5.77939E-4	6.3675E-4	5.78464E-4	5.03925E-4	5.79927E-4	4.6485E-4	1.10523E-4	8.59023E-5	1.02821E-4	8.41881E-5	8.95642E-5	8.75042E-5	8.71668E-5	8.59871E-5	8.29164E-5	1.03787E-4	7.39979E-5	7.03555E-5	4.14378E-5	7.5943E-6
2509.18	2.101E-7	4.655E-7	1.18114E-5	7.31643E-4	6.11802E-4	5.73641E-4	5.89874E-4	6.18416E-4	5.65285E-4	5.04376E-4	5.87755E-4	4.67021E-4	1.10476E-4	8.91114E-5	1.05844E-4	8.70799E-5	8.7593E-5	9.42694E-5	9.11787E-5	8.44525E-5	8.93958E-5	1.01893E-4	8.06152E-5	7.68236E-5	4.131E-5	6.3898E-6
2507.25	8.035E-7	8.474E-7	1.30249E-5	7.16765E-4	6.02773E-4	5.53837E-4	5.61512E-4	5.83154E-4	5.32202E-4	5.07175E-4	5.69432E-4	4.4779E-4	9.48807E-5	8.95673E-5	9.77821E-5	8.42217E-5	8.23037E-5	9.34606E-5	9.13868E-5	7.00163E-5	8.20548E-5	8.63053E-5	7.4798E-5	7.02577E-5	4.32025E-5	5.4834E-6
2505.33	1.488E-6	1.1402E-6	1.28524E-5	6.91999E-4	5.93654E-4	5.27934E-4	5.32123E-4	5.70063E-4	5.20761E-4	5.06995E-4	5.42529E-4	4.23681E-4	8.16331E-5	8.29755E-5	8.74793E-5	8.15986E-5	7.94283E-5	8.27619E-5	8.65187E-5	6.46247E-5	6.778E-5	7.12822E-5	6.81262E-5	5.93478E-5	4.84593E-5	6.0552E-6
2503.4	1.3121E-6	7.314E-7	1.09179E-5	6.80303E-4	5.92528E-4	5.20772E-4	5.37883E-4	5.8411E-4	5.3603E-4	5.11015E-4	5.27383E-4	4.2673E-4	8.0527E-5	7.86734E-5	8.72989E-5	8.53403E-5	8.58745E-5	7.43508E-5	8.6429E-5	7.45678E-5	6.78706E-5	7.05933E-5	7.09942E-5	5.499E-5	5.36473E-5	5.3375E-6
2501.47	9.209E-7	4.857E-7	9.1134E-6	6.81665E-4	6.02517E-4	5.41875E-4	5.70008E-4	6.01806E-4	5.56519E-4	5.28035E-4	5.24298E-4	4.52111E-4	8.87772E-5	8.5368E-5	9.41935E-5	9.23289E-5	9.97597E-5	7.68761E-5	9.30029E-5	8.84577E-5	8.06465E-5	8.30559E-5	7.97996E-5	5.72442E-5	5.39091E-5	3.8073E-6
2499.54	1.0271E-6	3.291E-7	8.6657E-6	6.83936E-4	6.13305E-4	5.79009E-4	5.9997E-4	6.09368E-4	5.74586E-4	5.52985E-4	5.28245E-4	4.67576E-4	9.83105E-5	9.63521E-5	9.55167E-5	9.45942E-5	1.09114E-4	8.747E-5	9.49941E-5	9.57101E-5	9.03799E-5	9.74815E-5	8.8843E-5	6.48567E-5	4.83257E-5	3.9414E-6
2497.61	1.2782E-6	1.065E-7	9.3765E-6	6.82806E-4	6.19282E-4	6.04854E-4	6.04878E-4	5.9981E-4	5.83236E-4	5.67268E-4	5.37607E-4	4.55035E-4	1.01846E-4	1.01956E-4	9.1433E-5	9.52503E-5	1.08179E-4	9.79071E-5	8.71575E-5	9.79235E-5	9.16462E-5	1.01812E-4	9.29725E-5	7.59663E-5	4.20715E-5	5.0209E-6
2495.68	1.0033E-6	5.26E-8	9.4552E-6	6.83312E-4	6.23783E-4	6.02106E-4	5.9302E-4	5.77559E-4	5.74801E-4	5.65239E-4	5.48457E-4	4.38934E-4	9.95042E-5	1.04448E-4	8.96461E-5	9.73026E-5	1.02348E-4	9.67278E-5	8.14227E-5	9.61808E-5	8.45183E-5	9.57329E-5	8.84045E-5	8.20141E-5	3.92864E-5	5.5931E-6
2493.75	6.34E-7	1.487E-7	8.5574E-6	6.85348E-4	6.18902E-4	5.79335E-4	5.81129E-4	5.61891E-4	5.5819E-4	5.55012E-4	5.51322E-4	4.46749E-4	9.93003E-5	1.03994E-4	9.03878E-5	9.72813E-5	9.54533E-5	8.57358E-5	8.25848E-5	9.12629E-5	7.34045E-5	8.83654E-5	7.80191E-5	8.06346E-5	3.70045E-5	6.5438E-6
2491.82	6.71E-7	4.224E-7	8.2556E-6	6.86744E-4	6.05507E-4	5.61133E-4	5.74293E-4	5.60743E-4	5.47434E-4	5.4507E-4	5.44461E-4	4.64751E-4	1.03276E-4	9.6862E-5	9.03451E-5	9.34333E-5	8.96335E-5	8.0154E-5	8.19026E-5	8.91098E-5	6.84566E-5	8.66426E-5	7.20168E-5	7.65203E-5	3.30637E-5	8.1586E-6
2489.9	9.709E-7	1.2013E-6	8.2843E-6	6.86957E-4	5.96798E-4	5.57339E-4	5.78653E-4	5.65297E-4	5.4346E-4	5.43722E-4	5.36193E-4	4.70111E-4	1.03082E-4	8.90533E-5	8.8392E-5	8.33474E-5	8.59609E-5	8.41194E-5	7.90178E-5	8.99961E-5	7.04128E-5	8.9443E-5	7.28547E-5	7.10335E-5	3.14237E-5	8.0295E-6
2487.97	7.314E-7	2.4302E-6	7.6975E-6	6.84145E-4	5.94699E-4	5.59115E-4	5.80587E-4	5.68017E-4	5.45847E-4	5.44575E-4	5.34071E-4	4.58587E-4	9.87346E-5	8.701E-5	9.00103E-5	7.23905E-5	8.40157E-5	8.96918E-5	8.04926E-5	9.09929E-5	7.39492E-5	8.9421E-5	7.13441E-5	6.82734E-5	3.35694E-5	6.4333E-6
2486.04	1.995E-7	2.9158E-6	6.9791E-6	6.74542E-4	5.97196E-4	5.60662E-4	5.66437E-4	5.77802E-4	5.54332E-4	5.35381E-4	5.41332E-4	4.41111E-4	9.80651E-5	8.79858E-5	9.72649E-5	7.12822E-5	8.14272E-5	9.07028E-5	8.38175E-5	9.26408E-5	7.76621E-5	8.41088E-5	6.98742E-5	6.75538E-5	3.58764E-5	6.3405E-6
2484.11	9.5E-8	3.2817E-6	7.224E-6	6.61291E-4	6.07504E-4	5.61786E-4	5.56165E-4	5.9648E-4	5.59331E-4	5.24014E-4	5.54789E-4	4.34176E-4	1.01517E-4	8.7674E-5	1.02255E-4	8.17791E-5	7.76694E-5	9.00166E-5	8.10402E-5	9.3607E-5	7.98889E-5	7.98383E-5	7.87753E-5	6.47025E-5	3.77155E-5	6.7708E-6
2482.18	4.782E-7	4.2425E-6	9.3203E-6	6.60117E-4	6.18728E-4	5.68157E-4	5.60357E-4	6.00764E-4	5.66045E-4	5.18658E-4	5.6874E-4	4.45387E-4	1.05521E-4	8.60689E-5	1.02217E-4	9.25448E-5	7.88965E-5	9.25576E-5	7.52062E-5	9.22938E-5	8.02345E-5	8.36546E-5	8.98809E-5	6.57241E-5	4.11319E-5	5.5893E-6
2480.25	1.5993E-6	4.352E-6	1.28157E-5	6.71228E-4	6.09665E-4	5.86941E-4	5.71753E-4	5.84906E-4	5.82595E-4	5.124E-4	5.70705E-4	4.63824E-4	1.0521E-4	8.47556E-5	9.76391E-5	8.92559E-5	8.67991E-5	9.54029E-5	7.57459E-5	9.01871E-5	8.07662E-5	8.85219E-5	8.71187E-5	7.35758E-5	4.45667E-5	4.9905E-6
2478.32	1.7374E-6	3.6436E-6	1.40975E-5	6.73567E-4	5.88604E-4	6.05351E-4	5.90036E-4	5.75775E-4	5.96543E-4	5.07451E-4	5.51272E-4	4.68014E-4	9.9753E-5	8.56619E-5	8.91114E-5	7.97803E-5	9.20782E-5	9.15014E-5	8.13236E-5	8.82872E-5	8.11481E-5	8.03657E-5	7.84668E-5	7.74246E-5	4.60074E-5	6.1984E-6
2476.4	7.764E-7	2.8574E-6	1.10256E-5	6.69326E-4	5.91759E-4	5.99387E-4	6.06297E-4	5.92345E-4	5.96396E-4	5.17632E-4	5.23237E-4	4.55572E-4	9.57589E-5	8.93675E-5	8.54648E-5	8.09742E-5	9.11183E-5	8.30862E-5	8.49303E-5	8.74731E-5	8.14693E-5	7.0781E-5	7.89172E-5	7.0924E-5	4.47129E-5	7.3804E-6
2474.47	8.907E-7	1.9608E-6	8.6435E-6	6.71721E-4	6.12241E-4	5.79198E-4	6.07761E-4	6.18954E-4	5.82953E-4	5.35026E-4	5.07388E-4	4.38619E-4	9.53477E-5	9.37003E-5	8.86017E-5	9.11167E-5	9.23897E-5	7.8799E-5	8.14468E-5	8.90156E-5	8.36576E-5	7.4493E-5	8.64135E-5	6.272E-5	4.06959E-5	7.1053E-6
2472.54	2.5223E-6	1.8346E-6	1.05187E-5	6.77001E-4	6.17028E-4	5.7002E-4	5.96142E-4	6.19319E-4	5.68651E-4	5.34532E-4	5.06315E-4	4.30558E-4	9.47123E-5	9.65905E-5	8.91569E-5	9.90222E-5	9.42742E-5	8.00437E-5	7.11866E-5	9.2785E-5	8.62991E-5	8.29846E-5	9.00545E-5	5.89617E-5	3.74583E-5	6.4151E-6
2470.61	3.4296E-6	2.0587E-6	1.40933E-5	6.90948E-4	6.09774E-4	5.7083E-4	5.80662E-4	5.84358E-4	5.62602E-4	5.24639E-4	5.05106E-4	4.3937E-4	9.03926E-5	9.67753E-5	8.48261E-5	1.01469E-4	8.75914E-5	8.15474E-5	6.45269E-5	9.50849E-5	8.33261E-5	8.50377E-5	8.74544E-5	5.58382E-5	3.68156E-5	6.5798E-6
2468.68	2.4715E-6	1.5623E-6	1.5013E-5	7.13982E-4	6.01403E-4	5.7736E-4	5.71722E-4	5.4219E-4	5.6055E-4	5.28241E-4	5.0313E-4	4.47271E-4	8.29255E-5	9.5689E-5	8.06166E-5	9.71928E-5	7.80205E-5	7.89646E-5	6.64883E-5	9.01745E-5	7.5698E-5	8.12246E-5	8.6089E-5	5.18212E-5	3.53974E-5	6.9577E-6
2466.75	1.6468E-6	1.2909E-6	1.35347E-5	7.3344E-4	5.93686E-4	5.93912E-4	5.75337E-4	5.23581E-4	5.59709E-4	5.40911E-4	5.15302E-4	4.43279E-4	7.75477E-5	9.32084E-5	8.08245E-5	8.88728E-5	7.52004E-5	7.47001E-5	7.24274E-5	8.27861E-5	7.31336E-5	7.85125E-5	8.65791E-5	5.44815E-5	3.4204E-5	5.5247E-6
2464.82	1.131E-6	1.2817E-6	1.0572E-5	7.51913E-4	5.958E-4	6.18294E-4	5.90254E-4	5.4096E-4	5.60894E-4	5.60963E-4	5.44487E-4	4.45262E-4	7.95203E-5	8.75805E-5	8.76381E-5	8.95044E-5	8.16768E-5	7.42287E-5	8.08036E-5	8.50254E-5	7.88477E-5	8.57019E-5	8.54341E-5	6.61653E-5	3.93577E-5	2.7864E-6
2462.9	8.174E-7	8.19E-7	7.4474E-6	7.68056E-4	6.05331E-4	6.3451E-4	6.08436E-4	5.7106E-4	5.66522E-4	5.84453E-4	5.71819E-4	4.55129E-4	8.93597E-5	8.62465E-5	9.5824E-5	1.00532E-4	9.37164E-5	7.90104E-5	8.86988E-5	9.76835E-5	8.97469E-5	9.96817E-5	8.69417E-5	7.62991E-5	4.84964E-5	1.4454E-6
2460.97	9.802E-7	6.01E-7	6.5835E-6	7.65425E-4	6.101E-4	6.25223E-4	6.19234E-4	5.75047E-4	5.69534E-4	5.81388E-4	5.7288E-4	4.53009E-4	9.83056E-5	9.37534E-5	9.86289E-5	1.06482E-4	1.00358E-4	8.6296E-5	8.7442E-5	1.07348E-4	9.94594E-5	1.0607E-4	9.12184E-5	7.68338E-5	4.99439E-5	2.0707E-6
2459.04	1.3642E-6	8.057E-7	7.779E-6	7.42021E-4	6.06233E-4	5.99152E-4	6.22036E-4	5.64038E-4	5.56377E-4	5.53745E-4	5.58117E-4	4.38728E-4	1.00022E-4	1.03254E-4	9.94528E-5	1.0203E-4	9.84177E-5	8.87302E-5	8.01257E-5	1.05902E-4	9.60243E-5	1.02831E-4	9.07757E-5	7.27694E-5	4.36152E-5	4.3275E-6
2457.11	9.829E-7	6.345E-7	9.7577E-6	7.22837E-4	6.03897E-4	5.85939E-4	6.23657E-4	5.74719E-4	5.44609E-4	5.44864E-4	5.55665E-4	4.38382E-4	1.02111E-4	1.09766E-4	1.04776E-4	9.52211E-5	9.66526E-5	8.65094E-5	7.87827E-5	1.03364E-4	8.34842E-5	9.84903E-5	8.52849E-5	7.16427E-5	3.99384E-5	5.2031E-6
2455.18	3.54E-8	1.707E-7	1.18161E-5	7.23775E-4	6.15488E-4	5.99798E-4	6.24755E-4	5.98801E-4	5.55162E-4	5.63507E-4	5.60253E-4	4.57747E-4	1.07964E-4	1.12175E-4	1.11919E-4	9.1301E-5	9.79597E-5	8.94304E-5	8.50592E-5	1.06213E-4	7.98458E-5	9.72994E-5	8.19809E-5	7.45232E-5	4.01944E-5	2.9577E-6
2453.25	5.145E-7	4.82E-8	1.2229E-5	7.33915E-4	6.28266E-4	6.13979E-4	6.21123E-4	6.08022E-4	5.73341E-4	5.76064E-4	5.53511E-4	4.70026E-4	1.12052E-4	1.075E-4	1.14465E-4	9.41145E-5	9.76243E-5	9.46233E-5	9.18581E-5	1.06994E-4	8.55525E-5	1.00052E-4	8.16121E-5	7.84093E-5	4.03662E-5	1.7286E-6
2451.32	5.058E-7	2.199E-7	1.1239E-5	7.41875E-4	6.18116E-4	6.03413E-4	6.1012E-4	6.06658E-4	5.87174E-4	5.67485E-4	5.41522E-4	4.66124E-4	1.09965E-4	9.5437E-5	1.1468E-4	1.02915E-4	9.44584E-5	9.08534E-5	9.52779E-5	1.02654E-4	8.98636E-5	1.04141E-4	7.88847E-5	8.03687E-5	3.95361E-5	2.7969E-6
2449.39	7.5E-9	8.16E-7	1.05701E-5	7.43529E-4	5.90404E-4	5.91834E-4	5.9904E-4	6.11412E-4	5.94635E-4	5.58498E-4	5.40368E-4	4.6417E-4	1.01E-4	8.53111E-5	1.1417E-4	1.05644E-4	9.14155E-5	8.22449E-5	9.59478E-5	9.91877E-5	9.3467E-5	1.01913E-4	7.7202E-5	8.0221E-5	3.75085E-5	4.2473E-6
2447.47	4.28E-7	1.146E-6	1.05712E-5	7.34293E-4	5.68387E-4	5.92817E-4	5.97861E-4	6.15428E-4	5.89423E-4	5.61527E-4	5.48423E-4	4.66572E-4	9.07709E-5	8.44449E-5	1.09789E-4	9.69667E-5	8.94666E-5	8.00586E-5	9.28971E-5	9.83765E-5	9.7024E-5	8.96177E-5	7.9596E-5	7.97491E-5	3.55218E-5	4.2644E-6
2445.54	6.446E-7	1.0448E-6	1.13155E-5	7.03429E-4	5.57882E-4	5.82367E-4	5.97311E-4	6.07717E-4	5.77199E-4	5.58976E-4	5.47396E-4	4.60856E-4	8.53311E-5	8.58483E-5	1.05287E-4	8.70581E-5	8.97201E-5	8.15399E-5	8.53141E-5	9.54598E-5	9.11199E-5	7.93971E-5	7.78633E-5	7.65101E-5	3.45668E-5	4.2233E-6
2443.61	9.022E-7	1.0445E-6	1.211E-5	6.66041E-4	5.57716E-4	5.67143E-4	5.93027E-4	5.96683E-4	5.62788E-4	5.40042E-4	5.35302E-4	4.53762E-4	8.70752E-5	8.34325E-5	1.0424E-4	8.39715E-5	9.4079E-5	8.05658E-5	8.11916E-5	8.86628E-5	8.14738E-5	8.16001E-5	7.3279E-5	7.31236E-5	3.4554E-5	3.6532E-6
2441.68	1.4865E-6	1.0565E-6	1.29769E-5	6.60773E-4	5.73657E-4	5.70257E-4	5.94163E-4	5.91949E-4	5.49546E-4	5.27027E-4	5.27304E-4	4.55139E-4	9.24041E-5	8.38038E-5	1.04231E-4	8.92135E-5	9.69291E-5	8.39593E-5	8.56141E-5	8.16738E-5	8.37474E-5	8.87427E-5	7.35916E-5	7.52568E-5	3.68643E-5	2.3581E-6
2439.75	1.8107E-6	1.3944E-6	1.41121E-5	6.84523E-4	6.02314E-4	5.72393E-4	5.92663E-4	5.94111E-4	5.50197E-4	5.38231E-4	5.23588E-4	4.58787E-4	9.50573E-5	9.03894E-5	1.07214E-4	9.54224E-5	9.20623E-5	9.2934E-5	8.92952E-5	7.65145E-5	9.70306E-5	9.21261E-5	7.5588E-5	7.73777E-5	4.02696E-5	2.2175E-6
2437.82	1.2289E-6	2.2675E-6	1.42967E-5	7.13132E-4	6.29099E-4	5.60504E-4	5.92952E-4	5.98255E-4	5.72007E-4	5.56865E-4	5.23727E-4	4.65908E-4	9.79844E-5	9.75439E-5	1.13812E-4	9.69225E-5	8.85641E-5	9.75373E-5	9.16351E-5	7.55851E-5	1.0938E-4	9.62281E-5	7.92089E-5	7.69155E-5	4.24929E-5	3.1057E-6
2435.89	1.1842E-6	2.6005E-6	1.3739E-5	7.31292E-4	6.40195E-4	5.49848E-4	6.08621E-4	5.99168E-4	6.03937E-4	5.61466E-4	5.33792E-4	4.73353E-4	1.00457E-4	1.00027E-4	1.12818E-4	1.00115E-4	9.30591E-5	9.53916E-5	9.99972E-5	8.22192E-5	1.10212E-4	1.04418E-4	8.42676E-5	7.94372E-5	4.4133E-5	3.3561E-6
2433.97	2.7423E-6	2.1316E-6	1.35908E-5	7.24876E-4	6.37966E-4	5.4608E-4	6.22548E-4	6.03017E-4	6.2088E-4	5.57893E-4	5.48518E-4	4.6942E-4	9.67213E-5	9.59559E-5	1.01673E-4	1.04256E-4	9.7695E-5	8.96445E-5	1.05998E-4	9.16462E-5	9.91198E-5	1.09885E-4	8.34598E-5	8.22147E-5	4.50642E-5	2.7654E-6
2432.04	3.6242E-6	1.5501E-6	1.3979E-5	7.22165E-4	6.33539E-4	5.53944E-4	6.2399E-4	6.16317E-4	6.09589E-4	5.56369E-4	5.62749E-4	4.63578E-4	9.51141E-5	9.05999E-5	9.38468E-5	1.04547E-4	1.01333E-4	8.43929E-5	1.04952E-4	9.7741E-5	8.85046E-5	1.09543E-4	8.30619E-5	8.16813E-5	4.69247E-5	2.4363E-6
2430.11	1.6458E-6	1.0095E-6	1.35562E-5	7.50868E-4	6.25613E-4	5.7118E-4	6.21062E-4	6.29703E-4	5.86389E-4	5.61381E-4	5.77148E-4	4.72269E-4	1.03868E-4	9.23417E-5	9.57313E-5	1.0445E-4	1.10324E-4	8.42263E-5	9.96369E-5	1.02858E-4	8.60134E-5	1.08472E-4	9.22251E-5	8.45367E-5	5.27988E-5	2.7775E-6
2428.18	2.838E-7	7.546E-7	1.11251E-5	7.7584E-4	6.17497E-4	5.84674E-4	6.17259E-4	6.32331E-4	5.8076E-4	5.71738E-4	5.87822E-4	4.94297E-4	1.16937E-4	1.01935E-4	1.01807E-4	1.02989E-4	1.24142E-4	8.77363E-5	8.63022E-5	1.06131E-4	9.1694E-5	1.0518E-4	1.05425E-4	9.29212E-5	5.95741E-5	3.0545E-6
2426.25	1.153E-7	8.927E-7	8.2485E-6	7.71574E-4	6.19898E-4	5.91854E-4	6.16741E-4	6.2865E-4	5.94985E-4	5.73025E-4	5.79727E-4	5.10779E-4	1.20748E-4	1.14381E-4	1.02979E-4	9.56174E-5	1.40213E-4	9.50573E-5	7.3202E-5	1.07555E-4	1.02529E-4	9.65758E-5	1.11834E-4	9.66755E-5	6.11338E-5	2.8034E-6
2424.32	2.255E-7	1.097E-6	6.694E-6	7.62566E-4	6.34092E-4	5.9456E-4	6.20243E-4	6.35572E-4	6.0225E-4	5.70557E-4	5.51107E-4	5.08253E-4	1.10378E-4	1.1753E-4	9.82479E-5	8.73269E-5	1.47744E-4	1.08268E-4	7.16695E-5	1.12392E-4	1.10647E-4	8.86722E-5	1.09853E-4	9.13455E-5	5.6179E-5	2.3935E-6
2422.39	1.978E-7	6.293E-7	6.0493E-6	7.62104E-4	6.51787E-4	5.95418E-4	6.309E-4	6.60271E-4	5.97821E-4	5.83382E-4	5.33219E-4	4.93974E-4	1.00482E-4	1.08136E-4	9.62053E-5	8.95721E-5	1.35185E-4	1.17309E-4	7.89172E-5	1.17323E-4	1.12566E-4	8.93974E-5	1.06369E-4	8.61229E-5	4.86617E-5	1.9574E-6
2420.46	1.521E-7	8.59E-8	5.4981E-6	7.59984E-4	6.5929E-4	6.02074E-4	6.51003E-4	6.75133E-4	5.95263E-4	5.98538E-4	5.47579E-4	4.82064E-4	1.03054E-4	1.03616E-4	1.01628E-4	1.0472E-4	1.18036E-4	1.17199E-4	8.81763E-5	1.14357E-4	1.11548E-4	9.85348E-5	1.00119E-4	8.60164E-5	4.38737E-5	1.7435E-6
2418.54	2.93E-7	5.67E-8	6.2112E-6	7.5424E-4	6.53466E-4	6.11552E-4	6.60468E-4	6.52934E-4	5.87782E-4	5.93603E-4	5.737E-4	4.82043E-4	1.08461E-4	1.06604E-4	1.09914E-4	1.16035E-4	1.11914E-4	1.1744E-4	9.34976E-5	1.04632E-4	1.09464E-4	1.04304E-4	9.01492E-5	8.64831E-5	4.24559E-5	1.8556E-6
2416.61	5.672E-7	3.81E-7	9.1016E-6	7.5258E-4	6.39433E-4	6.08022E-4	6.40849E-4	6.16899E-4	5.67683E-4	5.77669E-4	5.7707E-4	4.85814E-4	1.08302E-4	1.05057E-4	1.15059E-4	1.10715E-4	1.09965E-4	1.16501E-4	9.04922E-5	9.8799E-5	1.05977E-4	1.00547E-4	8.54864E-5	8.42279E-5	4.2758E-5	2.0055E-6
2414.68	1.1786E-6	6.285E-7	1.09126E-5	7.58005E-4	6.18529E-4	5.97188E-4	6.1177E-4	6.02841E-4	5.49734E-4	5.71968E-4	5.64995E-4	4.8331E-4	1.11231E-4	1.02387E-4	1.15451E-4	1.02642E-4	1.05234E-4	1.12168E-4	8.64259E-5	1.01469E-4	9.86636E-5	9.72436E-5	8.64352E-5	7.96183E-5	4.44798E-5	2.0276E-6
2412.75	1.927E-6	5.449E-7	9.5151E-6	7.65546E-4	5.98949E-4	6.00975E-4	6.00692E-4	6.13507E-4	5.47869E-4	5.78825E-4	5.64855E-4	4.80336E-4	1.16503E-4	1.02568E-4	1.0941E-4	1.02477E-4	1.01412E-4	1.12207E-4	8.94053E-5	1.0674E-4	8.94084E-5	9.82166E-5	8.65512E-5	7.62118E-5	4.66369E-5	2.1275E-6
2410.82	1.8542E-6	6.852E-7	8.5745E-6	7.64972E-4	5.91624E-4	6.06939E-4	5.97379E-4	6.28193E-4	5.55289E-4	5.89704E-4	5.65948E-4	4.7702E-4	1.16218E-4	9.88932E-5	9.95722E-5	1.05084E-4	1.02538E-4	1.12434E-4	9.49941E-5	1.10179E-4	8.72414E-5	9.65399E-5	8.53249E-5	7.7492E-5	4.82167E-5	2.2698E-6
2408.89	1.8355E-6	1.2837E-6	9.7667E-6	7.52807E-4	5.93988E-4	5.93075E-4	5.83311E-4	6.3146E-4	5.62571E-4	5.99563E-4	5.56742E-4	4.72063E-4	1.14643E-4	9.51465E-5	9.34445E-5	1.05695E-4	1.04955E-4	1.06261E-4	9.45602E-5	1.11261E-4	9.56353E-5	9.14171E-5	8.48537E-5	8.04031E-5	4.95319E-5	2.1216E-6
2406.96	2.461E-6	2.093E-6	1.242E-5	7.40241E-4	5.9765E-4	5.77179E-4	5.68962E-4	6.25064E-4	5.76925E-4	6.02825E-4	5.58282E-4	4.72248E-4	1.13193E-4	9.99939E-5	9.53737E-5	1.04413E-4	1.00062E-4	1.02561E-4	8.78844E-5	1.09149E-4	1.06836E-4	8.82732E-5	8.79905E-5	8.15865E-5	5.16748E-5	1.9005E-6
2405.04	2.6311E-6	2.5572E-6	1.54494E-5	7.36603E-4	6.02453E-4	5.7504E-4	5.69491E-4	6.15581E-4	5.98913E-4	5.96289E-4	5.73743E-4	4.79247E-4	1.06194E-4	1.06242E-4	1.02844E-4	1.03173E-4	9.12422E-5	1.02654E-4	8.20111E-5	1.01295E-4	1.10263E-4	8.81216E-5	9.47949E-5	8.07692E-5	5.3162E-5	2.1524E-6
2403.11	1.9487E-6	2.4229E-6	1.53987E-5	7.46877E-4	6.15064E-4	5.89486E-4	5.96293E-4	6.15444E-4	6.14027E-4	5.89783E-4	5.86231E-4	4.87693E-4	1.00455E-4	1.04307E-4	1.07589E-4	1.05134E-4	9.27641E-5	1.01331E-4	8.34537E-5	9.51254E-5	1.08603E-4	9.16924E-5	1.01606E-4	8.04225E-5	5.33702E-5	2.2257E-6
2401.18	1.5675E-6	2.2575E-6	1.29953E-5	7.36533E-4	6.08452E-4	6.00484E-4	6.1481E-4	6.07211E-4	5.99818E-4	5.68756E-4	5.78163E-4	4.64011E-4	9.50524E-5	9.02266E-5	9.97099E-5	1.0351E-4	9.44713E-5	9.47204E-5	8.6364E-5	8.89811E-5	1.01931E-4	9.24185E-5	9.36778E-5	7.26033E-5	4.70632E-5	2.8935E-6
2399.25	1.8353E-6	2.8053E-6	1.78053E-5	2.97248E-4	2.13709E-4	2.26377E-4	2.36554E-4	2.41027E-4	2.37526E-4	2.1614E-4	2.26151E-4	1.40502E-4	2.805E-7	3.83E-8	9.082E-7	1.3363E-6	1.726E-7	3.773E-7	1.572E-7	4.06E-8	6.064E-7	1.88E-7	3.324E-7	1.3265E-6	1.37289E-5	1.47406E-4
2397.32	1.9798E-6	3.4022E-6	1.58082E-5	3.32398E-4	2.45557E-4	2.61341E-4	2.67185E-4	2.74024E-4	2.71627E-4	2.45976E-4	2.59872E-4	1.67613E-4	1.3903E-6	1.151E-6	3.6914E-6	4.8801E-6	1.6549E-6	2.2269E-6	2.9135E-6	2.938E-7	1.8833E-6	1.4511E-6	3.51E-8	1.912E-7	7.872E-6	1.24525E-4
2395.39	1.6162E-6	3.3618E-6	6.4247E-6	4.63409E-4	3.63427E-4	3.67578E-4	3.82009E-4	3.84256E-4	3.73826E-4	3.47158E-4	3.6298E-4	2.69106E-4	1.50368E-5	2.00418E-5	2.08301E-5	2.45944E-5	1.9676E-5	1.83731E-5	2.20168E-5	1.25695E-5	1.59574E-5	1.57665E-5	1.21788E-5	7.3659E-6	7.079E-7	5.73312E-5
2393.46	1.1671E-6	2.7433E-6	2.42E-8	4.96861E-4	4.03684E-4	3.8709E-4	4.10723E-4	4.10873E-4	3.81092E-4	3.68321E-4	3.76785E-4	2.99564E-4	1.87892E-5	2.60806E-5	2.18866E-5	2.8189E-5	2.89383E-5	2.30743E-5	2.49494E-5	1.95913E-5	1.92591E-5	2.21561E-5	1.82856E-5	1.39605E-5	4.4136E-6	3.78475E-5
2391.53	9.153E-7	1.7702E-6	7.5226E-6	3.12503E-4	2.49808E-4	2.2832E-4	2.42404E-4	2.42253E-4	2.07061E-4	2.10836E-4	2.05995E-4	1.63318E-4	3.456E-7	4.9E-9	2.5E-7	1.087E-7	5.763E-7	1.62E-8	1.072E-7	2.4E-9	2.967E-7	3.75E-8	5.515E-7	6.502E-7	6.7361E-6	1.08838E-4
2389.61	7.288E-7	7.723E-7	2.77553E-5	5.1346E-6	3.923E-7	2.88E-8	5.52E-8	6.84E-8	2.2916E-6	1.4131E-6	1.8267E-6	7.617E-6	2.77355E-4	2.54035E-4	2.76304E-4	2.52373E-4	2.33959E-4	2.65524E-4	2.7611E-4	2.544E-4	2.71908E-4	2.46158E-4	2.89892E-4	2.85857E-4	3.50706E-4	6.98041E-4
2387.68	6.004E-7	2.594E-7	3.90177E-5	8.65166E-4	9.55916E-4	0.00102	9.7616E-4	0.00107	0.00114	0.00113	0.00111	0.00123	0.00244	0.00232	0.00241	0.00237	0.00231	0.00237	0.00239	0.00236	0.00239	0.00234	0.00247	0.00246	0.00262	0.0035
2385.75	6.958E-7	1.76E-7	2.49151E-5	0.00608	0.00633	0.00651	0.00642	0.00672	0.00694	0.00695	0.00683	0.00717	0.00985	0.00951	0.00975	0.00969	0.00961	0.00955	0.00958	0.00965	0.00974	0.00966	0.0099	0.00983	0.01004	0.01188
2383.82	9.034E-7	1.709E-7	2.753E-6	0.01873	0.01932	0.01965	0.01973	0.02009	0.02069	0.02069	0.02052	0.02098	0.02552	0.02486	0.02529	0.02531	0.0252	0.02492	0.02483	0.02515	0.02541	0.02521	0.02556	0.02546	0.02547	0.02868
2381.89	8.36E-7	4E-8	9.1723E-6	0.03845	0.03963	0.04028	0.04064	0.0408	0.04197	0.04192	0.04183	0.04209	0.04862	0.0475	0.04785	0.04833	0.04818	0.04796	0.04742	0.04815	0.04858	0.0483	0.04838	0.04877	0.04811	0.05266
2379.96	4.963E-7	6.1E-9	6.9906E-5	0.06102	0.0629	0.06396	0.06437	0.06459	0.06593	0.06611	0.06601	0.06611	0.07399	0.07243	0.07226	0.07346	0.07325	0.07356	0.0725	0.0735	0.074	0.07391	0.07315	0.07452	0.07301	0.07832
2378.03	2.099E-7	2.52E-8	1.93416E-4	0.08087	0.08314	0.08439	0.0847	0.0857	0.08653	0.0873	0.08699	0.0875	0.0953	0.09397	0.09355	0.09483	0.09428	0.09516	0.09404	0.09497	0.09542	0.09558	0.09416	0.09605	0.09392	0.09958
2376.11	1.211E-7	4E-10	3.62615E-4	0.09387	0.0961	0.09776	0.0979	0.0996	0.10019	0.10135	0.1009	0.10197	0.10914	0.10847	0.10873	0.10905	0.10796	0.10881	0.10801	0.10899	0.10921	0.10932	0.1082	0.10968	0.10701	0.11302
2374.18	3.221E-7	1.349E-7	4.97841E-4	0.09918	0.10142	0.10364	0.10373	0.10524	0.10645	0.10733	0.1071	0.10819	0.11543	0.11516	0.11614	0.11535	0.1144	0.11426	0.11398	0.11499	0.11516	0.11492	0.11459	0.11538	0.11238	0.1182
2372.25	1.1209E-6	7.692E-7	4.74182E-4	0.09835	0.10048	0.10302	0.10319	0.10443	0.10618	0.10664	0.10688	0.10782	0.11525	0.11523	0.1159	0.11457	0.11452	0.1135	0.11346	0.11397	0.11482	0.11407	0.11396	0.11423	0.1118	0.11656
2370.32	1.9441E-6	1.2922E-6	2.66262E-4	0.09371	0.09524	0.09832	0.09827	0.09999	0.10157	0.10224	0.10285	0.10363	0.11071	0.11093	0.11094	0.10941	0.11018	0.10939	0.10862	0.1087	0.11056	0.1095	0.10918	0.10877	0.10714	0.11107
2368.39	1.9621E-6	1.2448E-6	4.39934E-5	0.08887	0.09006	0.09371	0.09391	0.09608	0.09769	0.09865	0.0992	0.09919	0.10624	0.10682	0.10651	0.1048	0.10628	0.1054	0.10323	0.10388	0.10643	0.10517	0.1048	0.10433	0.10221	0.1061
2366.46	1.6531E-6	1.3004E-6	2.40183E-5	0.08213	0.08363	0.08706	0.08769	0.09015	0.09142	0.092	0.09322	0.09239	0.09975	0.09984	0.10028	0.09883	0.0997	0.09861	0.09786	0.09755	0.10009	0.09851	0.09781	0.09856	0.0955	0.09922
2364.53	1.3197E-6	1.9875E-6	2.1738E-4	0.07771	0.07908	0.08211	0.08404	0.08593	0.08707	0.08764	0.08846	0.08804	0.0956	0.09536	0.09577	0.09501	0.09516	0.09356	0.09387	0.0934	0.09543	0.09409	0.09243	0.09413	0.09097	0.09427
2362.6	1.1653E-6	3.61E-6	3.79675E-4	0.07355	0.07398	0.07719	0.07983	0.08172	0.08203	0.08347	0.0832	0.08408	0.09172	0.09032	0.09088	0.09038	0.08976	0.08905	0.08968	0.08893	0.09018	0.09019	0.08817	0.08904	0.08593	0.08914
2360.68	1.5844E-6	5.0545E-6	3.67823E-4	0.07251	0.0723	0.07622	0.07919	0.08107	0.0815	0.08379	0.08178	0.08352	0.09122	0.0893	0.08967	0.08871	0.08851	0.08856	0.08722	0.08767	0.08863	0.08988	0.08823	0.08811	0.08388	0.08722
2358.75	2.7186E-6	3.8543E-6	3.74261E-4	0.06939	0.06933	0.07373	0.07481	0.07795	0.07764	0.08011	0.07874	0.08072	0.08755	0.0848	0.08633	0.08564	0.08395	0.08563	0.08496	0.08415	0.08552	0.0865	0.08536	0.0856	0.08046	0.0835
2356.82	3.6049E-6	1.6413E-6	7.57223E-4	0.07109	0.0716	0.076	0.07688	0.08028	0.0804	0.08278	0.08133	0.08317	0.0889	0.08794	0.08838	0.08904	0.08693	0.08772	0.0867	0.08645	0.08814	0.08808	0.08688	0.08825	0.08312	0.08596
2354.89	3.4975E-6	1.02E-6	0.00208	0.07248	0.0735	0.07726	0.07822	0.08245	0.08216	0.08412	0.08349	0.08431	0.08999	0.0905	0.08982	0.0914	0.0893	0.08895	0.08902	0.08875	0.08976	0.08947	0.088	0.08953	0.08518	0.08834
2352.96	2.9988E-6	1.5624E-6	0.00425	0.07305	0.07411	0.07739	0.07857	0.08319	0.08224	0.08378	0.08415	0.08389	0.09064	0.09118	0.09036	0.0913	0.08966	0.08896	0.09005	0.08971	0.08989	0.09011	0.08844	0.08936	0.08564	0.08914
2351.03	2.5324E-6	2.4418E-6	0.00561	0.07312	0.07405	0.07749	0.07939	0.083	0.08218	0.08373	0.08367	0.08377	0.09106	0.09138	0.09042	0.09029	0.08954	0.08884	0.08895	0.08953	0.08957	0.08992	0.08837	0.08912	0.08569	0.0888
2349.1	2.8517E-6	3.5909E-6	0.00498	0.06996	0.07118	0.0748	0.07656	0.07915	0.07855	0.08039	0.07983	0.08107	0.08774	0.08756	0.08694	0.08638	0.08592	0.08566	0.08511	0.0857	0.08595	0.08622	0.08507	0.08577	0.0826	0.08505
2347.18	4.3902E-6	4.6055E-6	0.00319	0.06688	0.06864	0.0721	0.07341	0.07514	0.07507	0.07705	0.0765	0.07839	0.08432	0.08379	0.08364	0.08294	0.08282	0.08244	0.08211	0.08205	0.08283	0.08311	0.0823	0.08248	0.07918	0.08191
2345.25	5.4819E-6	3.5443E-6	0.00142	0.06819	0.07015	0.07316	0.07475	0.07574	0.07646	0.07815	0.07782	0.07993	0.08553	0.0852	0.0848	0.08417	0.08455	0.08355	0.08315	0.083	0.0846	0.08477	0.0838	0.08393	0.0798	0.08361
2343.32	4.514E-6	1.4216E-6	3.20591E-4	0.07333	0.07538	0.07747	0.07928	0.08073	0.08176	0.08286	0.083	0.08503	0.0908	0.09061	0.08992	0.08979	0.08934	0.08851	0.08801	0.08811	0.08998	0.08998	0.08807	0.08974	0.08445	0.08918
2341.39	3.8744E-6	8.321E-7	1.61192E-5	0.07853	0.0813	0.08268	0.08354	0.08664	0.08722	0.08795	0.08864	0.09025	0.0966	0.09606	0.09618	0.09634	0.0937	0.09419	0.0943	0.09421	0.09538	0.0953	0.09237	0.09606	0.09007	0.09531
2339.46	4.9494E-6	1.9633E-6	9.472E-7	0.08224	0.08606	0.08815	0.08757	0.09169	0.09172	0.09226	0.09325	0.09463	0.10147	0.10093	0.10188	0.10137	0.0979	0.09953	0.09979	0.09968	0.1	0.09985	0.09713	0.10079	0.09526	0.10063
2337.53	4.8108E-6	4.2838E-6	2.44245E-5	0.08555	0.08982	0.09321	0.09216	0.09588	0.09578	0.09619	0.0972	0.09852	0.10591	0.1055	0.10632	0.10466	0.10305	0.1046	0.10352	0.10431	0.10423	0.10424	0.10287	0.1041	0.10009	0.1049
2335.6	2.1017E-6	5.0814E-6	7.88743E-5	0.08874	0.09266	0.09614	0.09625	0.09894	0.09893	0.09989	0.10045	0.10144	0.10954	0.10874	0.1092	0.10703	0.10783	0.10846	0.10597	0.10798	0.1076	0.10794	0.10769	0.10664	0.10388	0.10738
2333.67	4.235E-7	3.3291E-6	9.6669E-5	0.0914	0.09462	0.09707	0.09929	0.10097	0.10134	0.10327	0.10304	0.10349	0.11176	0.11119	0.11123	0.10944	0.11099	0.11053	0.10804	0.11064	0.11022	0.11058	0.11021	0.10916	0.10612	0.10865
2331.75	1.724E-7	1.587E-6	6.12773E-5	0.09302	0.0955	0.09718	0.10044	0.10183	0.10266	0.1046	0.1043	0.10407	0.11228	0.11235	0.1123	0.11108	0.11181	0.11061	0.10952	0.11139	0.11208	0.11174	0.1106	0.1108	0.10658	0.10971
2329.82	6.518E-7	1.4097E-6	9.658E-6	0.09545	0.09738	0.09928	0.10197	0.10373	0.10494	0.106	0.10605	0.10554	0.11398	0.11421	0.11431	0.11283	0.1137	0.11146	0.11169	0.11287	0.11512	0.11357	0.11225	0.11305	0.10824	0.11254
2327.89	2.4304E-6	2.5273E-6	9.511E-6	0.09877	0.10048	0.10323	0.1048	0.1069	0.10818	0.10917	0.1089	0.10914	0.11757	0.11788	0.11737	0.11528	0.11772	0.11423	0.11531	0.11635	0.11884	0.11668	0.11569	0.11653	0.11223	0.11645
2325.96	3.9765E-6	3.7067E-6	7.52103E-5	0.10048	0.10233	0.10577	0.10674	0.10856	0.10968	0.11165	0.11053	0.11202	0.11992	0.12064	0.11889	0.11714	0.12059	0.11643	0.11795	0.1186	0.12014	0.11855	0.11755	0.11859	0.11559	0.11897
2324.03	2.8319E-6	3.8519E-6	1.68704E-4	0.10023	0.1022	0.10579	0.10666	0.10813	0.10929	0.11182	0.11026	0.11268	0.11982	0.12077	0.11847	0.11784	0.12084	0.11659	0.11764	0.11813	0.11884	0.11825	0.1169	0.11801	0.11641	0.11963
2322.1	1.489E-6	3.4794E-6	2.95365E-4	0.1002	0.10203	0.10535	0.10645	0.10782	0.10959	0.11176	0.11033	0.11286	0.11935	0.12045	0.11851	0.11887	0.12043	0.11643	0.11691	0.11724	0.11782	0.11798	0.11645	0.11697	0.11626	0.12011
2320.17	1.6045E-6	3.4468E-6	4.8978E-4	0.10275	0.1045	0.10733	0.10905	0.11021	0.11272	0.11416	0.11305	0.11495	0.12132	0.12256	0.12116	0.12205	0.12213	0.11885	0.11947	0.11905	0.12001	0.12078	0.11906	0.11847	0.11839	0.12306
2318.25	2.2638E-6	4.3507E-6	7.29969E-4	0.10697	0.1088	0.11105	0.11296	0.11408	0.11684	0.11744	0.1167	0.1179	0.1249	0.1257	0.12481	0.12558	0.12499	0.1231	0.12403	0.123	0.12426	0.12528	0.12326	0.12194	0.12235	0.12772
2316.32	1.8447E-6	5.6236E-6	9.37165E-4	0.10989	0.11166	0.11342	0.11473	0.1162	0.11884	0.11864	0.11829	0.11917	0.12693	0.12711	0.12679	0.12683	0.12638	0.12584	0.12633	0.12569	0.12717	0.12763	0.1257	0.12487	0.12486	0.13068
2314.39	6.41E-7	5.3764E-6	0.00112	0.10952	0.11106	0.11278	0.1135	0.11521	0.11734	0.11697	0.11692	0.11789	0.12589	0.12599	0.12587	0.12541	0.12521	0.12501	0.12492	0.12506	0.12662	0.12632	0.12498	0.12534	0.12447	0.13008
2312.46	8.45E-8	3.8373E-6	0.0014	0.10771	0.10898	0.1112	0.11174	0.11315	0.11468	0.11491	0.11491	0.11592	0.12399	0.12437	0.12384	0.1237	0.12354	0.12303	0.12276	0.12334	0.12446	0.12413	0.12353	0.12424	0.12356	0.12853
2310.53	1.372E-7	3.1797E-6	0.00181	0.1069	0.10775	0.11064	0.11078	0.11165	0.11294	0.1139	0.11401	0.11452	0.12282	0.12348	0.12256	0.12294	0.12269	0.12231	0.12222	0.12243	0.12332	0.12314	0.1232	0.12314	0.1236	0.12829
2308.6	1.0708E-6	3.7253E-6	0.00214	0.10506	0.10599	0.109	0.10841	0.10891	0.11006	0.1114	0.11173	0.11196	0.12039	0.12094	0.12029	0.12049	0.12015	0.12037	0.12079	0.11998	0.12147	0.12099	0.12124	0.12074	0.12203	0.12684
2306.67	2.4388E-6	3.7222E-6	0.00219	0.09836	0.1005	0.10279	0.10183	0.10221	0.1029	0.10447	0.1047	0.10558	0.11373	0.11368	0.11362	0.11334	0.11304	0.11333	0.1142	0.1129	0.11492	0.11443	0.11418	0.11426	0.11551	0.12037
2304.75	1.9092E-6	2.2099E-6	0.00205	0.08842	0.09155	0.09309	0.09235	0.09269	0.09288	0.09455	0.0946	0.09607	0.1038	0.10323	0.10348	0.10324	0.10296	0.1028	0.10362	0.10289	0.10438	0.10453	0.10388	0.10452	0.10541	0.11015
2302.82	7.772E-7	9.258E-7	0.00194	0.07987	0.08289	0.08423	0.08376	0.084	0.08413	0.08537	0.08563	0.08696	0.09465	0.0939	0.09438	0.09425	0.09391	0.0935	0.09383	0.09396	0.09457	0.09511	0.0946	0.09523	0.09596	0.10086
2300.89	7.595E-7	8.999E-7	0.00195	0.07287	0.07564	0.07697	0.07655	0.07664	0.077	0.0775	0.07812	0.0791	0.08689	0.08612	0.08697	0.08652	0.08628	0.08588	0.08574	0.08614	0.08668	0.08694	0.0867	0.08721	0.08774	0.09306
2298.96	1.9307E-6	2.0665E-6	0.00205	0.06568	0.06838	0.06955	0.06925	0.06927	0.06964	0.06973	0.07045	0.07128	0.07874	0.07816	0.07905	0.07838	0.07841	0.07818	0.07797	0.078	0.07885	0.07885	0.07871	0.07928	0.07945	0.08487
2297.03	2.8022E-6	2.3991E-6	0.00209	0.05849	0.06067	0.06158	0.06153	0.06162	0.06175	0.06174	0.06231	0.06321	0.07006	0.0698	0.07035	0.07005	0.07013	0.07019	0.07037	0.06981	0.07054	0.07075	0.07054	0.07123	0.0712	0.07635
2295.1	2.0417E-6	6.981E-7	0.00197	0.05085	0.05225	0.05296	0.05299	0.05313	0.05322	0.05319	0.05355	0.0545	0.06084	0.06072	0.06108	0.06143	0.06118	0.06135	0.06189	0.06108	0.06141	0.06181	0.06168	0.06232	0.06242	0.0671
2293.17	1.2368E-6	2.82E-8	0.00168	0.04128	0.04219	0.0427	0.04274	0.04283	0.04303	0.04313	0.04333	0.04422	0.04996	0.04981	0.05011	0.05085	0.05028	0.05027	0.05093	0.05029	0.05037	0.05052	0.05077	0.05119	0.05153	0.05556
2291.24	1.0333E-6	8.6E-8	0.00133	0.0308	0.0316	0.03186	0.03203	0.03207	0.03237	0.03251	0.0326	0.03333	0.03839	0.03828	0.03826	0.03899	0.03848	0.03837	0.03884	0.03848	0.0387	0.03845	0.03895	0.03918	0.03963	0.0431
2289.32	1.0829E-6	6.534E-7	9.85675E-4	0.02151	0.02236	0.02249	0.02266	0.02277	0.02304	0.02308	0.02307	0.02365	0.02805	0.02808	0.0278	0.02827	0.02791	0.02805	0.02812	0.0279	0.02837	0.02802	0.02838	0.02856	0.029	0.03201
2287.39	1.0093E-6	1.2081E-6	6.88846E-4	0.01403	0.01481	0.01499	0.01499	0.01516	0.01534	0.01529	0.01527	0.01578	0.01938	0.01948	0.01932	0.01955	0.01918	0.01955	0.01937	0.01925	0.01974	0.0195	0.01956	0.01983	0.0202	0.02271
2285.46	7.361E-7	1.3657E-6	4.53171E-4	0.00838	0.00896	0.00917	0.00911	0.00917	0.00936	0.00927	0.00929	0.00977	0.01254	0.01254	0.01262	0.01272	0.01248	0.01271	0.01254	0.01253	0.01287	0.01274	0.01264	0.01296	0.01324	0.01528
2283.53	6.177E-7	1.8784E-6	3.08289E-4	0.0049	0.0053	0.00546	0.00545	0.00538	0.0056	0.00551	0.00554	0.00595	0.00816	0.00804	0.00819	0.00822	0.00823	0.0082	0.00813	0.00814	0.00836	0.00834	0.00819	0.00847	0.00868	0.0104
2281.6	1.0336E-6	2.9476E-6	2.4904E-4	0.00332	0.00361	0.00376	0.00377	0.00368	0.00384	0.0038	0.00381	0.00415	0.00606	0.00592	0.00602	0.00598	0.00615	0.00603	0.00602	0.00599	0.00611	0.00617	0.00604	0.00627	0.00647	0.00802
2279.67	2.274E-6	3.6279E-6	2.38401E-4	0.00281	0.00303	0.00319	0.00317	0.00313	0.00321	0.00323	0.00324	0.00352	0.00527	0.00518	0.00523	0.00517	0.00532	0.00523	0.00528	0.00517	0.00524	0.00532	0.00525	0.00543	0.00571	0.00714
2277.74	3.4816E-6	3.6981E-6	2.40019E-4	0.00263	0.00282	0.00295	0.00287	0.0029	0.00298	0.00299	0.00302	0.00325	0.00491	0.00485	0.00487	0.00488	0.0049	0.00488	0.00494	0.00481	0.00487	0.00493	0.00491	0.00505	0.00537	0.00668
2275.82	3.1203E-6	3.3778E-6	2.36117E-4	0.00237	0.00262	0.00264	0.00257	0.00259	0.00274	0.00271	0.00275	0.00295	0.00452	0.00449	0.00444	0.00457	0.00448	0.0045	0.00452	0.00446	0.00449	0.00451	0.00454	0.00463	0.00489	0.00616
2273.89	1.8318E-6	2.1201E-6	2.22803E-4	0.00205	0.00231	0.00227	0.00225	0.00222	0.0024	0.00236	0.00238	0.00259	0.00406	0.00403	0.00395	0.00408	0.00399	0.00403	0.00402	0.00405	0.00401	0.00403	0.0041	0.00411	0.00431	0.00561
2271.96	1.0404E-6	9.219E-7	1.99423E-4	0.00174	0.00195	0.00195	0.00195	0.00191	0.00203	0.00202	0.002	0.00225	0.00359	0.00353	0.00354	0.00358	0.0035	0.00355	0.00355	0.00362	0.00353	0.00358	0.00368	0.00362	0.00377	0.00511
2270.03	1.0504E-6	7.753E-7	1.715E-4	0.00148	0.00167	0.00172	0.00168	0.00168	0.00176	0.00175	0.00171	0.00199	0.0032	0.00309	0.00324	0.00321	0.00311	0.00313	0.00316	0.00325	0.00317	0.00324	0.00334	0.00324	0.0034	0.00466
2268.1	1.7152E-6	1.1528E-6	1.45836E-4	0.00128	0.00148	0.00154	0.00146	0.0015	0.00158	0.00156	0.00151	0.0018	0.00286	0.00277	0.00294	0.00295	0.00283	0.00284	0.00287	0.00295	0.00291	0.003	0.00303	0.00295	0.00312	0.00426
2266.17	2.5813E-6	1.1406E-6	1.27329E-4	0.00111	0.00132	0.00135	0.0013	0.00132	0.00141	0.00139	0.00136	0.0016	0.00255	0.0025	0.00262	0.00268	0.00256	0.00262	0.0026	0.00267	0.00265	0.00274	0.00274	0.00268	0.00282	0.00391
2264.24	2.9766E-6	1.1958E-6	1.20197E-4	9.28963E-4	0.00111	0.00114	0.00113	0.00111	0.00118	0.0012	0.0012	0.00136	0.00225	0.0022	0.00228	0.00232	0.00224	0.00239	0.00228	0.00234	0.00232	0.0024	0.00241	0.00236	0.00247	0.00356
2262.31	2.654E-6	2.1592E-6	1.14939E-4	7.36195E-4	8.66927E-4	8.96458E-4	9.16853E-4	8.77788E-4	9.32954E-4	9.64397E-4	9.94534E-4	0.00108	0.00194	0.00187	0.00193	0.00194	0.00192	0.00208	0.00194	0.00198	0.00198	0.002	0.00205	0.00201	0.00212	0.00314
2260.39	1.5744E-6	3.078E-6	9.67309E-5	5.41381E-4	6.31002E-4	6.54791E-4	6.79136E-4	6.50742E-4	6.88272E-4	7.07699E-4	7.50118E-4	8.02123E-4	0.00162	0.00155	0.00157	0.00159	0.0016	0.00171	0.00161	0.00164	0.00166	0.00162	0.00169	0.00167	0.00178	0.00266
2258.46	4.114E-7	2.3741E-6	7.482E-5	3.64472E-4	4.32116E-4	4.38718E-4	4.58851E-4	4.39418E-4	4.74478E-4	4.73951E-4	5.15133E-4	5.67258E-4	0.00132	0.00125	0.00126	0.00127	0.00129	0.00135	0.00127	0.00134	0.00135	0.0013	0.00136	0.00136	0.00145	0.00218
2256.53	6.7E-8	1.4824E-6	6.39919E-5	2.18416E-4	2.82527E-4	2.74124E-4	2.78286E-4	2.67791E-4	3.06189E-4	2.98295E-4	3.3485E-4	3.85061E-4	0.00104	9.60609E-4	0.001	9.94095E-4	9.97397E-4	0.00103	9.63297E-4	0.00104	0.00106	0.00102	0.00106	0.00107	0.00117	0.00179
2254.6	1.913E-7	1.2426E-6	6.01174E-5	1.07639E-4	1.69185E-4	1.54984E-4	1.47627E-4	1.50686E-4	1.76712E-4	1.75763E-4	2.01709E-4	2.49767E-4	7.69855E-4	7.09465E-4	7.7226E-4	7.46391E-4	7.44931E-4	7.593E-4	7.23891E-4	7.6231E-4	7.86272E-4	7.74382E-4	8.05654E-4	8.1759E-4	9.2047E-4	0.00147
2252.67	7.992E-7	1.1265E-6	5.27027E-5	3.62644E-5	7.8348E-5	6.67814E-5	6.32738E-5	7.0163E-5	8.27774E-5	8.29858E-5	9.96789E-5	1.42285E-4	5.28738E-4	5.03456E-4	5.51548E-4	5.21571E-4	5.31609E-4	5.33984E-4	5.35319E-4	5.22367E-4	5.49503E-4	5.49223E-4	5.96055E-4	5.94398E-4	6.98957E-4	0.00118
2250.74	2.0666E-6	1.1624E-6	4.79734E-5	3.4745E-6	1.93979E-5	1.56335E-5	1.63172E-5	1.6574E-5	2.63672E-5	2.15097E-5	3.33995E-5	5.91565E-5	3.38497E-4	3.34317E-4	3.61321E-4	3.33157E-4	3.50505E-4	3.61721E-4	3.6152E-4	3.39654E-4	3.60926E-4	3.59249E-4	4.14409E-4	4.07837E-4	5.06201E-4	8.91784E-4
2248.81	3.9811E-6	1.3661E-6	6.16703E-5	3.7935E-6	8.64E-8	1.627E-7	2.281E-7	4.36E-8	2.2052E-6	2.689E-7	4.2414E-6	1.17283E-5	2.11458E-4	2.09961E-4	2.2149E-4	2.02485E-4	2.13845E-4	2.35482E-4	2.21656E-4	2.14402E-4	2.28418E-4	2.19582E-4	2.60527E-4	2.69615E-4	3.52089E-4	6.45697E-4
2246.89	4.2183E-6	8.006E-7	4.46636E-5	3.65079E-5	1.4596E-5	1.04806E-5	1.07623E-5	1.84904E-5	6.1752E-6	1.12933E-5	2.94E-6	5.891E-7	1.19186E-4	1.20376E-4	1.17712E-4	1.13429E-4	1.15521E-4	1.22237E-4	1.18136E-4	1.1903E-4	1.28956E-4	1.17255E-4	1.37975E-4	1.62887E-4	2.13082E-4	4.53733E-4
2244.96	2.1003E-6	1.558E-7	3.44903E-5	9.66919E-5	5.51188E-5	4.68538E-5	4.58908E-5	5.84391E-5	3.64676E-5	4.509E-5	2.89419E-5	1.69859E-5	5.51621E-5	6.08425E-5	5.51735E-5	6.07262E-5	5.94689E-5	4.93403E-5	5.57642E-5	5.71249E-5	6.63361E-5	5.76697E-5	6.73939E-5	9.21017E-5	1.14006E-4	3.3393E-4
2243.03	6.61E-7	3.057E-7	3.26848E-5	1.64915E-4	1.07075E-4	9.9534E-5	9.74749E-5	1.06004E-4	7.86247E-5	9.43388E-5	7.66806E-5	4.76457E-5	1.8119E-5	2.14747E-5	2.02285E-5	2.84656E-5	2.88457E-5	1.65668E-5	2.22895E-5	2.02121E-5	2.97301E-5	2.46649E-5	2.92981E-5	4.64018E-5	5.79613E-5	2.53609E-4
2241.1	3.869E-7	1.8792E-6	3.19621E-5	2.37166E-4	1.66298E-4	1.53115E-4	1.57118E-4	1.58378E-4	1.30303E-4	1.54405E-4	1.33147E-4	9.0026E-5	3.362E-6	4.2662E-6	3.5813E-6	8.9934E-6	1.04918E-5	3.8211E-6	5.7077E-6	3.4898E-6	8.9167E-6	5.5941E-6	8.922E-6	1.70237E-5	2.96713E-5	1.92591E-4
2239.17	4.749E-7	3.0662E-6	2.9132E-5	3.23118E-4	2.38529E-4	2.09388E-4	2.1843E-4	2.21516E-4	2.00575E-4	2.13138E-4	1.91169E-4	1.45193E-4	2.7E-8	7.14E-8	1.016E-7	4.495E-7	8.192E-7	1.5E-9	2.34E-8	4.1E-8	2.901E-7	9.15E-8	5.613E-7	1.8616E-6	1.25604E-5	1.40547E-4
2237.24	3.336E-7	1.9692E-6	2.47008E-5	4.09499E-4	3.20626E-4	2.76982E-4	2.84091E-4	2.9813E-4	2.85895E-4	2.69638E-4	2.5898E-4	2.0912E-4	5.0629E-6	3.2095E-6	4.8752E-6	2.6796E-6	2.9201E-6	4.1825E-6	4.5023E-6	4.5287E-6	3.7099E-6	6.8014E-6	2.4446E-6	1.7544E-6	2.6E-6	9.03537E-5
2235.31	1.04E-7	1.1167E-6	1.94397E-5	4.7702E-4	3.92236E-4	3.45428E-4	3.47485E-4	3.75662E-4	3.63289E-4	3.31502E-4	3.32457E-4	2.6311E-4	1.67773E-5	1.83164E-5	1.55542E-5	1.41252E-5	1.70682E-5	1.58932E-5	1.79404E-5	1.67388E-5	1.68625E-5	1.85531E-5	1.39699E-5	1.23893E-5	1.79E-8	5.10267E-5
2233.38	1.568E-7	1.0792E-6	1.61154E-5	5.17803E-4	4.35518E-4	4.0025E-4	3.93279E-4	4.23931E-4	4.11594E-4	3.84658E-4	3.89261E-4	2.9653E-4	2.68087E-5	3.73122E-5	3.03381E-5	2.8978E-5	3.29868E-5	2.64512E-5	3.29801E-5	3.2277E-5	3.09158E-5	3.09437E-5	2.66737E-5	2.29305E-5	2.755E-6	3.03919E-5
2231.46	6.459E-7	9.628E-7	1.60077E-5	5.4464E-4	4.67639E-4	4.4679E-4	4.32312E-4	4.4031E-4	4.34091E-4	4.24386E-4	4.31816E-4	3.28112E-4	3.4889E-5	5.08586E-5	4.64968E-5	4.04692E-5	4.4244E-5	3.37586E-5	4.24657E-5	4.53944E-5	4.20942E-5	4.31707E-5	3.6088E-5	2.90591E-5	9.3542E-6	2.01332E-5
2229.53	1.5186E-6	5.929E-7	1.69422E-5	5.79586E-4	5.10871E-4	4.92011E-4	4.74207E-4	4.58345E-4	4.55181E-4	4.65831E-4	4.7498E-4	3.67845E-4	4.6383E-5	6.29618E-5	6.2856E-5	4.99297E-5	5.21003E-5	4.55002E-5	4.48861E-5	5.72266E-5	5.29627E-5	5.22534E-5	4.58885E-5	3.66616E-5	1.92319E-5	1.27306E-5
2227.6	2.5648E-6	4.219E-7	1.60872E-5	6.20352E-4	5.489E-4	5.36253E-4	5.08913E-4	4.88274E-4	4.9183E-4	5.06903E-4	5.12736E-4	4.0239E-4	5.93195E-5	7.34273E-5	7.87605E-5	6.30849E-5	5.89412E-5	6.04487E-5	4.35898E-5	6.95654E-5	6.12329E-5	5.79887E-5	5.57535E-5	4.67613E-5	3.18206E-5	8.1033E-6
2225.67	2.554E-6	2.326E-7	1.33833E-5	6.61496E-4	5.69362E-4	5.78958E-4	5.39148E-4	5.30592E-4	5.40972E-4	5.33664E-4	5.41549E-4	4.34071E-4	7.51918E-5	8.48383E-5	9.14648E-5	8.02136E-5	6.89082E-5	7.4157E-5	4.61309E-5	8.23566E-5	7.02633E-5	6.90563E-5	6.78335E-5	5.75602E-5	4.59994E-5	5.3729E-6
2223.74	1.2717E-6	8.58E-8	1.10344E-5	7.02469E-4	5.93047E-4	6.15198E-4	5.72915E-4	5.91049E-4	5.91465E-4	5.46305E-4	5.69421E-4	4.70572E-4	9.68358E-5	9.90619E-5	9.88651E-5	9.85711E-5	7.95708E-5	8.93188E-5	5.91732E-5	9.58387E-5	8.73875E-5	8.89779E-5	8.72336E-5	7.17725E-5	5.7759E-5	2.8843E-6
2221.81	6.482E-7	2.17E-7	1.1167E-5	7.3811E-4	6.24856E-4	6.39508E-4	6.06971E-4	6.3684E-4	6.26078E-4	5.59786E-4	5.91184E-4	4.96115E-4	1.11012E-4	1.05726E-4	1.02934E-4	1.14913E-4	8.66519E-5	1.02572E-4	8.16903E-5	1.06999E-4	1.01695E-4	1.05962E-4	1.05946E-4	8.52327E-5	6.13661E-5	1.0336E-6
2219.88	1.0384E-6	6.735E-7	1.49497E-5	7.63358E-4	6.45561E-4	6.40487E-4	6.32532E-4	6.40005E-4	6.33813E-4	5.76428E-4	5.99311E-4	4.95442E-4	1.10437E-4	1.05258E-4	1.04077E-4	1.22217E-4	9.2067E-5	1.0762E-4	1.00031E-4	1.11914E-4	9.70486E-5	1.12469E-4	1.1185E-4	8.77456E-5	5.88363E-5	2.456E-7
2217.96	2.3751E-6	9.269E-7	2.04259E-5	7.71398E-4	6.4695E-4	6.14059E-4	6.44954E-4	6.28132E-4	6.31644E-4	5.84536E-4	6.03873E-4	4.82937E-4	1.12924E-4	1.11094E-4	1.0011E-4	1.17869E-4	9.76506E-5	1.06801E-4	1.04926E-4	1.14744E-4	8.38434E-5	1.18121E-4	1.09121E-4	7.91644E-5	5.74211E-5	7.3E-9
2216.03	2.7784E-6	1.0366E-6	2.03427E-5	7.75081E-4	6.3938E-4	5.87166E-4	6.56658E-4	6.3166E-4	6.3866E-4	5.88747E-4	6.13785E-4	4.85307E-4	1.30263E-4	1.2225E-4	1.04593E-4	1.09502E-4	1.0511E-4	1.05173E-4	1.08235E-4	1.21091E-4	8.45642E-5	1.29796E-4	1.0616E-4	6.8323E-5	6.29618E-5	2.054E-7
2214.1	1.1229E-6	1.508E-6	1.43908E-5	7.84927E-4	6.41735E-4	5.91957E-4	6.64343E-4	6.50866E-4	6.42428E-4	5.97363E-4	6.25654E-4	5.00257E-4	1.4224E-4	1.28939E-4	1.27764E-4	1.03677E-4	1.12487E-4	1.04126E-4	1.21576E-4	1.24503E-4	1.02227E-4	1.38188E-4	1.03775E-4	6.17598E-5	7.07711E-5	5.229E-7
2212.17	2.515E-7	2.5366E-6	1.09538E-5	7.84605E-4	6.59653E-4	6.26444E-4	6.47079E-4	6.63538E-4	6.27842E-4	5.99874E-4	6.31996E-4	5.09502E-4	1.29924E-4	1.29075E-4	1.44598E-4	1.03275E-4	1.16051E-4	1.03872E-4	1.32782E-4	1.18332E-4	1.16352E-4	1.35585E-4	1.0203E-4	6.42848E-5	6.6808E-5	1.164E-7
2210.24	2.511E-7	3.6232E-6	1.14123E-5	7.75673E-4	6.74622E-4	6.50642E-4	6.26591E-4	6.57492E-4	6.10088E-4	5.93424E-4	6.33994E-4	5.1196E-4	1.15548E-4	1.22335E-4	1.3883E-4	1.10123E-4	1.19308E-4	1.05311E-4	1.26456E-4	1.10746E-4	1.20136E-4	1.27537E-4	1.03457E-4	7.72415E-5	5.65146E-5	6.3E-9
2208.31	4.998E-7	3.3979E-6	1.20023E-5	7.74937E-4	6.75725E-4	6.41599E-4	6.24059E-4	6.51505E-4	5.99419E-4	5.96269E-4	6.39059E-4	5.07539E-4	1.17115E-4	1.12751E-4	1.30335E-4	1.20118E-4	1.24238E-4	1.07405E-4	1.14122E-4	1.10872E-4	1.24457E-4	1.17053E-4	1.06925E-4	8.91365E-5	5.24418E-5	1.85E-8
2206.38	9.697E-7	2.4548E-6	1.15567E-5	7.79886E-4	6.70959E-4	6.26469E-4	6.19805E-4	6.60242E-4	5.89011E-4	6.15711E-4	6.41921E-4	4.96403E-4	1.27862E-4	1.09815E-4	1.26948E-4	1.25453E-4	1.23769E-4	1.09771E-4	1.08359E-4	1.1666E-4	1.26302E-4	1.09451E-4	1.09832E-4	9.06458E-5	5.4431E-5	6E-10
2204.45	1.6406E-6	2.0904E-6	1.08553E-5	7.85695E-4	6.65429E-4	6.26395E-4	6.18258E-4	6.81291E-4	5.88592E-4	6.35133E-4	6.38767E-4	4.88018E-4	1.37221E-4	1.13874E-4	1.23806E-4	1.23688E-4	1.16334E-4	1.14856E-4	1.0564E-4	1.19553E-4	1.25456E-4	1.11084E-4	1.12005E-4	8.78766E-5	6.40098E-5	8E-10
2202.53	1.6835E-6	1.8052E-6	8.804E-6	7.92213E-4	6.65219E-4	6.38956E-4	6.41599E-4	7.05128E-4	6.10003E-4	6.44503E-4	6.35962E-4	4.88986E-4	1.35697E-4	1.17172E-4	1.2112E-4	1.23385E-4	1.14034E-4	1.25122E-4	1.0469E-4	1.19549E-4	1.25469E-4	1.15908E-4	1.14982E-4	8.47096E-5	7.7712E-5	5.91E-8
2200.6	1.2192E-6	1.5157E-6	5.9369E-6	7.94157E-4	6.70361E-4	6.60121E-4	6.71898E-4	7.10009E-4	6.40265E-4	6.5092E-4	6.29082E-4	4.9747E-4	1.24514E-4	1.1679E-4	1.21378E-4	1.31021E-4	1.18802E-4	1.36711E-4	1.13947E-4	1.21959E-4	1.20369E-4	1.19058E-4	1.19239E-4	8.3507E-5	8.02598E-5	4.76E-8
2198.67	9.092E-7	1.7234E-6	4.4613E-6	7.95391E-4	6.74487E-4	6.73521E-4	6.81334E-4	7.01333E-4	6.58351E-4	6.59244E-4	6.15355E-4	5.04299E-4	1.14149E-4	1.15605E-4	1.26024E-4	1.39337E-4	1.19992E-4	1.4136E-4	1.30771E-4	1.23079E-4	1.1398E-4	1.25419E-4	1.21632E-4	8.90721E-5	7.09857E-5	4.91E-8
2196.74	6.144E-7	1.8055E-6	4.7498E-6	8.01768E-4	6.85531E-4	6.69069E-4	6.7841E-4	7.1132E-4	6.61555E-4	6.68641E-4	6.08102E-4	5.14017E-4	1.08984E-4	1.1735E-4	1.36544E-4	1.42963E-4	1.21537E-4	1.41324E-4	1.34819E-4	1.22676E-4	1.15462E-4	1.31633E-4	1.24608E-4	9.9095E-5	6.14484E-5	3.139E-7
2194.81	4.086E-7	1.0788E-6	6.1232E-6	8.03692E-4	6.993E-4	6.64456E-4	6.742E-4	7.27238E-4	6.66079E-4	6.71013E-4	6.10844E-4	5.31747E-4	1.12172E-4	1.25443E-4	1.51027E-4	1.42644E-4	1.29308E-4	1.42282E-4	1.24427E-4	1.26475E-4	1.21122E-4	1.29743E-4	1.28581E-4	1.04798E-4	5.72379E-5	8.45E-8
2192.88	2.695E-7	3.761E-7	6.6342E-6	7.99481E-4	6.93457E-4	6.73074E-4	6.70672E-4	7.20512E-4	6.78766E-4	6.61362E-4	6.15529E-4	5.35354E-4	1.21609E-4	1.37571E-4	1.60557E-4	1.38438E-4	1.34553E-4	1.39644E-4	1.18354E-4	1.34251E-4	1.24197E-4	1.27828E-4	1.25191E-4	1.0316E-4	5.82022E-5	8.08E-8
2190.95	8.22E-8	1.435E-7	5.3508E-6	7.97457E-4	6.73019E-4	6.89173E-4	6.80995E-4	7.03266E-4	6.85539E-4	6.51538E-4	6.2386E-4	5.20496E-4	1.29605E-4	1.4243E-4	1.60346E-4	1.33011E-4	1.34748E-4	1.3409E-4	1.22798E-4	1.42216E-4	1.2361E-4	1.30592E-4	1.17499E-4	9.83039E-5	5.96836E-5	9.51E-8
2189.03	1.052E-7	2.568E-7	5.2676E-6	7.90613E-4	6.6294E-4	6.99128E-4	6.88491E-4	6.9065E-4	6.77166E-4	6.48656E-4	6.32994E-4	5.10605E-4	1.34879E-4	1.35874E-4	1.56415E-4	1.28307E-4	1.35046E-4	1.35376E-4	1.29154E-4	1.44192E-4	1.20887E-4	1.27129E-4	1.13021E-4	9.46686E-5	5.95574E-5	1.74E-8
2187.1	6.568E-7	1.0133E-6	7.8832E-6	7.79112E-4	6.68279E-4	6.90368E-4	6.67544E-4	6.8792E-4	6.67502E-4	6.49074E-4	6.35199E-4	5.13502E-4	1.36684E-4	1.28619E-4	1.51276E-4	1.24634E-4	1.35214E-4	1.41855E-4	1.28865E-4	1.38885E-4	1.20152E-4	1.17768E-4	1.12362E-4	9.65072E-5	5.98847E-5	2.98E-7
2185.17	1.5442E-6	2.1725E-6	1.04209E-5	7.81294E-4	6.78304E-4	6.69452E-4	6.47323E-4	6.94827E-4	6.64393E-4	6.58802E-4	6.35285E-4	5.20981E-4	1.3347E-4	1.27618E-4	1.41107E-4	1.20947E-4	1.33099E-4	1.44383E-4	1.24825E-4	1.3035E-4	1.2314E-4	1.13324E-4	1.16331E-4	1.02903E-4	6.11416E-5	7.879E-7
2183.24	2.1773E-6	2.5291E-6	1.06421E-5	7.94221E-4	6.83677E-4	6.48519E-4	6.48528E-4	6.94994E-4	6.50696E-4	6.79566E-4	6.33375E-4	5.24377E-4	1.26772E-4	1.28999E-4	1.2915E-4	1.15193E-4	1.28566E-4	1.37898E-4	1.21737E-4	1.22548E-4	1.25912E-4	1.14764E-4	1.22347E-4	1.05393E-4	6.44319E-5	2.87E-7
2181.31	2.6466E-6	2.1574E-6	9.7197E-6	7.88705E-4	6.81745E-4	6.23604E-4	6.51551E-4	6.82008E-4	6.30262E-4	6.83291E-4	6.21699E-4	5.21719E-4	1.21981E-4	1.24179E-4	1.2077E-4	1.08593E-4	1.26039E-4	1.20471E-4	1.18967E-4	1.21568E-4	1.24866E-4	1.15287E-4	1.25854E-4	9.936E-5	6.88833E-5	0
2179.38	2.3518E-6	1.2831E-6	8.3194E-6	7.636E-4	6.79841E-4	6.03053E-4	6.49999E-4	6.71948E-4	6.26273E-4	6.55442E-4	6.05772E-4	5.16901E-4	1.23868E-4	1.11608E-4	1.15767E-4	1.06743E-4	1.26948E-4	1.04991E-4	1.15669E-4	1.24471E-4	1.20781E-4	1.1155E-4	1.25016E-4	9.08803E-5	6.76155E-5	7.04E-8
2177.45	1.6939E-6	2.828E-7	7.5778E-6	7.58147E-4	6.79231E-4	5.98917E-4	6.50119E-4	6.76832E-4	6.37366E-4	6.32029E-4	6.0064E-4	5.17588E-4	1.25847E-4	1.04975E-4	1.15416E-4	1.13945E-4	1.26391E-4	1.05456E-4	1.11382E-4	1.24866E-4	1.17417E-4	1.06977E-4	1.20506E-4	8.827E-5	6.17454E-5	3.8E-9
2175.53	1.4281E-6	0	7.2363E-6	7.70034E-4	6.77966E-4	6.03193E-4	6.52319E-4	6.81924E-4	6.50426E-4	6.32041E-4	6.08721E-4	5.24747E-4	1.22164E-4	1.10773E-4	1.21025E-4	1.26296E-4	1.26877E-4	1.14197E-4	1.09012E-4	1.25458E-4	1.1647E-4	1.05425E-4	1.17415E-4	9.10564E-5	6.16393E-5	1.823E-7
2173.6	1.4978E-6	2.55E-8	6.6547E-6	7.56139E-4	6.73825E-4	6.13954E-4	6.4985E-4	6.67607E-4	6.48076E-4	6.26245E-4	6.18181E-4	5.29664E-4	1.17813E-4	1.15592E-4	1.26697E-4	1.33768E-4	1.29646E-4	1.15592E-4	1.11882E-4	1.23037E-4	1.13292E-4	1.05471E-4	1.14614E-4	8.97485E-5	6.72597E-5	2.923E-7
2171.67	1.7683E-6	7.676E-7	7.9215E-6	7.28876E-4	6.4743E-4	6.27691E-4	6.35609E-4	6.51538E-4	6.2445E-4	6.04037E-4	6.18606E-4	5.26858E-4	1.18358E-4	1.14351E-4	1.26935E-4	1.30038E-4	1.27577E-4	1.09535E-4	1.15914E-4	1.16259E-4	1.07756E-4	1.05996E-4	1.06491E-4	8.27558E-5	7.05961E-5	4.02E-8
2169.74	1.3307E-6	1.2355E-6	1.09414E-5	7.24142E-4	6.13285E-4	6.33879E-4	6.18784E-4	6.55479E-4	6.01419E-4	5.93559E-4	6.13172E-4	5.15465E-4	1.2424E-4	1.17903E-4	1.24851E-4	1.19342E-4	1.20909E-4	1.05343E-4	1.1591E-4	1.1574E-4	1.07584E-4	1.08278E-4	9.87726E-5	7.92489E-5	7.00191E-5	1.3E-8
2167.81	3.27E-7	3.274E-7	1.22901E-5	7.33036E-4	6.1527E-4	6.3721E-4	6.109E-4	6.62697E-4	5.93083E-4	5.95823E-4	6.13446E-4	5.03584E-4	1.2785E-4	1.25276E-4	1.21949E-4	1.08458E-4	1.1419E-4	1.05574E-4	1.11541E-4	1.18051E-4	1.08728E-4	1.05676E-4	9.41532E-5	7.94046E-5	6.47159E-5	5.21E-8
2165.88	5.71E-8	8.1E-9	1.18557E-5	7.32983E-4	6.39532E-4	6.41389E-4	6.1439E-4	6.551E-4	5.96611E-4	5.87925E-4	6.13241E-4	4.93469E-4	1.25384E-4	1.25987E-4	1.17952E-4	9.98444E-5	1.0973E-4	1.06705E-4	1.03126E-4	1.11009E-4	1.01338E-4	9.5541E-5	8.69495E-5	8.01167E-5	5.40329E-5	9.6E-9
2163.95	1.757E-7	4E-10	1.12756E-5	7.32596E-4	6.45144E-4	6.38372E-4	6.24869E-4	6.4289E-4	6.07613E-4	5.87605E-4	6.0066E-4	4.80504E-4	1.24368E-4	1.20633E-4	1.15876E-4	9.66723E-5	1.07926E-4	1.0688E-4	9.54322E-5	1.01693E-4	9.35989E-5	8.98967E-5	8.3021E-5	8.67169E-5	4.79273E-5	1.22E-8
2162.02	5.284E-7	5.04E-8	1.14745E-5	7.52856E-4	6.31783E-4	6.24498E-4	6.25756E-4	6.38052E-4	6.19915E-4	6.07099E-4	5.86519E-4	4.77899E-4	1.23317E-4	1.17926E-4	1.13025E-4	9.78018E-5	1.06953E-4	1.06592E-4	9.40919E-5	9.75192E-5	9.70846E-5	9.43388E-5	9.13598E-5	9.46249E-5	5.20197E-5	1.81E-8
2160.1	7.64E-7	7.966E-7	1.24382E-5	7.80638E-4	6.12886E-4	6.18205E-4	6.15044E-4	6.45115E-4	6.24376E-4	6.11822E-4	5.82729E-4	4.91004E-4	1.14817E-4	1.21841E-4	1.07124E-4	9.60358E-5	1.06415E-4	1.06121E-4	9.6535E-5	9.4926E-5	1.06318E-4	9.98394E-5	1.04521E-4	9.24504E-5	5.62453E-5	1.218E-7
2158.17	6.412E-7	2.5315E-6	1.17402E-5	7.91365E-4	6.0066E-4	6.34682E-4	6.09947E-4	6.61425E-4	6.23055E-4	5.97845E-4	5.83697E-4	5.04549E-4	1.06575E-4	1.263E-4	1.0271E-4	9.25384E-5	1.06044E-4	1.0615E-4	9.79104E-5	9.75504E-5	1.08517E-4	9.92142E-5	1.0765E-4	8.60519E-5	5.5047E-5	9.882E-7
2156.24	5.723E-7	2.0466E-6	8.8796E-6	7.78945E-4	6.05491E-4	6.49767E-4	6.10683E-4	6.64364E-4	6.2805E-4	5.95199E-4	5.83028E-4	5.08883E-4	1.04623E-4	1.2239E-4	9.83204E-5	9.38162E-5	1.05984E-4	1.09099E-4	9.67082E-5	1.06511E-4	1.01977E-4	9.8487E-5	1.0352E-4	8.3065E-5	5.46121E-5	2.0329E-6
2154.31	9.668E-7	6.166E-7	7.2652E-6	7.46181E-4	6.15335E-4	6.37879E-4	6.12624E-4	6.39837E-4	6.2761E-4	5.9995E-4	5.80885E-4	5.02163E-4	1.0275E-4	1.13748E-4	9.23034E-5	9.79416E-5	1.05601E-4	1.11766E-4	9.62167E-5	1.09476E-4	9.29132E-5	1.0018E-4	1.00667E-4	8.24986E-5	5.52316E-5	1.6956E-6
2152.38	1.5888E-6	3.314E-7	8.5112E-6	7.17026E-4	6.1719E-4	6.12024E-4	6.12539E-4	6.01351E-4	6.04554E-4	5.90911E-4	5.7106E-4	4.85281E-4	1.00089E-4	1.09434E-4	8.98935E-5	1.00092E-4	1.00977E-4	1.06805E-4	9.97746E-5	1.04426E-4	8.71187E-5	9.8657E-5	9.54582E-5	8.34994E-5	5.46504E-5	1.3711E-6
2150.45	1.4595E-6	5.226E-7	1.12205E-5	7.13852E-4	6.20073E-4	5.96138E-4	5.99096E-4	5.6489E-4	5.7723E-4	5.74161E-4	5.56858E-4	4.66085E-4	9.95241E-5	1.09248E-4	8.94871E-5	9.99258E-5	9.31217E-5	9.79334E-5	1.02486E-4	1.01629E-4	8.71855E-5	9.43647E-5	8.85657E-5	8.4002E-5	5.2817E-5	1.9204E-6
2148.52	5.421E-7	7.424E-7	1.40654E-5	7.24719E-4	6.22649E-4	5.94691E-4	5.82206E-4	5.47247E-4	5.63515E-4	5.70518E-4	5.54351E-4	4.62452E-4	9.78002E-5	1.07736E-4	8.94084E-5	9.70633E-5	9.12613E-5	9.22746E-5	1.00268E-4	1.0199E-4	9.03009E-5	9.18151E-5	8.82638E-5	8.16166E-5	5.15154E-5	1.8633E-6
2146.6	1.44E-8	1.0277E-6	1.63984E-5	7.30516E-4	6.12987E-4	6.02174E-4	5.80846E-4	5.6084E-4	5.60076E-4	5.82548E-4	5.61477E-4	4.78453E-4	9.49617E-5	1.03286E-4	9.48969E-5	9.16828E-5	9.82841E-5	9.14171E-5	9.66804E-5	1.01992E-4	9.07503E-5	9.48078E-5	9.697E-5	7.63805E-5	5.18321E-5	5.772E-7
2144.67	1.88E-8	1.2919E-6	1.62395E-5	7.26494E-4	6.06068E-4	6.13648E-4	5.91236E-4	5.87569E-4	5.63109E-4	5.90796E-4	5.67536E-4	4.83583E-4	9.70601E-5	1.008E-4	1.00633E-4	8.78735E-5	1.00777E-4	9.39177E-5	9.37083E-5	9.97647E-5	8.6813E-5	1.02652E-4	1.06003E-4	7.21526E-5	5.02227E-5	1.741E-7
2142.74	1.57E-8	1.5528E-6	1.54573E-5	7.12755E-4	6.13729E-4	6.15307E-4	5.98538E-4	5.9078E-4	5.59381E-4	5.80438E-4	5.64402E-4	4.60983E-4	1.0145E-4	1.01336E-4	9.82182E-5	8.77145E-5	9.24584E-5	9.08613E-5	9.01634E-5	9.33577E-5	8.46331E-5	1.07231E-4	1.02408E-4	7.18487E-5	4.68138E-5	6.31E-7
2140.81	1.685E-7	1.8499E-6	1.65737E-5	6.97064E-4	6.13358E-4	6.03149E-4	5.95823E-4	5.76334E-4	5.47083E-4	5.62865E-4	5.50288E-4	4.39184E-4	1.01894E-4	9.88073E-5	9.33368E-5	8.83498E-5	8.80685E-5	8.0669E-5	8.6965E-5	8.70752E-5	8.71948E-5	1.05168E-4	9.00339E-5	7.17189E-5	4.70415E-5	1.4256E-6
2138.88	1.046E-7	1.5078E-6	1.60427E-5	6.96164E-4	5.96412E-4	5.93865E-4	5.88798E-4	5.82945E-4	5.47506E-4	5.59535E-4	5.46514E-4	4.40063E-4	1.04358E-4	9.77032E-5	9.2825E-5	8.86064E-5	9.4376E-5	7.76518E-5	8.63547E-5	8.69061E-5	9.03689E-5	1.02853E-4	8.20095E-5	7.22205E-5	5.18357E-5	1.3489E-6
2136.95	3.9E-9	6.646E-7	1.28263E-5	7.18949E-4	5.88845E-4	5.90317E-4	5.80544E-4	6.14003E-4	5.57847E-4	5.75665E-4	5.62351E-4	4.55621E-4	1.1111E-4	1.0608E-4	9.7365E-5	8.97816E-5	1.03679E-4	8.55341E-5	8.99424E-5	9.09311E-5	9.31698E-5	1.04241E-4	8.11406E-5	7.74861E-5	5.58844E-5	7.742E-7
2135.02	1.1E-9	1.552E-7	1.09451E-5	7.47183E-4	6.04282E-4	5.81557E-4	5.67318E-4	6.40985E-4	5.63302E-4	5.95585E-4	5.70226E-4	4.69803E-4	1.15346E-4	1.12147E-4	1.05606E-4	9.40161E-5	1.07663E-4	9.29116E-5	9.76161E-5	9.33738E-5	9.53721E-5	1.05553E-4	8.34644E-5	8.25319E-5	5.61053E-5	3.962E-7
2133.09	8.44E-8	4.21E-8	1.06172E-5	7.54944E-4	6.2497E-4	5.7563E-4	5.58984E-4	6.4348E-4	5.68561E-4	6.04762E-4	5.60361E-4	4.75109E-4	1.18428E-4	1.05098E-4	1.13906E-4	1.04104E-4	1.03543E-4	9.66428E-5	1.04011E-4	9.49811E-5	9.58761E-5	1.01891E-4	8.68037E-5	8.17309E-5	5.59929E-5	4.509E-7
2131.17	2.701E-7	1.414E-7	1.068E-5	7.51397E-4	6.30091E-4	5.84252E-4	5.73091E-4	6.31885E-4	5.77759E-4	6.04666E-4	5.53983E-4	4.78142E-4	1.20586E-4	9.82199E-5	1.183E-4	1.13506E-4	9.78166E-5	9.98344E-5	1.03682E-4	9.78018E-5	9.65513E-5	9.69209E-5	9.08296E-5	7.71348E-5	5.79341E-5	9.938E-7
2129.24	4.571E-7	6.542E-7	1.21424E-5	7.51632E-4	6.20644E-4	5.95215E-4	6.03201E-4	6.28784E-4	5.81597E-4	6.02294E-4	5.55942E-4	4.86189E-4	1.15685E-4	9.92672E-5	1.19542E-4	1.12603E-4	9.70814E-5	9.66625E-5	9.89313E-5	9.79038E-5	9.81326E-5	9.79252E-5	9.16112E-5	7.3269E-5	5.89566E-5	1.177E-6
2127.31	7.108E-7	1.1869E-6	1.37745E-5	7.38723E-4	6.09368E-4	5.97479E-4	6.23714E-4	6.32724E-4	5.74231E-4	6.03309E-4	5.61987E-4	4.93059E-4	1.08563E-4	1.02445E-4	1.17829E-4	1.0669E-4	9.9403E-5	9.10025E-5	9.48369E-5	9.84837E-5	1.00175E-4	1.03736E-4	8.91176E-5	7.32448E-5	5.67808E-5	5.506E-7
2125.38	7.333E-7	1.0124E-6	1.17835E-5	7.05197E-4	6.01087E-4	5.99954E-4	6.29074E-4	6.30712E-4	5.70425E-4	5.99539E-4	5.68911E-4	4.8796E-4	1.047E-4	1.03828E-4	1.11824E-4	1.02264E-4	1.01029E-4	9.43582E-5	9.39967E-5	1.04058E-4	9.9954E-5	1.10235E-4	8.90784E-5	7.34502E-5	5.38871E-5	2.805E-7
2123.45	6.274E-7	8.559E-7	8.1925E-6	6.80312E-4	5.94981E-4	6.02873E-4	6.33441E-4	6.23913E-4	5.8378E-4	5.82737E-4	5.70553E-4	4.7711E-4	9.94312E-5	1.00102E-4	1.06275E-4	9.95473E-5	9.93169E-5	1.00932E-4	9.57508E-5	1.06745E-4	9.71994E-5	1.1551E-4	9.04606E-5	7.20069E-5	5.28231E-5	3.177E-7
2121.52	9.073E-7	8.868E-7	6.926E-6	6.91786E-4	5.94599E-4	5.96599E-4	6.34682E-4	6.23137E-4	6.04966E-4	5.67889E-4	5.7111E-4	4.7751E-4	9.50573E-5	9.4137E-5	1.03895E-4	9.96501E-5	9.48726E-5	1.02003E-4	9.83253E-5	1.06446E-4	9.92175E-5	1.17134E-4	9.08803E-5	7.61522E-5	5.55743E-5	2.001E-7
2119.59	1.4275E-6	6.783E-7	7.7917E-6	7.31946E-4	5.97534E-4	5.91509E-4	6.24006E-4	6.25544E-4	6.14717E-4	5.6622E-4	5.75036E-4	4.83828E-4	1.00942E-4	9.55362E-5	1.0354E-4	1.01268E-4	9.35426E-5	1.01596E-4	1.04172E-4	1.12084E-4	1.06753E-4	1.16519E-4	9.51108E-5	8.44969E-5	6.22456E-5	1.16E-7
2117.67	1.073E-6	5.8E-7	9.8157E-6	7.64506E-4	5.99926E-4	5.90721E-4	6.20502E-4	6.21857E-4	6.10156E-4	5.7295E-4	5.84583E-4	4.75986E-4	1.16485E-4	1.02838E-4	1.07838E-4	1.03841E-4	9.95324E-5	1.0013E-4	1.13821E-4	1.19088E-4	1.12035E-4	1.14927E-4	1.03461E-4	8.64197E-5	6.57092E-5	2.604E-7
2115.74	4.07E-7	7.541E-7	1.34985E-5	7.69252E-4	6.10723E-4	5.73091E-4	6.30598E-4	6.20721E-4	5.97299E-4	5.73083E-4	5.91386E-4	4.56456E-4	1.24516E-4	1.04904E-4	1.146E-4	1.05093E-4	1.07919E-4	9.55362E-5	1.14909E-4	1.19032E-4	1.10123E-4	1.09481E-4	1.03655E-4	8.2408E-5	5.92027E-5	7.521E-7
2113.81	4.934E-7	9.64E-7	1.99441E-5	7.58179E-4	6.20896E-4	5.48862E-4	6.19959E-4	6.21054E-4	5.69931E-4	5.54847E-4	5.73493E-4	4.47032E-4	1.14589E-4	9.92821E-5	1.14748E-4	9.97464E-5	1.07927E-4	9.16351E-5	1.003E-4	1.1442E-4	1.01306E-4	9.97447E-5	9.13551E-5	7.83046E-5	4.89194E-5	1.5196E-6
2111.88	1.1956E-6	1.065E-6	2.66444E-5	7.45685E-4	6.12499E-4	5.47163E-4	5.87214E-4	6.13003E-4	5.44895E-4	5.38402E-4	5.39019E-4	4.5597E-4	1.05494E-4	9.52812E-5	1.0998E-4	9.54777E-5	1.01005E-4	9.07931E-5	8.60025E-5	1.11736E-4	9.3019E-5	9.54663E-5	8.18815E-5	7.59054E-5	4.49197E-5	1.3816E-6
2109.95	1.2805E-6	8.371E-7	2.66803E-5	7.44861E-4	6.02154E-4	5.58841E-4	5.72533E-4	6.13031E-4	5.53461E-4	5.4443E-4	5.17049E-4	4.70352E-4	1.09759E-4	1.01178E-4	1.10048E-4	9.95937E-5	9.84078E-5	9.20766E-5	8.50392E-5	1.11612E-4	9.1363E-5	1.05644E-4	8.25637E-5	7.70383E-5	4.67396E-5	5.243E-7
2108.02	8.91E-7	5.478E-7	2.1523E-5	7.49424E-4	6.02617E-4	5.60682E-4	5.81208E-4	6.20454E-4	5.80175E-4	5.57501E-4	5.19662E-4	4.80483E-4	1.15899E-4	1.12443E-4	1.11752E-4	1.03447E-4	1.00623E-4	9.42694E-5	9.17004E-5	1.05847E-4	9.3834E-5	1.18829E-4	8.57127E-5	8.26877E-5	4.79088E-5	2.893E-7
2106.09	8.581E-7	5.812E-7	1.83435E-5	7.39623E-4	6.07524E-4	5.59875E-4	5.90681E-4	6.10281E-4	5.91446E-4	5.61373E-4	5.44419E-4	4.8925E-4	1.13862E-4	1.18667E-4	1.07073E-4	1.04559E-4	1.02834E-4	9.77098E-5	9.59413E-5	9.63586E-5	9.60993E-5	1.18269E-4	9.00908E-5	8.97122E-5	4.95354E-5	2.676E-7
2104.16	8.047E-7	6.201E-7	1.71611E-5	7.30384E-4	6.12846E-4	5.73637E-4	5.97479E-4	5.98267E-4	5.91014E-4	5.66348E-4	5.65673E-4	4.94697E-4	1.06465E-4	1.20823E-4	9.99972E-5	1.0869E-4	1.03538E-4	1.03938E-4	9.61221E-5	9.53299E-5	9.47965E-5	1.06206E-4	9.68849E-5	8.96288E-5	5.49975E-5	4.65E-8
2102.24	6.23E-7	2.368E-7	1.48372E-5	7.37546E-4	6.06004E-4	5.89201E-4	6.00939E-4	6.06666E-4	5.89806E-4	5.77951E-4	5.59385E-4	4.88054E-4	1.02422E-4	1.21724E-4	9.52893E-5	1.10601E-4	9.5351E-5	1.08522E-4	9.38549E-5	9.90752E-5	8.83951E-5	9.18916E-5	9.75964E-5	8.05016E-5	5.81793E-5	1E-9
2100.31	6.802E-7	4.8E-9	1.15699E-5	7.45437E-4	5.92088E-4	5.8809E-4	5.93611E-4	6.17586E-4	5.8798E-4	5.83291E-4	5.50369E-4	4.6999E-4	1.05849E-4	1.18802E-4	9.55459E-5	1.08679E-4	7.93823E-5	1.03716E-4	9.21628E-5	9.97182E-5	8.29816E-5	8.33003E-5	9.31185E-5	7.49955E-5	5.40501E-5	1.729E-7
2098.38	7.064E-7	0	9.7474E-6	7.31126E-4	5.87099E-4	5.72716E-4	5.76616E-4	6.10937E-4	5.83965E-4	5.76682E-4	5.58271E-4	4.51586E-4	1.07051E-4	1.12105E-4	1.01333E-4	1.07786E-4	7.34573E-5	9.03499E-5	9.34847E-5	9.92457E-5	8.35678E-5	8.09967E-5	8.94053E-5	7.76328E-5	4.79296E-5	1.0299E-6
2096.45	4.672E-7	3.84E-8	1.07343E-5	6.95718E-4	5.79151E-4	5.43799E-4	5.54386E-4	5.93742E-4	5.62579E-4	5.62904E-4	5.64828E-4	4.43451E-4	1.00875E-4	1.04243E-4	1.02642E-4	1.00673E-4	8.10896E-5	7.54114E-5	9.24856E-5	9.49746E-5	8.21422E-5	7.87147E-5	8.63733E-5	7.61827E-5	4.47821E-5	1.9127E-6
2094.52	2.463E-7	1.086E-7	1.3806E-5	6.5886E-4	5.60334E-4	5.08205E-4	5.30995E-4	5.77763E-4	5.26476E-4	5.43144E-4	5.60303E-4	4.43506E-4	9.28939E-5	9.76901E-5	9.4871E-5	8.32091E-5	8.82982E-5	6.60162E-5	8.39333E-5	8.55818E-5	7.45131E-5	7.70792E-5	8.42355E-5	6.62629E-5	4.42795E-5	2.2675E-6
2092.59	6.55E-8	1.053E-7	1.60903E-5	6.30965E-4	5.38727E-4	4.85623E-4	5.05815E-4	5.57793E-4	5.06984E-4	5.20586E-4	5.46537E-4	4.36684E-4	8.4656E-5	8.89811E-5	8.85845E-5	6.51914E-5	8.55602E-5	6.62032E-5	7.21102E-5	7.65931E-5	6.91048E-5	7.77472E-5	7.9553E-5	5.65384E-5	4.39069E-5	2.217E-6
2090.66	4.2E-9	7.81E-8	1.70755E-5	6.11343E-4	5.1035E-4	4.79323E-4	4.75265E-4	5.30055E-4	5.07267E-4	4.96854E-4	5.19688E-4	4.15408E-4	7.47851E-5	7.60985E-5	8.77659E-5	5.34251E-5	7.72562E-5	7.03206E-5	6.35997E-5	7.12611E-5	6.78912E-5	7.35116E-5	7.17824E-5	5.22968E-5	4.22418E-5	2.3817E-6
2088.74	5.27E-8	4.11E-8	1.85081E-5	5.93404E-4	4.6925E-4	4.72923E-4	4.47576E-4	5.0467E-4	4.93335E-4	4.63715E-4	4.79792E-4	3.87871E-4	6.4539E-5	6.62548E-5	8.2609E-5	4.57755E-5	6.82238E-5	6.6789E-5	5.84825E-5	6.56862E-5	6.24127E-5	6.33274E-5	6.45698E-5	5.24792E-5	3.62871E-5	4.1626E-6
2086.81	2.72E-8	9.5E-9	2.06427E-5	5.58205E-4	4.13824E-4	4.4247E-4	4.16243E-4	4.64261E-4	4.46735E-4	4.20192E-4	4.31506E-4	3.56659E-4	5.32241E-5	5.68738E-5	6.89068E-5	3.85058E-5	5.87634E-5	5.54239E-5	5.05176E-5	5.41299E-5	4.87327E-5	5.32582E-5	5.38455E-5	4.99415E-5	2.62596E-5	8.7134E-6
2084.88	2.56E-8	0	2.51704E-5	4.94519E-4	3.48358E-4	3.82936E-4	3.68566E-4	3.90708E-4	3.79589E-4	3.72859E-4	3.78494E-4	3.12744E-4	3.84446E-5	3.95771E-5	5.13968E-5	3.09251E-5	4.53786E-5	4.16953E-5	3.48288E-5	3.77895E-5	3.1589E-5	4.0794E-5	3.67457E-5	3.68846E-5	1.64418E-5	1.62973E-5
2082.95	1.632E-7	4.62E-8	3.34688E-5	4.04092E-4	2.7484E-4	3.04633E-4	3.06482E-4	3.0694E-4	3.03231E-4	3.09597E-4	3.14107E-4	2.49055E-4	1.92524E-5	1.9461E-5	3.03565E-5	2.01146E-5	2.52673E-5	2.45737E-5	1.69769E-5	2.0014E-5	1.60151E-5	2.27513E-5	1.94189E-5	1.83308E-5	7.6419E-6	2.73436E-5
2081.02	5.761E-7	3.727E-7	4.18129E-5	2.82285E-4	1.86631E-4	1.97985E-4	2.2316E-4	2.15194E-4	2.1022E-4	2.15483E-4	2.20242E-4	1.65975E-4	1.4998E-6	3.3928E-6	7.1371E-6	4.2832E-6	4.08E-6	5.5403E-6	2.8641E-6	3.1878E-6	2.7113E-6	4.4724E-6	4.1647E-6	2.8592E-6	2.317E-7	5.23719E-5
2079.09	1.0428E-6	1.0718E-6	5.16717E-5	1.37797E-4	8.05838E-5	7.39735E-5	1.09147E-4	9.94909E-5	9.96302E-5	1.03474E-4	1.03153E-4	7.32875E-5	1.21282E-5	5.0551E-6	2.8647E-6	4.7483E-6	6.4616E-6	3.0172E-6	4.3725E-6	5.4203E-6	4.8875E-6	3.4814E-6	3.1358E-6	4.4159E-6	1.24699E-5	1.21905E-4
2077.16	1.6492E-6	2.2612E-6	7.03861E-5	2.99514E-5	5.9703E-6	2.5386E-6	1.37265E-5	1.15314E-5	1.49797E-5	1.78901E-5	1.70066E-5	8.1817E-6	8.05899E-5	6.43101E-5	5.10955E-5	5.77215E-5	6.29893E-5	4.90591E-5	5.39291E-5	5.72119E-5	5.37966E-5	4.88934E-5	4.82001E-5	4.73347E-5	7.80205E-5	2.71292E-4
2075.23	2.7391E-6	4.0709E-6	1.00997E-4	1.4674E-6	2.73983E-5	3.72769E-5	2.14916E-5	1.76293E-5	1.19533E-5	8.0535E-6	6.8202E-6	1.56479E-5	2.24673E-4	2.15516E-4	1.80267E-4	1.88649E-4	1.84932E-4	1.73355E-4	1.83274E-4	1.88498E-4	1.70539E-4	1.70823E-4	1.73125E-4	1.51182E-4	2.1028E-4	5.1539E-4
2073.31	4.1527E-6	5.9039E-6	1.46518E-4	8.30278E-5	1.97155E-4	2.15718E-4	1.98957E-4	1.6833E-4	1.48211E-4	1.23496E-4	1.10739E-4	1.50191E-4	4.97478E-4	4.85361E-4	4.43209E-4	4.53769E-4	4.26678E-4	4.43729E-4	4.33874E-4	4.45381E-4	4.00908E-4	4.19352E-4	4.18381E-4	3.68857E-4	4.40504E-4	8.76281E-4
2071.38	6.3657E-6	7.7551E-6	2.09831E-4	3.49572E-4	5.65212E-4	5.89299E-4	5.92145E-4	5.22423E-4	4.75281E-4	4.19956E-4	4.01419E-4	4.86482E-4	9.56401E-4	9.28413E-4	8.97672E-4	9.28062E-4	8.79031E-4	9.39549E-4	8.68116E-4	8.73623E-4	8.34559E-4	8.42747E-4	8.15967E-4	7.84408E-4	8.41358E-4	0.0014
2069.45	1.02596E-5	1.13752E-5	2.82839E-4	8.0554E-4	0.0011	0.00115	0.00117	0.00105	9.62212E-4	8.99128E-4	8.99608E-4	0.00103	0.00156	0.00156	0.00152	0.00157	0.0015	0.00158	0.00148	0.00147	0.00148	0.00142	0.00136	0.00137	0.00142	0.00209
2067.52	1.43581E-5	1.73812E-5	3.51481E-4	0.00131	0.00166	0.00176	0.00179	0.00161	0.00152	0.00145	0.00147	0.00163	0.0022	0.00227	0.00221	0.00222	0.00213	0.00222	0.00217	0.00215	0.00218	0.00207	0.00199	0.00199	0.00209	0.00288
2065.59	1.78631E-5	2.36334E-5	4.06189E-4	0.00173	0.00215	0.00225	0.00228	0.00207	0.002	0.00192	0.00191	0.00209	0.00273	0.00285	0.0028	0.00274	0.00266	0.00278	0.00275	0.00273	0.00274	0.00266	0.00256	0.00253	0.00268	0.0036
2063.66	2.40742E-5	3.12692E-5	4.31998E-4	0.00197	0.00246	0.00249	0.00251	0.0023	0.00225	0.00218	0.00213	0.00231	0.00306	0.00315	0.0031	0.00305	0.003	0.00314	0.00308	0.00302	0.00301	0.00299	0.00291	0.0029	0.00304	0.00402
2061.73	3.4967E-5	4.24059E-5	4.18274E-4	0.00196	0.00246	0.00246	0.00245	0.0023	0.00221	0.00218	0.00212	0.00226	0.00311	0.00312	0.00309	0.00308	0.00305	0.00316	0.0031	0.00298	0.00299	0.00297	0.00297	0.00299	0.00309	0.00407
2059.81	4.85418E-5	5.49047E-5	3.87631E-4	0.00172	0.00217	0.00221	0.00217	0.0021	0.00196	0.00194	0.00192	0.00203	0.00286	0.00283	0.00284	0.00283	0.00279	0.0029	0.00285	0.00274	0.00277	0.00269	0.00275	0.00278	0.0029	0.00382
2057.88	5.94146E-5	6.74005E-5	3.66885E-4	0.00135	0.00178	0.00182	0.00177	0.00173	0.00161	0.00156	0.00158	0.00169	0.00242	0.00242	0.00244	0.00244	0.00237	0.00249	0.00246	0.00242	0.00244	0.00231	0.00235	0.00237	0.00254	0.00339
2055.95	6.1714E-5	7.64038E-5	3.52893E-4	0.001	0.00139	0.0014	0.00135	0.00131	0.00125	0.00119	0.00118	0.00132	0.00198	0.00196	0.00199	0.002	0.00194	0.00203	0.00203	0.00204	0.00205	0.00192	0.0019	0.00191	0.00209	0.00289
2054.02	5.97596E-5	7.95352E-5	3.28583E-4	7.04658E-4	0.00102	9.89109E-4	9.57044E-4	9.24319E-4	8.90564E-4	8.47689E-4	8.16962E-4	9.55938E-4	0.0016	0.00154	0.00155	0.00158	0.00154	0.00158	0.0016	0.00161	0.00162	0.00151	0.00146	0.00148	0.00161	0.00234
2052.09	6.19893E-5	8.10627E-5	2.8389E-4	4.54056E-4	6.78457E-4	6.44889E-4	6.33414E-4	5.95978E-4	5.74283E-4	5.53326E-4	5.31133E-4	6.37534E-4	0.00123	0.00116	0.00115	0.0012	0.00116	0.00118	0.00119	0.00118	0.00119	0.00111	0.00106	0.0011	0.00117	0.00184
2050.16	6.88059E-5	8.46162E-5	2.21762E-4	2.54059E-4	3.99085E-4	3.85248E-4	3.81201E-4	3.45461E-4	3.37744E-4	3.11384E-4	3.21462E-4	3.91672E-4	8.665E-4	8.34295E-4	8.21455E-4	8.48572E-4	8.09553E-4	8.44225E-4	8.39769E-4	8.01574E-4	8.36728E-4	7.69409E-4	7.31394E-4	7.92883E-4	8.38621E-4	0.00143
2048.23	7.9083E-5	9.24424E-5	1.56654E-4	1.16122E-4	2.00922E-4	2.02829E-4	1.87491E-4	1.67338E-4	1.69819E-4	1.3692E-4	1.64304E-4	2.13052E-4	5.59512E-4	5.57613E-4	5.52838E-4	5.50038E-4	5.19156E-4	5.64394E-4	5.58783E-4	5.08839E-4	5.49965E-4	4.98317E-4	4.66284E-4	5.26082E-4	5.82377E-4	0.00109
2046.31	9.15427E-5	1.0132E-4	1.01816E-4	3.554E-5	7.60147E-5	8.07747E-5	6.312E-5	5.45583E-5	5.91178E-5	4.00283E-5	5.60731E-5	9.04641E-5	3.37617E-4	3.40271E-4	3.27698E-4	3.30581E-4	3.02998E-4	3.38943E-4	3.37109E-4	3.03919E-4	3.32581E-4	2.9504E-4	2.70501E-4	3.13621E-4	3.74922E-4	7.73633E-4
2044.38	9.63015E-5	1.01134E-4	6.22144E-5	2.0734E-6	1.35864E-5	1.47456E-5	8.2578E-6	5.1142E-6	6.2831E-6	3.9904E-6	6.2528E-6	1.90635E-5	1.88718E-4	1.82874E-4	1.71555E-4	1.83618E-4	1.63684E-4	1.79225E-4	1.7317E-4	1.62602E-4	1.80474E-4	1.56313E-4	1.41234E-4	1.69909E-4	2.20179E-4	5.10318E-4
2042.45	8.89497E-5	9.42968E-5	3.6432E-5	8.6319E-6	8.152E-7	9.482E-7	2.0351E-6	5.4039E-6	5.2141E-6	3.514E-6	3.0736E-6	4.233E-7	8.85366E-5	8.43323E-5	7.89203E-5	8.70503E-5	7.62381E-5	7.68114E-5	6.83798E-5	6.86487E-5	8.13704E-5	6.75936E-5	5.96116E-5	8.07655E-5	1.1278E-4	3.17362E-4
2040.52	7.86424E-5	9.12311E-5	1.95986E-5	5.51163E-5	2.8133E-5	3.00788E-5	2.95145E-5	4.57269E-5	4.32091E-5	3.55667E-5	3.19406E-5	2.57679E-5	2.56377E-5	2.92416E-5	2.23112E-5	2.68798E-5	2.18074E-5	1.80855E-5	1.58602E-5	1.62949E-5	2.44353E-5	1.64088E-5	1.23374E-5	2.3735E-5	3.90917E-5	1.85656E-4
2038.59	6.95973E-5	8.88305E-5	8.0377E-6	1.43677E-4	9.47155E-5	9.59608E-5	9.48807E-5	1.2581E-4	1.09295E-4	1.04251E-4	9.47949E-5	8.26332E-5	5.513E-7	2.3061E-6	8.15E-8	1.0562E-6	4.474E-7	1E-10	7.69E-8	5.25E-8	8.475E-7	1.3E-9	4.125E-7	2.036E-7	3.8912E-6	9.44173E-5
2036.66	6.10895E-5	8.18815E-5	1.1597E-6	2.74114E-4	2.02548E-4	1.93016E-4	2.1196E-4	2.45733E-4	2.11271E-4	2.17757E-4	2.07651E-4	1.78236E-4	1.12955E-5	8.8324E-6	1.61839E-5	1.02494E-5	1.0199E-5	1.59581E-5	1.08948E-5	1.08119E-5	1.19278E-5	1.60916E-5	2.02169E-5	1.5629E-5	3.4882E-6	3.36637E-5
2034.73	5.45493E-5	7.53796E-5	8.83E-7	4.5094E-4	3.49597E-4	3.14579E-4	3.71151E-4	4.04576E-4	3.70121E-4	3.89574E-4	3.76651E-4	3.19561E-4	5.28134E-5	5.80649E-5	6.57538E-5	5.85322E-5	5.27988E-5	6.32227E-5	4.93371E-5	4.98425E-5	6.11886E-5	6.16773E-5	6.79228E-5	6.75867E-5	3.23959E-5	4.2266E-6
2032.8	5.01387E-5	7.34074E-5	8.8319E-6	6.58322E-4	5.20146E-4	4.60277E-4	5.31145E-4	5.77148E-4	5.65293E-4	5.93381E-4	5.71297E-4	4.85418E-4	1.21276E-4	1.33842E-4	1.45147E-4	1.38576E-4	1.28905E-4	1.34194E-4	1.15227E-4	1.21915E-4	1.29148E-4	1.30244E-4	1.41494E-4	1.44246E-4	9.14362E-5	1.6603E-6
2030.88	4.68321E-5	7.41685E-5	2.13624E-5	8.59589E-4	6.93184E-4	6.4024E-4	6.82471E-4	7.43626E-4	7.48895E-4	7.75433E-4	7.64519E-4	6.44569E-4	2.10165E-4	2.12858E-4	2.43229E-4	2.19684E-4	2.2049E-4	2.11477E-4	2.03077E-4	2.16728E-4	2.0135E-4	2.16079E-4	2.28523E-4	2.2351E-4	1.69E-4	1.96054E-5
2028.95	4.35017E-5	7.26075E-5	3.40146E-5	0.00104	8.65917E-4	8.44019E-4	8.49887E-4	9.29503E-4	9.23156E-4	9.32518E-4	9.45701E-4	7.89647E-4	3.11777E-4	2.97736E-4	3.42127E-4	2.96751E-4	3.17713E-4	2.97001E-4	3.02338E-4	3.20091E-4	2.92943E-4	3.15352E-4	3.18059E-4	2.96865E-4	2.53445E-4	5.64507E-5
2027.02	3.98614E-5	6.43517E-5	4.34907E-5	0.00123	0.00105	0.00103	0.00103	0.00114	0.00111	0.0011	0.00109	9.2899E-4	4.1412E-4	4.05675E-4	4.3299E-4	3.89937E-4	4.23748E-4	4.05233E-4	3.99358E-4	4.23782E-4	4.08329E-4	4.17544E-4	4.08538E-4	3.72112E-4	3.45022E-4	1.08302E-4
2025.09	3.86844E-5	5.20425E-5	4.74431E-5	0.00143	0.00123	0.00117	0.00122	0.00133	0.00129	0.00129	0.00122	0.00108	5.08257E-4	5.34573E-4	5.21775E-4	4.88874E-4	5.27859E-4	5.23775E-4	4.98844E-4	5.23387E-4	5.20612E-4	5.21913E-4	4.99585E-4	4.684E-4	4.50023E-4	1.66759E-4
2023.16	4.04671E-5	4.15648E-5	4.84616E-5	0.00162	0.00141	0.00131	0.00141	0.00151	0.00146	0.00147	0.00137	0.00126	6.02545E-4	6.52722E-4	6.15198E-4	5.71426E-4	6.22674E-4	6.25605E-4	6.11782E-4	6.05784E-4	6.10595E-4	6.23108E-4	5.9402E-4	5.84138E-4	5.62273E-4	2.18848E-4
2021.23	3.84384E-5	3.38461E-5	4.68778E-5	0.00175	0.00154	0.00147	0.00155	0.00164	0.00159	0.0016	0.00152	0.0014	6.88606E-4	7.20587E-4	7.0117E-4	6.48035E-4	7.03305E-4	6.98755E-4	7.01445E-4	6.54884E-4	6.79126E-4	6.80647E-4	6.75433E-4	6.65437E-4	6.37551E-4	2.53267E-4
2019.3	3.00999E-5	2.78524E-5	4.26248E-5	0.00179	0.00162	0.00157	0.00161	0.00165	0.00164	0.00166	0.00161	0.00147	7.27277E-4	7.34372E-4	7.54597E-4	7.29099E-4	7.50077E-4	7.35833E-4	7.26499E-4	6.89275E-4	7.26017E-4	6.93218E-4	7.13739E-4	6.92209E-4	6.45305E-4	2.7086E-4
2017.38	2.34312E-5	2.55161E-5	4.3505E-5	0.00181	0.00168	0.00164	0.00164	0.00164	0.00168	0.00168	0.00168	0.00153	7.24173E-4	7.41765E-4	7.80882E-4	7.94061E-4	7.79854E-4	7.59738E-4	7.31178E-4	7.44241E-4	7.66183E-4	7.2416E-4	7.40183E-4	7.27321E-4	6.38878E-4	2.88414E-4
2015.45	2.18224E-5	2.72429E-5	5.30453E-5	0.00187	0.00174	0.00174	0.00171	0.00171	0.00176	0.00173	0.00177	0.0016	7.37453E-4	7.74233E-4	8.12098E-4	8.24453E-4	8.29784E-4	8.00837E-4	7.65753E-4	8.14722E-4	8.1803E-4	7.90754E-4	7.9759E-4	7.97833E-4	6.69839E-4	3.16694E-4
2013.52	2.15696E-5	2.94545E-5	5.85475E-5	0.00192	0.00177	0.0018	0.00177	0.0018	0.00184	0.0018	0.00183	0.00165	7.88509E-4	8.09576E-4	8.45952E-4	8.36377E-4	8.77473E-4	8.387E-4	8.00851E-4	8.60561E-4	8.60034E-4	8.43525E-4	8.48722E-4	8.4917E-4	7.09395E-4	3.40819E-4
2011.59	2.10316E-5	2.97759E-5	5.25082E-5	0.00194	0.00178	0.00177	0.0018	0.00183	0.00187	0.00184	0.00184	0.00166	8.4818E-4	8.38241E-4	8.68623E-4	8.55737E-4	8.87454E-4	8.56731E-4	8.11503E-4	8.75716E-4	8.6576E-4	8.6637E-4	8.66665E-4	8.49307E-4	7.27947E-4	3.51122E-4
2009.66	2.08194E-5	2.75951E-5	4.57574E-5	0.00195	0.00178	0.00173	0.00179	0.00184	0.00187	0.00185	0.00184	0.00165	8.71309E-4	8.63644E-4	8.87651E-4	8.72617E-4	8.67617E-4	8.6361E-4	8.1981E-4	8.83643E-4	8.42402E-4	8.80858E-4	8.78057E-4	8.23862E-4	7.36656E-4	3.52508E-4
2007.73	1.98152E-5	2.40356E-5	4.0762E-5	0.00195	0.00176	0.00171	0.00176	0.00184	0.00183	0.00181	0.00182	0.00163	8.4728E-4	8.6342E-4	8.99523E-4	8.60974E-4	8.29355E-4	8.68709E-4	8.30717E-4	8.72288E-4	7.92834E-4	8.84956E-4	8.70397E-4	7.9894E-4	7.33356E-4	3.46317E-4
2005.8	1.96767E-5	2.25576E-5	3.28985E-5	0.00193	0.00173	0.00169	0.00173	0.00181	0.00178	0.00175	0.00179	0.0016	8.24564E-4	8.33168E-4	9.00498E-4	8.48453E-4	7.83058E-4	8.96095E-4	8.43558E-4	8.2901E-4	7.21463E-4	8.73334E-4	8.14796E-4	7.80937E-4	7.07281E-4	3.40904E-4
2003.87	2.3125E-5	2.40487E-5	2.45953E-5	0.00191	0.00172	0.00167	0.00172	0.00178	0.00174	0.00174	0.00176	0.00157	8.15235E-4	7.81852E-4	8.83686E-4	8.70392E-4	7.53466E-4	9.2837E-4	8.55883E-4	7.87368E-4	6.68061E-4	8.49736E-4	7.47081E-4	7.53256E-4	6.73635E-4	3.35951E-4
2001.95	2.67308E-5	2.82521E-5	2.0558E-5	0.0019	0.00172	0.00165	0.00171	0.00174	0.0017	0.00173	0.00175	0.00155	7.78854E-4	7.29994E-4	8.28348E-4	8.83821E-4	7.47156E-4	9.01614E-4	8.3953E-4	7.65492E-4	6.63346E-4	8.18623E-4	7.22265E-4	7.043E-4	6.57938E-4	3.18663E-4
2000.02	2.70084E-5	3.40234E-5	2.13562E-5	0.00187	0.00169	0.00162	0.00168	0.00168	0.00165	0.0017	0.00172	0.00152	7.20099E-4	7.17787E-4	7.49806E-4	8.33481E-4	7.35472E-4	8.21749E-4	7.93199E-4	7.36273E-4	6.84969E-4	7.87863E-4	7.24667E-4	6.58409E-4	6.49108E-4	2.96471E-4
1998.09	2.72202E-5	3.63546E-5	2.15478E-5	0.00181	0.00161	0.00158	0.00162	0.00161	0.0016	0.00164	0.00167	0.00147	6.73567E-4	7.26831E-4	6.9132E-4	7.44405E-4	7.02207E-4	7.49131E-4	7.43803E-4	6.90039E-4	6.84901E-4	7.49197E-4	7.0436E-4	6.32736E-4	6.14003E-4	2.76305E-4
1996.16	2.74871E-5	3.31522E-5	1.63292E-5	0.00169	0.00148	0.00152	0.00154	0.00156	0.00156	0.00156	0.00159	0.00138	6.26387E-4	6.89467E-4	6.59227E-4	6.64125E-4	6.61609E-4	6.876E-4	6.84463E-4	6.40051E-4	6.4017E-4	6.90031E-4	6.5783E-4	5.99918E-4	5.55835E-4	2.42995E-4
1994.23	2.5044E-5	2.59585E-5	9.5732E-6	0.00155	0.0014	0.00142	0.00146	0.00149	0.00149	0.00146	0.00147	0.00126	5.49114E-4	6.008E-4	6.20008E-4	6.00832E-4	6.09818E-4	6.08544E-4	5.87494E-4	5.80724E-4	5.67664E-4	6.21062E-4	5.94782E-4	5.33299E-4	4.93331E-4	1.92837E-4
1992.3	2.28024E-5	2.04723E-5	5.5898E-6	0.00147	0.00137	0.00133	0.0014	0.00141	0.00138	0.00138	0.00135	0.00116	4.80185E-4	5.2314E-4	5.72014E-4	5.52368E-4	5.5457E-4	5.39114E-4	4.90736E-4	5.37475E-4	5.16574E-4	5.63356E-4	5.3908E-4	4.74848E-4	4.44682E-4	1.53606E-4
1990.37	2.36578E-5	2.21041E-5	3.8385E-6	0.00147	0.00132	0.00127	0.00137	0.00137	0.00132	0.00132	0.00128	0.00112	4.53246E-4	4.8951E-4	5.33495E-4	5.14239E-4	5.2075E-4	5.06429E-4	4.50019E-4	5.34011E-4	5.05664E-4	5.22845E-4	5.109E-4	4.63007E-4	4.17996E-4	1.39977E-4
1988.45	2.53254E-5	2.63317E-5	2.0951E-6	0.00148	0.00126	0.00122	0.00132	0.0013	0.00127	0.00126	0.00121	0.00109	4.24366E-4	4.69657E-4	4.83731E-4	4.72194E-4	4.87816E-4	4.71601E-4	4.36862E-4	5.15291E-4	4.86431E-4	4.85289E-4	4.73055E-4	4.55377E-4	3.88365E-4	1.29593E-4
1986.52	2.66279E-5	2.63214E-5	4.202E-7	0.00142	0.00119	0.00115	0.00124	0.0012	0.00119	0.00119	0.00114	0.00102	3.75045E-4	4.3478E-4	4.16942E-4	4.29454E-4	4.36882E-4	4.12868E-4	4.1062E-4	4.50019E-4	4.36437E-4	4.35781E-4	4.14123E-4	4.17708E-4	3.46586E-4	1.06458E-4
1984.59	2.99002E-5	2.34069E-5	1.09E-8	0.00133	0.00113	0.00106	0.00114	0.00111	0.0011	0.00112	0.00109	9.14972E-4	3.3138E-4	3.88058E-4	3.60373E-4	3.95437E-4	3.83664E-4	3.55213E-4	3.77562E-4	3.84876E-4	3.85198E-4	3.80945E-4	3.69859E-4	3.71239E-4	3.07419E-4	7.95262E-5
1982.66	3.33499E-5	2.05671E-5	3.968E-7	0.00124	0.00106	9.75257E-4	0.00102	0.00104	0.00102	0.00104	0.00104	8.43328E-4	2.89894E-4	3.38751E-4	3.27342E-4	3.6009E-4	3.31835E-4	3.10683E-4	3.41377E-4	3.48484E-4	3.39443E-4	3.39347E-4	3.4244E-4	3.32014E-4	2.68976E-4	5.68763E-5
1980.73	3.12281E-5	2.03414E-5	9.484E-7	0.00115	9.78257E-4	9.20022E-4	9.05962E-4	9.6936E-4	9.64593E-4	9.58432E-4	9.5627E-4	8.09626E-4	2.44058E-4	3.00462E-4	3.05383E-4	3.13073E-4	2.80553E-4	2.78312E-4	3.00864E-4	3.2662E-4	2.88444E-4	3.06036E-4	3.08784E-4	2.92621E-4	2.25224E-4	4.1325E-5
1978.8	2.51244E-5	2.35903E-5	1.3813E-6	0.00106	8.98428E-4	8.78225E-4	8.38883E-4	8.78139E-4	9.02352E-4	8.79692E-4	8.71328E-4	7.70498E-4	2.08504E-4	2.73547E-4	2.69939E-4	2.60223E-4	2.37122E-4	2.50874E-4	2.52404E-4	2.94525E-4	2.35355E-4	2.62295E-4	2.64239E-4	2.45751E-4	1.81743E-4	2.91042E-5
1976.87	2.13709E-5	2.80373E-5	2.5297E-6	9.66137E-4	8.1735E-4	8.12597E-4	7.83294E-4	7.8684E-4	8.11342E-4	8.01938E-4	7.97631E-4	6.96927E-4	1.86421E-4	2.35368E-4	2.22224E-4	2.07868E-4	2.02764E-4	2.11244E-4	1.93577E-4	2.36528E-4	1.87901E-4	2.11516E-4	2.18121E-4	2.04693E-4	1.43592E-4	1.43276E-5
1974.94	2.22777E-5	3.11263E-5	7.1458E-6	8.70302E-4	7.26643E-4	7.04343E-4	6.95748E-4	7.10126E-4	7.00301E-4	7.23596E-4	7.13496E-4	6.00117E-4	1.58823E-4	1.8046E-4	1.81591E-4	1.5587E-4	1.67309E-4	1.58649E-4	1.40822E-4	1.61857E-4	1.45647E-4	1.65709E-4	1.75021E-4	1.71085E-4	1.0511E-4	2.6158E-6
1973.02	2.66504E-5	3.35365E-5	1.73209E-5	7.79053E-4	6.236E-4	5.87368E-4	5.91077E-4	6.50003E-4	6.03353E-4	6.33044E-4	6.12334E-4	5.07808E-4	1.18723E-4	1.29758E-4	1.49879E-4	1.10177E-4	1.24938E-4	1.1508E-4	1.08709E-4	1.03324E-4	1.10769E-4	1.26862E-4	1.39045E-4	1.29818E-4	6.83946E-5	2.36E-8
1971.09	2.94709E-5	3.47775E-5	2.88644E-5	6.90756E-4	5.19E-4	4.98396E-4	4.97882E-4	5.84776E-4	5.2289E-4	5.17688E-4	5.13602E-4	4.20978E-4	7.75521E-5	9.10247E-5	1.12038E-4	7.58575E-5	8.19508E-5	8.56896E-5	8.69588E-5	6.96529E-5	8.21498E-5	9.09866E-5	1.02615E-4	8.24321E-5	4.22515E-5	2.1771E-6
1969.16	2.64477E-5	3.31069E-5	3.5916E-5	5.82485E-4	4.32064E-4	4.16026E-4	4.08084E-4	4.88476E-4	4.32833E-4	4.02335E-4	4.26047E-4	3.33312E-4	4.09532E-5	5.72708E-5	6.42073E-5	4.71629E-5	4.50934E-5	5.72468E-5	5.81437E-5	4.49723E-5	5.02191E-5	5.58096E-5	5.85935E-5	4.20552E-5	2.36163E-5	1.14908E-5
1967.23	2.25568E-5	3.38996E-5	3.93697E-5	4.71583E-4	3.6268E-4	3.28571E-4	3.23709E-4	3.90157E-4	3.41334E-4	3.16896E-4	3.49306E-4	2.58699E-4	1.59407E-5	2.87676E-5	2.90356E-5	2.20325E-5	2.07094E-5	3.16322E-5	2.906E-5	2.58274E-5	2.19171E-5	2.81819E-5	2.56923E-5	1.82713E-5	1.07309E-5	3.18675E-5
1965.3	2.47341E-5	4.01626E-5	4.72088E-5	3.90429E-4	2.97863E-4	2.59556E-4	2.61231E-4	3.19947E-4	2.70353E-4	2.54841E-4	2.80931E-4	1.97801E-4	4.3938E-6	9.6424E-6	1.33624E-5	6.0949E-6	7.8649E-6	1.56482E-5	1.12195E-5	1.35531E-5	7.5143E-6	1.16027E-5	1.06782E-5	7.232E-6	3.5624E-6	5.3344E-5
1963.37	3.24683E-5	4.36903E-5	6.43703E-5	3.23292E-4	2.29272E-4	1.97149E-4	2.0542E-4	2.53755E-4	2.07897E-4	1.96416E-4	2.11367E-4	1.37515E-4	3.52E-8	4.775E-7	3.8445E-6	1.978E-7	8.616E-7	4.8312E-6	1.3619E-6	3.5815E-6	1.2425E-6	2.2034E-6	2.4027E-6	6.161E-7	1.89E-8	7.92155E-5
1961.44	3.87062E-5	4.13519E-5	8.47052E-5	2.48605E-4	1.58435E-4	1.2674E-4	1.38963E-4	1.7305E-4	1.44449E-4	1.37388E-4	1.39893E-4	8.4581E-5	5.3913E-6	3.6322E-6	2.73E-7	2.4696E-6	1.9022E-6	2.25E-8	2.3201E-6	2.557E-7	1.1077E-6	6.096E-7	5.819E-7	4.0606E-6	1.05979E-5	1.23492E-4
1959.52	3.84809E-5	3.85743E-5	1.01416E-4	1.69345E-4	9.78709E-5	6.57268E-5	7.53493E-5	9.28891E-5	8.96634E-5	8.25682E-5	7.85715E-5	4.44998E-5	2.5484E-5	1.93911E-5	1.12276E-5	1.53841E-5	1.59945E-5	9.4692E-6	1.78178E-5	9.4802E-6	1.53635E-5	1.18411E-5	1.15659E-5	2.63419E-5	4.35526E-5	1.87806E-4
1957.59	3.46986E-5	3.75658E-5	1.20061E-4	9.69847E-5	5.19354E-5	2.27273E-5	3.10051E-5	3.49255E-5	4.56479E-5	3.86376E-5	3.35249E-5	1.38224E-5	5.75229E-5	4.89691E-5	3.91614E-5	4.52976E-5	4.79474E-5	4.26399E-5	4.85755E-5	3.53983E-5	5.09543E-5	4.11211E-5	3.97308E-5	6.71827E-5	9.4107E-5	2.70111E-4
1955.66	3.35249E-5	4.05681E-5	1.48656E-4	4.314E-5	1.62399E-5	1.2242E-6	6.9534E-6	6.7625E-6	1.31395E-5	9.9825E-6	6.0597E-6	9.26E-8	1.05504E-4	1.04555E-4	8.94101E-5	9.96012E-5	9.7898E-5	1.03717E-4	1.04213E-4	8.4051E-5	1.09408E-4	8.92978E-5	9.19541E-5	1.29064E-4	1.63335E-4	3.73646E-4
1953.73	3.72183E-5	4.75685E-5	1.84608E-4	1.05798E-5	6.3E-9	6.1717E-6	1.737E-7	1.107E-7	3.3E-9	9.62E-8	1.2831E-6	1.02299E-5	1.85884E-4	1.9366E-4	1.67935E-4	1.87596E-4	1.66909E-4	1.86475E-4	1.86836E-4	1.53419E-4	1.92586E-4	1.56638E-4	1.70771E-4	2.10638E-4	2.50275E-4	5.09799E-4
1951.8	4.26684E-5	5.30027E-5	2.23908E-4	5.82E-8	1.71516E-5	3.31235E-5	1.58285E-5	1.26762E-5	1.87008E-5	1.82844E-5	2.34115E-5	4.48748E-5	3.04674E-4	3.09897E-4	2.79435E-4	3.07495E-4	2.73364E-4	2.87437E-4	2.89266E-4	2.4696E-4	3.03861E-4	2.50038E-4	2.74979E-4	3.09336E-4	3.5778E-4	6.84937E-4
1949.87	4.52628E-5	5.66439E-5	2.70346E-4	1.4704E-5	6.48926E-5	8.01169E-5	6.48054E-5	5.48633E-5	7.49936E-5	7.24392E-5	7.27299E-5	1.05308E-4	4.49668E-4	4.56026E-4	4.27946E-4	4.4088E-4	4.27625E-4	4.12572E-4	4.19759E-4	3.7621E-4	4.41768E-4	3.79991E-4	4.07991E-4	4.38163E-4	4.98612E-4	8.8218E-4
1947.94	4.44865E-5	6.24865E-5	3.19237E-4	5.27429E-5	1.38041E-4	1.49646E-4	1.49031E-4	1.32875E-4	1.51499E-4	1.6329E-4	1.481E-4	1.95991E-4	6.13556E-4	6.33858E-4	5.99937E-4	5.86234E-4	5.98898E-4	5.73333E-4	5.86418E-4	5.37278E-4	5.97037E-4	5.51949E-4	5.6827E-4	6.02004E-4	6.60433E-4	0.0011
1946.01	4.35546E-5	6.49642E-5	3.61107E-4	1.09413E-4	2.34782E-4	2.49766E-4	2.64416E-4	2.36415E-4	2.3976E-4	2.79936E-4	2.50988E-4	3.10996E-4	7.98561E-4	8.1877E-4	7.84536E-4	7.57578E-4	7.6556E-4	7.74894E-4	7.73287E-4	7.14184E-4	7.69782E-4	7.52504E-4	7.42272E-4	7.88704E-4	8.25091E-4	0.00136
1944.09	4.3527E-5	5.92387E-5	4.05834E-4	1.92797E-4	3.47254E-4	3.96437E-4	4.17316E-4	3.58625E-4	3.69763E-4	4.1119E-4	3.8895E-4	4.38551E-4	0.00101	0.001	0.00102	9.61371E-4	9.7101E-4	0.00101	9.83139E-4	9.146E-4	9.8459E-4	9.68746E-4	9.37348E-4	0.00101	0.00104	0.00169
1942.16	4.37333E-5	5.73263E-5	4.70125E-4	3.21822E-4	5.10318E-4	5.8909E-4	6.01483E-4	5.10247E-4	5.67815E-4	5.82803E-4	5.82716E-4	6.1435E-4	0.00126	0.00122	0.00131	0.00122	0.00123	0.00127	0.00124	0.00116	0.00125	0.00123	0.00118	0.00129	0.00134	0.00205
1940.23	4.52685E-5	6.64598E-5	5.43585E-4	4.99701E-4	7.45034E-4	8.07604E-4	7.96851E-4	7.04628E-4	8.14463E-4	8.13128E-4	8.30788E-4	8.63282E-4	0.00152	0.0015	0.00158	0.00152	0.00152	0.00155	0.00156	0.00144	0.00156	0.00153	0.0015	0.00161	0.0017	0.00242
1938.3	4.88587E-5	7.94787E-5	5.95175E-4	6.97172E-4	9.69015E-4	0.00103	0.00101	9.37345E-4	0.00106	0.00105	0.00108	0.00112	0.00183	0.0018	0.00183	0.00183	0.00184	0.00185	0.0019	0.00177	0.00189	0.00182	0.00185	0.00194	0.00205	0.00283
1936.37	5.49171E-5	9.06854E-5	6.20284E-4	8.75594E-4	0.00116	0.00124	0.00123	0.00117	0.00127	0.00125	0.00129	0.00137	0.00219	0.00212	0.00209	0.00213	0.00222	0.00215	0.00223	0.00214	0.00222	0.00209	0.00221	0.00225	0.00241	0.00327
1934.44	6.35611E-5	9.41096E-5	6.39409E-4	0.00104	0.00136	0.00143	0.00145	0.0014	0.00146	0.00144	0.0015	0.00163	0.00253	0.00245	0.00235	0.00241	0.00259	0.00242	0.0025	0.00252	0.0025	0.00239	0.00252	0.00251	0.00273	0.00366
1932.51	7.15201E-5	8.66735E-5	6.59759E-4	0.0012	0.00157	0.00161	0.00166	0.00162	0.00167	0.00164	0.00169	0.00185	0.0028	0.00277	0.00258	0.00267	0.00287	0.00269	0.00273	0.00282	0.00273	0.00272	0.00276	0.00275	0.00299	0.004
1930.59	7.38103E-5	7.84506E-5	6.78252E-4	0.00134	0.00175	0.00181	0.00185	0.00183	0.00186	0.00186	0.00187	0.00203	0.00302	0.003	0.00285	0.00294	0.00308	0.00293	0.00293	0.00306	0.00295	0.00297	0.00297	0.00299	0.00323	0.0043
1928.66	6.90895E-5	7.87266E-5	6.92461E-4	0.00144	0.00188	0.00198	0.002	0.00199	0.00202	0.00203	0.00203	0.00217	0.00322	0.00315	0.00312	0.00322	0.00323	0.00313	0.0031	0.00324	0.00318	0.00312	0.00314	0.00322	0.00344	0.00453
1926.73	5.93684E-5	8.42217E-5	6.88789E-4	0.00147	0.00192	0.00203	0.00205	0.00202	0.00207	0.00213	0.0021	0.00223	0.00333	0.00326	0.00327	0.00338	0.0033	0.00326	0.0032	0.00332	0.00331	0.0032	0.00324	0.00334	0.00357	0.00462
1924.8	4.74983E-5	8.01897E-5	6.57964E-4	0.00146	0.00187	0.00198	0.00199	0.00197	0.00204	0.00211	0.0021	0.0022	0.00334	0.00332	0.0033	0.00337	0.00329	0.0033	0.00326	0.0033	0.00333	0.00323	0.00328	0.00338	0.00361	0.00462
1922.87	3.83194E-5	6.9539E-5	6.08987E-4	0.00143	0.00183	0.0019	0.00187	0.00188	0.00196	0.00202	0.00209	0.0022	0.0033	0.00336	0.00329	0.0033	0.00323	0.00326	0.00327	0.00324	0.00327	0.00325	0.00327	0.00341	0.00356	0.00455
1920.94	3.58554E-5	6.15464E-5	5.51621E-4	0.0014	0.0018	0.00182	0.00174	0.00181	0.00188	0.0019	0.00204	0.00222	0.00322	0.00336	0.00324	0.00325	0.00314	0.0032	0.00318	0.00316	0.00317	0.00324	0.00319	0.00341	0.00346	0.00447
1919.01	3.84923E-5	5.14196E-5	4.94829E-4	0.00136	0.00169	0.00175	0.00166	0.00175	0.00182	0.00177	0.00192	0.00214	0.00314	0.00324	0.00316	0.00317	0.00305	0.00317	0.0031	0.00308	0.00304	0.00316	0.00314	0.00335	0.0034	0.00443
1917.09	4.35061E-5	4.85918E-5	4.42102E-4	0.00128	0.00156	0.00163	0.00161	0.00168	0.00175	0.00168	0.00181	0.00199	0.00304	0.00306	0.00303	0.00307	0.00293	0.00311	0.00306	0.00297	0.00291	0.00304	0.00308	0.00325	0.00334	0.00438
1915.16	5.18056E-5	5.69556E-5	3.89939E-4	0.00117	0.00146	0.00146	0.00152	0.00156	0.00164	0.00164	0.00176	0.00185	0.00289	0.00292	0.00286	0.00296	0.00277	0.00294	0.00299	0.00283	0.00281	0.00293	0.00296	0.00314	0.00322	0.00426
1913.23	6.10569E-5	5.77628E-5	3.45537E-4	0.00105	0.00128	0.0013	0.0014	0.00145	0.00149	0.00154	0.00163	0.00168	0.00275	0.00277	0.0027	0.00279	0.00259	0.00272	0.00284	0.00267	0.00271	0.00277	0.00278	0.00301	0.00306	0.00412
1911.3	6.35106E-5	4.85988E-5	3.16559E-4	9.12143E-4	0.00105	0.00113	0.00126	0.00129	0.00131	0.00138	0.00139	0.00149	0.00259	0.00258	0.00252	0.00254	0.0024	0.0025	0.00256	0.00247	0.00254	0.00252	0.00255	0.0028	0.00285	0.00392
1909.37	5.57784E-5	4.32728E-5	3.00653E-4	7.51033E-4	8.63303E-4	9.71098E-4	0.00108	0.00109	0.00111	0.00119	0.00116	0.00133	0.00239	0.00235	0.0023	0.00226	0.00221	0.00228	0.00225	0.00224	0.0023	0.00225	0.00232	0.00255	0.00258	0.00362
1907.44	4.43351E-5	4.33828E-5	2.88438E-4	5.98488E-4	7.41429E-4	8.22661E-4	8.77148E-4	9.03723E-4	9.45421E-4	0.00102	0.001	0.00118	0.00214	0.00211	0.00208	0.00206	0.00203	0.00204	0.00203	0.00203	0.00209	0.00206	0.00212	0.0023	0.00233	0.0033
1905.51	3.70686E-5	4.25964E-5	2.70312E-4	4.64321E-4	6.36262E-4	6.81281E-4	6.89281E-4	7.6561E-4	8.16135E-4	8.70453E-4	8.85663E-4	0.001	0.00188	0.00188	0.00188	0.00188	0.00183	0.00181	0.00188	0.00182	0.00195	0.00189	0.00193	0.00204	0.00211	0.00302
1903.58	3.5061E-5	4.14873E-5	2.46396E-4	3.413E-4	5.15764E-4	5.34437E-4	5.42712E-4	6.28913E-4	6.85585E-4	7.16828E-4	7.48921E-4	8.11469E-4	0.00162	0.00164	0.00163	0.00166	0.00161	0.0016	0.00167	0.00158	0.00178	0.00167	0.00173	0.00176	0.00189	0.00275
1901.66	3.47755E-5	4.26848E-5	2.17709E-4	2.28487E-4	3.88899E-4	3.92393E-4	4.2848E-4	4.69808E-4	5.32652E-4	5.4788E-4	5.85996E-4	6.34824E-4	0.00138	0.00137	0.00134	0.0014	0.00137	0.0014	0.0014	0.00135	0.00152	0.0014	0.00149	0.00147	0.00165	0.00244
1899.73	3.26018E-5	4.01192E-5	1.83318E-4	1.32262E-4	2.69153E-4	2.707E-4	3.17646E-4	3.17872E-4	3.82337E-4	3.80668E-4	4.22172E-4	4.82552E-4	0.00116	0.00111	0.00106	0.00115	0.00112	0.0012	0.00114	0.00118	0.00121	0.00113	0.00122	0.0012	0.00143	0.00211
1897.8	2.85687E-5	3.25455E-5	1.47526E-4	6.23691E-5	1.56571E-4	1.69682E-4	2.06419E-4	1.98994E-4	2.58195E-4	2.43476E-4	2.85707E-4	3.47355E-4	9.48157E-4	9.0426E-4	8.31279E-4	9.19507E-4	8.67202E-4	9.94726E-4	9.26381E-4	0.00102	9.46E-4	9.13715E-4	9.68873E-4	9.5985E-4	0.00123	0.00179
1895.87	2.43881E-5	3.01872E-5	1.17823E-4	1.8621E-5	6.83509E-5	8.35655E-5	1.12709E-4	1.09447E-4	1.5375E-4	1.47496E-4	1.79646E-4	2.25739E-4	7.29219E-4	7.42854E-4	6.50909E-4	6.99883E-4	6.35788E-4	7.78088E-4	7.37793E-4	8.20029E-4	7.18064E-4	7.17266E-4	7.67446E-4	7.75358E-4	9.98001E-4	0.00149
1893.94	1.95876E-5	3.51165E-5	1.00983E-4	2.352E-7	2.07268E-5	2.37491E-5	4.69075E-5	4.64337E-5	7.16138E-5	8.30885E-5	9.98335E-5	1.30011E-4	5.24521E-4	5.79132E-4	4.96338E-4	5.16371E-4	4.69268E-4	5.64904E-4	5.51249E-4	5.98379E-4	5.23883E-4	5.42704E-4	5.88419E-4	6.21655E-4	7.476E-4	0.0012
1892.01	1.50453E-5	3.31118E-5	9.30909E-5	8.6625E-6	9.099E-7	1.8051E-6	1.15673E-5	1.31248E-5	2.64934E-5	3.66463E-5	4.46676E-5	6.67807E-5	3.83073E-4	4.12925E-4	3.85193E-4	3.87906E-4	3.6926E-4	4.05848E-4	3.97873E-4	4.30943E-4	3.95404E-4	4.0752E-4	4.44013E-4	4.8461E-4	5.651E-4	9.69396E-4
1890.08	1.25101E-5	2.22927E-5	8.26291E-5	3.12103E-5	9.03E-6	1.4021E-6	1.4E-9	2.164E-7	5.6354E-6	7.4168E-6	1.13178E-5	2.61436E-5	2.85374E-4	2.72963E-4	2.99689E-4	2.82746E-4	2.86123E-4	2.94751E-4	2.82916E-4	3.07759E-4	3.04947E-4	3.01041E-4	3.29201E-4	3.5323E-4	4.47568E-4	8.11844E-4
1888.16	1.07469E-5	1.7317E-5	6.89515E-5	6.85753E-5	3.6608E-5	1.34853E-5	1.28151E-5	1.02134E-5	8.023E-7	1.208E-7	9.68E-8	4.1045E-6	1.87387E-4	1.76336E-4	2.0761E-4	1.89886E-4	1.87751E-4	1.94455E-4	1.86147E-4	1.98517E-4	2.07568E-4	2.11062E-4	2.19946E-4	2.33381E-4	3.41655E-4	6.67567E-4
1886.23	8.372E-6	1.73819E-5	6.16067E-5	1.24681E-4	6.36276E-5	3.84685E-5	4.19253E-5	3.53089E-5	1.77655E-5	7.4134E-6	4.6856E-6	4.979E-7	1.11157E-4	1.13976E-4	1.32675E-4	1.28707E-4	1.09999E-4	1.20019E-4	1.23085E-4	1.27227E-4	1.27229E-4	1.41953E-4	1.3987E-4	1.56957E-4	2.5202E-4	5.47941E-4
1884.3	6.9432E-6	1.7006E-5	6.60129E-5	1.85515E-4	9.44487E-5	7.17132E-5	6.75675E-5	4.98991E-5	4.48861E-5	2.08201E-5	1.80442E-5	8.5901E-6	7.08068E-5	7.24733E-5	8.56108E-5	9.50045E-5	6.74688E-5	7.92034E-5	9.36292E-5	9.04113E-5	8.07624E-5	9.49762E-5	9.59993E-5	1.17276E-4	1.85193E-4	4.6634E-4
1882.37	8.263E-6	1.73386E-5	7.93151E-5	2.32242E-4	1.26843E-4	1.10043E-4	9.27097E-5	6.25247E-5	7.06339E-5	3.70635E-5	3.58844E-5	2.31951E-5	4.73007E-5	4.67514E-5	5.1977E-5	6.82691E-5	4.15296E-5	5.43647E-5	7.1424E-5	6.09768E-5	5.49763E-5	6.38999E-5	6.68706E-5	8.98347E-5	1.30769E-4	3.9208E-4
1880.44	1.11069E-5	1.62798E-5	9.44522E-5	2.59232E-4	1.57278E-4	1.46749E-4	1.22001E-4	8.60195E-5	9.29083E-5	5.79277E-5	5.43757E-5	3.98055E-5	3.06054E-5	3.05735E-5	2.95576E-5	4.01743E-5	2.48419E-5	3.65326E-5	4.68091E-5	3.65393E-5	4.05774E-5	4.10148E-5	4.55202E-5	6.83318E-5	9.3006E-5	3.23927E-4
1878.51	1.13661E-5	1.16038E-5	1.11318E-4	2.84671E-4	1.85981E-4	1.80563E-4	1.5149E-4	1.16315E-4	1.13267E-4	8.41042E-5	7.39965E-5	5.44593E-5	2.03795E-5	1.90109E-5	1.62286E-5	1.9491E-5	1.65568E-5	2.35016E-5	2.8066E-5	2.15211E-5	3.15031E-5	2.42648E-5	3.37427E-5	5.26014E-5	7.03846E-5	2.84973E-4
1876.58	8.2592E-6	7.0949E-6	1.36343E-4	3.17894E-4	2.04594E-4	2.15439E-4	1.76135E-4	1.45059E-4	1.32134E-4	1.04072E-4	9.41274E-5	6.7175E-5	1.46939E-5	1.14306E-5	7.714E-6	1.03483E-5	1.28045E-5	1.48839E-5	1.72356E-5	1.22893E-5	2.34678E-5	1.59088E-5	2.78325E-5	4.11909E-5	5.41319E-5	2.72362E-4
1874.65	5.2834E-6	5.1797E-6	1.68601E-4	3.5305E-4	2.12523E-4	2.49862E-4	1.96606E-4	1.72193E-4	1.49662E-4	1.12376E-4	1.08102E-4	7.83606E-5	9.7453E-6	7.0706E-6	2.9981E-6	6.781E-6	9.4276E-6	1.03442E-5	9.6112E-6	6.1356E-6	1.55638E-5	1.454E-5	2.09072E-5	3.19045E-5	4.16393E-5	2.60064E-4
1872.73	5.177E-6	4.3741E-6	1.98465E-4	3.80107E-4	2.2372E-4	2.69722E-4	2.13794E-4	1.94394E-4	1.59052E-4	1.22926E-4	1.12195E-4	8.69355E-5	6.1834E-6	4.6928E-6	1.5524E-6	4.0412E-6	6.569E-6	8.8846E-6	4.999E-6	3.2961E-6	1.04701E-5	1.51572E-5	1.41746E-5	2.61966E-5	3.5611E-5	2.4421E-4
1870.8	8.1481E-6	2.2114E-6	2.21165E-4	3.74509E-4	2.45958E-4	2.54144E-4	2.18916E-4	1.96236E-4	1.50384E-4	1.42975E-4	1.1182E-4	9.27433E-5	7.4528E-6	3.4991E-6	3.0774E-6	1.7285E-6	6.5088E-6	1.01038E-5	5.1234E-6	3.5001E-6	1.07274E-5	1.31573E-5	1.37754E-5	2.84058E-5	3.9155E-5	2.45732E-4
1868.87	1.04948E-5	7.766E-7	2.41482E-4	3.46072E-4	2.50809E-4	2.22569E-4	2.16194E-4	1.8404E-4	1.42523E-4	1.54718E-4	1.08242E-4	9.3586E-5	1.14169E-5	3.9049E-6	6.9468E-6	6.744E-7	7.2493E-6	1.0372E-5	7.854E-6	4.1689E-6	1.35275E-5	9.6136E-6	1.60349E-5	3.09589E-5	4.63328E-5	2.50297E-4
1866.94	8.9124E-6	1.6716E-6	2.62868E-4	3.25305E-4	2.12073E-4	2.04008E-4	2.05865E-4	1.69112E-4	1.48105E-4	1.33329E-4	9.22586E-5	8.25758E-5	1.13914E-5	8.8357E-6	9.0999E-6	1.311E-6	7.3806E-6	8.4036E-6	9.8128E-6	3.9114E-6	1.63768E-5	1.0491E-5	1.51932E-5	2.6046E-5	5.20218E-5	2.39603E-4
1865.01	6.4627E-6	3.8934E-6	2.84481E-4	2.88881E-4	1.6211E-4	1.75773E-4	1.63117E-4	1.35523E-4	1.33017E-4	9.01066E-5	6.5182E-5	5.95008E-5	1.38504E-5	2.27684E-5	1.47518E-5	7.0217E-6	1.29324E-5	1.20702E-5	1.61216E-5	8.1784E-6	2.6036E-5	2.18649E-5	2.09949E-5	2.93745E-5	7.12605E-5	2.51482E-4
1863.08	4.7554E-6	3.4541E-6	3.07659E-4	2.26909E-4	1.24027E-4	1.28185E-4	1.04214E-4	9.21405E-5	8.76101E-5	5.54674E-5	4.08047E-5	3.39269E-5	2.74993E-5	4.34824E-5	3.19693E-5	2.33381E-5	2.8399E-5	2.92554E-5	3.34884E-5	2.40091E-5	4.46784E-5	4.57346E-5	4.35548E-5	5.31153E-5	1.09168E-4	3.06594E-4
1861.15	3.8155E-6	2.0648E-6	3.33595E-4	1.71926E-4	9.18151E-5	8.57635E-5	6.34217E-5	6.21588E-5	4.56975E-5	3.51194E-5	2.33907E-5	1.42762E-5	5.17752E-5	6.54301E-5	5.45885E-5	5.00588E-5	4.80743E-5	6.04131E-5	5.87476E-5	4.87299E-5	6.48658E-5	7.611E-5	7.75868E-5	9.39512E-5	1.44436E-4	3.85685E-4
1859.23	4.1582E-6	2.3472E-6	3.64072E-4	1.34971E-4	6.12225E-5	5.45899E-5	3.82046E-5	4.30884E-5	2.11354E-5	1.91159E-5	1.10745E-5	3.2983E-6	8.59683E-5	9.12647E-5	7.36709E-5	8.46966E-5	6.95648E-5	9.60654E-5	8.47398E-5	7.42918E-5	8.9084E-5	1.09311E-4	1.10256E-4	1.38531E-4	1.70254E-4	4.69258E-4
1857.3	4.9535E-6	4.7305E-6	3.98868E-4	1.04167E-4	3.40497E-5	2.92334E-5	1.80015E-5	2.48767E-5	7.8038E-6	4.9823E-6	3.256E-6	3.17E-8	1.37519E-4	1.27548E-4	1.00136E-4	1.23927E-4	1.04265E-4	1.33871E-4	1.11646E-4	1.0487E-4	1.28523E-4	1.47129E-4	1.44807E-4	1.80304E-4	2.09709E-4	5.53959E-4
1855.37	3.8297E-6	8.0749E-6	4.33174E-4	7.01293E-5	1.33556E-5	9.7092E-6	3.8303E-6	8.095E-6	8.775E-7	8.42E-8	1E-10	6.2708E-6	2.05229E-4	1.80095E-4	1.50516E-4	1.69407E-4	1.62592E-4	1.83002E-4	1.48319E-4	1.51277E-4	1.87506E-4	1.94269E-4	1.94295E-4	2.30378E-4	2.79494E-4	6.45085E-4
1853.44	1.672E-6	9.634E-6	4.62648E-4	3.6696E-5	1.8856E-6	3.748E-7	1.688E-7	2.042E-7	1.6332E-6	7.3567E-6	4.996E-6	2.62248E-5	2.78865E-4	2.49872E-4	2.26688E-4	2.33647E-4	2.38195E-4	2.4653E-4	2.09047E-4	2.16039E-4	2.59381E-4	2.57504E-4	2.64208E-4	3.05608E-4	3.7329E-4	7.46597E-4
1851.51	7.25E-7	9.0265E-6	4.84294E-4	1.29542E-5	7.97E-7	3.2439E-6	5.8605E-6	2.9391E-6	1.43281E-5	2.3671E-5	2.19642E-5	5.96702E-5	3.48352E-4	3.26771E-4	3.11201E-4	3.19042E-4	3.10814E-4	3.1544E-4	2.96777E-4	2.90764E-4	3.3552E-4	3.38854E-4	3.48093E-4	3.9441E-4	4.73151E-4	8.60901E-4
1849.58	8.031E-7	8.2515E-6	4.99619E-4	1.9442E-6	1.00763E-5	1.61539E-5	1.5259E-5	1.2437E-5	3.69371E-5	4.72504E-5	5.04535E-5	9.94648E-5	4.02357E-4	4.02312E-4	3.85607E-4	4.05829E-4	3.70208E-4	3.81872E-4	3.88145E-4	3.72766E-4	4.12814E-4	4.26968E-4	4.3507E-4	4.5999E-4	5.593E-4	9.79693E-4
1847.65	1.4899E-6	6.1618E-6	5.10562E-4	4.487E-7	2.9022E-5	4.23272E-5	3.06313E-5	2.96459E-5	6.57388E-5	7.91464E-5	8.7028E-5	1.36459E-4	4.5908E-4	4.81634E-4	4.6214E-4	4.8184E-4	4.38858E-4	4.58588E-4	4.72119E-4	4.77499E-4	4.96468E-4	5.07653E-4	5.25654E-4	5.10654E-4	6.31215E-4	0.0011
1845.72	3.014E-6	1.7655E-6	5.10861E-4	1.03213E-5	5.19512E-5	9.55459E-5	6.71896E-5	6.64278E-5	1.14316E-4	1.20992E-4	1.31733E-4	1.80405E-4	5.69226E-4	5.75678E-4	5.77106E-4	5.66484E-4	5.56992E-4	5.83477E-4	5.90878E-4	6.22099E-4	6.10131E-4	5.94288E-4	6.40711E-4	6.16618E-4	7.32091E-4	0.00126
1843.8	5.6523E-6	3.2E-7	5.10137E-4	3.64833E-5	9.76537E-5	1.73644E-4	1.32269E-4	1.29615E-4	1.9129E-4	1.8505E-4	2.06287E-4	2.70744E-4	7.27753E-4	7.13589E-4	7.22543E-4	7.07296E-4	7.16265E-4	7.59005E-4	7.5901E-4	7.76443E-4	7.56445E-4	7.38107E-4	7.81677E-4	8.02839E-4	8.83944E-4	0.00148
1841.87	7.1874E-6	1.6307E-6	5.33233E-4	7.65297E-5	2.0339E-4	2.52592E-4	2.12846E-4	2.12502E-4	2.85914E-4	2.87275E-4	3.29156E-4	4.22042E-4	8.84577E-4	9.18616E-4	8.76541E-4	9.1664E-4	8.77046E-4	9.41185E-4	9.30539E-4	9.13866E-4	9.15096E-4	9.60988E-4	9.40159E-4	0.00101	0.00107	0.00174
1839.94	6.1106E-6	4.0929E-6	5.73681E-4	1.41987E-4	3.25816E-4	3.40028E-4	3.15279E-4	3.216E-4	4.06477E-4	4.09647E-4	4.66513E-4	5.7138E-4	0.00107	0.00114	0.00108	0.00112	0.00106	0.00113	0.00111	0.00109	0.0011	0.00118	0.00113	0.00121	0.00129	0.00203
1838.01	4.6153E-6	4.094E-6	5.97327E-4	2.34145E-4	4.08428E-4	4.38765E-4	4.45038E-4	4.5016E-4	5.4466E-4	5.34107E-4	5.82794E-4	6.82096E-4	0.00129	0.00133	0.00129	0.0013	0.00126	0.00133	0.00131	0.0013	0.00129	0.00134	0.00134	0.00141	0.00154	0.00235
1836.08	3.4838E-6	4.5463E-6	5.85126E-4	3.19062E-4	4.87659E-4	5.20639E-4	5.66496E-4	5.72531E-4	6.54258E-4	6.6581E-4	6.85441E-4	7.84175E-4	0.0015	0.00149	0.00143	0.00149	0.00141	0.00151	0.00148	0.00148	0.00145	0.00146	0.00152	0.00157	0.00175	0.00257
1834.15	2.4818E-6	6.3518E-6	5.47195E-4	3.70255E-4	5.57862E-4	5.74436E-4	6.28013E-4	6.64874E-4	7.01289E-4	7.6157E-4	7.65953E-4	8.60883E-4	0.00161	0.0016	0.00148	0.00163	0.0015	0.00161	0.00156	0.00158	0.00156	0.00157	0.00163	0.00167	0.00186	0.00264
1832.22	2.097E-6	5.6077E-6	5.01315E-4	3.85499E-4	5.3953E-4	6.07097E-4	6.2152E-4	6.92358E-4	6.82014E-4	7.64146E-4	7.78123E-4	8.53437E-4	0.00164	0.00162	0.00149	0.00164	0.00152	0.00161	0.00156	0.00162	0.00161	0.00163	0.00166	0.00172	0.00187	0.00264
1830.3	2.4967E-6	3.7433E-6	4.5407E-4	3.59441E-4	4.62802E-4	6.02166E-4	5.75253E-4	6.43654E-4	6.21936E-4	7.15895E-4	7.19022E-4	7.94732E-4	0.00161	0.00157	0.00148	0.00155	0.00148	0.00154	0.00151	0.0016	0.00158	0.00161	0.00158	0.00172	0.0018	0.0026
1828.37	3.1629E-6	5.021E-6	4.05258E-4	3.05477E-4	4.34306E-4	5.53059E-4	5.20196E-4	5.74381E-4	5.78183E-4	6.89455E-4	6.47953E-4	7.6947E-4	0.00154	0.00155	0.00143	0.00147	0.00141	0.00147	0.00144	0.00153	0.0015	0.00155	0.00144	0.00166	0.00172	0.00254
1826.44	3.7342E-6	5.8311E-6	3.59894E-4	2.7273E-4	4.37673E-4	5.19517E-4	5.01266E-4	5.54509E-4	5.92513E-4	6.80731E-4	6.08472E-4	7.73284E-4	0.00151	0.00153	0.00141	0.00144	0.0014	0.00148	0.00145	0.00149	0.00149	0.00152	0.00139	0.00162	0.00173	0.00249
1824.51	4.8098E-6	3.948E-6	3.28911E-4	2.58667E-4	4.33183E-4	5.1528E-4	5.12196E-4	5.61926E-4	6.0853E-4	6.64565E-4	6.06256E-4	7.6547E-4	0.00147	0.00148	0.00143	0.00142	0.00142	0.00151	0.0015	0.00147	0.00151	0.00151	0.00144	0.00161	0.00176	0.00243
1822.58	7.2823E-6	4.0543E-6	3.14115E-4	2.34591E-4	4.33221E-4	4.95342E-4	5.06881E-4	5.53039E-4	5.73771E-4	6.39747E-4	6.18706E-4	7.4457E-4	0.0014	0.00143	0.0014	0.00139	0.0014	0.00147	0.00148	0.00142	0.00149	0.0015	0.00149	0.00156	0.00176	0.00239
1820.65	1.09264E-5	6.046E-6	3.04767E-4	2.10291E-4	4.12326E-4	4.57199E-4	4.80017E-4	5.38794E-4	5.30983E-4	6.00433E-4	6.12449E-4	7.03541E-4	0.00134	0.00138	0.00134	0.00134	0.00135	0.0014	0.0014	0.00136	0.00143	0.00146	0.00148	0.0015	0.00174	0.00239
1818.72	1.40748E-5	7.7551E-6	2.96291E-4	1.8928E-4	3.57545E-4	4.17343E-4	4.39491E-4	5.09848E-4	5.03183E-4	5.52002E-4	5.84455E-4	6.43244E-4	0.00131	0.00134	0.00129	0.00128	0.0013	0.00135	0.00133	0.00132	0.00136	0.0014	0.00142	0.00146	0.00171	0.00239
1816.79	1.54901E-5	9.2039E-6	2.9242E-4	1.62733E-4	3.09202E-4	3.75598E-4	3.92398E-4	4.48181E-4	4.7341E-4	5.13645E-4	5.47227E-4	5.95273E-4	0.00129	0.00129	0.00124	0.00124	0.00122	0.00129	0.00125	0.00125	0.00128	0.00135	0.00133	0.00141	0.00163	0.00234
1814.87	1.48747E-5	9.7642E-6	2.88571E-4	1.36862E-4	2.8587E-4	3.35338E-4	3.53686E-4	3.79906E-4	4.36291E-4	4.83337E-4	5.05156E-4	5.65538E-4	0.00125	0.00124	0.00118	0.00121	0.00114	0.00123	0.00117	0.00118	0.00121	0.0013	0.00127	0.00134	0.0015	0.00226
1812.94	1.2197E-5	8.1697E-6	2.77801E-4	1.21825E-4	2.64991E-4	3.0604E-4	3.21377E-4	3.37647E-4	3.97588E-4	4.47308E-4	4.64158E-4	5.27677E-4	0.00121	0.00116	0.00112	0.00118	0.00108	0.00118	0.00113	0.00115	0.0012	0.00124	0.00125	0.00128	0.00138	0.0022
1811.01	9.4067E-6	7.5203E-6	2.64946E-4	1.12809E-4	2.40309E-4	2.80514E-4	2.83515E-4	3.1705E-4	3.58523E-4	4.12077E-4	4.30477E-4	4.8303E-4	0.00118	0.00107	0.00106	0.00112	0.00106	0.00114	0.0011	0.00112	0.00119	0.00117	0.00124	0.00123	0.00131	0.00212
1809.08	8.8204E-6	1.02596E-5	2.53509E-4	9.73287E-5	2.28381E-4	2.49779E-4	2.54072E-4	3.00249E-4	3.26486E-4	3.89716E-4	4.08016E-4	4.54757E-4	0.00112	0.00102	9.98383E-4	0.00107	0.00104	0.00109	0.00106	0.00106	0.00116	0.00112	0.00121	0.0012	0.00127	0.00204
1807.15	9.8493E-6	1.36955E-5	2.34033E-4	7.51385E-5	2.20405E-4	2.20474E-4	2.51428E-4	2.86526E-4	3.08954E-4	3.74482E-4	3.95871E-4	4.4108E-4	0.00104	0.001	9.53374E-4	0.00103	0.00102	0.00105	0.00102	0.001	0.00109	0.00108	0.00115	0.00118	0.00124	0.00196
1805.22	1.04692E-5	1.49654E-5	2.07267E-4	5.69731E-5	1.94268E-4	1.95563E-4	2.637E-4	2.7687E-4	2.96096E-4	3.58601E-4	3.81597E-4	4.31555E-4	9.58791E-4	9.87067E-4	9.27472E-4	9.71208E-4	9.67628E-4	0.00102	9.99216E-4	9.60401E-4	9.95591E-4	0.00103	0.00105	0.00117	0.00119	0.00189
1803.29	1.05885E-5	1.43104E-5	1.90955E-4	4.82905E-5	1.51219E-4	1.77581E-4	2.65101E-4	2.65726E-4	2.80024E-4	3.35799E-4	3.5073E-4	4.25547E-4	9.06092E-4	9.53453E-4	9.07422E-4	9.01553E-4	9.05734E-4	9.81219E-4	0.001	9.36028E-4	9.16083E-4	9.66044E-4	9.67036E-4	0.00114	0.00113	0.00182
1801.37	1.1046E-5	1.29107E-5	1.92481E-4	4.34718E-5	1.19132E-4	1.67444E-4	2.41593E-4	2.45281E-4	2.57964E-4	3.00547E-4	3.1166E-4	4.2096E-4	8.87537E-4	8.96898E-4	8.74125E-4	8.47879E-4	8.65975E-4	9.31927E-4	9.93789E-4	9.03004E-4	8.70814E-4	9.05102E-4	9.18648E-4	0.00108	0.00111	0.00178
1799.44	1.17253E-5	1.32828E-5	1.97637E-4	3.60471E-5	1.23895E-4	1.5591E-4	2.05327E-4	2.14156E-4	2.28021E-4	2.69602E-4	2.91976E-4	4.15003E-4	8.85945E-4	8.57127E-4	8.22817E-4	8.46367E-4	8.45044E-4	8.746E-4	9.34978E-4	8.4684E-4	8.41717E-4	8.71221E-4	8.82554E-4	9.81291E-4	0.0011	0.00173
1797.51	1.25713E-5	1.52292E-5	1.87459E-4	2.999E-5	1.57459E-4	1.42565E-4	1.80752E-4	1.89451E-4	2.03801E-4	2.62807E-4	2.97537E-4	3.99284E-4	8.79065E-4	8.66451E-4	7.9273E-4	8.74062E-4	8.11407E-4	8.35686E-4	8.68219E-4	8.07793E-4	8.19964E-4	8.61561E-4	8.51703E-4	9.00207E-4	0.00108	0.00168
1795.58	1.37551E-5	1.2991E-5	1.64335E-4	3.12294E-5	1.68855E-4	1.39916E-4	1.74957E-4	1.8575E-4	1.9902E-4	2.68645E-4	3.01304E-4	3.60436E-4	8.70106E-4	8.88528E-4	8.35222E-4	8.54621E-4	7.60232E-4	8.4714E-4	8.46069E-4	8.2134E-4	8.28011E-4	8.44804E-4	8.50431E-4	8.79177E-4	0.00105	0.00164
1793.65	1.4814E-5	6.6049E-6	1.46596E-4	4.00299E-5	1.33369E-4	1.51011E-4	1.80335E-4	1.97731E-4	2.07641E-4	2.70198E-4	2.86459E-4	3.12116E-4	8.62079E-4	8.8264E-4	9.46623E-4	7.76568E-4	7.25697E-4	9.01583E-4	8.60034E-4	8.75888E-4	8.77116E-4	8.09363E-4	8.87734E-4	9.13824E-4	0.00101	0.00167
1791.72	1.4605E-5	6.3746E-6	1.4463E-4	4.88042E-5	1.1355E-4	1.58044E-4	1.83203E-4	2.04733E-4	2.07726E-4	2.81133E-4	2.76554E-4	3.02547E-4	8.36783E-4	8.88413E-4	0.00102	7.49211E-4	7.42594E-4	9.2429E-4	8.56512E-4	9.04385E-4	9.14622E-4	8.1754E-4	9.19485E-4	9.42434E-4	9.92139E-4	0.00172
1789.79	1.30661E-5	1.61145E-5	1.56504E-4	5.72003E-5	1.48677E-4	1.6268E-4	1.90538E-4	2.11211E-4	2.09205E-4	3.17672E-4	2.9965E-4	3.61199E-4	8.41208E-4	9.59359E-4	9.96233E-4	8.52362E-4	8.32077E-4	9.11846E-4	8.49775E-4	8.87186E-4	9.2748E-4	9.32882E-4	9.50399E-4	9.70604E-4	0.00104	0.00174
1787.87	1.14921E-5	2.06813E-5	1.75831E-4	7.97681E-5	1.99991E-4	2.00145E-4	2.34252E-4	2.52407E-4	2.5113E-4	3.66633E-4	3.53022E-4	4.54654E-4	9.3926E-4	0.00107	0.00102	0.001	9.75076E-4	9.67244E-4	9.21862E-4	9.13768E-4	9.93267E-4	0.00109	0.00105	0.00107	0.00118	0.00181
1785.94	1.05727E-5	1.27593E-5	1.90065E-4	1.10492E-4	2.23706E-4	2.62744E-4	2.99568E-4	3.20447E-4	3.25142E-4	4.04334E-4	4.12218E-4	5.21184E-4	0.00107	0.00115	0.00112	0.00108	0.00109	0.00107	0.00105	0.00101	0.0011	0.00117	0.00119	0.00121	0.00131	0.00192
1784.01	1.03404E-5	9.1968E-6	1.885E-4	1.22183E-4	2.3298E-4	2.95722E-4	3.26611E-4	3.58484E-4	3.77682E-4	4.16475E-4	4.4936E-4	5.38189E-4	0.00113	0.00119	0.00117	0.00107	0.00111	0.00113	0.00113	0.00112	0.00116	0.00115	0.00123	0.00125	0.00136	0.00199
1782.08	1.18261E-5	1.11729E-5	1.77375E-4	1.19071E-4	2.40395E-4	2.96141E-4	3.23871E-4	3.6017E-4	4.03853E-4	4.14918E-4	4.61225E-4	5.36358E-4	0.00115	0.00117	0.00115	0.00107	0.00109	0.00113	0.00116	0.00121	0.00117	0.00113	0.00122	0.00122	0.00135	0.00202
1780.15	1.63482E-5	1.48754E-5	1.69018E-4	1.14843E-4	2.63544E-4	2.90343E-4	3.31577E-4	3.61025E-4	4.23421E-4	4.30243E-4	4.70613E-4	5.53791E-4	0.00117	0.00115	0.00112	0.00112	0.00108	0.00115	0.00119	0.00128	0.00117	0.00115	0.00121	0.00121	0.00134	0.00204
1778.22	2.18662E-5	2.03784E-5	1.67762E-4	1.06639E-4	3.05465E-4	2.74806E-4	3.41119E-4	3.62959E-4	4.17288E-4	4.63378E-4	4.81307E-4	5.77152E-4	0.00113	0.00113	0.0011	0.0012	0.00108	0.00114	0.0012	0.00125	0.00116	0.0012	0.00118	0.00124	0.00132	0.00203
1776.29	2.41391E-5	2.26842E-5	1.72631E-4	9.65393E-5	3.0482E-4	2.56418E-4	3.37317E-4	3.49712E-4	3.82036E-4	4.786E-4	4.73276E-4	5.52338E-4	0.00108	0.0011	0.00109	0.0012	0.00107	0.00113	0.00117	0.00116	0.00112	0.00121	0.00114	0.00127	0.00129	0.00203
1774.36	2.39077E-5	1.52941E-5	1.8079E-4	9.26676E-5	2.32109E-4	2.59526E-4	3.29547E-4	3.29801E-4	3.54099E-4	4.60214E-4	4.40579E-4	4.74171E-4	0.00108	0.00103	0.00107	0.00111	0.00105	0.00112	0.00112	0.00108	0.00111	0.00119	0.00113	0.00129	0.00131	0.00205
1772.44	2.2804E-5	9.6382E-6	1.92158E-4	9.71214E-5	1.84546E-4	2.81347E-4	3.31697E-4	3.29707E-4	3.49733E-4	4.49336E-4	4.2025E-4	4.18581E-4	0.00113	0.00101	0.00106	0.00104	0.00103	0.00112	0.00107	0.00105	0.00112	0.00119	0.00113	0.00128	0.00138	0.00208
1770.51	1.98129E-5	1.50674E-5	2.07913E-4	1.14884E-4	2.36814E-4	3.08655E-4	3.68124E-4	3.79099E-4	3.74474E-4	4.98849E-4	4.64902E-4	4.57896E-4	0.00121	0.00113	0.0011	0.0011	0.00105	0.00117	0.00108	0.0011	0.00115	0.00124	0.00116	0.00127	0.0015	0.00212
1768.58	1.73135E-5	2.92569E-5	2.20674E-4	1.50263E-4	3.53451E-4	3.5542E-4	4.50136E-4	4.75467E-4	4.43063E-4	6.00518E-4	5.64634E-4	5.82632E-4	0.00134	0.00133	0.00122	0.00127	0.00119	0.00129	0.0012	0.00125	0.00123	0.00133	0.0013	0.00136	0.00165	0.00228
1766.65	1.71688E-5	4.20661E-5	2.23837E-4	1.84837E-4	4.60956E-4	4.16154E-4	5.31071E-4	5.53147E-4	5.24708E-4	6.99681E-4	6.52366E-4	7.23813E-4	0.00146	0.00149	0.00138	0.00146	0.00135	0.00142	0.00136	0.00141	0.00134	0.0014	0.00147	0.00149	0.00176	0.00247
1764.72	1.72515E-5	4.00092E-5	2.24421E-4	2.11298E-4	4.9895E-4	4.7938E-4	5.86163E-4	5.87974E-4	5.84879E-4	7.57788E-4	6.94266E-4	8.13168E-4	0.00156	0.00154	0.00153	0.00157	0.00146	0.00151	0.00148	0.00152	0.00145	0.00147	0.00156	0.0016	0.00181	0.00259
1762.79	1.56887E-5	2.6794E-5	2.31865E-4	2.36525E-4	4.6133E-4	5.46482E-4	6.37067E-4	6.20056E-4	6.26964E-4	7.82866E-4	7.2828E-4	8.51187E-4	0.00166	0.00151	0.00164	0.00161	0.00154	0.0016	0.00159	0.0016	0.00156	0.00155	0.00162	0.00169	0.00188	0.00268
1760.86	1.33342E-5	2.42915E-5	2.41599E-4	2.49706E-4	4.5373E-4	5.90963E-4	6.72905E-4	6.57736E-4	6.48512E-4	8.08033E-4	8.02302E-4	9.08307E-4	0.00172	0.00151	0.00165	0.00168	0.00156	0.00165	0.00164	0.00163	0.00161	0.00167	0.00169	0.00174	0.00193	0.00273
1758.94	1.27575E-5	2.90474E-5	2.43386E-4	2.75254E-4	5.05327E-4	6.32201E-4	7.22197E-4	7.31546E-4	6.95717E-4	8.40737E-4	8.94276E-4	9.96484E-4	0.00177	0.0016	0.00169	0.0018	0.00159	0.00171	0.00166	0.00168	0.00164	0.00176	0.00176	0.00179	0.00198	0.00278
1757.01	1.51234E-5	3.1951E-5	2.39839E-4	3.20094E-4	5.75628E-4	6.89193E-4	8.04392E-4	8.37398E-4	7.83709E-4	8.80202E-4	9.72276E-4	0.00107	0.00184	0.00174	0.00179	0.00191	0.00168	0.00182	0.00172	0.00177	0.00172	0.0018	0.00184	0.00189	0.00205	0.00288
1755.08	1.84177E-5	4.1073E-5	2.3633E-4	3.31713E-4	6.53814E-4	7.13821E-4	8.55273E-4	8.81815E-4	8.28166E-4	9.16595E-4	0.00103	0.0011	0.00188	0.00186	0.00185	0.00197	0.00177	0.00188	0.00178	0.00181	0.00179	0.00182	0.00187	0.00195	0.00204	0.00295
1753.15	2.14267E-5	4.54698E-5	2.35017E-4	3.10902E-4	6.42351E-4	7.06877E-4	8.45072E-4	8.40635E-4	7.98705E-4	8.86801E-4	0.00103	0.00108	0.00186	0.00187	0.00183	0.00194	0.00176	0.00187	0.00183	0.00182	0.00182	0.00179	0.00188	0.00198	0.00198	0.00297
1751.22	2.61602E-5	3.51948E-5	2.4085E-4	2.94659E-4	5.38783E-4	6.98906E-4	7.86486E-4	7.53921E-4	7.4205E-4	7.93004E-4	9.41315E-4	9.9541E-4	0.00181	0.0018	0.00179	0.00181	0.00166	0.00182	0.00185	0.00184	0.00183	0.00171	0.00186	0.00195	0.00191	0.00293
1749.29	3.14397E-5	3.09362E-5	2.51533E-4	3.02251E-4	5.27649E-4	7.05019E-4	7.37434E-4	6.8237E-4	7.25631E-4	7.65637E-4	8.85807E-4	9.34087E-4	0.00174	0.00179	0.00177	0.00175	0.00156	0.00175	0.0018	0.00186	0.00179	0.00174	0.00183	0.00187	0.00184	0.00278
1747.36	3.35568E-5	3.79386E-5	2.54772E-4	3.4491E-4	6.49269E-4	7.47322E-4	7.72974E-4	7.04691E-4	7.9998E-4	8.65399E-4	9.24948E-4	9.78937E-4	0.00179	0.00192	0.00181	0.00185	0.00162	0.00177	0.0018	0.00189	0.00178	0.00193	0.00185	0.00186	0.00186	0.00268
1745.43	3.30617E-5	3.87863E-5	2.56534E-4	3.98491E-4	7.66664E-4	8.20688E-4	8.60844E-4	8.09615E-4	9.14098E-4	9.93986E-4	0.00101	0.0011	0.00194	0.00206	0.00191	0.00202	0.00179	0.00187	0.00189	0.00194	0.00182	0.00212	0.00192	0.00197	0.00201	0.00277
1743.51	3.14857E-5	2.65382E-5	2.695E-4	4.39708E-4	8.05151E-4	8.97203E-4	9.44159E-4	9.1908E-4	0.001	0.00107	0.00108	0.00121	0.00208	0.00212	0.00199	0.00215	0.00194	0.00198	0.00198	0.00202	0.00189	0.0022	0.00197	0.0021	0.00218	0.00297
1741.58	2.87075E-5	1.75957E-5	2.82286E-4	4.86639E-4	8.28277E-4	9.61212E-4	0.00104	9.92003E-4	0.00107	0.00112	0.00112	0.00129	0.00215	0.00217	0.00205	0.00223	0.00204	0.00209	0.00207	0.00212	0.00197	0.00224	0.00204	0.0022	0.00228	0.00318
1739.65	2.61816E-5	2.58716E-5	2.74036E-4	5.16656E-4	9.33038E-4	9.76333E-4	0.0011	0.001	0.00109	0.00119	0.00117	0.00136	0.00214	0.00226	0.00207	0.00228	0.00207	0.00217	0.0021	0.00219	0.002	0.00234	0.00212	0.00224	0.00231	0.00328
1737.72	2.69493E-5	4.66438E-5	2.47077E-4	4.88864E-4	0.00102	9.28853E-4	0.00105	9.41688E-4	0.00104	0.00123	0.00121	0.00139	0.00208	0.0023	0.00202	0.00226	0.00198	0.00213	0.00209	0.00217	0.00198	0.00239	0.00214	0.0022	0.00231	0.00325
1735.79	3.32244E-5	3.81612E-5	2.22689E-4	4.58789E-4	8.43043E-4	9.05192E-4	9.61884E-4	9.01023E-4	9.85949E-4	0.00116	0.00117	0.00132	0.00207	0.00223	0.002	0.00213	0.0019	0.00207	0.00213	0.00218	0.00202	0.00229	0.00217	0.00221	0.00236	0.0033
1733.86	4.26946E-5	1.9604E-5	2.162E-4	4.48992E-4	6.41642E-4	9.28907E-4	8.82828E-4	9.18989E-4	9.61108E-4	0.00113	0.00115	0.00128	0.00211	0.00219	0.00207	0.00209	0.00192	0.00207	0.00221	0.00225	0.00214	0.00218	0.00224	0.0023	0.00241	0.00343
1731.93	4.61513E-5	2.46069E-5	2.22127E-4	4.6837E-4	7.45137E-4	9.88616E-4	9.17264E-4	0.00103	9.98154E-4	0.00126	0.00129	0.00145	0.00222	0.00241	0.00224	0.00237	0.00209	0.00219	0.0023	0.00233	0.00232	0.00234	0.00236	0.00239	0.0025	0.00354
1730.01	4.35446E-5	3.72102E-5	2.2432E-4	5.78366E-4	0.00101	0.00112	0.00113	0.00125	0.0012	0.00147	0.00151	0.00174	0.00248	0.00274	0.00254	0.00282	0.00243	0.00247	0.0025	0.00251	0.00261	0.00265	0.00262	0.00261	0.00279	0.00379
1728.08	4.12316E-5	4.28235E-5	2.26599E-4	7.37301E-4	0.00119	0.00126	0.00139	0.00148	0.00147	0.00167	0.00169	0.00196	0.00276	0.00296	0.00284	0.00317	0.00277	0.00273	0.00276	0.00277	0.00289	0.00289	0.00292	0.00287	0.00314	0.00415
1726.15	3.74778E-5	4.48817E-5	2.39744E-4	8.52239E-4	0.00127	0.00136	0.00154	0.0016	0.00165	0.00181	0.00181	0.00209	0.00291	0.00307	0.00303	0.00333	0.00298	0.00287	0.00295	0.00297	0.00304	0.00297	0.00311	0.00308	0.00332	0.00443
1724.22	3.09809E-5	4.66654E-5	2.61335E-4	8.87082E-4	0.00132	0.00142	0.00161	0.00164	0.00172	0.00188	0.00183	0.00213	0.00296	0.00315	0.00308	0.00336	0.00304	0.00295	0.00302	0.00305	0.00308	0.00298	0.00317	0.00319	0.00334	0.00454
1722.29	2.54739E-5	5.13454E-5	2.74578E-4	8.21765E-4	0.00134	0.00137	0.00155	0.00157	0.00169	0.00183	0.00175	0.00207	0.00289	0.00317	0.00295	0.00324	0.00292	0.00292	0.00294	0.00293	0.00301	0.00293	0.00306	0.00312	0.00325	0.00438
1720.36	2.2254E-5	3.98973E-5	2.76136E-4	7.07941E-4	0.00115	0.00121	0.00139	0.00143	0.00155	0.00158	0.00157	0.00186	0.00277	0.00294	0.00273	0.00289	0.00268	0.00278	0.00276	0.00268	0.00286	0.00275	0.00285	0.00293	0.00312	0.00403
1718.43	2.06668E-5	1.58378E-5	2.83781E-4	6.18858E-4	8.02668E-4	0.00108	0.00126	0.0013	0.00135	0.00127	0.00137	0.00162	0.00271	0.00262	0.00256	0.00245	0.00243	0.00259	0.00258	0.00248	0.00273	0.00248	0.00267	0.00274	0.00297	0.00368
1716.5	2.33801E-5	1.06919E-5	2.95802E-4	5.97931E-4	7.35349E-4	0.00108	0.00127	0.00123	0.0012	0.00118	0.00134	0.00157	0.00274	0.00259	0.00253	0.00231	0.00229	0.00247	0.0025	0.00243	0.00265	0.00243	0.00256	0.00263	0.00281	0.00349
1714.58	3.5172E-5	3.05606E-5	2.89126E-4	6.81753E-4	0.00104	0.00122	0.00142	0.00134	0.00125	0.0014	0.00155	0.00177	0.00285	0.00296	0.00268	0.00259	0.00242	0.00258	0.00264	0.00261	0.00272	0.00272	0.00263	0.00274	0.00283	0.00367
1712.65	4.85383E-5	6.35412E-5	2.82803E-4	8.36237E-4	0.00139	0.0014	0.00159	0.00157	0.00147	0.00172	0.00183	0.00203	0.00303	0.00335	0.00293	0.00297	0.00274	0.00286	0.00291	0.00289	0.00292	0.00306	0.00286	0.003	0.00306	0.00409
1710.72	5.06577E-5	7.28575E-5	2.89283E-4	9.55921E-4	0.00152	0.0015	0.0017	0.00174	0.00166	0.00191	0.00201	0.00217	0.00319	0.00344	0.00309	0.00318	0.00301	0.0031	0.00305	0.0031	0.00307	0.0032	0.00303	0.00318	0.00334	0.00441
1708.79	4.43184E-5	5.40538E-5	2.87557E-4	9.6662E-4	0.00143	0.00149	0.00169	0.00173	0.0017	0.00188	0.00201	0.00209	0.00322	0.00324	0.00311	0.00314	0.00306	0.00313	0.00297	0.00315	0.00302	0.0031	0.00303	0.00314	0.00346	0.00448
1706.86	3.6509E-5	3.58294E-5	2.80095E-4	8.86864E-4	0.0013	0.00143	0.00159	0.00158	0.00161	0.00173	0.00189	0.0019	0.00314	0.00295	0.003	0.00294	0.00293	0.00296	0.00278	0.00305	0.0028	0.00291	0.00294	0.00296	0.00332	0.00432
1704.93	2.8499E-5	3.81478E-5	2.92946E-4	7.72909E-4	0.00134	0.00137	0.00147	0.00139	0.00151	0.00164	0.00177	0.00176	0.00295	0.00279	0.00277	0.0028	0.00268	0.00265	0.00259	0.00285	0.00252	0.00275	0.00283	0.00271	0.00298	0.004
1703	2.40356E-5	4.15756E-5	3.18275E-4	6.87999E-4	0.00136	0.00133	0.00139	0.00127	0.00142	0.0016	0.00159	0.00164	0.00277	0.00267	0.00254	0.0027	0.00244	0.00239	0.00247	0.00263	0.00238	0.0026	0.00269	0.00253	0.00266	0.00369
1701.08	2.72813E-5	2.26141E-5	3.36002E-4	6.36278E-4	0.00115	0.00128	0.0013	0.00121	0.00128	0.00149	0.00135	0.00143	0.00265	0.00246	0.0024	0.00249	0.00221	0.00225	0.00237	0.00245	0.00241	0.00239	0.00249	0.00246	0.00248	0.00349
1699.15	3.41132E-5	1.05552E-5	3.64729E-4	5.994E-4	9.97843E-4	0.00122	0.00115	0.00112	0.00108	0.0014	0.00121	0.00124	0.0025	0.00231	0.00229	0.0023	0.00193	0.00216	0.00224	0.00226	0.00241	0.0023	0.00225	0.0024	0.00233	0.00332
1697.22	3.39892E-5	1.0123E-5	4.07321E-4	6.91023E-4	0.00103	0.00132	0.00121	0.0012	0.00109	0.00143	0.00133	0.0013	0.00253	0.00246	0.00235	0.00236	0.00194	0.0023	0.00239	0.00237	0.00253	0.00248	0.00231	0.00249	0.00238	0.00341
1695.29	2.91322E-5	2.43014E-5	4.17212E-4	8.88473E-4	0.00123	0.00156	0.00151	0.00148	0.00136	0.00163	0.00168	0.00163	0.00281	0.00292	0.00267	0.00271	0.00238	0.00269	0.00286	0.00282	0.00284	0.00286	0.00272	0.00282	0.00273	0.00387
1693.36	2.91195E-5	6.40018E-5	3.84406E-4	9.90293E-4	0.00157	0.00167	0.00174	0.00169	0.00159	0.00186	0.00201	0.00205	0.00307	0.00334	0.00296	0.00312	0.00283	0.00296	0.00314	0.00315	0.00305	0.0032	0.00302	0.0031	0.00307	0.00428
1691.43	3.36693E-5	8.41301E-5	3.54402E-4	9.80565E-4	0.00174	0.00163	0.00178	0.0017	0.00163	0.00192	0.00208	0.00221	0.00315	0.00335	0.00307	0.00325	0.00298	0.00301	0.00307	0.00315	0.00306	0.00324	0.00305	0.0032	0.00318	0.0044
1689.5	3.44529E-5	7.15793E-5	3.49566E-4	8.89784E-4	0.0017	0.00148	0.00163	0.00156	0.0015	0.00181	0.00194	0.00208	0.00299	0.00307	0.00292	0.0031	0.00279	0.00292	0.00279	0.0029	0.00292	0.00303	0.00289	0.00309	0.00307	0.00419
1687.57	2.92904E-5	4.84337E-5	3.46981E-4	7.40418E-4	0.0015	0.00127	0.00137	0.00137	0.00124	0.00155	0.00169	0.00179	0.00263	0.00272	0.00261	0.00278	0.00245	0.00273	0.00246	0.0025	0.00268	0.00266	0.00267	0.00282	0.00277	0.00377
1685.65	2.6483E-5	1.7998E-5	3.24818E-4	6.28118E-4	0.0011	0.00111	0.00113	0.00126	0.00103	0.00121	0.00141	0.00144	0.00232	0.00236	0.00241	0.00238	0.00226	0.00262	0.00233	0.00224	0.00249	0.00229	0.00259	0.00262	0.00253	0.00344
1683.72	2.71678E-5	9.4087E-6	3.17463E-4	5.86418E-4	9.04715E-4	0.00107	0.00104	0.00126	9.46087E-4	0.00109	0.0013	0.00128	0.00224	0.00226	0.00235	0.00222	0.00225	0.00261	0.00239	0.00224	0.00238	0.00222	0.00265	0.00255	0.00248	0.00337
1681.79	2.78294E-5	2.46476E-5	3.44712E-4	6.27498E-4	0.00116	0.00114	0.00116	0.00134	0.00109	0.00137	0.00149	0.00147	0.00243	0.00263	0.00239	0.00256	0.00236	0.00269	0.00254	0.0025	0.00241	0.00253	0.00277	0.0026	0.0027	0.00358
1679.86	3.14378E-5	4.29285E-5	3.59546E-4	7.26483E-4	0.00145	0.00127	0.00141	0.00145	0.00136	0.0017	0.00174	0.00174	0.00275	0.00302	0.00255	0.00298	0.00254	0.00281	0.00272	0.0028	0.00257	0.00282	0.00289	0.00272	0.00298	0.00388
1677.93	3.66819E-5	4.00219E-5	3.45788E-4	7.9784E-4	0.00141	0.00133	0.00159	0.00149	0.00153	0.00175	0.0018	0.00179	0.00296	0.00303	0.00271	0.00307	0.00267	0.0029	0.00282	0.0029	0.00267	0.00282	0.00292	0.00281	0.00311	0.00407
1676	3.46209E-5	2.59074E-5	3.33451E-4	7.86247E-4	0.00122	0.0013	0.00158	0.00145	0.00151	0.0016	0.00175	0.00168	0.00296	0.00283	0.00275	0.00292	0.00265	0.00291	0.00282	0.00282	0.00263	0.00269	0.00287	0.00279	0.00307	0.00411
1674.07	2.36562E-5	1.81319E-5	3.49288E-4	7.15457E-4	0.00116	0.00118	0.0014	0.00141	0.00136	0.00145	0.0017	0.00158	0.00279	0.00269	0.00262	0.00276	0.00245	0.00278	0.0027	0.00265	0.00247	0.00264	0.00272	0.00264	0.0029	0.00398
1672.15	1.61185E-5	1.29813E-5	3.78931E-4	6.87107E-4	0.00114	0.0011	0.0013	0.00142	0.00126	0.00134	0.00165	0.00153	0.0026	0.00262	0.00246	0.0026	0.00225	0.00262	0.0026	0.00254	0.00233	0.00263	0.00261	0.00252	0.00274	0.00378
1670.22	1.78568E-5	8.238E-6	3.87374E-4	7.58061E-4	0.00106	0.00117	0.00139	0.00149	0.00128	0.00131	0.00161	0.00153	0.00259	0.00261	0.00246	0.0025	0.00225	0.00263	0.00269	0.00258	0.00237	0.00263	0.00265	0.00258	0.00276	0.00373
1668.29	2.33308E-5	1.50277E-5	3.80018E-4	8.50085E-4	0.0012	0.00131	0.00154	0.00153	0.00136	0.00148	0.0017	0.00169	0.00274	0.00279	0.00261	0.00267	0.00243	0.00275	0.00283	0.0027	0.00259	0.00279	0.00278	0.00273	0.00291	0.00378
1666.36	2.19454E-5	2.56787E-5	3.78926E-4	8.9112E-4	0.00143	0.00141	0.00161	0.00152	0.00144	0.00169	0.0018	0.00189	0.00286	0.00298	0.00279	0.00295	0.00268	0.00283	0.0029	0.00278	0.00285	0.00297	0.00285	0.00284	0.00303	0.00386
1664.43	1.54736E-5	1.45103E-5	3.8102E-4	9.09167E-4	0.00136	0.00142	0.00162	0.00151	0.00152	0.00167	0.00169	0.00186	0.00288	0.00288	0.00289	0.00294	0.00285	0.00289	0.00289	0.00283	0.00299	0.00292	0.00282	0.00288	0.00304	0.00395
1662.5	1.1094E-5	5.3439E-6	3.84959E-4	9.08944E-4	0.00117	0.00135	0.00158	0.00146	0.0015	0.00154	0.00149	0.00172	0.00277	0.00265	0.0028	0.0027	0.00283	0.00287	0.00275	0.00282	0.00292	0.00274	0.00269	0.00285	0.0029	0.00393
1660.57	9.4949E-6	1.12595E-5	3.96437E-4	8.53732E-4	0.0012	0.00122	0.00149	0.00138	0.00135	0.0015	0.00143	0.00165	0.0026	0.00256	0.00259	0.00256	0.00263	0.0027	0.00252	0.00267	0.00267	0.00261	0.00253	0.00271	0.00264	0.00369
1658.65	9.3214E-6	2.85204E-5	4.02878E-4	7.26771E-4	0.00128	0.00106	0.00133	0.00122	0.00114	0.00143	0.00138	0.00157	0.00242	0.00249	0.00234	0.00251	0.00233	0.00239	0.00229	0.00239	0.00236	0.00244	0.00232	0.00244	0.00234	0.00328
1656.72	1.00165E-5	2.70615E-5	3.81205E-4	5.75418E-4	0.00106	8.86681E-4	0.00114	9.95666E-4	9.46233E-4	0.00117	0.00117	0.00128	0.00218	0.00216	0.00205	0.00226	0.00199	0.00205	0.00211	0.00203	0.00206	0.00209	0.00206	0.00205	0.00207	0.00287
1654.79	1.14103E-5	6.7028E-6	3.32111E-4	4.62346E-4	5.901E-4	7.27186E-4	9.85921E-4	7.72709E-4	8.56595E-4	8.14798E-4	8.59336E-4	8.44814E-4	0.00191	0.00169	0.00178	0.00179	0.00173	0.00183	0.00203	0.00172	0.00178	0.00167	0.00187	0.00176	0.00192	0.0026
1652.86	1.38673E-5	5.6831E-6	3.05759E-4	3.42647E-4	3.87471E-4	5.45179E-4	7.84264E-4	5.61002E-4	7.59619E-4	6.40578E-4	7.08656E-4	6.14872E-4	0.0016	0.00145	0.00148	0.00144	0.0015	0.00164	0.00183	0.00143	0.00143	0.00147	0.00165	0.00151	0.00175	0.00239
1650.93	2.00793E-5	3.24349E-5	3.26149E-4	2.32099E-4	5.59234E-4	4.01709E-4	5.66154E-4	4.40096E-4	5.76446E-4	6.88169E-4	7.47428E-4	6.80192E-4	0.00134	0.00152	0.00125	0.00143	0.00128	0.00142	0.00149	0.00122	0.00116	0.00154	0.00139	0.0013	0.00149	0.0022
1649	2.90392E-5	2.48683E-5	3.42076E-4	2.38715E-4	6.38413E-4	4.39588E-4	5.34648E-4	5.01724E-4	5.10039E-4	7.13342E-4	7.239E-4	7.40173E-4	0.00136	0.00154	0.00129	0.00146	0.00121	0.00141	0.00136	0.00128	0.00119	0.00155	0.00135	0.00131	0.00139	0.00224
1647.07	3.23103E-5	1.8415E-6	3.39335E-4	3.51319E-4	5.26503E-4	6.07729E-4	6.81861E-4	6.77E-4	6.11128E-4	7.0133E-4	6.56839E-4	7.16572E-4	0.00157	0.00149	0.00149	0.00144	0.0013	0.0016	0.00147	0.00149	0.00139	0.00149	0.00156	0.00153	0.00151	0.00242
1645.14	2.37287E-5	2.7144E-6	3.39026E-4	4.63857E-4	6.00687E-4	7.12442E-4	8.62005E-4	8.27971E-4	7.63514E-4	8.33446E-4	7.37581E-4	8.21425E-4	0.00176	0.00161	0.00167	0.00157	0.00148	0.00179	0.00163	0.00165	0.00156	0.00161	0.0018	0.00175	0.00173	0.00255
1643.22	1.31383E-5	1.91482E-5	3.41564E-4	5.16559E-4	8.28679E-4	7.36235E-4	9.78201E-4	9.24245E-4	8.80465E-4	0.00104	9.176E-4	0.00102	0.00187	0.00181	0.0018	0.00182	0.00168	0.0019	0.00176	0.00173	0.0017	0.00183	0.00194	0.00187	0.00194	0.00266
1641.29	8.7408E-6	2.66115E-5	3.41201E-4	5.07465E-4	9.34765E-4	7.37558E-4	9.8033E-4	9.30525E-4	9.0633E-4	0.00108	9.93736E-4	0.00106	0.0019	0.00184	0.00181	0.00192	0.00175	0.00191	0.00179	0.00174	0.00177	0.00188	0.00191	0.00186	0.002	0.00275
1639.36	1.00819E-5	1.29252E-5	3.29189E-4	4.44358E-4	8.06419E-4	6.72413E-4	8.6062E-4	8.2098E-4	8.04173E-4	9.22038E-4	9.06773E-4	8.93285E-4	0.00177	0.00167	0.00165	0.00178	0.00161	0.00181	0.00168	0.00166	0.00171	0.00172	0.00173	0.00173	0.00187	0.00269
1637.43	1.46884E-5	2.377E-7	3.08572E-4	4.10944E-4	5.55162E-4	5.91139E-4	7.64929E-4	7.30753E-4	6.86841E-4	7.24991E-4	7.9111E-4	6.98943E-4	0.00163	0.00148	0.00156	0.00153	0.00149	0.00175	0.00159	0.00159	0.00163	0.0015	0.00158	0.00168	0.00176	0.0026
1635.5	1.42477E-5	1.6655E-6	3.08992E-4	4.75486E-4	4.9239E-4	5.96869E-4	8.0826E-4	7.82371E-4	6.79084E-4	6.91356E-4	8.34859E-4	7.17379E-4	0.00163	0.00158	0.00166	0.00154	0.00153	0.00182	0.00164	0.00164	0.0017	0.0015	0.00158	0.00183	0.00184	0.00267
1633.57	5.696E-6	2.732E-7	3.38234E-4	5.99195E-4	7.74265E-4	7.13351E-4	9.26097E-4	9.43061E-4	7.88783E-4	8.81951E-4	0.00106	0.00103	0.00179	0.00202	0.00181	0.0019	0.0017	0.00194	0.0018	0.00178	0.00187	0.0018	0.00174	0.00205	0.00203	0.00289
1631.64	7.776E-7	4.5062E-6	3.51889E-4	7.05904E-4	0.00109	9.00994E-4	0.00102	0.0011	9.59239E-4	0.0011	0.00124	0.00135	0.00202	0.00237	0.00198	0.00222	0.00192	0.00204	0.00201	0.00197	0.00206	0.00211	0.002	0.00217	0.0022	0.00314
1629.72	2.305E-7	2.4932E-6	3.24746E-4	7.57557E-4	0.00111	0.00106	0.00108	0.00117	0.00108	0.00119	0.00125	0.00143	0.00216	0.0024	0.00214	0.00227	0.00207	0.0021	0.0022	0.00214	0.00218	0.00219	0.00221	0.00216	0.00228	0.0033
1627.79	1.2521E-6	1.6559E-6	2.86229E-4	7.48547E-4	0.00103	0.00111	0.0011	0.00111	0.00106	0.0012	0.00118	0.00134	0.00212	0.0023	0.00221	0.00222	0.00206	0.00206	0.00227	0.00221	0.00218	0.00215	0.00224	0.00209	0.00224	0.00329
1625.86	3.1707E-6	3.4098E-6	2.683E-4	7.81966E-4	0.00103	0.00114	0.00115	0.00105	0.00102	0.00125	0.00113	0.00128	0.00209	0.00227	0.00227	0.00223	0.00203	0.00206	0.00228	0.00224	0.0022	0.00215	0.00221	0.00214	0.00223	0.00322
1623.93	3.0697E-6	5.1625E-6	2.62863E-4	9.6711E-4	0.00117	0.0013	0.00127	0.00113	0.00112	0.00138	0.00119	0.00134	0.00228	0.00241	0.00247	0.00238	0.0022	0.00224	0.00235	0.00238	0.00234	0.00228	0.00231	0.00237	0.00237	0.0033
1622	2.4322E-6	1.06388E-5	2.56169E-4	0.00121	0.00147	0.00152	0.00143	0.00129	0.00128	0.00158	0.00141	0.00152	0.00255	0.00271	0.00267	0.00269	0.00247	0.00246	0.00241	0.00255	0.00249	0.00255	0.00244	0.00261	0.00255	0.00352
1620.07	2.6483E-6	1.40377E-5	2.53267E-4	0.00133	0.0017	0.00169	0.00161	0.00144	0.0014	0.0017	0.00163	0.00167	0.00272	0.00292	0.00274	0.00294	0.00268	0.00257	0.00251	0.00269	0.00257	0.00273	0.00251	0.00272	0.00265	0.00378
1618.14	2.0786E-6	3.9885E-6	2.50601E-4	0.00136	0.00163	0.00184	0.00182	0.00158	0.00152	0.00171	0.00172	0.00171	0.00291	0.00291	0.00284	0.00297	0.00288	0.00268	0.00276	0.00288	0.00271	0.00273	0.00264	0.00281	0.00282	0.00411
1616.21	1.806E-6	5.68E-7	2.3934E-4	0.00145	0.0017	0.00204	0.00207	0.00174	0.00172	0.00184	0.0019	0.00186	0.00325	0.00304	0.00311	0.00308	0.00315	0.00294	0.00313	0.00317	0.00303	0.00289	0.00294	0.00302	0.00317	0.0045
1614.29	4.6298E-6	3.8497E-6	2.28737E-4	0.00171	0.00218	0.00225	0.00232	0.00202	0.00203	0.00224	0.00232	0.00233	0.00367	0.00352	0.00354	0.00346	0.00351	0.00334	0.00355	0.00355	0.00348	0.00343	0.00342	0.00342	0.00372	0.00497
1612.36	9.0912E-6	7.9803E-6	2.29918E-4	0.00207	0.0026	0.00248	0.00257	0.00241	0.00241	0.00263	0.00269	0.0028	0.00409	0.00402	0.00398	0.00382	0.00388	0.00379	0.00404	0.00398	0.00393	0.00398	0.00398	0.00393	0.00437	0.00552
1610.43	7.9334E-6	5.1289E-6	2.38653E-4	0.00237	0.00277	0.0027	0.00278	0.00273	0.00271	0.00288	0.00291	0.00304	0.00445	0.00434	0.00431	0.00404	0.0042	0.00418	0.00455	0.00437	0.00432	0.00429	0.00449	0.00435	0.00488	0.00599
1608.5	3.2956E-6	3.3048E-6	2.45182E-4	0.00254	0.00299	0.00294	0.00296	0.00297	0.00296	0.00313	0.00316	0.0032	0.00471	0.00465	0.00452	0.00437	0.0045	0.00456	0.00501	0.0047	0.00469	0.00458	0.00489	0.0047	0.00523	0.00635
1606.57	1.4566E-6	4.7097E-6	2.39009E-4	0.00267	0.00331	0.00315	0.00312	0.00322	0.00321	0.00343	0.00346	0.00345	0.00493	0.005	0.00471	0.00483	0.00482	0.00492	0.00534	0.00499	0.00505	0.00496	0.00509	0.00507	0.00544	0.00662
1604.64	2.5892E-6	7.2877E-6	2.21085E-4	0.0028	0.00346	0.00329	0.00323	0.00339	0.00337	0.00358	0.00363	0.00371	0.00513	0.00524	0.00494	0.00513	0.00506	0.00511	0.00543	0.00517	0.00528	0.00522	0.00511	0.00537	0.00548	0.00682
1602.71	4.4493E-6	8.5208E-6	2.13732E-4	0.00294	0.00347	0.00337	0.00335	0.00344	0.00344	0.00358	0.00366	0.00391	0.00531	0.00537	0.00519	0.00518	0.00519	0.00517	0.0054	0.00528	0.00542	0.00533	0.00516	0.00552	0.00544	0.00696
1600.79	3.3943E-6	9.0472E-6	2.27178E-4	0.00305	0.00355	0.00348	0.00356	0.00348	0.00352	0.0036	0.00367	0.0041	0.00543	0.00549	0.00538	0.0052	0.00533	0.00525	0.00543	0.00544	0.0055	0.00541	0.00536	0.00558	0.00551	0.00708
1598.86	2.514E-6	1.07397E-5	2.33655E-4	0.00304	0.00359	0.00355	0.00375	0.00352	0.00356	0.00362	0.00367	0.0042	0.00545	0.00549	0.00541	0.00532	0.00542	0.00532	0.00546	0.00553	0.00552	0.00539	0.0056	0.00548	0.00563	0.00712
1596.93	4.244E-6	1.37247E-5	2.07569E-4	0.00288	0.0034	0.00347	0.00375	0.00348	0.00347	0.00348	0.00364	0.0041	0.00537	0.0053	0.00527	0.00542	0.00536	0.00525	0.00533	0.00536	0.00543	0.00514	0.00566	0.00532	0.00561	0.00699
1595	6.3298E-6	1.36428E-5	1.69584E-4	0.00271	0.00316	0.00331	0.00361	0.00339	0.00338	0.00327	0.00361	0.00395	0.00529	0.0051	0.00512	0.00545	0.00523	0.00512	0.00515	0.00504	0.00529	0.0049	0.00555	0.00528	0.0055	0.00676
1593.07	5.3501E-6	8.3555E-6	1.52938E-4	0.00269	0.00315	0.0032	0.00351	0.0033	0.00338	0.00318	0.00359	0.00391	0.00526	0.00507	0.00512	0.00541	0.00517	0.00509	0.00507	0.00487	0.00521	0.00486	0.00534	0.00536	0.00549	0.00665
1591.14	3.5453E-6	3.3909E-6	1.64671E-4	0.00279	0.00325	0.00319	0.00344	0.00324	0.00342	0.00322	0.00356	0.00391	0.00527	0.00512	0.00519	0.00527	0.00518	0.00517	0.00509	0.00487	0.00524	0.00494	0.00512	0.00545	0.00556	0.0067
1589.21	3.2925E-6	1.4442E-6	1.84795E-4	0.00288	0.00327	0.00324	0.00336	0.00322	0.00342	0.00329	0.00351	0.0038	0.00532	0.00512	0.00522	0.00506	0.00517	0.00521	0.0051	0.00491	0.00533	0.00495	0.00498	0.00544	0.00557	0.00677
1587.28	3.8639E-6	1.4179E-6	1.91485E-4	0.00286	0.0032	0.00333	0.0033	0.00319	0.0034	0.00333	0.0034	0.00358	0.00531	0.00509	0.00512	0.00485	0.00509	0.00512	0.005	0.00485	0.00536	0.00489	0.00492	0.00529	0.00543	0.00678
1585.36	2.8806E-6	2.4514E-6	1.88418E-4	0.00271	0.00312	0.00334	0.00324	0.0031	0.00332	0.00331	0.00324	0.00341	0.00516	0.00501	0.00497	0.00472	0.00497	0.00495	0.00486	0.00467	0.00522	0.00487	0.00485	0.00507	0.00521	0.00674
1583.43	1.3919E-6	4.0077E-6	1.84256E-4	0.00249	0.00301	0.00313	0.0031	0.00289	0.00313	0.00322	0.00306	0.00331	0.00485	0.00487	0.0048	0.00465	0.00483	0.00474	0.00468	0.0044	0.00486	0.00483	0.00463	0.00482	0.00492	0.00662
1581.5	1.8326E-6	7.3277E-6	1.74262E-4	0.00218	0.00272	0.00269	0.00275	0.00253	0.00276	0.00297	0.00279	0.00312	0.00431	0.00456	0.00445	0.00446	0.00448	0.00433	0.00432	0.00398	0.00428	0.00453	0.00416	0.0044	0.00444	0.00617
1579.57	4.6121E-6	9.9126E-6	1.56448E-4	0.00181	0.00217	0.00222	0.00224	0.00204	0.00224	0.00244	0.00227	0.00268	0.0036	0.00394	0.00388	0.00389	0.00378	0.00368	0.0038	0.00344	0.00357	0.00387	0.00359	0.00376	0.00378	0.00534
1577.64	5.6468E-6	4.3446E-6	1.39965E-4	0.00151	0.00154	0.00194	0.0018	0.00164	0.00173	0.00185	0.00169	0.00213	0.00306	0.00319	0.00335	0.00316	0.00304	0.00309	0.0034	0.00299	0.00299	0.00313	0.00313	0.00321	0.00321	0.00449
1575.71	2.4736E-6	1.2504E-6	1.372E-4	0.0013	0.00132	0.00177	0.00154	0.00139	0.0014	0.00153	0.0014	0.00175	0.00283	0.00281	0.00292	0.00277	0.00255	0.00274	0.0031	0.00269	0.00267	0.00276	0.00282	0.00291	0.00288	0.00391
1573.78	3.388E-7	3.5939E-6	1.45595E-4	0.00111	0.00151	0.00157	0.0014	0.00126	0.00129	0.00151	0.00141	0.00157	0.00276	0.00282	0.00255	0.00278	0.00228	0.00253	0.00273	0.00248	0.00258	0.00279	0.00258	0.00278	0.00271	0.0036
1571.86	5E-10	3.5212E-6	1.48131E-4	9.79872E-4	0.00144	0.00137	0.00132	0.00121	0.00125	0.00142	0.00135	0.00138	0.00268	0.00268	0.00237	0.00269	0.00215	0.00237	0.00236	0.00234	0.00257	0.00269	0.00244	0.0027	0.0026	0.00346
1569.93	2.18E-8	5.145E-7	1.41985E-4	8.50585E-4	0.00108	0.00116	0.00121	0.00115	0.00111	0.00118	0.00112	0.00116	0.0025	0.00228	0.0023	0.0023	0.00206	0.0022	0.00206	0.00219	0.00237	0.00229	0.00232	0.00258	0.00242	0.0033
1568	9.27E-8	2.259E-7	1.34526E-4	6.87543E-4	9.02795E-4	8.96748E-4	0.00101	9.8942E-4	8.70059E-4	9.83072E-4	9.1921E-4	0.00105	0.00217	0.00198	0.00214	0.00191	0.00189	0.00199	0.0018	0.00197	0.00195	0.00193	0.00207	0.00229	0.00217	0.00296
1566.07	6.436E-7	3.404E-7	1.26202E-4	5.59372E-4	8.8464E-4	6.87467E-4	8.01053E-4	8.08934E-4	6.88908E-4	8.71538E-4	7.76734E-4	9.73409E-4	0.00182	0.00183	0.00184	0.00166	0.00167	0.00176	0.00157	0.00169	0.00158	0.00176	0.00175	0.00193	0.00195	0.00258
1564.14	5.288E-7	4.577E-7	1.18231E-4	4.26298E-4	7.83119E-4	5.25285E-4	6.13141E-4	6.25393E-4	5.20602E-4	7.34166E-4	6.281E-4	7.98187E-4	0.00146	0.00164	0.00144	0.00146	0.00138	0.00145	0.0013	0.00134	0.00129	0.00159	0.0014	0.0015	0.00167	0.00221
1562.21	1.758E-7	1.17E-8	1.09778E-4	2.58499E-4	4.78256E-4	3.98463E-4	4.43769E-4	4.44166E-4	3.44049E-4	5.10963E-4	4.28185E-4	5.18195E-4	0.00113	0.00132	0.00107	0.00117	0.00112	0.0011	0.00107	0.001	0.00103	0.00125	0.00105	0.00108	0.00129	0.00185
1560.28	1.41E-7	1.08852E-5	9.96285E-5	9.66427E-5	1.26255E-4	2.97271E-4	2.78645E-4	2.82015E-4	1.91889E-4	2.43712E-4	1.97502E-4	2.30144E-4	8.74738E-4	9.01807E-4	8.27084E-4	7.42904E-4	9.1538E-4	8.15392E-4	9.80248E-4	7.6911E-4	8.21798E-4	8.03247E-4	7.85524E-4	7.65674E-4	9.13566E-4	0.00155
1558.35	1.51E-8	2.62692E-5	9.5318E-5	2.4812E-6	2.52971E-5	1.54273E-4	1.05104E-4	1.21915E-4	5.62468E-5	7.68227E-5	5.9951E-5	7.62597E-5	5.89884E-4	5.60647E-4	5.78204E-4	4.35829E-4	5.98078E-4	4.87955E-4	8.19014E-4	5.44121E-4	5.68752E-4	4.77009E-4	5.34874E-4	4.9474E-4	5.41902E-4	0.0012
1556.43	2.825E-7	8.3092E-6	9.23413E-5	1.07221E-5	5.75145E-5	5.47888E-5	3.06421E-5	4.48657E-5	1.00023E-5	4.25877E-5	4.35223E-5	6.1485E-5	4.17378E-4	4.38207E-4	3.79238E-4	4.02495E-4	3.4324E-4	2.81808E-4	5.63187E-4	4.15409E-4	3.90179E-4	4.2023E-4	3.99414E-4	4.06306E-4	3.64873E-4	9.23316E-4
1554.5	1.077E-6	6.998E-7	8.78939E-5	1.9337E-6	8.74444E-5	3.60267E-5	3.24128E-5	3.43367E-5	1.70223E-5	5.73538E-5	7.67105E-5	9.18452E-5	4.48902E-4	4.56681E-4	3.48783E-4	4.86927E-4	3.09775E-4	2.88736E-4	4.61272E-4	4.31877E-4	3.83633E-4	4.86983E-4	4.13477E-4	5.23723E-4	4.26208E-4	8.72506E-4
1552.57	1.8101E-6	4.058E-7	9.45859E-5	3.2775E-6	6.54819E-5	4.36402E-5	5.22124E-5	3.40495E-5	4.20134E-5	7.25714E-5	1.02398E-4	1.02696E-4	5.35652E-4	4.98171E-4	3.98959E-4	5.16349E-4	3.64246E-4	3.95088E-4	4.61238E-4	4.66027E-4	4.36462E-4	5.30937E-4	4.45617E-4	6.16024E-4	5.38333E-4	9.16979E-4
1550.64	1.3499E-6	1.5465E-6	1.10078E-4	5.6103E-6	4.75475E-5	5.07606E-5	5.32172E-5	3.09022E-5	5.4654E-5	7.37632E-5	1.02323E-4	9.59113E-5	5.41024E-4	5.1206E-4	4.35374E-4	4.68661E-4	3.83744E-4	4.7117E-4	4.50182E-4	4.5277E-4	4.55108E-4	5.21168E-4	4.34286E-4	5.3403E-4	5.63191E-4	9.43315E-4
1548.71	5.19E-8	9.87E-7	1.1835E-4	1.613E-7	4.98969E-5	4.37707E-5	2.98576E-5	2.36128E-5	4.50477E-5	6.49015E-5	9.55559E-5	8.92687E-5	4.49673E-4	4.98222E-4	4.10195E-4	3.9905E-4	3.2739E-4	4.31973E-4	3.91322E-4	3.92185E-4	4.0674E-4	4.57482E-4	3.95011E-4	3.73311E-4	4.99994E-4	8.89721E-4
1546.78	8.716E-7	1.84E-8	1.12096E-4	5.6065E-6	5.18776E-5	2.72061E-5	7.9692E-6	1.01936E-5	2.43037E-5	4.87578E-5	8.48381E-5	6.89076E-5	3.36197E-4	4.53166E-4	3.43757E-4	3.25802E-4	2.41519E-4	3.39681E-4	3.25647E-4	3.13244E-4	3.41225E-4	3.61907E-4	3.53425E-4	2.69353E-4	4.09688E-4	7.97887E-4
1544.85	2.4535E-6	1.12E-8	1.00008E-4	2.19878E-5	2.54061E-5	1.38801E-5	3.117E-7	2.489E-7	4.8808E-6	2.91214E-5	5.56446E-5	3.12632E-5	2.43597E-4	3.5438E-4	2.71912E-4	2.30187E-4	1.79907E-4	2.851E-4	2.81094E-4	2.37148E-4	3.0876E-4	2.81299E-4	3.05188E-4	2.31409E-4	3.18619E-4	7.23855E-4
1542.93	3.7378E-6	4.1624E-6	8.67103E-5	3.74665E-5	2.834E-7	5.2808E-6	2.0742E-6	7.232E-6	1.9513E-6	1.11585E-5	1.2679E-5	4.2117E-6	1.79574E-4	2.12592E-4	2.00597E-4	1.1192E-4	1.5268E-4	2.68243E-4	2.47233E-4	1.65145E-4	2.80744E-4	2.22101E-4	2.3728E-4	2.0613E-4	2.20612E-4	6.4041E-4
1541	1.00761E-5	2.02384E-5	7.17113E-5	3.91598E-5	5.08098E-5	1.995E-7	8.0649E-6	2.23663E-5	2.53229E-5	7.384E-7	2.7252E-6	5.411E-7	1.58839E-4	9.85851E-5	1.46391E-4	3.04857E-5	1.47793E-4	2.4271E-4	2.22591E-4	1.2023E-4	2.24037E-4	1.56424E-4	1.77176E-4	1.91127E-4	1.43123E-4	5.50805E-4
1539.07	2.25584E-5	8.2904E-6	6.76385E-5	4.89042E-5	5.48627E-5	9.8667E-6	1.43879E-5	3.02433E-5	6.7246E-5	1.9106E-6	1.90859E-5	1.3627E-6	1.32364E-4	6.53267E-5	1.0676E-4	2.09048E-5	1.12242E-4	1.51984E-4	1.67679E-4	1.00795E-4	1.41177E-4	1.12133E-4	1.24661E-4	1.84657E-4	9.60202E-5	4.67251E-4
1537.14	1.92804E-5	1.9148E-6	7.59232E-5	6.89442E-5	4.7503E-6	3.23588E-5	1.17437E-5	2.64744E-5	6.61639E-5	5.1923E-6	7.0347E-6	4.309E-7	1.01536E-4	1.02149E-4	1.02426E-4	7.92513E-5	7.60549E-5	9.16496E-5	1.23632E-4	1.23092E-4	1.1038E-4	1.27078E-4	1.06656E-4	2.05363E-4	1.00665E-4	4.54498E-4
1535.21	5.2943E-6	5.1823E-6	7.28122E-5	5.31474E-5	6.82E-8	1.6695E-5	1.527E-7	9.5021E-6	1.38081E-5	4.6915E-6	4.3E-8	6.9941E-6	1.19144E-4	1.60744E-4	1.5006E-4	1.75872E-4	8.7355E-5	1.17011E-4	1.53904E-4	2.02976E-4	1.53389E-4	1.62051E-4	1.44534E-4	2.70409E-4	1.69576E-4	5.39979E-4
1533.28	1.543E-7	8.041E-7	5.99892E-5	3.6411E-5	1.16E-8	4.9797E-6	2.075E-6	4.0532E-6	7.4E-9	3.7449E-6	2.0095E-6	1.16605E-5	1.42875E-4	1.71238E-4	1.95043E-4	2.30082E-4	1.0147E-4	1.54672E-4	2.03028E-4	2.48364E-4	1.83996E-4	1.66166E-4	1.755E-4	2.81643E-4	2.30253E-4	5.98405E-4
1531.35	4.41E-8	1.1278E-6	6.46168E-5	4.86675E-5	3.77E-7	1.04714E-5	1.229E-7	1.16181E-5	5.918E-7	1.9118E-6	5.634E-7	9.6585E-6	1.19038E-4	1.40864E-4	1.85552E-4	2.4895E-4	8.03111E-5	1.32724E-4	1.84921E-4	1.9143E-4	1.4682E-4	1.47887E-4	1.44512E-4	1.9392E-4	1.97792E-4	5.30614E-4
1529.43	1.86E-7	2.2493E-6	8.36264E-5	5.39986E-5	7.58E-7	2.11023E-5	2.8145E-6	1.74113E-5	4.7495E-6	1.361E-7	2.53E-7	5.4625E-6	1.02939E-4	1.27927E-4	1.81257E-4	2.35205E-4	7.30132E-5	1.29061E-4	1.65737E-4	1.54795E-4	1.37218E-4	1.32198E-4	1.30619E-4	1.39884E-4	1.63789E-4	4.7419E-4
1527.5	1.6443E-6	6.123E-7	9.21698E-5	3.74246E-5	1.17E-7	2.86027E-5	1.0856E-6	1.37551E-5	5.3349E-6	1.489E-7	1.1066E-6	2.1603E-6	1.05551E-4	1.52124E-4	1.8968E-4	1.8397E-4	8.1668E-5	1.69412E-4	1.83446E-4	1.73599E-4	1.64172E-4	1.20123E-4	1.58579E-4	1.35547E-4	1.64705E-4	4.79173E-4
1525.57	2.0674E-6	1.27E-8	8.72919E-5	3.66232E-5	1.9092E-6	3.95445E-5	1.3254E-6	1.50414E-5	9.7092E-6	8.5E-9	1.0171E-6	6.454E-7	9.14869E-5	1.83826E-4	1.5919E-4	1.33009E-4	7.21026E-5	1.89174E-4	1.88711E-4	1.81541E-4	1.51673E-4	1.07423E-4	1.79345E-4	1.19902E-4	1.51043E-4	4.71324E-4
1523.64	6.585E-7	2.0261E-6	7.34608E-5	6.26434E-5	9.5451E-6	3.66647E-5	5.1327E-6	1.42344E-5	2.16412E-5	3.012E-6	1.525E-6	1.621E-7	8.26656E-5	1.73936E-4	1.17286E-4	1.10395E-4	6.35956E-5	1.75306E-4	1.68997E-4	1.47337E-4	1.05025E-4	9.38899E-5	1.80199E-4	9.32509E-5	1.31207E-4	4.47668E-4
1521.71	1.626E-7	6.6595E-6	5.44539E-5	1.13377E-4	2.87532E-5	2.7765E-5	1.36026E-5	9.8114E-6	3.77309E-5	8.0206E-6	3.3302E-6	8.37E-8	9.75962E-5	1.35211E-4	1.05806E-4	1.10725E-4	7.31095E-5	1.50553E-4	1.368E-4	8.64878E-5	6.71694E-5	7.86543E-5	1.61093E-4	6.87781E-5	1.26521E-4	3.99768E-4
1519.78	2.3269E-6	4.3882E-6	4.96932E-5	1.6357E-4	2.85321E-5	3.36877E-5	2.80541E-5	1.31773E-5	5.55979E-5	6.0994E-6	5.5866E-6	1.828E-6	1.06406E-4	1.17792E-4	1.23773E-4	1.15837E-4	8.23097E-5	1.26013E-4	1.05785E-4	3.99138E-5	5.05861E-5	6.71701E-5	1.18532E-4	4.61482E-5	1.30139E-4	3.15728E-4
1517.85	3.0868E-6	2.1579E-6	7.03818E-5	1.42284E-4	1.47328E-5	3.08275E-5	2.34441E-5	1.47277E-5	5.38712E-5	3.2119E-6	6.1393E-6	2.6161E-6	1.07496E-4	1.33349E-4	1.71429E-4	1.18891E-4	9.92611E-5	1.49148E-4	1.19268E-4	4.21668E-5	7.00273E-5	7.445E-5	1.05556E-4	5.29937E-5	1.61183E-4	2.91471E-4
1515.92	1.6918E-6	3.555E-7	1.0463E-4	9.10929E-5	7.4381E-6	2.0517E-5	1.02E-5	9.208E-6	4.3939E-5	1.8328E-6	3.1052E-6	3.747E-7	1.05495E-4	1.59301E-4	1.96996E-4	1.38287E-4	1.25277E-4	1.96342E-4	1.49575E-4	7.82287E-5	1.0276E-4	1.11584E-4	1.23522E-4	8.9778E-5	1.98973E-4	3.41824E-4
1514	3.06E-8	2.9481E-6	1.25402E-4	7.82015E-5	5.3183E-6	2.7893E-5	1.43651E-5	1.01743E-5	4.90385E-5	1.211E-6	4.416E-7	4.04E-8	9.12843E-5	1.66758E-4	1.4908E-4	1.72038E-4	1.30641E-4	1.87417E-4	1.23878E-4	9.74105E-5	1.01582E-4	1.64424E-4	1.27835E-4	1.13712E-4	2.02646E-4	4.03282E-4
1512.07	2.5741E-6	1.34914E-5	1.22256E-4	9.94412E-5	7.1008E-6	5.04299E-5	3.6908E-5	2.3635E-5	6.41205E-5	3.1929E-6	8.65E-8	1.336E-7	7.61598E-5	1.52203E-4	8.3006E-5	1.72205E-4	1.10471E-4	1.43797E-4	7.9113E-5	7.99611E-5	8.19576E-5	1.8535E-4	1.09581E-4	1.05955E-4	1.86736E-4	4.29269E-4
1510.14	1.10694E-5	7.7865E-6	1.03889E-4	1.25886E-4	1.95032E-5	5.65861E-5	4.98531E-5	4.19892E-5	6.24443E-5	1.67114E-5	1.7667E-6	3.3999E-6	7.42138E-5	1.2939E-4	5.23029E-5	1.13852E-4	9.21698E-5	1.22115E-4	7.67965E-5	6.14009E-5	7.62172E-5	1.54356E-4	9.86896E-5	9.769E-5	1.74931E-4	4.14337E-4
1508.21	1.8376E-5	1.2534E-6	8.44727E-5	1.23221E-4	7.29528E-5	3.26152E-5	3.35123E-5	4.29822E-5	3.61463E-5	5.21184E-5	1.48993E-5	1.53716E-5	8.95927E-5	9.917E-5	6.37875E-5	5.02668E-5	9.53589E-5	1.29692E-4	1.24483E-4	7.179E-5	8.6549E-5	1.04554E-4	1.09392E-4	1.08443E-4	1.65925E-4	3.81987E-4
1506.28	1.75437E-5	8.0877E-6	7.56721E-5	1.24933E-4	1.1909E-4	2.64159E-5	2.82503E-5	4.865E-5	3.53835E-5	7.17753E-5	4.08175E-5	3.81612E-5	8.07302E-5	7.01144E-5	7.9759E-5	3.05213E-5	7.93394E-5	1.15296E-4	1.38454E-4	8.23073E-5	7.17871E-5	7.19361E-5	8.9276E-5	9.70363E-5	1.10915E-4	2.98834E-4
1504.35	1.27953E-5	1.649E-7	7.42454E-5	1.45741E-4	5.40943E-5	5.38295E-5	4.41207E-5	7.0389E-5	7.00679E-5	3.69892E-5	3.90052E-5	4.02696E-5	5.15206E-5	6.99224E-5	7.03317E-5	5.12075E-5	4.6425E-5	9.33087E-5	8.89268E-5	6.98361E-5	5.09179E-5	6.74794E-5	5.43082E-5	7.70397E-5	6.23846E-5	2.30499E-4
1502.42	8.4158E-6	6.5639E-6	7.51999E-5	1.09121E-4	5.9387E-6	5.31985E-5	3.01367E-5	5.58195E-5	6.45269E-5	7.9499E-6	1.61017E-5	1.3923E-5	5.61784E-5	1.04811E-4	8.48782E-5	9.15457E-5	5.6609E-5	1.25685E-4	7.33519E-5	8.70272E-5	7.2631E-5	7.6098E-5	6.95926E-5	1.07852E-4	8.31881E-5	2.65901E-4
1500.5	4.6312E-6	2.2372E-6	8.00795E-5	4.68573E-5	5.214E-7	2.24821E-5	6.9653E-6	2.41687E-5	2.79028E-5	2.2629E-6	5.6133E-6	4.266E-7	9.03147E-5	1.46729E-4	1.25857E-4	1.21199E-4	1.07152E-4	1.75593E-4	9.24464E-5	1.43063E-4	1.2302E-4	8.19336E-5	1.23815E-4	1.75402E-4	1.62074E-4	3.63995E-4
1498.57	2.0279E-6	5.96E-8	8.89413E-5	1.70918E-5	2.7583E-6	6.3712E-6	1.0261E-6	7.714E-6	9.3091E-6	2.0761E-6	3.1761E-6	1.2646E-6	1.40706E-4	1.62955E-4	1.53784E-4	1.44889E-4	1.47581E-4	1.70161E-4	1.22302E-4	1.96717E-4	1.51635E-4	9.3029E-5	1.69612E-4	2.1688E-4	2.42213E-4	4.37725E-4
1496.64	4.534E-7	1.718E-7	8.97141E-5	1.74736E-5	4.6947E-6	4.5298E-6	1.1832E-6	3.0403E-6	4.207E-6	5.205E-7	1.0156E-6	2.8079E-6	1.83705E-4	1.54432E-4	1.50185E-4	1.8009E-4	1.42264E-4	1.28174E-4	1.45453E-4	1.91101E-4	1.42833E-4	1.25707E-4	1.80487E-4	1.96521E-4	2.51112E-4	4.47346E-4
1494.71	1.221E-7	9.815E-7	7.76508E-5	4.18518E-5	1.2954E-6	1.17437E-5	4.9068E-6	3.8491E-6	3.2919E-6	1.157E-7	1.05E-8	3.5868E-6	1.69703E-4	1.49124E-4	1.30745E-4	2.09484E-4	1.20408E-4	1.07062E-4	1.46796E-4	1.33704E-4	1.31928E-4	1.68977E-4	1.61672E-4	1.45181E-4	1.91422E-4	4.29987E-4
1492.78	1.9909E-6	2.4877E-6	7.06569E-5	6.04448E-5	1.4786E-6	1.72905E-5	6.5137E-6	4.0766E-6	2.0968E-6	3.9E-9	3.89E-7	3.3927E-6	1.33889E-4	1.56461E-4	1.38276E-4	2.08769E-4	1.22589E-4	1.362E-4	1.55876E-4	1.11527E-4	1.53664E-4	1.79685E-4	1.40644E-4	1.22492E-4	1.48177E-4	4.5477E-4
1490.85	3.2079E-6	6.122E-7	7.67568E-5	5.68336E-5	1.11988E-5	1.25095E-5	1.7555E-6	2.8644E-6	1.4015E-6	2.9617E-6	9.3E-9	1.3926E-6	1.20479E-4	1.55643E-4	1.882E-4	1.76346E-4	1.41301E-4	1.94968E-4	1.87573E-4	1.38834E-4	1.89304E-4	1.44002E-4	1.22355E-4	1.30088E-4	1.38699E-4	4.97591E-4
1488.92	1.6741E-6	4.949E-7	8.78635E-5	6.55067E-5	1.83308E-5	1.03469E-5	7.02E-8	5.7446E-6	5.0694E-6	1.02199E-5	1.0731E-6	2.737E-7	1.1429E-4	1.46267E-4	2.29995E-4	1.30782E-4	1.41271E-4	1.964E-4	1.96875E-4	1.50825E-4	1.73516E-4	1.03543E-4	9.84765E-5	1.3117E-4	1.24233E-4	4.69217E-4
1486.99	6.717E-7	3.1316E-6	8.77314E-5	8.27907E-5	6.8203E-6	1.34859E-5	5.608E-7	1.21566E-5	1.51639E-5	8.0659E-6	2.2581E-6	4.472E-7	1.15753E-4	1.52511E-4	2.25127E-4	1.05915E-4	1.30724E-4	1.46363E-4	1.73247E-4	1.36017E-4	1.20678E-4	9.84197E-5	9.28651E-5	1.33955E-4	1.1904E-4	4.26975E-4
1485.07	1.5999E-6	4.2485E-6	7.82884E-5	7.14102E-5	5.701E-7	1.18873E-5	2.4975E-6	9.8141E-6	1.52247E-5	1.964E-6	1.977E-7	2.9173E-6	1.45488E-4	1.77048E-4	2.13609E-4	1.18136E-4	1.42161E-4	1.3957E-4	1.61562E-4	1.50144E-4	1.06013E-4	1.37657E-4	1.20867E-4	1.68419E-4	1.60929E-4	4.60313E-4
1483.14	4.0335E-6	4.728E-7	7.71169E-5	4.46794E-5	8.9E-9	3.5554E-6	1.2258E-6	2.064E-6	4.1977E-6	3.78E-8	1.6178E-6	9.6375E-6	1.92741E-4	2.0615E-4	2.15658E-4	1.5394E-4	1.81904E-4	1.92687E-4	1.71866E-4	1.93356E-4	1.50753E-4	2.10657E-4	1.67908E-4	2.21158E-4	2.42601E-4	5.42032E-4
1481.21	3.3241E-6	5.77E-7	8.69953E-5	3.45078E-5	5.56E-7	2.111E-7	4.32E-8	1.117E-7	1.303E-7	1.83E-7	4.6008E-6	1.56824E-5	2.12098E-4	2.26714E-4	2.10344E-4	1.85081E-4	2.18904E-4	2.42969E-4	1.76694E-4	2.15962E-4	2.20838E-4	2.77935E-4	1.95366E-4	2.48659E-4	3.11217E-4	6.05197E-4
1479.28	2.146E-7	5.413E-7	9.76216E-5	3.96212E-5	1.4045E-6	1.869E-7	1.062E-6	7.087E-7	4.1E-9	3.113E-7	3.5542E-6	1.55772E-5	1.90103E-4	2.20815E-4	1.9993E-4	1.94145E-4	2.17626E-4	2.35206E-4	1.69895E-4	1.83323E-4	2.54057E-4	2.91908E-4	1.74773E-4	2.44416E-4	3.36359E-4	6.2086E-4
1477.35	1.9215E-6	8.5E-8	1.0501E-4	3.91514E-5	2.3E-9	1.0234E-6	9.631E-7	3.3023E-6	1.725E-7	1.16E-8	1.0516E-6	1.01928E-5	1.60873E-4	1.86102E-4	2.02319E-4	1.77275E-4	1.92598E-4	2.01064E-4	1.71474E-4	1.2278E-4	2.37974E-4	2.5026E-4	1.31529E-4	2.442E-4	3.30966E-4	6.18165E-4
1475.42	8.3409E-6	1.4462E-6	1.17227E-4	2.70484E-5	1.15046E-5	1.7667E-6	3.83E-8	4.5098E-6	5.744E-7	5.467E-7	2.115E-7	2.7208E-6	1.47311E-4	1.47687E-4	1.94729E-4	1.41495E-4	1.73568E-4	1.74987E-4	1.77302E-4	8.84924E-5	1.91832E-4	1.92693E-4	1.13156E-4	2.57252E-4	2.98688E-4	6.39108E-4
1473.49	1.2214E-5	8.9496E-6	1.38657E-4	2.08905E-5	3.96875E-5	3.9885E-6	1.4358E-6	3.2657E-6	1.7072E-6	1.7597E-6	4.6468E-6	6.42E-8	1.47282E-4	1.30943E-4	1.56362E-4	1.07617E-4	1.69625E-4	1.65601E-4	1.69304E-4	1.01903E-4	1.44002E-4	1.57403E-4	1.34155E-4	2.65504E-4	2.55215E-4	6.77287E-4
1471.57	9.2018E-6	7.2106E-6	1.53511E-4	3.15298E-5	2.38897E-5	1.5619E-5	9.2064E-6	3.5203E-6	7.3764E-6	1.6003E-6	5.089E-6	5.592E-7	1.37576E-4	1.53554E-4	1.12817E-4	9.90049E-5	1.6823E-4	1.59169E-4	1.3825E-4	1.31574E-4	1.16053E-4	1.6557E-4	1.47195E-4	2.52457E-4	2.21305E-4	6.47882E-4
1469.64	2.548E-6	6.31E-8	1.3865E-4	4.52449E-5	7.002E-7	2.80754E-5	1.36434E-5	3.4725E-6	1.57825E-5	5.79E-7	2.908E-7	6.3945E-6	1.3455E-4	2.11589E-4	1.06903E-4	1.27732E-4	1.78685E-4	1.61853E-4	1.17219E-4	1.46774E-4	1.28516E-4	2.09049E-4	1.36199E-4	2.46355E-4	2.24081E-4	5.89977E-4
1467.71	3.4E-9	6.148E-7	1.1266E-4	3.63314E-5	2.708E-7	1.39261E-5	2.9562E-6	1.8E-9	9.383E-6	7.53E-8	5.636E-7	1.33226E-5	1.79227E-4	2.54289E-4	1.60575E-4	1.75216E-4	2.2633E-4	2.10255E-4	1.40859E-4	1.81349E-4	2.01309E-4	2.39915E-4	1.63245E-4	2.81459E-4	2.82971E-4	6.52453E-4
1465.78	3.68E-8	3.074E-7	1.02278E-4	2.70684E-5	1.6727E-6	2.0267E-6	2.534E-7	4.2008E-6	8.922E-7	7.18E-8	5.178E-7	1.42407E-5	2.43998E-4	2.41894E-4	2.36663E-4	1.95695E-4	2.72855E-4	2.7209E-4	1.76839E-4	2.2785E-4	2.81585E-4	2.38963E-4	2.19937E-4	3.07245E-4	3.41295E-4	8.12357E-4
1463.85	4.443E-7	3.2191E-6	9.7473E-5	4.19849E-5	5.1035E-6	2.5684E-6	9.16E-8	1.4931E-6	2.426E-7	3.751E-7	7.09E-7	1.22658E-5	2.44745E-4	2.12001E-4	2.3859E-4	1.86352E-4	2.40175E-4	2.45035E-4	1.52636E-4	2.17841E-4	2.50575E-4	2.43122E-4	2.11666E-4	2.47557E-4	3.05848E-4	8.64892E-4
1461.92	1.3346E-6	7.242E-6	7.85953E-5	6.26368E-5	1.9041E-6	7.9712E-6	5.4261E-6	2.3648E-6	2.4467E-6	2.645E-7	4.5966E-6	9.1111E-6	2.06538E-4	2.09372E-4	2.0028E-4	1.79678E-4	1.72389E-4	1.74956E-4	1.15879E-4	1.82904E-4	1.73978E-4	2.62001E-4	1.59279E-4	1.85259E-4	2.4066E-4	8.04693E-4
1459.99	1.8595E-6	3.505E-7	5.58068E-5	4.30567E-5	4.3579E-6	4.1788E-6	1.6443E-6	7.3127E-6	2.7861E-6	0	1.00758E-5	3.8554E-6	1.96229E-4	2.12161E-4	2.17215E-4	1.66406E-4	1.43683E-4	1.65083E-4	1.46531E-4	1.93889E-4	1.66418E-4	2.51693E-4	1.53109E-4	2.05329E-4	2.37201E-4	8.21118E-4
1458.06	3.7831E-6	3.35573E-5	4.29522E-5	1.67917E-5	2.24297E-5	5.602E-7	3.7362E-6	5.2611E-6	5.238E-7	8.71E-8	5.2874E-6	2E-9	1.91231E-4	1.83556E-4	2.6903E-4	1.39678E-4	1.2822E-4	1.88147E-4	2.16024E-4	2.17446E-4	1.96777E-4	2.06246E-4	1.84555E-4	2.57447E-4	2.73163E-4	8.85328E-4
1456.14	4.4097E-6	3.44429E-5	4.54255E-5	2.153E-5	1.9696E-5	4.8408E-6	5.1771E-6	9.6064E-6	4.084E-7	1.6559E-6	3.505E-7	2.48E-6	1.58438E-4	1.55509E-4	2.57622E-4	1.46644E-4	8.91058E-5	1.50483E-4	2.00179E-4	1.79105E-4	1.69443E-4	1.90595E-4	1.80098E-4	2.30763E-4	2.76684E-4	7.94304E-4
1454.21	2.5297E-6	1.0094E-6	5.80495E-5	4.76503E-5	2.1122E-6	1.83889E-5	4.196E-7	2.05846E-5	9.648E-7	8.442E-7	3.04E-8	1.0441E-6	1.52083E-4	1.73212E-4	2.21669E-4	2.03194E-4	8.22105E-5	1.05972E-4	1.60891E-4	1.44204E-4	1.37977E-4	2.34758E-4	1.63772E-4	1.86031E-4	2.74588E-4	6.64448E-4
1452.28	1.7515E-6	5.3953E-6	6.71603E-5	4.83431E-5	1.452E-7	1.62798E-5	6.2947E-6	1.48916E-5	3.756E-7	4.843E-7	4.899E-7	1.7591E-6	1.8832E-4	2.13562E-4	2.24289E-4	2.50074E-4	1.37264E-4	1.16703E-4	1.95743E-4	1.60104E-4	1.63066E-4	2.81832E-4	1.80971E-4	1.93512E-4	3.02897E-4	6.56779E-4
1450.35	2.7536E-6	5.5692E-6	6.80909E-5	3.01872E-5	3.5929E-6	6.7712E-6	5.0233E-6	2.5047E-6	6.86E-8	2.6958E-6	7.577E-7	1.12413E-5	2.36015E-4	2.28081E-4	2.3844E-4	2.50439E-4	2.25068E-4	1.57653E-4	2.71178E-4	1.89982E-4	2.12822E-4	2.8545E-4	2.11072E-4	2.40377E-4	3.40779E-4	7.14986E-4
1448.42	4.7429E-6	8.543E-7	6.65982E-5	2.23687E-5	1.07194E-5	1.3503E-6	7.878E-7	4.55E-8	2.473E-7	2.1588E-6	4.438E-7	1.52912E-5	2.76119E-4	2.23664E-4	2.45492E-4	2.29124E-4	2.90072E-4	1.87538E-4	3.12779E-4	2.00966E-4	2.4717E-4	2.62044E-4	2.29882E-4	2.99887E-4	3.62628E-4	7.48437E-4
1446.49	4.5276E-6	1.3E-9	6.66685E-5	2.36236E-5	5.9166E-6	2.78E-8	2.809E-7	5.377E-7	1.028E-7	1.274E-6	7.608E-7	1.47883E-5	2.88196E-4	2.39235E-4	2.58028E-4	2.15184E-4	3.04938E-4	1.91348E-4	3.09483E-4	2.06789E-4	2.57363E-4	2.44423E-4	2.36569E-4	3.36567E-4	3.77261E-4	7.45012E-4
1444.56	1.5679E-6	5.9E-8	6.8863E-5	2.08783E-5	9.07E-8	1.78E-8	1.7774E-6	4.837E-7	1.0567E-6	1.5341E-6	1.6887E-6	1.89917E-5	2.6249E-4	2.81398E-4	2.81464E-4	2.18869E-4	2.88888E-4	1.91378E-4	3.01716E-4	2.319E-4	2.54263E-4	2.50794E-4	2.45174E-4	3.44429E-4	4.01219E-4	7.45627E-4
1442.64	1.336E-7	1.3844E-6	7.20157E-5	1.28632E-5	2.1286E-6	5.431E-7	1.2488E-6	2.217E-7	4.8325E-6	2.2633E-6	1.5102E-6	2.65957E-5	2.2653E-4	3.3118E-4	2.97428E-4	2.31591E-4	2.70114E-4	2.05148E-4	2.91247E-4	2.56796E-4	2.50397E-4	2.80679E-4	2.5393E-4	3.48562E-4	4.06385E-4	7.49614E-4
1440.71	1.743E-7	3.2415E-6	6.85237E-5	1.01134E-5	3.9572E-6	8.995E-7	3.9E-9	8.2E-9	4.7382E-6	1.5326E-6	1.1316E-6	2.53963E-5	2.12982E-4	3.66701E-4	2.90139E-4	2.398E-4	2.49821E-4	2.18568E-4	2.68231E-4	2.50334E-4	2.48132E-4	3.15023E-4	2.4436E-4	3.52072E-4	3.69788E-4	7.30386E-4
1438.78	1.4376E-6	1.223E-6	5.37778E-5	1.31596E-5	2.3E-9	8.3E-9	1.409E-7	8E-9	5.0325E-6	6.59E-8	1.826E-6	1.13694E-5	2.48518E-4	3.603E-4	2.86523E-4	2.44481E-4	2.37376E-4	2.37083E-4	2.78774E-4	2.56599E-4	2.59408E-4	3.26819E-4	2.4466E-4	3.64047E-4	3.40169E-4	7.46872E-4
1436.85	2.8125E-6	1.42E-8	4.3028E-5	2.18631E-5	6.3594E-6	6.827E-7	6.69E-8	3.58E-8	5.1265E-6	3.295E-7	2.7115E-6	1.9571E-6	2.88766E-4	3.12923E-4	2.76742E-4	2.59779E-4	2.24319E-4	2.58739E-4	3.19416E-4	2.90605E-4	2.56317E-4	3.06934E-4	2.63418E-4	3.52815E-4	3.31039E-4	7.99789E-4
1434.92	1.9377E-6	5.204E-7	5.32091E-5	3.26257E-5	3.0201E-6	1.134E-7	4.849E-7	2.588E-7	1.169E-6	1.242E-7	2.8435E-6	2.0158E-6	2.59022E-4	2.7722E-4	2.45759E-4	2.86653E-4	2.05756E-4	2.65829E-4	3.16642E-4	2.95257E-4	2.18585E-4	2.75206E-4	2.6107E-4	2.89424E-4	3.22939E-4	7.77858E-4
1432.99	8.675E-7	1.936E-6	7.73427E-5	2.73294E-5	3.145E-7	7.948E-7	1.727E-7	6.501E-7	2.692E-7	1.765E-7	4.3866E-6	1.05275E-5	2.3739E-4	2.84757E-4	2.65909E-4	3.03025E-4	2.19058E-4	2.96081E-4	3.00374E-4	3.01196E-4	2.18539E-4	2.62506E-4	2.67291E-4	2.63005E-4	3.56789E-4	7.38055E-4
1431.06	4.396E-7	7.251E-7	8.80999E-5	1.57046E-5	9.352E-7	3.587E-7	7.96E-7	4.54E-8	2.1478E-6	1.1941E-6	9.4237E-6	2.26427E-5	2.81711E-4	3.12335E-4	3.42974E-4	3.02644E-4	2.56805E-4	3.45188E-4	3.13706E-4	3.59081E-4	2.73494E-4	2.85577E-4	3.11854E-4	2.99076E-4	4.27964E-4	7.88091E-4
1429.13	6.46E-8	1.921E-7	8.23964E-5	1.37297E-5	2.576E-7	4.4933E-6	1.7926E-6	1.3026E-6	4.3289E-6	4.042E-6	1.6405E-5	2.68296E-5	3.27366E-4	3.32487E-4	3.7189E-4	2.99387E-4	2.76693E-4	3.47089E-4	3.09565E-4	4.23767E-4	3.19374E-4	3.43115E-4	3.42815E-4	3.216E-4	4.59214E-4	8.84075E-4
1427.21	1.721E-7	2.04E-8	8.2901E-5	1.28884E-5	4.79E-7	7.8519E-6	1.1508E-6	2.9223E-6	3.3212E-6	1.15569E-5	2.15022E-5	2.65752E-5	3.41333E-4	3.41169E-4	3.375E-4	3.08596E-4	2.87061E-4	3.30645E-4	2.8196E-4	4.41352E-4	3.29355E-4	4.03135E-4	3.40903E-4	3.18793E-4	4.52132E-4	9.51474E-4
1425.28	1.1351E-6	5.689E-7	1.02398E-4	6.5893E-6	2.0269E-6	9.3573E-6	2.3392E-6	5.254E-6	1.8046E-6	2.23148E-5	2.38385E-5	2.80754E-5	3.57686E-4	3.44514E-4	3.12031E-4	3.31152E-4	2.95836E-4	3.54562E-4	2.73784E-4	4.11261E-4	3.18585E-4	4.17054E-4	3.39974E-4	3.40923E-4	4.58828E-4	9.65242E-4
1423.35	2.8836E-6	1.2024E-6	1.33099E-4	3.8567E-6	6.1473E-6	7.067E-6	4.6249E-6	4.5512E-6	1.257E-7	2.85608E-5	2.28138E-5	3.03475E-5	3.48865E-4	3.40209E-4	2.89202E-4	3.39692E-4	2.79565E-4	3.8748E-4	2.78599E-4	3.49142E-4	2.80631E-4	3.76188E-4	3.27614E-4	3.63573E-4	4.58263E-4	9.20233E-4
1421.42	5.0153E-6	5.133E-7	1.4505E-4	5.0906E-6	3.2957E-6	5.0778E-6	5.0344E-6	3.3629E-6	3.957E-7	2.26249E-5	1.59105E-5	2.81903E-5	3.07891E-4	3.14189E-4	2.58733E-4	2.97551E-4	2.57902E-4	4.0229E-4	2.91786E-4	3.06653E-4	2.41581E-4	3.16991E-4	3.14543E-4	3.53762E-4	4.40486E-4	8.80841E-4
1419.49	5.7833E-6	1.276E-7	1.19488E-4	7.863E-6	2.3845E-6	4.7492E-6	3.8979E-6	5.9245E-6	4.501E-7	9.0884E-6	7.6132E-6	2.16974E-5	2.69536E-4	2.86086E-4	2.37304E-4	2.27237E-4	2.40066E-4	3.91805E-4	3.06409E-4	3.0611E-4	2.24266E-4	2.81567E-4	3.20163E-4	3.28182E-4	4.09068E-4	8.63548E-4
1417.56	4.6882E-6	3.267E-7	8.48318E-5	1.41082E-5	1.03998E-5	2.3196E-6	1.2215E-6	7.5076E-6	3.2E-9	2.8131E-6	5.0234E-6	1.72025E-5	2.32496E-4	3.08892E-4	2.26297E-4	2.10828E-4	2.11947E-4	3.38454E-4	2.80579E-4	3.05457E-4	2.15323E-4	2.96646E-4	3.07505E-4	3.11413E-4	3.48091E-4	7.99628E-4
1415.63	2.568E-6	1.4564E-6	7.62917E-5	1.64412E-5	1.09E-6	1.6566E-6	2.864E-7	5.7876E-6	2.7635E-6	5.3377E-6	7.7109E-6	1.88839E-5	2.21441E-4	3.7753E-4	2.53774E-4	2.81477E-4	2.18241E-4	3.06559E-4	2.55032E-4	3.06137E-4	2.29895E-4	3.54857E-4	2.97128E-4	3.48125E-4	3.36109E-4	7.67147E-4
1413.71	1.2244E-6	3.801E-7	9.5313E-5	8.4973E-6	1.9515E-6	5.8744E-6	2.0072E-6	6.3934E-6	1.33988E-5	1.49019E-5	1.36089E-5	2.92614E-5	2.43508E-4	4.18473E-4	3.26295E-4	3.68959E-4	2.77492E-4	3.20029E-4	2.77124E-4	3.3377E-4	2.73971E-4	4.09358E-4	3.31575E-4	4.21559E-4	4.1704E-4	8.40889E-4
1411.78	1.1788E-6	2.95E-8	1.20804E-4	1.7185E-6	4.4194E-6	1.24669E-5	9.859E-6	9.9104E-6	2.37901E-5	2.34506E-5	1.97291E-5	4.61002E-5	2.6532E-4	4.02942E-4	3.8262E-4	3.82509E-4	3.40771E-4	3.31615E-4	3.17755E-4	3.74254E-4	3.28513E-4	4.20471E-4	3.97693E-4	4.61007E-4	5.10119E-4	9.39201E-4
1409.85	2.0823E-6	4.85E-7	1.35441E-4	3.11E-8	4.7727E-6	1.17304E-5	1.78522E-5	1.2272E-5	2.38655E-5	3.045E-5	2.24071E-5	5.65475E-5	2.83871E-4	3.67353E-4	3.73834E-4	3.54319E-4	3.52667E-4	3.28486E-4	3.45001E-4	4.03503E-4	3.77973E-4	3.95402E-4	4.60071E-4	4.60447E-4	5.27753E-4	9.55728E-4
1407.92	3.0595E-6	2.3197E-6	1.45002E-4	0	4.2749E-6	6.2399E-6	1.46819E-5	1.04784E-5	1.85796E-5	3.57695E-5	2.29088E-5	5.16062E-5	3.17463E-4	3.26669E-4	3.42391E-4	3.58489E-4	3.23857E-4	3.25674E-4	3.6854E-4	4.02885E-4	4.05142E-4	3.66305E-4	4.91281E-4	4.5602E-4	4.89002E-4	8.95513E-4
1405.99	2.6947E-6	5.4906E-6	1.52228E-4	9.252E-7	2.6732E-6	2.456E-6	6.9622E-6	9.2664E-6	1.49963E-5	2.94515E-5	2.44386E-5	4.13483E-5	3.45673E-4	2.80644E-4	3.39034E-4	3.80822E-4	3.01488E-4	3.15635E-4	3.89104E-4	3.49716E-4	4.01099E-4	3.48791E-4	4.69661E-4	4.38825E-4	4.37882E-4	8.30892E-4
1404.06	1.5117E-6	3.8369E-6	1.45218E-4	6.2028E-6	3.7757E-6	1.2129E-6	3.7657E-6	1.12339E-5	1.11837E-5	1.95663E-5	2.63005E-5	4.13396E-5	3.37044E-4	2.72009E-4	3.47246E-4	3.68842E-4	2.918E-4	2.91185E-4	3.78372E-4	2.65794E-4	3.69883E-4	3.39767E-4	3.97323E-4	3.84736E-4	3.94504E-4	8.01142E-4
1402.13	1.313E-6	8.302E-7	1.31395E-4	8.407E-6	5.5801E-6	3.2988E-6	7.471E-6	1.61359E-5	8.8277E-6	1.99097E-5	3.14802E-5	5.28822E-5	3.33611E-4	3.35581E-4	3.48411E-4	3.38863E-4	2.98795E-4	2.98273E-4	3.62359E-4	2.36201E-4	3.45834E-4	3.47433E-4	3.5387E-4	3.43301E-4	4.01686E-4	8.38242E-4
1400.2	2.4581E-6	5.141E-7	1.33662E-4	2.9158E-6	1.99E-6	1.22409E-5	2.02392E-5	2.49902E-5	1.08082E-5	2.77005E-5	4.39031E-5	6.46922E-5	3.81411E-4	4.28976E-4	3.52592E-4	3.4044E-4	3.32077E-4	3.58986E-4	3.7659E-4	2.7894E-4	3.56629E-4	3.95128E-4	3.81079E-4	3.68758E-4	4.58138E-4	9.32156E-4
1398.28	1.927E-6	5.035E-7	1.49675E-4	2.928E-7	3.95E-7	1.92781E-5	2.84167E-5	3.45338E-5	1.40774E-5	3.08696E-5	5.15933E-5	7.17264E-5	4.44164E-4	4.71668E-4	3.56108E-4	3.75906E-4	3.57162E-4	3.98261E-4	3.7766E-4	3.16101E-4	3.77475E-4	4.68727E-4	4.03663E-4	4.41513E-4	4.73997E-4	9.84374E-4
1396.35	2.62E-8	2.11E-8	1.56416E-4	1.29E-8	2.5001E-6	1.69618E-5	2.3647E-5	3.99406E-5	1.92819E-5	2.83583E-5	4.19247E-5	7.35998E-5	4.67881E-4	4.51185E-4	3.63014E-4	4.04647E-4	3.61194E-4	3.86417E-4	3.50719E-4	3.15124E-4	3.96703E-4	4.99893E-4	3.81216E-4	5.14839E-4	4.36416E-4	9.78028E-4
1394.42	2.4543E-6	8.38E-8	1.46693E-4	0	1.3054E-5	1.59471E-5	1.94899E-5	3.57191E-5	2.83678E-5	2.97829E-5	3.18656E-5	7.49677E-5	4.37475E-4	4.17744E-4	3.68981E-4	4.19949E-4	3.64524E-4	3.84654E-4	3.4472E-4	3.24749E-4	4.31504E-4	4.60919E-4	3.66998E-4	5.33181E-4	4.20624E-4	9.72809E-4
1392.49	2.3923E-6	3.431E-7	1.24998E-4	5.9E-8	3.07254E-5	2.232E-5	2.4015E-5	2.3865E-5	3.49561E-5	3.88136E-5	3.63048E-5	8.97472E-5	3.90636E-4	4.00783E-4	3.63945E-4	4.52031E-4	3.64666E-4	4.05294E-4	3.71763E-4	3.57536E-4	4.75573E-4	4.01236E-4	3.82417E-4	4.85978E-4	4.38923E-4	9.58788E-4
1390.56	1.4905E-6	4.659E-7	9.55492E-5	2.0127E-6	3.83698E-5	4.45817E-5	4.17579E-5	2.4542E-5	4.59962E-5	5.17862E-5	5.7541E-5	1.1394E-4	4.07149E-4	3.9751E-4	3.8076E-4	4.92137E-4	3.94558E-4	4.42672E-4	4.28953E-4	4.07E-4	5.25664E-4	3.71237E-4	4.38338E-4	4.67542E-4	4.92741E-4	9.65563E-4
1388.63	2.4372E-6	2.303E-7	7.50195E-5	1.19405E-5	4.17008E-5	9.21386E-5	6.88114E-5	5.68574E-5	7.3794E-5	7.14514E-5	9.88238E-5	1.34142E-4	5.06468E-4	4.34044E-4	4.51045E-4	5.31441E-4	4.9781E-4	5.0472E-4	5.16142E-4	4.77045E-4	5.8377E-4	3.94725E-4	5.49501E-4	5.27747E-4	6.15916E-4	0.00105
1386.7	3.8898E-6	9.16E-7	8.05002E-5	2.78191E-5	7.69169E-5	1.46735E-4	9.61677E-5	1.21736E-4	1.05952E-4	1.19917E-4	1.58334E-4	1.67754E-4	6.1382E-4	5.62188E-4	5.77701E-4	6.0783E-4	6.40815E-4	5.84816E-4	5.98599E-4	5.67858E-4	6.36048E-4	4.81719E-4	6.95546E-4	6.25507E-4	8.1435E-4	0.00121
1384.78	3.2125E-6	3.7037E-6	1.10252E-4	4.47119E-5	1.56589E-4	1.84416E-4	1.42683E-4	1.77847E-4	1.31798E-4	2.08254E-4	2.18915E-4	2.35645E-4	6.70265E-4	7.65649E-4	7.45469E-4	7.34822E-4	7.53897E-4	6.79045E-4	6.81893E-4	6.84593E-4	7.06507E-4	6.21607E-4	8.53039E-4	7.40645E-4	0.00104	0.00145
1382.85	1.7553E-6	3.5576E-6	1.39582E-4	6.86099E-5	2.29469E-4	2.19432E-4	2.27572E-4	2.12982E-4	1.76084E-4	2.91858E-4	2.72217E-4	3.14244E-4	7.22694E-4	9.57044E-4	9.01633E-4	8.64838E-4	8.43712E-4	7.75407E-4	8.30621E-4	8.12442E-4	8.32143E-4	7.80088E-4	9.90476E-4	8.80398E-4	0.00122	0.00176
1380.92	1.1143E-6	1.4279E-6	1.48312E-4	9.76883E-5	2.73465E-4	2.49489E-4	3.05643E-4	2.33507E-4	2.46633E-4	3.29187E-4	3.12707E-4	3.62775E-4	8.06529E-4	0.00108	9.78041E-4	9.58892E-4	9.36119E-4	8.36176E-4	0.00101	8.88352E-4	9.56412E-4	9.00144E-4	0.00104	9.78504E-4	0.00128	0.00195
1378.99	7.634E-7	1.7855E-6	1.40678E-4	1.17895E-4	3.00166E-4	2.36505E-4	3.06226E-4	2.27703E-4	2.97321E-4	3.29366E-4	3.13827E-4	3.63273E-4	8.68494E-4	0.00112	9.69018E-4	9.88732E-4	9.87884E-4	8.50334E-4	0.00108	8.85527E-4	9.80855E-4	9.25923E-4	9.67452E-4	9.66532E-4	0.00122	0.00191
1377.06	1.917E-7	3.5156E-6	1.30688E-4	1.21653E-4	2.80047E-4	1.87848E-4	2.48707E-4	2.09856E-4	2.9335E-4	3.03444E-4	2.6541E-4	3.17139E-4	8.68183E-4	0.00106	9.47642E-4	9.22904E-4	9.46875E-4	8.60413E-4	0.00104	8.73828E-4	9.30904E-4	8.824E-4	8.71631E-4	8.91842E-4	0.00112	0.00176
1375.13	8E-10	1.9971E-6	1.2679E-4	1.0793E-4	2.2158E-4	1.48278E-4	2.06355E-4	2.03739E-4	2.61024E-4	2.59896E-4	2.05956E-4	2.5611E-4	8.61006E-4	9.92261E-4	9.64038E-4	8.21838E-4	8.40624E-4	8.8527E-4	9.81782E-4	8.8099E-4	9.03507E-4	8.61796E-4	8.22112E-4	8.32523E-4	0.00105	0.00161
1373.2	5.35E-8	2.12E-7	1.23844E-4	8.32325E-5	1.89127E-4	1.31975E-4	2.04192E-4	2.04042E-4	2.30422E-4	2.25028E-4	1.82879E-4	2.36256E-4	9.02909E-4	9.85334E-4	9.84236E-4	7.9642E-4	7.51593E-4	8.76169E-4	9.37291E-4	8.51067E-4	9.17944E-4	9.09936E-4	8.07945E-4	8.3094E-4	0.001	0.0015
1371.28	3.146E-7	5.1E-9	1.15113E-4	7.09016E-5	1.92498E-4	1.41405E-4	2.21738E-4	2.06507E-4	2.20377E-4	2.17878E-4	2.04915E-4	2.88E-4	9.81266E-4	0.00103	9.71974E-4	8.41261E-4	7.40959E-4	8.30943E-4	9.00318E-4	8.21224E-4	9.51192E-4	9.78287E-4	8.15846E-4	9.06616E-4	9.84261E-4	0.0015
1369.35	1E-8	7.1E-9	1.15398E-4	8.38014E-5	2.04636E-4	1.72443E-4	2.24382E-4	2.14223E-4	2.28955E-4	2.29533E-4	2.43067E-4	3.73805E-4	0.00103	0.00101	9.25733E-4	8.69502E-4	7.93224E-4	8.23477E-4	8.76648E-4	8.62141E-4	9.86322E-4	0.001	8.45869E-4	9.99818E-4	9.95393E-4	0.00161
1367.42	2.508E-7	2.828E-7	1.4159E-4	9.96021E-5	2.14796E-4	1.87503E-4	1.88603E-4	2.0429E-4	2.18929E-4	2.3071E-4	2.63337E-4	4.00455E-4	9.72873E-4	9.03319E-4	8.37266E-4	8.65455E-4	8.41934E-4	8.4325E-4	8.46171E-4	8.97617E-4	9.64022E-4	9.7616E-4	8.60426E-4	0.00103	0.001	0.00163
1365.49	7E-10	1.4603E-6	1.80035E-4	9.25105E-5	1.97478E-4	1.67006E-4	1.46742E-4	1.76501E-4	1.87238E-4	2.02319E-4	2.51823E-4	3.45204E-4	8.64279E-4	8.15518E-4	7.50279E-4	8.61726E-4	8.45946E-4	8.16543E-4	8.22933E-4	8.54752E-4	8.72646E-4	9.01049E-4	8.41465E-4	0.00101	9.94248E-4	0.00153
1363.56	1.3864E-6	2.0344E-6	1.94866E-4	7.87437E-5	1.4917E-4	1.38142E-4	1.3441E-4	1.62767E-4	1.63135E-4	1.70717E-4	2.14875E-4	2.74134E-4	7.79053E-4	7.8734E-4	7.05335E-4	8.50088E-4	7.81664E-4	7.49036E-4	8.20879E-4	7.79831E-4	7.7477E-4	8.04526E-4	7.92367E-4	9.63658E-4	9.78488E-4	0.00145
1361.63	2.1105E-6	1.9675E-6	1.77978E-4	7.34133E-5	1.15441E-4	1.14483E-4	1.39368E-4	1.66007E-4	1.46389E-4	1.72155E-4	1.77707E-4	2.13596E-4	7.11724E-4	7.52295E-4	6.59701E-4	8.05637E-4	6.63794E-4	6.99362E-4	8.03974E-4	7.06472E-4	6.92576E-4	7.53461E-4	7.16176E-4	8.56927E-4	9.15561E-4	0.00142
1359.7	7.881E-7	1.5471E-6	1.57076E-4	7.15099E-5	1.06748E-4	9.95356E-5	1.38977E-4	1.74129E-4	1.3562E-4	1.92119E-4	1.67801E-4	1.54947E-4	6.64621E-4	6.78268E-4	6.02545E-4	7.46465E-4	5.90808E-4	6.94185E-4	7.68007E-4	6.69335E-4	6.47373E-4	7.65882E-4	6.65921E-4	7.59616E-4	8.28204E-4	0.00144
1357.77	2.993E-7	1.696E-7	1.51514E-4	6.55654E-5	1.04737E-4	1.02582E-4	1.33648E-4	1.80352E-4	1.3288E-4	1.82304E-4	1.85146E-4	1.1893E-4	6.55771E-4	6.07236E-4	5.78708E-4	7.03407E-4	6.15948E-4	7.08391E-4	7.35748E-4	6.99924E-4	6.48799E-4	7.77296E-4	6.68188E-4	7.22376E-4	7.73843E-4	0.0015
1355.85	3.246E-7	3.412E-7	1.50457E-4	5.00775E-5	1.00957E-4	1.17618E-4	1.28186E-4	1.68412E-4	1.26318E-4	1.47442E-4	1.89744E-4	1.20289E-4	6.52424E-4	5.73901E-4	5.78897E-4	6.74312E-4	6.71221E-4	6.97941E-4	6.9117E-4	7.30322E-4	6.37795E-4	7.3331E-4	6.69572E-4	6.85809E-4	7.53206E-4	0.00148
1353.92	4.246E-7	4.156E-7	1.36463E-4	3.20197E-5	9.21911E-5	1.19445E-4	1.19769E-4	1.37066E-4	1.10028E-4	1.2898E-4	1.50085E-4	1.4123E-4	6.16668E-4	5.77934E-4	5.64649E-4	6.67092E-4	6.62333E-4	6.57177E-4	6.24849E-4	6.8079E-4	5.88177E-4	6.4292E-4	6.34839E-4	6.30076E-4	7.49039E-4	0.00138
1351.99	8.936E-7	1E-10	1.1641E-4	2.48715E-5	7.61576E-5	1.01387E-4	1.10455E-4	1.06443E-4	8.93721E-5	1.32979E-4	1.03553E-4	1.51144E-4	5.62471E-4	5.75339E-4	5.48539E-4	6.96428E-4	6.10286E-4	6.20301E-4	5.77531E-4	6.0783E-4	5.587E-4	5.48525E-4	6.0695E-4	6.17317E-4	7.65751E-4	0.00132
1350.06	2.0193E-6	1.581E-7	1.11849E-4	2.75683E-5	6.17058E-5	8.4717E-5	1.03483E-4	8.31422E-5	7.5834E-5	1.32241E-4	8.94868E-5	1.46929E-4	5.23229E-4	5.18458E-4	5.61225E-4	7.23351E-4	5.71161E-4	5.9188E-4	5.7698E-4	5.81896E-4	5.84379E-4	4.90997E-4	6.2545E-4	6.65329E-4	7.85834E-4	0.00132
1348.13	2.8903E-6	4.041E-7	1.281E-4	2.50518E-5	5.96649E-5	7.41433E-5	8.93745E-5	6.18632E-5	7.26914E-5	1.05979E-4	9.7898E-5	1.46235E-4	5.13828E-4	4.30291E-4	5.69106E-4	6.9286E-4	5.20449E-4	5.45651E-4	5.73437E-4	5.63884E-4	6.22823E-4	4.81311E-4	6.61391E-4	7.0159E-4	7.47251E-4	0.00131
1346.2	2.9542E-6	1.9737E-6	1.415E-4	1.32735E-5	6.66915E-5	6.08877E-5	6.41387E-5	4.35492E-5	6.41387E-5	7.18096E-5	9.84536E-5	1.47736E-4	5.17679E-4	3.80521E-4	5.14103E-4	6.16419E-4	4.59018E-4	4.91176E-4	5.09891E-4	5.04206E-4	6.10724E-4	4.99349E-4	6.52627E-4	6.55043E-4	6.36932E-4	0.00121
1344.27	2.409E-6	4.7206E-6	1.24806E-4	5.6803E-6	7.054E-5	4.82887E-5	4.10486E-5	3.37224E-5	4.72849E-5	5.55487E-5	8.54322E-5	1.38459E-4	4.95476E-4	4.07018E-4	4.41244E-4	5.55226E-4	4.3617E-4	4.61367E-4	4.42614E-4	4.34599E-4	5.58684E-4	5.17481E-4	5.922E-4	5.50578E-4	5.39722E-4	0.0011
1342.35	1.2877E-6	3.6204E-6	8.64004E-5	3.4416E-6	5.84918E-5	3.64279E-5	2.81186E-5	3.04833E-5	3.9859E-5	5.2951E-5	7.00094E-5	1.2025E-4	4.50829E-4	4.55388E-4	4.24459E-4	5.52426E-4	4.33288E-4	4.56926E-4	4.33693E-4	3.88492E-4	5.18016E-4	4.91506E-4	5.33332E-4	4.59957E-4	5.13408E-4	0.00106
1340.42	3.173E-7	1.2763E-6	5.5458E-5	2.0582E-6	3.50789E-5	2.05472E-5	2.05045E-5	2.6287E-5	4.4844E-5	4.46334E-5	5.28909E-5	1.06639E-4	4.27252E-4	4.37351E-4	4.30979E-4	5.98179E-4	3.99851E-4	4.36445E-4	4.4073E-4	3.57671E-4	4.8302E-4	3.97783E-4	4.98274E-4	4.09214E-4	5.17357E-4	0.00108
1338.49	1.06E-8	1.4043E-6	4.87168E-5	9.055E-7	2.28702E-5	1.03045E-5	1.26088E-5	2.14083E-5	5.05631E-5	2.86467E-5	3.66293E-5	1.04486E-4	4.2681E-4	3.87981E-4	4.09926E-4	6.34564E-4	3.5061E-4	3.68211E-4	4.09338E-4	3.52638E-4	4.25116E-4	3.0227E-4	4.52799E-4	3.91589E-4	4.9639E-4	0.00108
1336.56	4.2E-9	2.6906E-6	6.34618E-5	1.0899E-6	2.16082E-5	1.25535E-5	7.5743E-6	1.97657E-5	5.01214E-5	1.68534E-5	2.72132E-5	9.79936E-5	4.19633E-4	3.79209E-4	3.99184E-4	6.07424E-4	3.25239E-4	2.9599E-4	3.77837E-4	3.96881E-4	3.63001E-4	2.78417E-4	3.90329E-4	4.15298E-4	4.73295E-4	0.00102
1334.63	6.4E-8	1.6052E-6	8.18757E-5	5.1696E-6	1.89481E-5	2.81713E-5	9.1287E-6	2.15829E-5	4.77078E-5	1.34836E-5	2.70253E-5	7.61457E-5	4.13782E-4	4.14107E-4	4.14688E-4	5.39212E-4	3.33323E-4	2.80194E-4	4.16834E-4	4.59892E-4	3.33007E-4	3.32332E-4	3.63509E-4	4.73753E-4	4.92938E-4	9.65231E-4
1332.7	4.963E-7	2.301E-7	8.90147E-5	1.56821E-5	1.63854E-5	4.57461E-5	1.55184E-5	2.48491E-5	4.40301E-5	1.37597E-5	3.07989E-5	5.95932E-5	4.20079E-4	4.52749E-4	4.1419E-4	4.77323E-4	3.56134E-4	3.14557E-4	4.8598E-4	4.87939E-4	3.41704E-4	3.97616E-4	3.87753E-4	4.99187E-4	5.4039E-4	0.00101
1330.77	1.644E-7	1.433E-7	9.08009E-5	1.92424E-5	1.72156E-5	4.22005E-5	1.8796E-5	1.95311E-5	3.30771E-5	8.9417E-6	2.75706E-5	6.16542E-5	4.01485E-4	4.35006E-4	3.79575E-4	4.14676E-4	3.63098E-4	3.46205E-4	4.38558E-4	4.78393E-4	3.57514E-4	3.67951E-4	4.21475E-4	4.41644E-4	5.37718E-4	0.00116
1328.84	1.1344E-6	6.642E-7	9.38915E-5	1.0251E-5	1.60423E-5	2.45003E-5	1.6335E-5	6.4582E-6	1.76535E-5	2.7935E-6	2.04385E-5	7.02924E-5	3.45492E-4	3.66356E-4	3.26295E-4	3.44672E-4	3.43077E-4	3.55897E-4	3.10025E-4	4.46063E-4	3.65309E-4	2.69551E-4	4.28541E-4	3.60801E-4	4.58006E-4	0.00124
1326.92	3.8709E-6	7.651E-7	9.21681E-5	3.1366E-6	1.09431E-5	1.27351E-5	1.29409E-5	8.078E-7	7.7545E-6	1.5078E-6	1.63179E-5	6.25301E-5	2.91507E-4	3.00057E-4	2.66886E-4	2.92903E-4	3.02995E-4	3.54463E-4	2.49263E-4	3.89296E-4	4.09438E-4	2.1729E-4	3.85973E-4	3.10238E-4	3.98406E-4	0.00111
1324.99	2.1877E-6	1.424E-7	7.78592E-5	6.21E-7	6.5648E-6	7.097E-6	9.9435E-6	5.106E-7	3.62E-6	3.3904E-6	1.1002E-5	4.048E-5	2.5814E-4	2.51912E-4	2.12914E-4	2.61122E-4	2.60542E-4	3.30458E-4	2.56361E-4	3.25548E-4	4.90723E-4	2.15703E-4	2.97771E-4	2.783E-4	4.03529E-4	8.8583E-4
1323.06	8.395E-7	9.02E-8	5.6335E-5	9.31E-8	3.1535E-6	3.0137E-6	4.9982E-6	1.444E-6	1.6058E-6	4.5707E-6	3.2928E-6	2.29933E-5	2.33783E-4	2.1885E-4	1.80206E-4	2.33177E-4	2.35156E-4	2.89282E-4	2.56365E-4	2.78226E-4	4.93786E-4	2.01245E-4	2.12552E-4	2.60448E-4	3.78932E-4	7.35513E-4
1321.13	1.1548E-6	9.914E-7	4.41821E-5	3.6085E-6	2.335E-7	3.95E-7	2.675E-7	1.1051E-6	4.721E-7	1.1685E-6	5.7E-9	1.24717E-5	2.07291E-4	1.96974E-4	1.74171E-4	2.12527E-4	2.24315E-4	2.51525E-4	2.29323E-4	2.33802E-4	3.68113E-4	1.74735E-4	1.59858E-4	2.48893E-4	2.91193E-4	6.93069E-4
1319.2	1.9248E-6	2.2721E-6	4.6627E-5	1.43327E-5	1.2385E-6	3.125E-7	1.6397E-6	1.93E-8	2.28E-8	5.499E-7	2.2934E-6	5.349E-6	1.76933E-4	1.76013E-4	1.86196E-4	2.05269E-4	2.04036E-4	2.12639E-4	1.98373E-4	1.71931E-4	2.18892E-4	1.59585E-4	1.33371E-4	2.05276E-4	2.31448E-4	6.71536E-4
1317.27	1.722E-6	2.5724E-6	4.79256E-5	3.12487E-5	7.518E-6	3.0845E-6	6.2884E-6	5.5355E-6	2.9513E-6	5.0158E-6	5.2927E-6	7.742E-7	1.40714E-4	1.41219E-4	1.90973E-4	1.91564E-4	1.5078E-4	1.64834E-4	1.61147E-4	1.13095E-4	1.18217E-4	1.28087E-4	1.17285E-4	1.33649E-4	2.12851E-4	6.25249E-4
1315.34	3.617E-7	2.5676E-6	3.89551E-5	4.28771E-5	1.9433E-5	7.8626E-6	1.18751E-5	2.29811E-5	1.16313E-5	1.10538E-5	9.5047E-6	8.809E-7	1.08251E-4	1.00793E-4	1.67393E-4	1.59304E-4	8.98581E-5	1.24703E-4	1.26931E-4	8.00917E-5	7.1195E-5	8.26516E-5	1.06673E-4	8.42327E-5	1.89313E-4	5.69301E-4
1313.42	1.2642E-6	2.7604E-6	3.58341E-5	4.21886E-5	3.1172E-5	1.41435E-5	2.23925E-5	3.89999E-5	1.92164E-5	2.04162E-5	1.78624E-5	6.691E-6	8.49317E-5	7.97224E-5	1.22413E-4	1.26432E-4	6.07122E-5	1.0127E-4	1.0962E-4	6.49222E-5	6.39047E-5	5.3026E-5	9.73768E-5	6.44695E-5	1.5384E-4	5.01739E-4
1311.49	9.464E-6	1.7516E-6	4.25145E-5	4.28979E-5	3.58044E-5	2.61816E-5	4.55633E-5	4.93875E-5	2.81472E-5	3.85214E-5	3.21271E-5	1.38399E-5	5.55906E-5	7.34974E-5	7.34214E-5	9.7017E-5	5.49118E-5	8.01376E-5	8.70846E-5	5.3219E-5	7.22802E-5	3.5105E-5	7.43881E-5	5.24452E-5	1.15583E-4	4.17104E-4
1309.56	1.2923E-5	3.332E-7	4.61337E-5	4.40287E-5	3.40478E-5	4.00335E-5	6.54231E-5	5.34093E-5	3.70421E-5	5.5073E-5	4.41152E-5	1.71341E-5	3.41383E-5	6.953E-5	4.82071E-5	7.34696E-5	5.27999E-5	6.42896E-5	5.96768E-5	4.94163E-5	8.3532E-5	2.60707E-5	5.34361E-5	4.96908E-5	8.90405E-5	3.55837E-4
1307.63	6.5622E-6	1.19E-8	4.59478E-5	3.18726E-5	2.35155E-5	3.46474E-5	4.60765E-5	3.63879E-5	2.69397E-5	4.05287E-5	3.56116E-5	9.8757E-6	4.45919E-5	8.44209E-5	6.34326E-5	7.27656E-5	5.97683E-5	7.24813E-5	6.34047E-5	6.84235E-5	1.16954E-4	3.88411E-5	6.54301E-5	7.52421E-5	1.02696E-4	3.61201E-4
1305.7	1.5534E-6	8.98E-8	5.23448E-5	2.22761E-5	1.26899E-5	1.87072E-5	1.85199E-5	2.00583E-5	1.38411E-5	1.86297E-5	2.46609E-5	4.8515E-6	7.78095E-5	1.16679E-4	9.99873E-5	8.74013E-5	7.44662E-5	9.08375E-5	1.002E-4	9.16512E-5	1.57535E-4	7.4169E-5	1.00221E-4	1.11894E-4	1.51997E-4	3.99452E-4
1303.77	3.118E-7	6.72E-8	6.33599E-5	3.7092E-5	1.59219E-5	1.98727E-5	2.0489E-5	3.3491E-5	2.49511E-5	2.74818E-5	4.25256E-5	1.569E-5	7.1634E-5	1.02269E-4	9.13684E-5	7.15625E-5	6.55178E-5	6.99752E-5	1.04096E-4	6.2522E-5	1.25474E-4	7.99833E-5	8.51893E-5	9.56211E-5	1.47971E-4	3.64074E-4
1301.84	9.04E-8	1.1982E-6	6.58529E-5	9.22538E-5	4.81645E-5	5.7545E-5	7.39234E-5	9.98992E-5	8.64352E-5	9.79745E-5	1.10967E-4	6.36968E-5	2.21635E-5	3.91363E-5	4.01667E-5	2.52565E-5	3.24036E-5	2.19813E-5	4.47626E-5	1.19818E-5	4.19676E-5	3.73569E-5	2.35333E-5	4.29795E-5	6.56262E-5	2.32018E-4
1299.91	4.24E-8	2.4259E-6	5.38441E-5	1.7828E-4	1.24334E-4	1.42794E-4	1.9331E-4	2.02785E-4	1.83311E-4	2.24929E-4	2.19246E-4	1.4277E-4	2E-9	2.9197E-6	5.0399E-6	1.3969E-6	5.4803E-6	3.506E-7	2.5459E-6	8.256E-7	1.1796E-6	3.6425E-6	7.52E-8	8.6869E-6	9.7152E-6	1.05431E-4
1297.99	4.73E-7	2.819E-6	3.8066E-5	2.65046E-4	2.25008E-4	2.39169E-4	3.1805E-4	2.85277E-4	2.5586E-4	3.26842E-4	3.25937E-4	2.12615E-4	9.7369E-6	3.3265E-6	2.2901E-6	2.2624E-6	1.3525E-6	6.718E-6	5.3167E-6	1.23033E-5	7.5074E-6	4.3928E-6	1.41927E-5	1.553E-7	1.9E-9	4.14277E-5
1296.06	1.7934E-6	2.4298E-6	3.16081E-5	3.4479E-4	3.10686E-4	3.12672E-4	3.98916E-4	3.46616E-4	3.16466E-4	3.79989E-4	3.95268E-4	2.61719E-4	2.16459E-5	1.81326E-5	1.90698E-5	1.25635E-5	1.42604E-5	2.34498E-5	2.1784E-5	1.97213E-5	1.89391E-5	2.39617E-5	2.97494E-5	9.3701E-6	1.466E-6	1.98949E-5
1294.13	1.4454E-6	1.5832E-6	3.44898E-5	4.19018E-4	3.64839E-4	3.62364E-4	4.47562E-4	4.20199E-4	3.89487E-4	4.23755E-4	4.27174E-4	3.18619E-4	3.44107E-5	3.44254E-5	4.06064E-5	3.03381E-5	2.85624E-5	4.11501E-5	4.30523E-5	2.1635E-5	2.15681E-5	3.92655E-5	3.99849E-5	2.23901E-5	4.7814E-6	1.43882E-5
1292.2	6.987E-7	1.2841E-6	3.7949E-5	4.72269E-4	3.99611E-4	3.99961E-4	4.85461E-4	5.00879E-4	4.52292E-4	4.8064E-4	4.55621E-4	3.99231E-4	5.02167E-5	5.03635E-5	6.37247E-5	4.90993E-5	4.08506E-5	5.58819E-5	6.22666E-5	2.49828E-5	2.65356E-5	5.52117E-5	4.98378E-5	3.6096E-5	1.23468E-5	1.29394E-5
1290.27	1.1653E-6	1.8204E-6	3.89472E-5	4.83242E-4	4.33474E-4	4.35716E-4	5.14924E-4	5.50889E-4	5.00835E-4	5.27799E-4	4.96661E-4	4.71168E-4	6.00539E-5	6.28309E-5	8.36698E-5	6.01133E-5	4.73374E-5	6.37327E-5	6.57389E-5	3.07523E-5	4.00039E-5	7.87162E-5	5.93067E-5	4.79701E-5	2.24988E-5	1.25343E-5
1288.34	1.7271E-6	3.0237E-6	4.4766E-5	4.61123E-4	4.63705E-4	4.75533E-4	5.38803E-4	5.65867E-4	5.56E-4	5.32157E-4	5.39318E-4	5.01965E-4	6.76114E-5	6.92877E-5	8.91381E-5	6.59364E-5	5.30659E-5	6.64897E-5	6.10321E-5	4.17589E-5	5.37255E-5	9.33111E-5	6.9557E-5	5.1766E-5	3.11142E-5	1.19083E-5
1286.41	7.573E-7	3.3646E-6	5.80651E-5	4.42105E-4	4.63025E-4	5.10856E-4	5.50227E-4	5.72322E-4	6.00863E-4	5.13299E-4	5.64913E-4	5.10815E-4	7.97892E-5	7.79838E-5	7.96287E-5	7.13356E-5	6.82321E-5	6.9217E-5	5.92104E-5	6.5839E-5	5.74185E-5	8.96524E-5	8.053E-5	5.65121E-5	3.47282E-5	8.5916E-6
1284.49	8.91E-8	2.2129E-6	6.84052E-5	4.48289E-4	4.27902E-4	5.02489E-4	5.27334E-4	5.67854E-4	5.96189E-4	5.08364E-4	5.4251E-4	4.98706E-4	8.27225E-5	8.5007E-5	6.66556E-5	7.18289E-5	8.13747E-5	6.78761E-5	5.54239E-5	8.74856E-5	5.59842E-5	7.11824E-5	8.12831E-5	6.17415E-5	2.95982E-5	5.6177E-6
1282.56	3.621E-7	2.0515E-6	6.92011E-5	4.75084E-4	3.94978E-4	4.45366E-4	4.96993E-4	5.41659E-4	5.40285E-4	5.06506E-4	4.761E-4	4.47316E-4	7.07235E-5	8.15294E-5	5.73099E-5	6.49628E-5	7.43206E-5	6.38525E-5	5.03623E-5	8.12606E-5	5.79341E-5	5.06506E-5	6.81344E-5	5.61828E-5	1.98107E-5	5.6129E-6
1280.63	2.5483E-6	2.9372E-6	6.69431E-5	4.96563E-4	3.86928E-4	4.08038E-4	5.00316E-4	5.18256E-4	4.74841E-4	4.85605E-4	4.27336E-4	3.86719E-4	6.09605E-5	7.06437E-5	5.23488E-5	5.88529E-5	5.72581E-5	6.05615E-5	5.05057E-5	6.6E-5	5.8522E-5	4.34752E-5	5.5817E-5	4.60617E-5	1.46012E-5	6.9129E-6
1278.7	3.0498E-6	1.7926E-6	6.72253E-5	4.77828E-4	3.94955E-4	4.16119E-4	5.09948E-4	5.04941E-4	4.3629E-4	4.51044E-4	4.2197E-4	3.51519E-4	5.59268E-5	5.19414E-5	5.00383E-5	5.29056E-5	4.29756E-5	5.03434E-5	4.94297E-5	6.17336E-5	4.86046E-5	4.16683E-5	5.0431E-5	3.63576E-5	1.59467E-5	8.8846E-6
1276.77	3.415E-7	9.82E-8	7.24958E-5	4.18304E-4	4.04751E-4	4.073E-4	4.78564E-4	4.72969E-4	4.17076E-4	4.17189E-4	4.21261E-4	3.34879E-4	4.31433E-5	3.21849E-5	4.54169E-5	3.85878E-5	2.91746E-5	3.62559E-5	4.2282E-5	5.68009E-5	3.28295E-5	3.22001E-5	4.41995E-5	2.73338E-5	1.66272E-5	1.51751E-5
1274.84	6.08E-8	1.149E-7	8.13982E-5	3.49026E-4	3.93594E-4	3.44958E-4	3.98249E-4	4.0518E-4	3.85362E-4	3.86203E-4	3.87051E-4	3.00801E-4	2.29915E-5	1.93054E-5	3.03796E-5	1.99504E-5	1.42851E-5	2.29867E-5	2.88745E-5	3.44195E-5	1.64514E-5	2.09204E-5	2.91457E-5	1.88037E-5	7.5184E-6	3.19976E-5
1272.91	7.67E-8	1.3E-8	8.81905E-5	2.91303E-4	3.45391E-4	2.67266E-4	2.92588E-4	3.14165E-4	3.40594E-4	3.43973E-4	3.26376E-4	2.43082E-4	7.3777E-6	9.7223E-6	9.9147E-6	6.5467E-6	3.2864E-6	7.4317E-6	1.18763E-5	7.9869E-6	3.665E-6	1.26541E-5	1.11769E-5	7.1227E-6	4.48E-8	5.56656E-5
1270.98	8.219E-7	8.413E-7	9.50036E-5	2.58265E-4	2.80454E-4	2.04934E-4	2.116E-4	2.42027E-4	3.06456E-4	2.84405E-4	2.66932E-4	1.90147E-4	1.0087E-6	2.1661E-6	3.875E-7	7.103E-7	2.7E-9	1.9E-9	2.4951E-6	6E-10	1.22E-8	5.2418E-6	2.639E-6	1.869E-7	3.3422E-6	7.20049E-5
1269.06	4.899E-7	5.0776E-6	1.1422E-4	2.46742E-4	2.25184E-4	1.67883E-4	1.83257E-4	2.18116E-4	2.70231E-4	2.27775E-4	2.26439E-4	1.50358E-4	5.35E-8	3.214E-7	9.336E-7	2.208E-7	6.889E-7	3.9321E-6	3.381E-7	9.202E-7	3.547E-7	3.94E-8	5.736E-7	1.2959E-6	7.3719E-6	8.8699E-5
1267.13	1.896E-7	7.6322E-6	1.39717E-4	2.41968E-4	1.93214E-4	1.63493E-4	1.92431E-4	2.22271E-4	2.18992E-4	2.01833E-4	2.08884E-4	1.25349E-4	1.9724E-6	8.4323E-6	2.1886E-6	1.2597E-6	4.385E-7	8.2383E-6	1.034E-7	1.404E-7	6.053E-7	4.5391E-6	5.11E-8	2.8327E-6	1.0536E-5	1.15328E-4
1265.2	2.975E-7	3.3865E-6	1.47421E-4	2.35378E-4	1.8133E-4	1.69961E-4	2.01613E-4	2.1063E-4	1.83235E-4	2.02701E-4	1.91554E-4	1.16433E-4	7.0389E-6	2.29559E-5	3.1194E-6	2.1731E-6	2.161E-7	9.9128E-6	3.92E-8	4.34E-8	2.4631E-6	9.7905E-6	3.5869E-6	4.4469E-6	1.91662E-5	1.41944E-4
1263.27	3.244E-7	1.035E-7	1.46101E-4	2.16767E-4	1.69983E-4	1.51843E-4	1.80625E-4	1.73124E-4	1.64059E-4	1.92693E-4	1.5051E-4	1.0921E-4	1.56818E-5	2.94118E-5	7.9253E-6	6.2005E-6	2.2138E-6	1.43358E-5	1.0004E-6	4.608E-7	9.7871E-6	1.12742E-5	1.61873E-5	1.22329E-5	4.18355E-5	1.7189E-4
1261.34	2.857E-7	1.821E-7	1.57004E-4	1.90822E-4	1.4955E-4	1.20839E-4	1.43884E-4	1.3496E-4	1.27524E-4	1.61005E-4	1.11905E-4	9.0584E-5	2.7046E-5	2.66873E-5	1.94801E-5	1.68012E-5	1.0205E-5	2.40649E-5	1.1065E-5	1.07362E-5	2.15841E-5	1.85672E-5	3.63417E-5	2.84461E-5	7.33636E-5	2.11532E-4
1259.41	6.724E-7	2.11E-8	1.71606E-4	1.78265E-4	1.34929E-4	1.04453E-4	1.26985E-4	1.16608E-4	9.00292E-5	1.38139E-4	1.04467E-4	7.20098E-5	3.05288E-5	2.36594E-5	2.70363E-5	2.48004E-5	1.63333E-5	2.73569E-5	2.31531E-5	3.42447E-5	2.80363E-5	2.64523E-5	4.6663E-5	3.88453E-5	8.74916E-5	2.31664E-4
1257.48	1.3164E-6	1.57E-8	1.7219E-4	1.74584E-4	1.41157E-4	1.02806E-4	1.29301E-4	1.17131E-4	8.60041E-5	1.32879E-4	1.12709E-4	6.61151E-5	2.26314E-5	2.55381E-5	2.29376E-5	2.22227E-5	1.58039E-5	2.01625E-5	2.18137E-5	4.25811E-5	2.45647E-5	2.47472E-5	4.07722E-5	3.83035E-5	7.80356E-5	2.18012E-4
1255.56	1.3422E-6	1.65E-8	1.61397E-4	1.51404E-4	1.48967E-4	1.01345E-4	1.18099E-4	1.15555E-4	1.02205E-4	1.2022E-4	1.02597E-4	6.28944E-5	1.88173E-5	3.40053E-5	2.2591E-5	2.09351E-5	1.65561E-5	1.91087E-5	2.23725E-5	3.62413E-5	2.06554E-5	2.48178E-5	3.59655E-5	3.67864E-5	6.54026E-5	2.13085E-4
1253.63	8.559E-7	1.687E-7	1.50812E-4	1.15421E-4	1.26428E-4	9.23929E-5	9.1398E-5	1.02929E-4	1.06198E-4	9.00245E-5	7.57604E-5	5.2622E-5	2.52553E-5	4.26194E-5	3.65521E-5	2.65668E-5	2.19491E-5	3.06115E-5	3.93703E-5	3.64366E-5	2.50284E-5	3.70478E-5	3.72322E-5	3.97694E-5	6.26286E-5	2.43614E-4
1251.7	3.126E-7	2.184E-7	1.43966E-4	1.00417E-4	8.82685E-5	8.12501E-5	7.18346E-5	8.97989E-5	9.25992E-5	5.9997E-5	5.59605E-5	3.89979E-5	3.759E-5	4.81422E-5	5.85133E-5	3.57883E-5	3.45148E-5	4.63554E-5	6.61404E-5	4.66055E-5	4.16195E-5	5.84443E-5	4.17134E-5	4.99179E-5	7.19007E-5	2.96022E-4
1249.77	1.67E-7	0	1.48118E-4	9.85579E-5	5.48788E-5	5.82086E-5	5.16268E-5	7.16653E-5	6.23337E-5	3.425E-5	4.01203E-5	2.18013E-5	5.7842E-5	6.57914E-5	8.06374E-5	5.84938E-5	6.26933E-5	6.4732E-5	8.75203E-5	7.27867E-5	7.55177E-5	8.72776E-5	6.08431E-5	7.89847E-5	1.0314E-4	3.66244E-4
1247.84	1.837E-7	1.07E-7	1.67697E-4	7.92385E-5	2.49402E-5	2.32007E-5	2.47791E-5	4.48034E-5	2.69371E-5	1.31468E-5	1.94463E-5	5.1027E-6	9.84553E-5	1.07429E-4	1.14753E-4	1.06255E-4	1.06789E-4	9.96123E-5	1.16969E-4	1.23127E-4	1.22202E-4	1.32859E-4	1.12636E-4	1.43364E-4	1.62355E-4	4.5706E-4
1245.91	0	2.057E-7	1.86704E-4	4.6967E-5	5.8153E-6	4.9786E-6	7.5891E-6	2.0232E-5	8.4475E-6	2.5908E-6	5.1938E-6	1.56E-7	1.56652E-4	1.58365E-4	1.67838E-4	1.57003E-4	1.54474E-4	1.46797E-4	1.65101E-4	1.82193E-4	1.62385E-4	1.80616E-4	1.85784E-4	2.30099E-4	2.21067E-4	5.36297E-4
1243.98	5.854E-7	4.963E-7	1.91187E-4	2.17934E-5	3.193E-7	1.1301E-6	1.2399E-6	4.7006E-6	2.7213E-6	3.52E-8	5.407E-7	6.1996E-6	2.15113E-4	2.01208E-4	2.21667E-4	1.93902E-4	2.06433E-4	1.9217E-4	2.1899E-4	2.30265E-4	2.03077E-4	2.02966E-4	2.39784E-4	2.9763E-4	2.66576E-4	5.88543E-4
1242.06	1.3262E-6	8.677E-7	1.89603E-4	9.6752E-6	1.968E-7	2.56E-8	1.018E-7	1.88E-8	1.908E-7	2.943E-7	3.766E-7	1.47873E-5	2.69646E-4	2.43774E-4	2.51337E-4	2.34633E-4	2.6616E-4	2.37625E-4	2.63754E-4	2.53441E-4	2.62047E-4	2.14459E-4	2.6858E-4	3.26338E-4	3.27617E-4	6.46155E-4
1240.13	8.163E-7	1.1341E-6	1.91603E-4	6.2195E-6	1.56E-6	1.0786E-6	1.8475E-6	1.6269E-6	1.0422E-6	9.817E-7	3.7081E-6	2.19106E-5	3.14169E-4	2.87686E-4	2.68381E-4	2.79712E-4	3.16851E-4	2.85321E-4	2.84912E-4	2.60117E-4	3.14624E-4	2.37158E-4	2.91004E-4	3.30045E-4	3.95056E-4	7.22188E-4
1238.2	3.11E-8	1.2744E-6	1.98201E-4	5.5525E-6	3.7539E-6	3.1982E-6	2.2893E-6	4.8916E-6	3.1904E-6	3.6674E-6	6.2032E-6	2.6207E-5	3.2561E-4	3.08541E-4	3.05415E-4	3.02822E-4	3.26977E-4	3.2936E-4	2.96493E-4	2.8159E-4	3.3439E-4	2.65118E-4	3.10597E-4	3.24526E-4	4.24448E-4	7.84762E-4
1236.27	2.225E-7	8.782E-7	2.09248E-4	5.3664E-6	3.3114E-6	2.7214E-6	9.996E-7	5.06E-6	2.7815E-6	6.9599E-6	4.3054E-6	2.73086E-5	2.94721E-4	2.88492E-4	3.28521E-4	2.94935E-4	2.88827E-4	3.43258E-4	3.22445E-4	3.01428E-4	3.26028E-4	2.83654E-4	3.13142E-4	3.04736E-4	4.05918E-4	7.87411E-4
1234.34	6.02E-8	4.948E-7	2.15294E-4	7.5069E-6	6.881E-7	9.006E-7	2.248E-7	1.4549E-6	1.9038E-6	4.2025E-6	1.8762E-6	2.58449E-5	2.48284E-4	2.5058E-4	2.8341E-4	2.78092E-4	2.39E-4	3.08806E-4	3.21583E-4	2.74438E-4	2.94658E-4	2.7791E-4	2.84714E-4	2.67737E-4	3.61254E-4	7.30537E-4
1232.41	5.627E-7	9.003E-7	2.09093E-4	1.48263E-5	8.9E-9	6.56E-8	3E-9	3.19E-8	8.43E-7	7.25E-7	5.307E-7	2.11484E-5	2.15093E-4	2.20782E-4	2.19482E-4	2.58707E-4	2.0577E-4	2.49269E-4	2.54332E-4	2.12332E-4	2.54835E-4	2.52662E-4	2.42726E-4	2.24024E-4	3.13921E-4	6.72805E-4
1230.48	1.9979E-6	1.6247E-6	2.05493E-4	2.82156E-5	6.772E-7	4.228E-7	8.787E-7	3.3228E-6	4.89E-8	2.25E-8	8.38E-8	1.17109E-5	1.87763E-4	1.90429E-4	1.78621E-4	2.13864E-4	1.85677E-4	1.86816E-4	1.76416E-4	1.56115E-4	2.16913E-4	2.30133E-4	2.07331E-4	1.77351E-4	2.74851E-4	6.28334E-4
1228.55	2.0419E-6	1.0364E-6	2.14604E-4	4.56829E-5	5.6603E-6	6.1835E-6	9.3717E-6	1.63251E-5	3.5532E-6	2.5852E-6	3.5171E-6	1.47E-6	1.38579E-4	1.45129E-4	1.41045E-4	1.43067E-4	1.57559E-4	1.31496E-4	1.33506E-4	1.14643E-4	1.73022E-4	1.96972E-4	1.65494E-4	1.28192E-4	2.29608E-4	5.47126E-4
1226.63	2.0277E-6	1.591E-7	2.35568E-4	6.32041E-5	2.37785E-5	2.5424E-5	3.57693E-5	3.88206E-5	1.35958E-5	1.47772E-5	1.33986E-5	3.5386E-6	8.01934E-5	9.55417E-5	9.79436E-5	8.10627E-5	1.07163E-4	9.31478E-5	1.10325E-4	7.94254E-5	1.24026E-4	1.33301E-4	1.11256E-4	8.57072E-5	1.64279E-4	4.24302E-4
1224.7	1.8623E-6	1.119E-7	2.65146E-4	8.68115E-5	5.61878E-5	5.4854E-5	8.04553E-5	6.40271E-5	3.64514E-5	4.09767E-5	3.21669E-5	2.52934E-5	4.21895E-5	5.82763E-5	5.62973E-5	4.1132E-5	5.68529E-5	6.80726E-5	8.51515E-5	4.75357E-5	7.42932E-5	6.59796E-5	6.33186E-5	5.16919E-5	9.44721E-5	3.03356E-4
1222.77	7.36E-7	1.1948E-6	2.79972E-4	1.36815E-4	1.0077E-4	8.91663E-5	1.35859E-4	1.03081E-4	9.00639E-5	8.66008E-5	7.29571E-5	6.18319E-5	1.73047E-5	2.80714E-5	2.24734E-5	1.34587E-5	2.3444E-5	3.95284E-5	5.15188E-5	2.02747E-5	2.73712E-5	2.16922E-5	2.70381E-5	2.09763E-5	3.97554E-5	2.02738E-4
1220.84	1.63E-8	2.1898E-6	2.72255E-4	2.155E-4	1.57891E-4	1.3521E-4	1.93253E-4	1.64114E-4	1.70698E-4	1.55819E-4	1.44083E-4	1.17717E-4	1.5547E-6	4.521E-6	3.4583E-6	5.073E-7	4.655E-6	1.08088E-5	1.83373E-5	3.1424E-6	2.0626E-6	2.8262E-6	4.4193E-6	2.6967E-6	1.04304E-5	1.28909E-4
1218.91	1.941E-7	1.5424E-6	2.73692E-4	2.78153E-4	2.08693E-4	1.8408E-4	2.37481E-4	2.18443E-4	2.28954E-4	2.22785E-4	2.16048E-4	1.81805E-4	1.3808E-6	4.629E-7	2.299E-7	1.8839E-6	3.26E-8	1.143E-7	2.4586E-6	4.061E-7	1.577E-6	2.003E-7	3.225E-7	1.334E-7	2.0005E-6	8.94206E-5
1216.98	2.417E-7	1.971E-7	2.8988E-4	2.83484E-4	2.24667E-4	2.09483E-4	2.54725E-4	2.46576E-4	2.53926E-4	2.5225E-4	2.55267E-4	2.11693E-4	4.7444E-6	2.7039E-6	2.5031E-6	4.0333E-6	2.786E-7	2.7967E-6	3.38E-8	3.8878E-6	4.5452E-6	3.4559E-6	4.0841E-6	1.0044E-6	5.546E-7	7.77012E-5
1215.05	2.9E-9	2.057E-7	2.96868E-4	2.43319E-4	2.12526E-4	2.07544E-4	2.47304E-4	2.51068E-4	2.68503E-4	2.47457E-4	2.54062E-4	1.97453E-4	3.7027E-6	1.3749E-6	1.8639E-6	2.6617E-6	2.199E-7	5.3536E-6	1.9E-9	4.9505E-6	3.2764E-6	4.988E-6	3.4722E-6	7.624E-7	4.401E-7	8.39289E-5
1213.13	1.32E-8	6.095E-7	2.96331E-4	1.84529E-4	1.90158E-4	1.82537E-4	2.22121E-4	2.19192E-4	2.45722E-4	2.20367E-4	2.14432E-4	1.6123E-4	2.296E-7	1.4E-9	3.7E-8	1.79E-7	2.405E-7	1.0409E-6	5.709E-7	2.0568E-6	4.368E-7	7.611E-7	2.7E-9	2.66E-8	2.4537E-6	1.06546E-4
1211.2	6.1E-9	3.022E-7	3.11512E-4	1.28608E-4	1.51675E-4	1.37375E-4	1.79211E-4	1.62544E-4	1.73893E-4	1.72391E-4	1.56384E-4	1.17957E-4	3.3732E-6	4.8169E-6	2.9337E-6	3.5542E-6	5.5821E-6	2.2544E-6	5.5981E-6	1.02E-7	1.5243E-6	1.9818E-6	8.2592E-6	1.8159E-6	1.26916E-5	1.41787E-4
1209.27	8E-10	2.66E-8	3.58402E-4	7.81956E-5	1.02403E-4	9.24792E-5	1.20176E-4	1.08631E-4	1.0303E-4	1.17624E-4	1.02528E-4	7.39392E-5	2.06562E-5	2.55986E-5	1.90976E-5	2.34243E-5	2.04976E-5	1.64545E-5	1.94068E-5	6.1601E-6	1.30325E-5	1.21601E-5	3.05026E-5	1.41736E-5	3.60803E-5	1.8516E-4
1207.34	7.77E-8	4.21E-8	4.21154E-4	3.20257E-5	5.92772E-5	5.75956E-5	6.31657E-5	6.43196E-5	5.92451E-5	7.11922E-5	6.33566E-5	3.58784E-5	5.38422E-5	6.00473E-5	5.01425E-5	5.72931E-5	4.92459E-5	4.25039E-5	3.77252E-5	2.73463E-5	4.15883E-5	3.1707E-5	5.99292E-5	4.43587E-5	7.62373E-5	2.43476E-4
1205.41	5.26E-8	5.6E-8	4.50274E-4	7.8527E-6	2.575E-5	2.6583E-5	2.89635E-5	3.31782E-5	3.35801E-5	3.48159E-5	3.67599E-5	1.1929E-5	9.552E-5	1.02446E-4	7.94748E-5	9.82366E-5	9.57565E-5	7.71342E-5	6.3417E-5	7.63305E-5	9.11954E-5	6.85788E-5	9.47215E-5	8.12619E-5	1.32788E-4	3.20523E-4
1203.48	0	0	4.33638E-4	1.743E-6	5.0769E-6	5.5185E-6	1.2715E-5	1.57E-5	1.73107E-5	1.04904E-5	1.61125E-5	9.718E-7	1.41573E-4	1.53727E-4	1.0573E-4	1.4705E-4	1.42295E-4	1.13019E-4	1.09095E-4	1.40759E-4	1.53848E-4	1.21939E-4	1.36432E-4	1.12335E-4	1.85284E-4	4.17132E-4
1201.55	1.151E-7	5.4E-9	4.04823E-4	3.606E-7	4.66E-8	8.1E-9	3.5212E-6	6.6373E-6	6.3011E-6	1.2662E-6	4.164E-6	2.006E-6	1.92511E-4	2.01507E-4	1.36931E-4	1.96652E-4	1.66468E-4	1.46688E-4	1.68435E-4	1.90353E-4	2.09586E-4	1.7265E-4	1.82452E-4	1.45406E-4	2.26145E-4	5.2081E-4
1199.62	4.815E-7	1.935E-7	3.73198E-4	6.66E-8	3.5884E-6	3.2747E-6	1.71E-7	1.623E-6	5.558E-7	1.4E-9	4.343E-7	8.153E-6	2.29869E-4	2.25585E-4	1.64792E-4	2.19744E-4	1.80404E-4	1.75633E-4	2.19711E-4	2.24335E-4	2.46213E-4	2.08572E-4	2.22835E-4	1.8866E-4	2.76743E-4	6.00914E-4
1197.7	5.17E-7	4.779E-7	3.35403E-4	1.192E-7	6.9187E-6	6.8601E-6	2.306E-7	6.6E-9	2.562E-7	3.651E-7	6.65E-8	1.11316E-5	2.40621E-4	2.24203E-4	1.83404E-4	2.1267E-4	2.0477E-4	2.14722E-4	2.56607E-4	2.45041E-4	2.72771E-4	2.27906E-4	2.48189E-4	2.36902E-4	3.41071E-4	6.50401E-4
1195.77	7.66E-8	2.997E-7	2.97027E-4	2.321E-7	4.6969E-6	4.6235E-6	8.624E-7	4.631E-7	3.405E-7	2.187E-7	2.24E-7	1.26464E-5	2.32756E-4	2.12669E-4	1.92171E-4	2.07409E-4	2.27956E-4	2.66502E-4	2.77245E-4	2.46905E-4	2.74302E-4	2.19507E-4	2.56694E-4	2.63033E-4	3.79304E-4	6.6634E-4
1193.84	4.91E-8	4.25E-8	2.63635E-4	6.908E-7	2.701E-7	5.417E-7	4.619E-7	7.43E-8	9E-9	1.677E-7	2.56E-8	8.6692E-6	2.16261E-4	2.01284E-4	1.84439E-4	2.05412E-4	2.28743E-4	2.79505E-4	2.66848E-4	2.45648E-4	2.39413E-4	1.93212E-4	2.49234E-4	2.49892E-4	3.54686E-4	6.40187E-4
1191.91	3.209E-7	1.328E-7	2.46679E-4	2.9892E-6	2.9576E-6	4.712E-7	2.131E-7	7.12E-8	8.222E-7	1.5101E-6	7.081E-7	2.5336E-6	2.06294E-4	1.89622E-4	1.66274E-4	1.97057E-4	2.06645E-4	2.40538E-4	2.28075E-4	2.38839E-4	2.02973E-4	1.73756E-4	2.3068E-4	2.2174E-4	2.9285E-4	5.98377E-4
1189.98	9.389E-7	1.0144E-6	2.38442E-4	6.9764E-6	1.15661E-5	2.1921E-6	2.6859E-6	5.907E-7	3.3366E-6	2.7497E-6	1.4521E-6	5.316E-7	1.97762E-4	1.73298E-4	1.54399E-4	1.85004E-4	1.81333E-4	1.96253E-4	1.9319E-4	2.12759E-4	1.82362E-4	1.67153E-4	2.07945E-4	2.07989E-4	2.39623E-4	5.71436E-4
1188.05	1.3649E-6	1.3073E-6	2.15213E-4	1.13356E-5	1.52941E-5	3.2074E-6	5.1766E-6	2.3988E-6	7.5212E-6	3.3921E-6	3.5446E-6	2.945E-7	1.77136E-4	1.57543E-4	1.45068E-4	1.68166E-4	1.64316E-4	1.66064E-4	1.80065E-4	1.84279E-4	1.6961E-4	1.65286E-4	1.87852E-4	2.07398E-4	2.09278E-4	5.51177E-4
1186.12	3.042E-7	5.193E-7	1.82246E-4	1.9053E-5	1.72021E-5	4.5034E-6	8.6083E-6	6.2258E-6	1.14779E-5	2.7472E-6	8.9415E-6	3.8E-8	1.6237E-4	1.46502E-4	1.34789E-4	1.56548E-4	1.46821E-4	1.49793E-4	1.77436E-4	1.62053E-4	1.61672E-4	1.62635E-4	1.80186E-4	2E-4	1.97063E-4	5.14965E-4
1184.2	5.707E-7	4.457E-7	1.62333E-4	3.00412E-5	2.32548E-5	7.3299E-6	1.36502E-5	1.24846E-5	1.43035E-5	2.7483E-6	1.33648E-5	4.599E-7	1.66823E-4	1.28697E-4	1.34189E-4	1.52453E-4	1.33213E-4	1.53715E-4	1.61858E-4	1.4249E-4	1.59863E-4	1.58199E-4	1.79446E-4	1.8428E-4	1.96032E-4	4.9013E-4
1182.27	3.0874E-6	7.841E-7	1.61309E-4	4.18054E-5	2.44933E-5	1.17127E-5	1.83014E-5	2.07453E-5	1.61105E-5	6.6789E-6	1.4614E-5	2.9452E-6	1.7629E-4	1.04165E-4	1.33492E-4	1.40988E-4	1.38409E-4	1.7521E-4	1.25411E-4	1.30401E-4	1.57132E-4	1.45402E-4	1.65155E-4	1.66163E-4	1.9541E-4	5.01018E-4
1180.34	3.2949E-6	8.644E-7	1.66912E-4	5.94378E-5	1.5262E-5	1.50271E-5	2.63953E-5	2.36652E-5	1.73533E-5	1.35735E-5	1.80456E-5	6.3857E-6	1.70709E-4	9.22608E-5	1.17411E-4	1.20077E-4	1.52068E-4	1.83479E-4	9.47997E-5	1.25898E-4	1.44106E-4	1.2711E-4	1.40659E-4	1.48495E-4	1.79681E-4	5.02863E-4
1178.41	1.3548E-6	7.501E-7	1.63723E-4	8.10222E-5	1.02145E-5	1.45269E-5	3.68126E-5	1.74617E-5	1.68116E-5	1.68205E-5	2.29377E-5	8.1026E-6	1.47365E-4	1.02687E-4	9.90185E-5	1.02654E-4	1.49115E-4	1.57892E-4	8.70567E-5	1.29895E-4	1.3015E-4	1.19006E-4	1.26306E-4	1.3941E-4	1.56372E-4	4.71789E-4
1176.48	4.8E-9	1.906E-7	1.47333E-4	9.21053E-5	1.60641E-5	1.34072E-5	4.00515E-5	1.19197E-5	1.3636E-5	1.89756E-5	2.64753E-5	6.819E-6	1.17523E-4	1.18355E-4	9.17936E-5	9.70759E-5	1.29855E-4	1.28857E-4	8.97537E-5	1.40844E-4	1.2209E-4	1.17335E-4	1.17929E-4	1.32064E-4	1.49492E-4	4.45307E-4
[truncated: 196 more rows]
