# Supplementary material for: Efficient and Robust Heterostructure CeZrOx/NiO‐Ni Inverse Catalyst for Sustainable Photothermal CO2 Methanation
Source: Adv Sci (Weinh). 2026 Jan 30;13(20):e22942. doi: 10.1002/advs.202522942 (PMC13067768; doi:10.1002/advs.202522942)
Supplement: Supplementary file 2 — Supporting File 2: advs74196‐sup‐0002‐Data.zip. [file ADVS-13-e22942-s001.zip › Fig 4c 4d.xls]

## Sheet: Sheet1
Wavenumber	Intensity
cm-1	a.u.
	1	2	3	4	5	6	7	8	9	10	15	20	30	40	50	60	61	62	63	64	65	66	67	68	69	70	75	80	90	100	110	120
3998.11	3.2E-9	8.091E-7	2.0669E-6	9.35027E-5	2.05398E-5	1.27706E-4	1.20682E-4	5.95329E-5	1.22862E-5	3.898E-7	4.05677E-5	7.32737E-5	1.1271E-4	1.45865E-4	1.78371E-4	2.1764E-4	7.35465E-4	7.86461E-4	8.93553E-4	8.42995E-4	9.47602E-4	8.65864E-4	9.76763E-4	0.00103	9.10061E-4	9.38947E-4	9.6665E-4	9.67987E-4	9.72433E-4	0.00114	0.00114	3.39011E-4
3997.14	5.46E-8	6.783E-7	1.7033E-6	9.85707E-5	1.94847E-5	1.24099E-4	1.11629E-4	5.75134E-5	1.14137E-5	3.035E-7	4.21409E-5	7.14882E-5	1.10733E-4	1.51275E-4	1.82063E-4	2.15616E-4	7.46027E-4	8.04053E-4	8.90172E-4	8.43701E-4	9.56256E-4	9.0163E-4	9.91342E-4	0.00101	9.38502E-4	9.22629E-4	9.59902E-4	9.63798E-4	9.75136E-4	0.00115	0.00115	3.40859E-4
3996.18	1.762E-7	5.344E-7	1.4864E-6	1.03555E-4	1.82555E-5	1.21321E-4	1.03838E-4	5.57273E-5	1.05978E-5	1.801E-7	4.38462E-5	6.9343E-5	1.10085E-4	1.56514E-4	1.85403E-4	2.12797E-4	7.52487E-4	8.23845E-4	8.8357E-4	8.49727E-4	9.62007E-4	9.32374E-4	0.00101	9.97102E-4	9.65319E-4	9.1305E-4	9.50396E-4	9.59443E-4	9.80198E-4	0.00117	0.00116	3.43742E-4
3995.21	3.697E-7	3.818E-7	1.4619E-6	1.08085E-4	1.68597E-5	1.20065E-4	9.84573E-5	5.4452E-5	9.9629E-6	5.76E-8	4.56052E-5	6.7117E-5	1.11688E-4	1.6057E-4	1.87852E-4	2.09619E-4	7.51956E-4	8.44636E-4	8.73109E-4	8.62818E-4	9.62718E-4	9.52069E-4	0.00102	9.8014E-4	9.86677E-4	9.14326E-4	9.38475E-4	9.54889E-4	9.88624E-4	0.00118	0.00117	3.48174E-4
3994.25	5.909E-7	2.447E-7	1.6111E-6	1.1163E-4	1.54934E-5	1.20546E-4	9.61694E-5	5.3979E-5	9.7102E-6	6E-10	4.7148E-5	6.55992E-5	1.15445E-4	1.62207E-4	1.88804E-4	2.07351E-4	7.44749E-4	8.62278E-4	8.60965E-4	8.79435E-4	9.58317E-4	9.57959E-4	0.00102	9.64233E-4	9.98397E-4	9.25056E-4	9.28451E-4	9.49918E-4	9.99514E-4	0.00119	0.00118	3.54041E-4
3993.28	7.433E-7	1.397E-7	1.8662E-6	1.13552E-4	1.43651E-5	1.22338E-4	9.67311E-5	5.4569E-5	1.00516E-5	4.11E-8	4.81185E-5	6.54536E-5	1.20016E-4	1.60726E-4	1.87945E-4	2.06352E-4	7.34174E-4	8.72503E-4	8.50019E-4	8.93345E-4	9.50445E-4	9.51917E-4	0.00101	9.50771E-4	9.98196E-4	9.39231E-4	9.26012E-4	9.4394E-4	0.00101	0.0012	0.00119	3.60671E-4
3992.32	7.514E-7	6.75E-8	2.1355E-6	1.13276E-4	1.35408E-5	1.24595E-4	9.91546E-5	5.64043E-5	1.11528E-5	1.838E-7	4.81823E-5	6.67786E-5	1.23318E-4	1.56209E-4	1.85624E-4	2.04812E-4	7.24548E-4	8.73467E-4	8.41842E-4	8.99895E-4	9.40904E-4	9.38629E-4	9.97865E-4	9.40375E-4	9.87189E-4	9.50086E-4	9.34324E-4	9.36507E-4	0.00102	0.00119	0.0012	3.66758E-4
3991.36	6.317E-7	2.2E-8	2.3477E-6	1.10557E-4	1.293E-5	1.26432E-4	1.02193E-4	5.94313E-5	1.30394E-5	3.975E-7	4.71369E-5	6.91436E-5	1.23707E-4	1.49396E-4	1.82819E-4	1.99734E-4	7.19186E-4	8.66557E-4	8.36329E-4	8.98658E-4	9.30743E-4	9.22977E-4	9.74965E-4	9.33261E-4	9.69808E-4	9.53771E-4	9.51659E-4	9.28199E-4	0.00103	0.00117	0.0012	3.70493E-4
3990.39	4.652E-7	1.1E-9	2.4743E-6	1.05761E-4	1.23763E-5	1.27234E-4	1.04858E-4	6.31458E-5	1.54479E-5	5.856E-7	4.50443E-5	7.19897E-5	1.21184E-4	1.41581E-4	1.80671E-4	1.89959E-4	7.19501E-4	8.55407E-4	8.32898E-4	8.9298E-4	9.20761E-4	9.08766E-4	9.51822E-4	9.29776E-4	9.522E-4	9.50735E-4	9.72221E-4	9.21031E-4	0.00104	0.00115	0.0012	3.70478E-4
3989.43	3.204E-7	7E-9	2.5106E-6	9.99326E-5	1.17915E-5	1.26688E-4	1.06652E-4	6.64802E-5	1.77091E-5	6.249E-7	4.23421E-5	7.50483E-5	1.17548E-4	1.34533E-4	1.80018E-4	1.78124E-4	7.25371E-4	8.44345E-4	8.31946E-4	8.87482E-4	9.1259E-4	8.98772E-4	9.35381E-4	9.30509E-4	9.39994E-4	9.44679E-4	9.898E-4	9.17848E-4	0.00105	0.00113	0.0012	3.67013E-4
3988.46	2.253E-7	3.98E-8	2.4517E-6	9.45743E-5	1.12134E-5	1.2467E-4	1.07508E-4	6.81358E-5	1.89405E-5	4.823E-7	3.97592E-5	7.8376E-5	1.15307E-4	1.30187E-4	1.81238E-4	1.69116E-4	7.35948E-4	8.37091E-4	8.35153E-4	8.85589E-4	9.08687E-4	8.94873E-4	9.30176E-4	9.35793E-4	9.36502E-4	9.40326E-4	0.001	9.20986E-4	0.00106	0.00111	0.00119	3.62568E-4
3987.5	1.874E-7	9.64E-8	2.3143E-6	9.11684E-5	1.07612E-5	1.21225E-4	1.07581E-4	6.72911E-5	1.85733E-5	2.608E-7	3.80387E-5	8.20179E-5	1.16268E-4	1.30114E-4	1.84391E-4	1.66731E-4	7.50205E-4	8.35991E-4	8.44242E-4	8.88345E-4	9.10996E-4	8.9772E-4	9.36833E-4	9.45036E-4	9.42074E-4	9.41326E-4	0.00101	9.31084E-4	0.00108	0.0011	0.00118	3.60661E-4
3986.53	2.194E-7	1.711E-7	2.1701E-6	9.06926E-5	1.05405E-5	1.1668E-4	1.07094E-4	6.42087E-5	1.68033E-5	9.2E-8	3.76088E-5	8.56645E-5	1.20703E-4	1.34956E-4	1.89354E-4	1.71883E-4	7.66897E-4	8.41554E-4	8.59117E-4	8.94631E-4	9.1924E-4	9.0637E-4	9.52257E-4	9.56322E-4	9.5447E-4	9.4893E-4	0.00101	9.46745E-4	0.0011	0.0011	0.00118	3.6378E-4
3985.57	3.545E-7	2.511E-7	2.1391E-6	9.3307E-5	1.05901E-5	1.11729E-4	1.06321E-4	6.01366E-5	1.44663E-5	1.88E-8	3.84035E-5	8.86725E-5	1.27317E-4	1.4406E-4	1.95764E-4	1.8314E-4	7.84239E-4	8.52328E-4	8.76978E-4	9.02314E-4	9.30391E-4	9.18648E-4	9.7115E-4	9.66765E-4	9.69794E-4	9.6166E-4	0.00101	9.65188E-4	0.00112	0.00111	0.00118	3.71815E-4
3984.61	6.193E-7	3.084E-7	2.3372E-6	9.82654E-5	1.08998E-5	1.07255E-4	1.05562E-4	5.65134E-5	1.24325E-5	2.3E-9	3.99122E-5	9.04463E-5	1.33917E-4	1.55413E-4	2.0289E-4	1.98281E-4	7.9996E-4	8.65432E-4	8.93345E-4	9.09573E-4	9.39916E-4	9.32126E-4	9.88305E-4	9.73634E-4	9.83656E-4	9.76028E-4	0.00101	9.83531E-4	0.00113	0.00112	0.00119	3.82066E-4
3983.64	9.372E-7	3.09E-7	2.8191E-6	1.04146E-4	1.14438E-5	1.04039E-4	1.05079E-4	5.41692E-5	1.11298E-5	9E-10	4.14518E-5	9.08082E-5	1.38523E-4	1.66056E-4	2.09694E-4	2.15359E-4	8.11857E-4	8.77773E-4	9.04483E-4	9.15785E-4	9.44092E-4	9.44912E-4	0.001	9.757E-4	9.92506E-4	9.88292E-4	9.9561E-4	0.001	0.00112	0.00112	0.0012	3.90843E-4
3982.68	1.0964E-6	2.426E-7	3.5127E-6	1.09415E-4	1.22052E-5	1.02536E-4	1.04996E-4	5.30428E-5	1.04834E-5	1E-9	4.258E-5	8.99967E-5	1.40343E-4	1.73056E-4	2.15251E-4	2.32521E-4	8.18564E-4	8.87433E-4	9.09424E-4	9.21467E-4	9.41947E-4	9.55622E-4	0.00101	9.73906E-4	9.94909E-4	9.96492E-4	9.75018E-4	0.00102	0.00111	0.00112	0.00121	3.95645E-4
3981.71	9.41E-7	1.411E-7	4.1802E-6	1.13101E-4	1.31694E-5	1.02883E-4	1.05224E-4	5.23983E-5	1.00963E-5	1E-10	4.34028E-5	8.84233E-5	1.40037E-4	1.74779E-4	2.19325E-4	2.47359E-4	8.20039E-4	8.94402E-4	9.1021E-4	9.2744E-4	9.35764E-4	9.62991E-4	0.00101	9.70865E-4	9.92339E-4	0.001	9.5167E-4	0.00103	0.00109	0.00113	0.00122	3.96427E-4
3980.75	5.719E-7	5.29E-8	4.5167E-6	1.15084E-4	1.43225E-5	1.05061E-4	1.05523E-4	5.13705E-5	9.5394E-6	1.94E-8	4.45056E-5	8.64314E-5	1.39064E-4	1.71586E-4	2.22542E-4	2.5698E-4	8.17271E-4	8.99972E-4	9.10122E-4	9.33874E-4	9.29661E-4	9.65793E-4	0.00101	9.69215E-4	9.88563E-4	0.00101	9.32417E-4	0.00105	0.00108	0.00114	0.00124	3.95014E-4
3979.78	2.366E-7	6.4E-9	4.3622E-6	1.15807E-4	1.56681E-5	1.08977E-4	1.05716E-4	4.958E-5	8.6759E-6	1.221E-7	4.65195E-5	8.41888E-5	1.38614E-4	1.65384E-4	2.25794E-4	2.58954E-4	8.11322E-4	9.05059E-4	9.11232E-4	9.39886E-4	9.26906E-4	9.63136E-4	0.00102	9.69676E-4	9.87336E-4	0.00101	9.21838E-4	0.00107	0.00108	0.00116	0.00124	3.93193E-4
3978.82	6.32E-8	4E-9	3.8089E-6	1.15689E-4	1.72244E-5	1.14374E-4	1.05979E-4	4.73718E-5	7.7926E-6	3.22E-7	4.96476E-5	8.16965E-5	1.38879E-4	1.58407E-4	2.2929E-4	2.52451E-4	8.02621E-4	9.0884E-4	9.13042E-4	9.43824E-4	9.2752E-4	9.54955E-4	0.00102	9.70365E-4	9.89819E-4	0.00102	9.19693E-4	0.00108	0.00109	0.00117	0.00125	3.91154E-4
3977.86	1E-8	3.89E-8	3.0979E-6	1.14762E-4	1.8985E-5	1.20593E-4	1.06944E-4	4.55565E-5	7.4029E-6	4.795E-7	5.34162E-5	7.88369E-5	1.39063E-4	1.52187E-4	2.31983E-4	2.38876E-4	7.91118E-4	9.08814E-4	9.12996E-4	9.43975E-4	9.2766E-4	9.42258E-4	0.00103	9.68053E-4	9.93547E-4	0.00102	9.21483E-4	0.00109	0.00109	0.00118	0.00124	3.87353E-4
3976.89	3E-10	9.89E-8	2.4438E-6	1.12714E-4	2.08301E-5	1.26507E-4	1.09361E-4	4.48649E-5	7.9551E-6	4.214E-7	5.68265E-5	7.55251E-5	1.38056E-4	1.47373E-4	2.32022E-4	2.2176E-4	7.7725E-4	9.02523E-4	9.08498E-4	9.39306E-4	9.21662E-4	9.27046E-4	0.00103	9.60783E-4	9.94086E-4	0.00102	9.21699E-4	0.00109	0.00108	0.00118	0.00123	3.79903E-4
3975.93	2.6E-9	1.545E-7	1.9546E-6	1.09232E-4	2.24734E-5	1.30803E-4	1.13576E-4	4.55363E-5	9.6616E-6	1.87E-7	5.88731E-5	7.19506E-5	1.35281E-4	1.44204E-4	2.28064E-4	2.0573E-4	7.62758E-4	8.8974E-4	8.98996E-4	9.30058E-4	9.0597E-4	9.12053E-4	0.00102	9.49866E-4	9.88422E-4	0.00101	9.17696E-4	0.00107	0.00106	0.00118	0.00121	3.68369E-4
3974.96	2.58E-8	1.601E-7	1.6606E-6	1.04341E-4	2.35082E-5	1.32526E-4	1.19103E-4	4.72409E-5	1.23339E-5	1.25E-8	5.91074E-5	6.87208E-5	1.31025E-4	1.42979E-4	2.20481E-4	1.94797E-4	7.50406E-4	8.73465E-4	8.86673E-4	9.18138E-4	8.82355E-4	9.00196E-4	0.00101	9.39417E-4	9.77435E-4	9.95966E-4	9.11452E-4	0.00104	0.00104	0.00116	0.00119	3.54551E-4
3974	1.017E-7	9.35E-8	1.576E-6	9.85766E-5	2.35903E-5	1.31456E-4	1.24614E-4	4.92925E-5	1.52391E-5	4.17E-8	5.78012E-5	6.66985E-5	1.26082E-4	1.44061E-4	2.11432E-4	1.90938E-4	7.42649E-4	8.58842E-4	8.75289E-4	9.06879E-4	8.57814E-4	8.93837E-4	9.97043E-4	9.3367E-4	9.65371E-4	9.83938E-4	9.08082E-4	0.00101	0.00102	0.00116	0.00117	3.41704E-4
3973.03	2.295E-7	9.7E-9	1.7426E-6	9.29195E-5	2.26332E-5	1.28044E-4	1.28446E-4	5.10493E-5	1.73847E-5	1.774E-7	5.56256E-5	6.6569E-5	1.21184E-4	1.47432E-4	2.03682E-4	1.93778E-4	7.40173E-4	8.50739E-4	8.68079E-4	8.9994E-4	8.40938E-4	8.9401E-4	9.8168E-4	9.34127E-4	9.56768E-4	9.74853E-4	9.12196E-4	9.90887E-4	0.00102	0.00116	0.00115	3.32898E-4
3972.07	3.154E-7	4.14E-8	2.2421E-6	8.85462E-5	2.08652E-5	1.23029E-4	1.29378E-4	5.22377E-5	1.81704E-5	2.421E-7	5.31991E-5	6.84101E-5	1.16748E-4	1.52265E-4	1.99174E-4	2.01317E-4	7.41506E-4	8.51482E-4	8.6626E-4	8.99642E-4	8.37358E-4	9.00067E-4	9.68941E-4	9.38669E-4	9.53534E-4	9.70203E-4	9.24726E-4	9.79169E-4	0.00103	0.00116	0.00115	3.29771E-4
3971.1	2.507E-7	3.007E-7	3.1583E-6	8.64656E-5	1.86999E-5	1.17213E-4	1.27178E-4	5.29882E-5	1.7733E-5	1.762E-7	5.08741E-5	7.15358E-5	1.13086E-4	1.56981E-4	1.9831E-4	2.11054E-4	7.43958E-4	8.5996E-4	8.68921E-4	9.05668E-4	8.47134E-4	9.09987E-4	9.60308E-4	9.43161E-4	9.54397E-4	9.70137E-4	9.42134E-4	9.77791E-4	0.00105	0.00117	0.00115	3.32266E-4
3970.14	8.1E-8	7.362E-7	4.4613E-6	8.71691E-5	1.65515E-5	1.11515E-4	1.22542E-4	5.36216E-5	1.66662E-5	5.51E-8	4.87869E-5	7.473E-5	1.10618E-4	1.59877E-4	2.00117E-4	2.20722E-4	7.45264E-4	8.72239E-4	8.7401E-4	9.15002E-4	8.6514E-4	9.21149E-4	9.55355E-4	9.44202E-4	9.5667E-4	9.74333E-4	9.58303E-4	9.8144E-4	0.00106	0.00116	0.00116	3.39065E-4
3969.18	1.1E-9	1.0983E-6	5.8789E-6	9.03878E-5	1.47116E-5	1.07083E-4	1.16657E-4	5.43818E-5	1.55165E-5	7E-10	4.70318E-5	7.68496E-5	1.09802E-4	1.60011E-4	2.03005E-4	2.28524E-4	7.44888E-4	8.83395E-4	8.79566E-4	9.23273E-4	8.84015E-4	9.31339E-4	9.52499E-4	9.41226E-4	9.58622E-4	9.82509E-4	9.67951E-4	9.84081E-4	0.00107	0.00116	0.00117	3.48247E-4
3968.21	1.255E-7	1.1184E-6	6.9336E-6	9.50878E-5	1.33593E-5	1.05171E-4	1.1076E-4	5.53072E-5	1.45327E-5	1.053E-7	4.57593E-5	7.74298E-5	1.10821E-4	1.57758E-4	2.05588E-4	2.334E-4	7.44142E-4	8.89679E-4	8.84386E-4	9.26657E-4	8.98044E-4	9.395E-4	9.50179E-4	9.36604E-4	9.60453E-4	9.94097E-4	9.69383E-4	9.82407E-4	0.00107	0.00115	0.00119	3.57781E-4
3967.25	3.453E-7	7.66E-7	7.2124E-6	9.9807E-5	1.26034E-5	1.06746E-4	1.05984E-4	5.62791E-5	1.37352E-5	3.79E-7	4.51071E-5	7.68114E-5	1.13267E-4	1.54552E-4	2.07079E-4	2.3554E-4	7.45048E-4	8.89921E-4	8.87852E-4	9.23153E-4	9.05507E-4	9.45781E-4	9.47569E-4	9.33912E-4	9.63273E-4	0.00101	9.64676E-4	9.7684E-4	0.00106	0.00114	0.0012	3.65733E-4
3966.28	4.657E-7	2.963E-7	6.6451E-6	1.03258E-4	1.25148E-5	1.12117E-4	1.03349E-4	5.72228E-5	1.31237E-5	7.18E-7	4.50077E-5	7.56995E-5	1.16106E-4	1.51981E-4	2.07038E-4	2.36375E-4	7.48636E-4	8.85341E-4	8.89181E-4	9.12608E-4	9.07992E-4	9.50665E-4	9.44292E-4	9.35538E-4	9.6714E-4	0.00102	9.57332E-4	9.69715E-4	0.00106	0.00114	0.00121	3.70265E-4
3965.32	4.139E-7	2.1E-8	5.5203E-6	1.04843E-4	1.30988E-5	1.20693E-4	1.03645E-4	5.82875E-5	1.28187E-5	9.249E-7	4.50477E-5	7.45745E-5	1.18E-4	1.50794E-4	2.04873E-4	2.37371E-4	7.53803E-4	8.78088E-4	8.86925E-4	8.961E-4	9.07573E-4	9.5369E-4	9.39536E-4	9.40993E-4	9.70003E-4	0.00103	9.49373E-4	9.62551E-4	0.00105	0.00114	0.00122	3.69768E-4
3964.35	2.649E-7	5.6E-8	4.2581E-6	1.04722E-4	1.4237E-5	1.30997E-4	1.07143E-4	5.98641E-5	1.30449E-5	8.434E-7	4.45738E-5	7.34162E-5	1.17894E-4	1.50458E-4	1.99726E-4	2.38511E-4	7.57571E-4	8.69795E-4	8.79305E-4	8.75674E-4	9.04538E-4	9.52806E-4	9.31796E-4	9.46821E-4	9.68554E-4	0.00102	9.40156E-4	9.55083E-4	0.00105	0.00114	0.00122	3.63387E-4
3963.39	1.224E-7	2.831E-7	3.1767E-6	1.03479E-4	1.56462E-5	1.4092E-4	1.13656E-4	6.231E-5	1.3948E-5	5.185E-7	4.31185E-5	7.18862E-5	1.15631E-4	1.49559E-4	1.91118E-4	2.38127E-4	7.56927E-4	8.61305E-4	8.65556E-4	8.54508E-4	8.97575E-4	9.45369E-4	9.19862E-4	9.48399E-4	9.60519E-4	0.00101	9.27732E-4	9.46523E-4	0.00105	0.00113	0.00122	3.51796E-4
3962.43	3.52E-8	4.984E-7	2.4133E-6	1.01761E-4	1.693E-5	1.48317E-4	1.22314E-4	6.55148E-5	1.54347E-5	1.758E-7	4.08575E-5	6.972E-5	1.12185E-4	1.46855E-4	1.79852E-4	2.34513E-4	7.51033E-4	8.53527E-4	8.47385E-4	8.36788E-4	8.86047E-4	9.30356E-4	9.04353E-4	9.42837E-4	9.46623E-4	9.92783E-4	9.11437E-4	9.37488E-4	0.00104	0.00111	0.00122	3.37555E-4
3961.46	2E-9	5.753E-7	1.9738E-6	1.00098E-4	1.77267E-5	1.51724E-4	1.31299E-4	6.85628E-5	1.73435E-5	9.4E-9	3.8649E-5	6.70227E-5	1.09324E-4	1.42311E-4	1.68252E-4	2.27834E-4	7.42274E-4	8.48342E-4	8.29268E-4	8.26678E-4	8.72163E-4	9.10289E-4	8.8846E-4	9.31253E-4	9.30735E-4	9.74154E-4	8.93642E-4	9.30297E-4	0.00102	0.00109	0.00121	3.24455E-4
3960.5	6E-9	5.21E-7	1.8122E-6	9.89011E-5	1.78596E-5	1.50917E-4	1.38089E-4	6.99522E-5	1.93968E-5	2.9E-8	3.75187E-5	6.42206E-5	1.08758E-4	1.37182E-4	1.59225E-4	2.2018E-4	7.3494E-4	8.4816E-4	8.16772E-4	8.2665E-4	8.60679E-4	8.90758E-4	8.76762E-4	9.18469E-4	9.17842E-4	9.59154E-4	8.78898E-4	9.27255E-4	0.001	0.00107	0.0012	3.15926E-4
3959.53	2.98E-8	4.164E-7	1.878E-6	9.84485E-5	1.73763E-5	1.46881E-4	1.4045E-4	6.84484E-5	2.12457E-5	1.086E-7	3.80214E-5	6.18076E-5	1.11292E-4	1.33121E-4	1.54867E-4	2.13879E-4	7.32629E-4	8.54228E-4	8.13779E-4	8.3628E-4	8.56242E-4	8.77726E-4	8.72999E-4	9.10273E-4	9.11434E-4	9.4925E-4	8.71229E-4	9.28638E-4	9.98149E-4	0.00105	0.00118	3.13585E-4
3958.57	5.17E-8	3.282E-7	2.1214E-6	9.87957E-5	1.64677E-5	1.41135E-4	1.37649E-4	6.39565E-5	2.26252E-5	1.253E-7	3.99578E-5	6.02218E-5	1.16423E-4	1.31213E-4	1.55675E-4	2.1017E-4	7.3644E-4	8.6522E-4	8.2057E-4	8.52331E-4	8.60684E-4	8.74676E-4	8.78575E-4	9.10422E-4	9.12316E-4	9.43253E-4	8.71823E-4	9.3239E-4	0.001	0.00105	0.00117	3.16934E-4
3957.6	4.86E-8	2.721E-7	2.4699E-6	9.97165E-5	1.53716E-5	1.349E-4	1.30915E-4	5.76235E-5	2.34409E-5	5.72E-8	4.2515E-5	5.99114E-5	1.22623E-4	1.31624E-4	1.60692E-4	2.09313E-4	7.45012E-4	8.77502E-4	8.33994E-4	8.70225E-4	8.72259E-4	8.81439E-4	8.92549E-4	9.19336E-4	9.19365E-4	9.39411E-4	8.78716E-4	9.35888E-4	0.00102	0.00105	0.00115	3.24311E-4
3956.64	1.9E-8	2.286E-7	2.8092E-6	1.00779E-4	1.43257E-5	1.28707E-4	1.22737E-4	5.10719E-5	2.36953E-5	0	4.47956E-5	6.14443E-5	1.28229E-4	1.33902E-4	1.68302E-4	2.11327E-4	7.56006E-4	8.87228E-4	8.49642E-4	8.86134E-4	8.87168E-4	8.95126E-4	9.12606E-4	9.34867E-4	9.31366E-4	9.37677E-4	8.88583E-4	9.38222E-4	0.00104	0.00106	0.00114	3.34327E-4
3955.68	2E-10	1.72E-7	3.0039E-6	1.0158E-4	1.35346E-5	1.22652E-4	1.15473E-4	4.55216E-5	2.33672E-5	9.37E-8	4.64099E-5	6.54239E-5	1.32418E-4	1.37436E-4	1.77118E-4	2.161E-4	7.67594E-4	8.92854E-4	8.64553E-4	8.98384E-4	9.02005E-4	9.12064E-4	9.35931E-4	9.53951E-4	9.48133E-4	9.4017E-4	8.99281E-4	9.4091E-4	0.00106	0.00107	0.00113	3.46609E-4
3954.71	3.82E-8	9.78E-8	2.963E-6	1.01999E-4	1.31365E-5	1.16931E-4	1.10414E-4	4.12713E-5	2.23917E-5	3.612E-7	4.76309E-5	7.21389E-5	1.35459E-4	1.41653E-4	1.86342E-4	2.22785E-4	7.78935E-4	8.95952E-4	8.78434E-4	9.07228E-4	9.15165E-4	9.2921E-4	9.59348E-4	9.73697E-4	9.69948E-4	9.49191E-4	9.11203E-4	9.46201E-4	0.00107	0.00109	0.00112	3.61193E-4
3953.75	1.284E-7	3.06E-8	2.7009E-6	1.02271E-4	1.31748E-5	1.12174E-4	1.07708E-4	3.80478E-5	2.0811E-5	5.929E-7	4.88821E-5	8.08921E-5	1.37829E-4	1.45671E-4	1.95197E-4	2.29292E-4	7.89145E-4	8.99246E-4	8.92105E-4	9.13167E-4	9.25886E-4	9.43775E-4	9.78675E-4	9.90759E-4	9.95232E-4	9.64066E-4	9.25894E-4	9.54117E-4	0.00108	0.0011	0.00113	3.76825E-4
3952.78	2.071E-7	5E-10	2.3299E-6	1.02781E-4	1.36057E-5	1.09304E-4	1.06899E-4	3.56754E-5	1.89296E-5	5.029E-7	5.00118E-5	8.93527E-5	1.38939E-4	1.47881E-4	2.02004E-4	2.32712E-4	7.95861E-4	9.03226E-4	9.04295E-4	9.15255E-4	9.31844E-4	9.51757E-4	9.88383E-4	0.001	0.00102	9.79119E-4	9.42712E-4	9.60551E-4	0.00109	0.00112	0.00114	3.89679E-4
3951.82	2.165E-7	1.46E-8	1.985E-6	1.03729E-4	1.43403E-5	1.09085E-4	1.07632E-4	3.45353E-5	1.72794E-5	1.367E-7	5.00576E-5	9.38195E-5	1.36801E-4	1.46259E-4	2.0409E-4	2.3051E-4	7.95049E-4	9.04332E-4	9.09957E-4	9.11179E-4	9.2811E-4	9.47702E-4	9.82915E-4	9.9516E-4	0.00103	9.85226E-4	9.56491E-4	9.58499E-4	0.00108	0.00112	0.00114	3.94136E-4
3950.85	1.592E-7	5.24E-8	1.7499E-6	1.04909E-4	1.52934E-5	1.11633E-4	1.09937E-4	3.55298E-5	1.64072E-5	3.97E-8	4.78968E-5	9.11415E-5	1.29368E-4	1.39748E-4	1.99231E-4	2.21774E-4	7.83065E-4	8.96792E-4	9.0247E-4	8.99534E-4	9.09512E-4	9.27475E-4	9.59967E-4	9.7154E-4	0.00102	9.75348E-4	9.58993E-4	9.42712E-4	0.00105	0.00111	0.00114	3.86027E-4
3949.89	8.05E-8	7.84E-8	1.635E-6	1.05804E-4	1.63909E-5	1.16128E-4	1.1392E-4	3.96244E-5	1.66327E-5	7.091E-7	4.34252E-5	8.13096E-5	1.16874E-4	1.29825E-4	1.87885E-4	2.08012E-4	7.60184E-4	8.77582E-4	8.79242E-4	8.82687E-4	8.75589E-4	8.92859E-4	9.23824E-4	9.31312E-4	9.92072E-4	9.50828E-4	9.44592E-4	9.14917E-4	0.00101	0.00109	0.00112	3.66361E-4
3948.93	2.12E-8	6.69E-8	1.5973E-6	1.0597E-4	1.75086E-5	1.20898E-4	1.19036E-4	4.70964E-5	1.78306E-5	1.8326E-6	3.80146E-5	6.79517E-5	1.02896E-4	1.20516E-4	1.74126E-4	1.93244E-4	7.32923E-4	8.50908E-4	8.46396E-4	8.67401E-4	8.34204E-4	8.5402E-4	8.8576E-4	8.85171E-4	9.49386E-4	9.22667E-4	9.16262E-4	8.84805E-4	9.68628E-4	0.00106	0.00109	3.42256E-4
3947.96	0	2.65E-8	1.5715E-6	1.05417E-4	1.83968E-5	1.24053E-4	1.23568E-4	5.6669E-5	1.9276E-5	2.5167E-6	3.3608E-5	5.5733E-5	9.26158E-5	1.16201E-4	1.63894E-4	1.82887E-4	7.12287E-4	8.27612E-4	8.17351E-4	8.61728E-4	7.99548E-4	8.26148E-4	8.5965E-4	8.48621E-4	9.09262E-4	9.05314E-4	8.85838E-4	8.64799E-4	9.36529E-4	0.00105	0.00107	3.23554E-4
3947	1.92E-8	2E-10	1.5091E-6	1.04645E-4	1.87057E-5	1.24577E-4	1.25207E-4	6.53665E-5	1.98794E-5	2.3684E-6	3.18498E-5	4.8125E-5	8.97918E-5	1.1911E-4	1.61704E-4	1.81284E-4	7.07941E-4	8.18888E-4	8.05121E-4	8.69968E-4	7.84723E-4	8.21465E-4	8.54716E-4	8.34103E-4	8.85377E-4	9.07342E-4	8.66878E-4	8.6219E-4	9.26882E-4	0.00105	0.00107	3.17418E-4
3946.03	6.66E-8	1.92E-8	1.4099E-6	1.0428E-4	1.81583E-5	1.23118E-4	1.22844E-4	7.01865E-5	1.90252E-5	1.8276E-6	3.34599E-5	4.63322E-5	9.4897E-5	1.29322E-4	1.68094E-4	1.89082E-4	7.21812E-4	8.28765E-4	8.13844E-4	8.89136E-4	7.94025E-4	8.41695E-4	8.69637E-4	8.44056E-4	8.81901E-4	9.25776E-4	8.65603E-4	8.74361E-4	9.40818E-4	0.00108	0.0011	3.24502E-4
3945.07	1.136E-7	5.74E-8	1.32E-6	1.04626E-4	1.67841E-5	1.21733E-4	1.18065E-4	7.05555E-5	1.73107E-5	1.4442E-6	3.78041E-5	4.94163E-5	1.04552E-4	1.43674E-4	1.78807E-4	2.01761E-4	7.4528E-4	8.50705E-4	8.35346E-4	9.09525E-4	8.19619E-4	8.75438E-4	8.91916E-4	8.68841E-4	8.91467E-4	9.47759E-4	8.7665E-4	8.90327E-4	9.66891E-4	0.00112	0.00113	3.3826E-4
3944.1	1.289E-7	5.89E-8	1.2986E-6	1.05447E-4	1.49985E-5	1.2266E-4	1.14529E-4	6.87921E-5	1.61758E-5	1.3868E-6	4.26894E-5	5.46874E-5	1.12443E-4	1.55748E-4	1.86419E-4	2.11016E-4	7.62794E-4	8.71068E-4	8.53309E-4	9.19693E-4	8.45049E-4	9.03155E-4	9.0457E-4	8.91262E-4	9.00117E-4	9.59004E-4	8.86741E-4	8.9801E-4	9.86599E-4	0.00115	0.00115	3.48205E-4
3943.14	1.048E-7	1.89E-8	1.3827E-6	1.06094E-4	1.34262E-5	1.26972E-4	1.1556E-4	6.79653E-5	1.68563E-5	1.5277E-6	4.52604E-5	5.8696E-5	1.13054E-4	1.59046E-4	1.84878E-4	2.09935E-4	7.6156E-4	8.78096E-4	8.53778E-4	9.13196E-4	8.55099E-4	9.08952E-4	8.97601E-4	8.96782E-4	8.96798E-4	9.53559E-4	8.84407E-4	8.92515E-4	9.8591E-4	0.00115	0.00115	3.46714E-4
3942.17	6.24E-8	1.8E-9	1.5649E-6	1.05835E-4	1.26082E-5	1.33875E-4	1.21997E-4	6.94903E-5	1.96864E-5	1.5997E-6	4.41798E-5	5.93848E-5	1.06007E-4	1.51776E-4	1.74021E-4	1.98404E-4	7.40878E-4	8.70007E-4	8.3496E-4	8.92304E-4	8.46025E-4	8.91477E-4	8.75555E-4	8.83189E-4	8.80953E-4	9.36971E-4	8.68932E-4	8.78807E-4	9.64955E-4	0.00112	0.00113	3.34738E-4
3941.21	2.85E-8	5.33E-8	1.7805E-6	1.04153E-4	1.28277E-5	1.40944E-4	1.3142E-4	7.23608E-5	2.37287E-5	1.4013E-6	4.07548E-5	5.74351E-5	9.5975E-5	1.38255E-4	1.59271E-4	1.82844E-4	7.12325E-4	8.54058E-4	8.07554E-4	8.66151E-4	8.27213E-4	8.63936E-4	8.53732E-4	8.61416E-4	8.61731E-4	9.20743E-4	8.50529E-4	8.66945E-4	9.37054E-4	0.00108	0.0011	3.20661E-4
3940.25	1.29E-8	1.261E-7	1.9222E-6	1.00893E-4	1.40761E-5	1.45279E-4	1.39211E-4	7.41212E-5	2.68668E-5	9.865E-7	3.7553E-5	5.51001E-5	8.84498E-5	1.25267E-4	1.47115E-4	1.70912E-4	6.90876E-4	8.38578E-4	7.86085E-4	8.45312E-4	8.13115E-4	8.43729E-4	8.4695E-4	8.4729E-4	8.50388E-4	9.14231E-4	8.4236E-4	8.64941E-4	9.18584E-4	0.00106	0.00108	3.13763E-4
3939.28	1.13E-8	1.397E-7	1.9007E-6	9.6332E-5	1.60654E-5	1.45089E-4	1.41373E-4	7.29059E-5	2.71652E-5	5.534E-7	3.6333E-5	5.40518E-5	8.63155E-5	1.17571E-4	1.41301E-4	1.67138E-4	6.85615E-4	8.30401E-4	7.79846E-4	8.37058E-4	8.13569E-4	8.41689E-4	8.60803E-4	8.51998E-4	8.53185E-4	9.20687E-4	8.52228E-4	8.75037E-4	9.19136E-4	0.00105	0.00108	3.18739E-4
3938.32	2.12E-8	8.53E-8	1.7074E-6	9.12239E-5	1.82777E-5	1.40661E-4	1.37087E-4	6.8846E-5	2.44717E-5	2.373E-7	3.73049E-5	5.44231E-5	8.94351E-5	1.16361E-4	1.42279E-4	1.72192E-4	6.96499E-4	8.3168E-4	7.89685E-4	8.43296E-4	8.29665E-4	8.58242E-4	8.90204E-4	8.77455E-4	8.69606E-4	9.38125E-4	8.79701E-4	8.94371E-4	9.384E-4	0.00107	0.00109	3.34455E-4
3937.35	4.14E-8	2.4E-8	1.4126E-6	8.67064E-5	2.01341E-5	1.34205E-4	1.28884E-4	6.3617E-5	2.03754E-5	7.24E-8	3.94942E-5	5.52229E-5	9.56479E-5	1.20067E-4	1.48365E-4	1.83836E-4	7.16413E-4	8.3956E-4	8.0968E-4	8.60509E-4	8.55158E-4	8.85545E-4	9.23383E-4	9.16443E-4	8.94497E-4	9.61368E-4	9.17808E-4	9.17304E-4	9.68631E-4	0.00109	0.00111	3.5543E-4
3936.39	5.43E-8	3E-10	1.1073E-6	8.39547E-5	2.12241E-5	1.28824E-4	1.20688E-4	5.90719E-5	1.68185E-5	2.53E-8	4.13795E-5	5.52127E-5	1.01969E-4	1.25615E-4	1.56639E-4	1.97618E-4	7.34912E-4	8.48263E-4	8.30029E-4	8.80771E-4	8.79839E-4	9.11715E-4	9.47073E-4	9.55246E-4	9.20369E-4	9.82614E-4	9.5572E-4	9.36946E-4	9.98664E-4	0.0011	0.00113	3.73889E-4
3935.42	3.83E-8	6.8E-9	8.517E-7	8.366E-5	2.14384E-5	1.27292E-4	1.15975E-4	5.6487E-5	1.50824E-5	6.71E-8	4.1512E-5	5.35395E-5	1.05837E-4	1.2953E-4	1.63222E-4	2.07575E-4	7.41632E-4	8.51295E-4	8.39591E-4	8.93997E-4	8.92749E-4	9.24959E-4	9.5032E-4	9.79293E-4	9.38246E-4	9.91412E-4	9.80626E-4	9.45732E-4	0.00102	0.0011	0.00113	3.81633E-4
3934.46	7.8E-9	2.01E-8	6.66E-7	8.55507E-5	2.09411E-5	1.31082E-4	1.17032E-4	5.66966E-5	1.57998E-5	4.208E-7	3.89827E-5	4.99149E-5	1.05361E-4	1.29045E-4	1.63863E-4	2.08275E-4	7.29394E-4	8.43263E-4	8.29053E-4	8.91937E-4	8.85555E-4	9.17781E-4	9.27003E-4	9.80289E-4	9.38958E-4	9.77427E-4	9.80259E-4	9.37089E-4	0.00101	0.00107	0.00111	3.72308E-4
3933.5	2.1E-9	3.34E-8	5.467E-7	8.82386E-5	2.00598E-5	1.39685E-4	1.24677E-4	6.03437E-5	1.92855E-5	1.6866E-6	3.37728E-5	4.46573E-5	9.9918E-5	1.2325E-4	1.55938E-4	1.97989E-4	6.97615E-4	8.21866E-4	7.95613E-4	8.72792E-4	8.5687E-4	8.91832E-4	8.78562E-4	9.55902E-4	9.1741E-4	9.37138E-4	9.48287E-4	9.09344E-4	9.89109E-4	0.00102	0.00107	3.44689E-4
3932.53	1.84E-8	5.36E-8	4.846E-7	8.96809E-5	1.91695E-5	1.50271E-4	1.37694E-4	6.75703E-5	2.52799E-5	4.1062E-6	2.69944E-5	3.8822E-5	9.09564E-5	1.13797E-4	1.41056E-4	1.80569E-4	6.54728E-4	7.90045E-4	7.4693E-4	8.4349E-4	8.15307E-4	8.58826E-4	8.16157E-4	9.12351E-4	8.78132E-4	8.79816E-4	8.90826E-4	8.69624E-4	9.45775E-4	9.64405E-4	0.00102	3.05323E-4
3931.57	1.71E-8	8.88E-8	4.778E-7	8.83245E-5	1.85733E-5	1.58343E-4	1.52235E-4	7.71494E-5	3.21327E-5	6.5355E-6	2.05757E-5	3.40772E-5	8.18054E-5	1.0435E-4	1.25328E-4	1.63549E-4	6.16289E-4	7.56329E-4	6.99616E-4	8.17156E-4	7.76462E-4	8.30085E-4	7.58418E-4	8.64008E-4	8.35057E-4	8.25731E-4	8.27142E-4	8.33223E-4	9.00349E-4	9.12103E-4	9.80203E-4	2.66854E-4
3930.6	1.4E-9	1.33E-7	5.419E-7	8.42296E-5	1.83896E-5	1.59826E-4	1.62422E-4	8.5873E-5	3.67457E-5	7.1191E-6	1.63127E-5	3.21627E-5	7.62053E-5	9.89088E-5	1.16231E-4	1.53954E-4	5.98433E-4	7.32046E-4	6.71447E-4	8.06878E-4	7.54347E-4	8.14696E-4	7.24074E-4	8.27789E-4	8.03541E-4	7.96081E-4	7.8126E-4	8.17073E-4	8.71535E-4	8.88578E-4	9.59825E-4	2.42086E-4
3929.64	6.5E-9	1.54E-7	7.207E-7	7.91312E-5	1.84789E-5	1.53556E-4	1.63081E-4	8.95406E-5	3.6406E-5	5.4402E-6	1.51869E-5	3.43935E-5	7.66985E-5	1.00229E-4	1.19103E-4	1.55283E-4	6.10655E-4	7.267E-4	6.71753E-4	8.19474E-4	7.57217E-4	8.18574E-4	7.23839E-4	8.1615E-4	7.94802E-4	8.02029E-4	7.70268E-4	8.31204E-4	8.72953E-4	9.06018E-4	9.74635E-4	2.38677E-4
3928.67	2.02E-8	1.161E-7	1.0931E-6	7.53487E-5	1.84767E-5	1.42023E-4	1.53066E-4	8.56988E-5	3.1116E-5	3.0175E-6	1.75909E-5	4.13943E-5	8.38233E-5	1.09049E-4	1.35544E-4	1.66648E-4	6.51627E-4	7.44104E-4	6.97209E-4	8.52167E-4	7.85846E-4	8.42538E-4	7.56107E-4	8.32645E-4	8.1245E-4	8.39245E-4	7.97062E-4	8.73111E-4	9.06953E-4	9.62084E-4	0.00102	2.57403E-4
3927.71	9.5E-9	3.57E-8	1.7446E-6	7.45944E-5	1.79603E-5	1.29644E-4	1.36221E-4	7.58735E-5	2.37434E-5	1.3714E-6	2.35057E-5	5.24286E-5	9.55969E-5	1.2363E-4	1.62192E-4	1.83069E-4	7.09211E-4	7.8028E-4	7.39601E-4	8.93161E-4	8.32462E-4	8.8093E-4	8.07663E-4	8.70632E-4	8.5026E-4	8.89805E-4	8.48946E-4	9.27536E-4	9.62614E-4	0.00104	0.00109	2.91648E-4
3926.75	2E-9	2.5E-9	2.6693E-6	7.74411E-5	1.6708E-5	1.20172E-4	1.18953E-4	6.46582E-5	1.76661E-5	7.178E-7	3.17922E-5	6.45798E-5	1.07426E-4	1.39675E-4	1.90008E-4	1.9742E-4	7.65938E-4	8.23828E-4	7.86289E-4	9.26504E-4	8.82079E-4	9.22479E-4	8.60001E-4	9.15122E-4	8.93219E-4	9.3282E-4	9.02454E-4	9.73216E-4	0.00102	0.00111	0.00115	3.27963E-4
3925.78	5.23E-8	1.092E-7	3.6487E-6	8.33385E-5	1.48631E-5	1.15139E-4	1.06503E-4	5.65598E-5	1.46499E-5	6.188E-7	3.97731E-5	7.34791E-5	1.1384E-4	1.51728E-4	2.07844E-4	2.03171E-4	8.05938E-4	8.5972E-4	8.22558E-4	9.39927E-4	9.17936E-4	9.54239E-4	8.96542E-4	9.48589E-4	9.23656E-4	9.58322E-4	9.35336E-4	9.94993E-4	0.00106	0.00115	0.00119	3.51428E-4
3924.82	1.473E-7	3.471E-7	4.2917E-6	9.08505E-5	1.28638E-5	1.13863E-4	1.00905E-4	5.36864E-5	1.47772E-5	7.188E-7	4.46949E-5	7.62187E-5	1.12097E-4	1.56264E-4	2.10105E-4	1.97654E-4	8.21747E-4	8.76517E-4	8.38731E-4	9.30947E-4	9.30039E-4	9.67658E-4	9.09424E-4	9.59822E-4	9.31103E-4	9.66795E-4	9.40078E-4	9.92753E-4	0.00107	0.00115	0.00119	3.54965E-4
3923.85	2.109E-7	5.87E-7	4.3115E-6	9.80985E-5	1.12134E-5	1.1452E-4	1.01193E-4	5.57236E-5	1.72557E-5	7.488E-7	4.57058E-5	7.35259E-5	1.04148E-4	1.53738E-4	2.00391E-4	1.83729E-4	8.16952E-4	8.72034E-4	8.35435E-4	9.06259E-4	9.20086E-4	9.61982E-4	9.02235E-4	9.49413E-4	9.18071E-4	9.65669E-4	9.25578E-4	9.78736E-4	0.00106	0.00112	0.00117	3.43468E-4
3922.89	1.931E-7	6.789E-7	3.7629E-6	1.03406E-4	1.03226E-5	1.15708E-4	1.0478E-4	6.09293E-5	2.06934E-5	6.213E-7	4.39082E-5	6.85901E-5	9.46508E-5	1.47375E-4	1.86715E-4	1.67388E-4	8.01321E-4	8.52582E-4	8.2139E-4	8.74894E-4	8.98289E-4	9.42093E-4	8.85184E-4	9.26847E-4	8.96195E-4	9.62521E-4	9.0602E-4	9.65716E-4	0.00105	0.0011	0.00114	3.27993E-4
3921.92	1.159E-7	5.722E-7	2.9537E-6	1.05874E-4	1.05165E-5	1.17638E-4	1.09272E-4	6.7302E-5	2.36171E-5	5.236E-7	4.07233E-5	6.4095E-5	8.73326E-5	1.40142E-4	1.74243E-4	1.5346E-4	7.82398E-4	8.26789E-4	8.05612E-4	8.41236E-4	8.75165E-4	9.1343E-4	8.66557E-4	9.02082E-4	8.76606E-4	9.58704E-4	8.92131E-4	9.56752E-4	0.00105	0.00108	0.00112	3.16527E-4
3920.96	3.82E-8	3.426E-7	2.1717E-6	1.05598E-4	1.21285E-5	1.22096E-4	1.13993E-4	7.3849E-5	2.56245E-5	7.28E-7	3.65989E-5	6.04012E-5	8.29741E-5	1.32688E-4	1.62793E-4	1.43365E-4	7.60455E-4	7.99402E-4	7.90763E-4	8.03446E-4	8.5505E-4	8.78593E-4	8.47313E-4	8.78635E-4	8.62642E-4	9.48548E-4	8.85757E-4	9.44165E-4	0.00104	0.00107	0.0011	3.09252E-4
3920	1.7E-9	1.219E-7	1.5481E-6	1.03457E-4	1.54855E-5	1.31204E-4	1.20256E-4	8.10222E-5	2.77474E-5	1.6755E-6	3.11915E-5	5.59163E-5	7.98123E-5	1.23717E-4	1.49755E-4	1.36061E-4	7.30426E-4	7.69974E-4	7.72845E-4	7.57817E-4	8.35623E-4	8.3827E-4	8.22505E-4	8.53096E-4	8.49581E-4	9.24825E-4	8.80325E-4	9.17256E-4	0.00101	0.00104	0.00106	3.0031E-4
3919.03	7.5E-9	8E-9	1.1044E-6	1.0066E-4	2.06226E-5	1.45803E-4	1.29987E-4	8.97437E-5	3.15026E-5	4.0242E-6	2.45243E-5	4.89989E-5	7.54162E-5	1.12084E-4	1.33283E-4	1.30405E-4	6.88741E-4	7.36559E-4	7.46791E-4	7.05095E-4	8.12522E-4	7.94755E-4	7.87778E-4	8.20419E-4	8.30343E-4	8.86307E-4	8.67116E-4	8.7262E-4	9.64383E-4	0.00101	0.00101	2.83948E-4
3918.07	2.58E-8	2.58E-8	8.315E-7	9.82866E-5	2.67741E-5	1.64191E-4	1.43667E-4	9.98776E-5	3.75924E-5	7.8095E-6	1.77216E-5	3.99202E-5	6.88581E-5	9.87278E-5	1.14707E-4	1.26693E-4	6.3908E-4	7.00506E-4	7.12998E-4	6.53215E-4	7.84893E-4	7.54036E-4	7.45362E-4	7.8037E-4	8.02389E-4	8.41121E-4	8.43015E-4	8.18805E-4	8.96305E-4	9.57687E-4	9.47805E-4	2.60469E-4
3917.1	2.57E-8	1.441E-7	7.15E-7	9.69395E-5	3.22039E-5	1.81912E-4	1.58987E-4	1.09431E-4	4.49914E-5	1.16078E-5	1.23946E-5	3.09674E-5	6.15526E-5	8.65967E-5	9.82883E-5	1.26331E-4	5.91924E-4	6.67946E-4	6.79054E-4	6.1414E-4	7.57311E-4	7.24164E-4	7.04482E-4	7.39796E-4	7.70611E-4	8.02914E-4	8.13679E-4	7.71736E-4	8.28987E-4	9.11912E-4	8.86301E-4	2.36803E-4
3916.14	5.9E-9	3.089E-7	7.328E-7	9.66217E-5	3.49591E-5	1.93361E-4	1.71287E-4	1.15166E-4	5.09027E-5	1.33422E-5	9.5374E-6	2.46729E-5	5.6165E-5	7.89059E-5	8.86001E-5	1.30635E-4	5.59026E-4	6.47088E-4	6.55735E-4	5.97878E-4	7.37327E-4	7.11629E-4	6.76599E-4	7.09512E-4	7.44855E-4	7.83387E-4	7.90183E-4	7.45687E-4	7.82994E-4	8.83286E-4	8.47523E-4	2.21626E-4
3915.17	6.7E-9	4.58E-7	8.482E-7	9.6847E-5	3.41855E-5	1.94666E-4	1.76036E-4	1.14429E-4	5.22715E-5	1.21034E-5	9.3749E-6	2.23517E-5	5.49074E-5	7.75846E-5	8.84225E-5	1.39954E-4	5.47994E-4	6.43975E-4	6.51212E-4	6.08269E-4	7.31169E-4	7.18597E-4	6.7002E-4	6.98876E-4	7.3485E-4	7.87148E-4	7.8255E-4	7.47068E-4	7.69665E-4	8.79639E-4	8.42745E-4	2.20231E-4
3914.21	8.52E-8	5.271E-7	1.0068E-6	9.70178E-5	3.06763E-5	1.85679E-4	1.71744E-4	1.06867E-4	4.80302E-5	8.7686E-6	1.20381E-5	2.42113E-5	5.87221E-5	8.28412E-5	9.84188E-5	1.53456E-4	5.60259E-4	6.59728E-4	6.67553E-4	6.42284E-4	7.40809E-4	7.42312E-4	6.87323E-4	7.11876E-4	7.46171E-4	8.11392E-4	7.95027E-4	7.73689E-4	7.87936E-4	8.9984E-4	8.7167E-4	2.3276E-4
3913.25	2.632E-7	4.772E-7	1.1623E-6	9.68907E-5	2.61259E-5	1.69414E-4	1.60723E-4	9.4612E-5	3.98266E-5	4.9404E-6	1.77598E-5	2.9859E-5	6.72519E-5	9.33177E-5	1.17173E-4	1.69284E-4	5.91869E-4	6.90358E-4	7.00603E-4	6.92081E-4	7.63693E-4	7.76467E-4	7.25657E-4	7.46034E-4	7.78588E-4	8.49343E-4	8.25118E-4	8.17879E-4	8.2743E-4	9.36432E-4	9.24301E-4	2.55102E-4
3912.28	4.846E-7	3.36E-7	1.3134E-6	9.6794E-5	2.19901E-5	1.49747E-4	1.47098E-4	8.07542E-5	3.05033E-5	1.8348E-6	2.62953E-5	3.82388E-5	7.91282E-5	1.06609E-4	1.411E-4	1.85189E-4	6.35815E-4	7.29039E-4	7.42723E-4	7.48873E-4	7.949E-4	8.1421E-4	7.78869E-4	7.9405E-4	8.26691E-4	8.94971E-4	8.66115E-4	8.70887E-4	8.75191E-4	9.80962E-4	9.86951E-4	2.81598E-4
3911.32	6.332E-7	1.878E-7	1.4914E-6	9.74359E-5	1.89712E-5	1.29442E-4	1.3395E-4	6.74991E-5	2.20986E-5	1.53E-7	3.66504E-5	4.78043E-5	9.27449E-5	1.20541E-4	1.65535E-4	1.99779E-4	6.85154E-4	7.69867E-4	7.87163E-4	8.06993E-4	8.30325E-4	8.51644E-4	8.40372E-4	8.47595E-4	8.82335E-4	9.46125E-4	9.11654E-4	9.26392E-4	9.23035E-4	0.00103	0.00105	3.08837E-4
3910.35	6.223E-7	1.001E-7	1.7105E-6	9.94511E-5	1.71493E-5	1.09846E-4	1.21858E-4	5.54127E-5	1.51717E-5	4.117E-7	4.77378E-5	5.75268E-5	1.07353E-4	1.34672E-4	1.87146E-4	2.13768E-4	7.35696E-4	8.10947E-4	8.3169E-4	8.65308E-4	8.688E-4	8.89748E-4	9.05449E-4	9.01553E-4	9.3803E-4	0.001	9.59752E-4	9.82219E-4	9.70865E-4	0.00108	0.00111	3.37894E-4
3909.39	4.731E-7	8.33E-8	1.9366E-6	1.03002E-4	1.63028E-5	9.18804E-5	1.09679E-4	4.40919E-5	9.4995E-6	2.7165E-6	5.9015E-5	6.75887E-5	1.23262E-4	1.50369E-4	2.05324E-4	2.2979E-4	7.8606E-4	8.54027E-4	8.78202E-4	9.24394E-4	9.11038E-4	9.32486E-4	9.70988E-4	9.55183E-4	9.88898E-4	0.00107	0.00101	0.00104	0.00102	0.00115	0.00118	3.72314E-4
3908.42	2.909E-7	1.394E-7	2.1136E-6	1.076E-4	1.61031E-5	7.70646E-5	9.69176E-5	3.36188E-5	5.0796E-6	5.9099E-6	6.98062E-5	7.83775E-5	1.40133E-4	1.68494E-4	2.20487E-4	2.49821E-4	8.33679E-4	8.995E-4	9.27081E-4	9.80838E-4	9.54862E-4	9.80777E-4	0.00103	0.00101	0.00103	0.00113	0.00107	0.00109	0.00108	0.00121	0.00126	4.12254E-4
3907.46	1.636E-7	2.967E-7	2.2173E-6	1.12163E-4	1.62143E-5	6.75922E-5	8.55664E-5	2.53069E-5	2.2898E-6	7.5341E-6	7.7744E-5	8.84201E-5	1.54616E-4	1.86249E-4	2.30978E-4	2.71744E-4	8.70134E-4	9.40502E-4	9.70634E-4	0.00102	9.90804E-4	0.00103	0.00108	0.00105	0.00106	0.00117	0.00113	0.00112	0.00113	0.00127	0.00133	4.49187E-4
3906.49	1.09E-7	5.473E-7	2.2736E-6	1.15312E-4	1.63787E-5	6.57078E-5	7.97461E-5	2.10439E-5	1.1894E-6	5.801E-6	7.83193E-5	9.32402E-5	1.59866E-4	1.95846E-4	2.3182E-4	2.87567E-4	8.80779E-4	9.61291E-4	9.91595E-4	0.00104	0.001	0.00105	0.00109	0.00107	0.00105	0.00117	0.00117	0.00113	0.00116	0.00129	0.00136	4.66804E-4
3905.53	1.078E-7	7.881E-7	2.3165E-6	1.15928E-4	1.65119E-5	7.33175E-5	8.40065E-5	2.26747E-5	1.5589E-6	1.9867E-6	6.75116E-5	8.73191E-5	1.49102E-4	1.87829E-4	2.17313E-4	2.86019E-4	8.51641E-4	9.43491E-4	9.70538E-4	0.001	9.75973E-4	0.00104	0.00105	0.00104	0.00101	0.00111	0.00117	0.00111	0.00114	0.00125	0.00133	4.51693E-4
3904.57	1.401E-7	8.741E-7	2.3456E-6	1.13813E-4	1.67402E-5	9.16048E-5	1.01844E-4	3.26658E-5	4.4923E-6	6.3E-9	4.66473E-5	6.92529E-5	1.21946E-4	1.58902E-4	1.86561E-4	2.60114E-4	7.80922E-4	8.78997E-4	9.00091E-4	9.25883E-4	9.07846E-4	9.70371E-4	9.56166E-4	9.56578E-4	9.2334E-4	0.00101	0.00111	0.00105	0.00108	0.00116	0.00123	4.05378E-4
3903.6	1.787E-7	7.32E-7	2.3412E-6	1.10057E-4	1.72968E-5	1.19843E-4	1.33806E-4	5.36779E-5	1.27989E-5	3.2209E-6	2.38704E-5	4.50283E-5	8.70439E-5	1.17219E-4	1.46703E-4	2.14231E-4	6.85093E-4	7.79946E-4	7.9467E-4	8.20992E-4	8.13944E-4	8.69865E-4	8.35666E-4	8.40276E-4	8.13146E-4	8.89309E-4	0.00101	9.65012E-4	9.69449E-4	0.00103	0.00109	3.3943E-4
3902.64	1.9E-7	4.218E-7	2.3207E-6	1.06633E-4	1.83143E-5	1.5422E-4	1.74634E-4	8.48705E-5	2.78674E-5	1.22193E-5	7.9518E-6	2.3747E-5	5.58896E-5	7.69851E-5	1.08622E-4	1.61975E-4	5.90206E-4	6.73075E-4	6.83157E-4	7.13337E-4	7.19261E-4	7.62765E-4	7.14125E-4	7.21482E-4	7.03437E-4	7.75634E-4	8.96121E-4	8.67536E-4	8.5279E-4	8.99239E-4	9.48258E-4	2.71267E-4
3901.67	1.632E-7	1.151E-7	2.3598E-6	1.05309E-4	1.96418E-5	1.88568E-4	2.14004E-4	1.19324E-4	4.68881E-5	2.49427E-5	1.1947E-6	1.03614E-5	3.45872E-5	4.78084E-5	7.96142E-5	1.16631E-4	5.16124E-4	5.83053E-4	5.91004E-4	6.23732E-4	6.43377E-4	6.74617E-4	6.15959E-4	6.27831E-4	6.1602E-4	6.90142E-4	7.98142E-4	7.75073E-4	7.53562E-4	7.88573E-4	8.29642E-4	2.15455E-4
3900.71	1.22E-7	8E-10	2.5418E-6	1.06653E-4	2.08477E-5	2.16458E-4	2.42635E-4	1.4776E-4	6.48031E-5	3.72673E-5	9E-10	4.0066E-6	2.24843E-5	3.07805E-5	6.08584E-5	8.44335E-5	4.68577E-4	5.20965E-4	5.29174E-4	5.62436E-4	5.92676E-4	6.15909E-4	5.5129E-4	5.70163E-4	5.60181E-4	6.40656E-4	7.28869E-4	7.01472E-4	6.8414E-4	7.14914E-4	7.48595E-4	1.77677E-4
3899.74	9.53E-8	1.494E-7	2.8824E-6	1.0975E-4	2.14919E-5	2.32592E-4	2.56871E-4	1.64246E-4	7.7781E-5	4.37013E-5	2.854E-7	1.6409E-6	1.63535E-5	2.26015E-5	5.03218E-5	6.54122E-5	4.43091E-4	4.85797E-4	4.96611E-4	5.31443E-4	5.6387E-4	5.84158E-4	5.19214E-4	5.45443E-4	5.34852E-4	6.26846E-4	6.89039E-4	6.56888E-4	6.44663E-4	6.76722E-4	7.03773E-4	1.56666E-4
3898.78	9.44E-8	4.352E-7	3.2842E-6	1.12745E-4	2.15276E-5	2.33435E-4	2.57235E-4	1.67155E-4	8.36211E-5	4.02622E-5	2.717E-7	1.078E-6	1.38384E-5	2.03343E-5	4.63311E-5	5.76122E-5	4.33711E-4	4.7279E-4	4.88954E-4	5.29497E-4	5.52514E-4	5.73232E-4	5.15847E-4	5.46304E-4	5.35728E-4	6.45218E-4	6.75089E-4	6.47782E-4	6.32407E-4	6.67786E-4	6.92894E-4	1.495E-4
3897.82	1.149E-7	6.285E-7	3.574E-6	1.13864E-4	2.14221E-5	2.18606E-4	2.44888E-4	1.5702E-4	8.07542E-5	2.84401E-5	6.4E-9	1.6395E-6	1.42679E-5	2.30866E-5	4.89548E-5	5.98046E-5	4.38427E-4	4.79451E-4	5.04253E-4	5.5436E-4	5.58231E-4	5.80113E-4	5.38953E-4	5.67607E-4	5.59776E-4	6.90528E-4	6.85363E-4	6.75796E-4	6.47784E-4	6.84616E-4	7.17219E-4	1.54739E-4
3896.85	1.363E-7	5.966E-7	3.6179E-6	1.12308E-4	2.18505E-5	1.92484E-4	2.21386E-4	1.35917E-4	6.90521E-5	1.50277E-5	5.456E-7	4.094E-6	1.82793E-5	3.17621E-5	5.96175E-5	7.18587E-5	4.58506E-4	5.05847E-4	5.42764E-4	6.0098E-4	5.83692E-4	6.05046E-4	5.87052E-4	6.06968E-4	6.04791E-4	7.5381E-4	7.2017E-4	7.34798E-4	6.93166E-4	7.26891E-4	7.76922E-4	1.72389E-4
3895.89	1.257E-7	3.983E-7	3.4013E-6	1.08515E-4	2.32298E-5	1.63597E-4	1.91025E-4	1.08785E-4	5.18212E-5	6.1944E-6	3.3623E-6	1.01261E-5	2.68842E-5	4.74196E-5	7.92642E-5	9.29326E-5	4.93288E-4	5.50024E-4	6.01931E-4	6.57872E-4	6.28884E-4	6.46175E-4	6.54328E-4	6.60274E-4	6.64984E-4	8.20004E-4	7.76795E-4	8.07811E-4	7.6613E-4	7.91735E-4	8.62268E-4	2.0131E-4
3894.92	7.07E-8	1.837E-7	2.9846E-6	1.03719E-4	2.54713E-5	1.411E-4	1.61469E-4	8.31697E-5	3.52295E-5	2.8024E-6	8.8259E-6	2.01664E-5	3.93905E-5	6.80044E-5	1.05033E-4	1.18429E-4	5.34946E-4	6.02661E-4	6.70643E-4	7.06533E-4	6.85225E-4	6.93721E-4	7.25626E-4	7.16788E-4	7.26676E-4	8.6965E-4	8.43712E-4	8.68711E-4	8.52141E-4	8.66992E-4	9.51037E-4	2.3571E-4
3893.96	1.01E-8	4.9E-8	2.4134E-6	9.91896E-5	2.80532E-5	1.31036E-4	1.40995E-4	6.59337E-5	2.44634E-5	2.783E-6	1.45458E-5	3.07975E-5	5.11947E-5	8.59865E-5	1.28025E-4	1.39127E-4	5.68141E-4	6.46384E-4	7.2851E-4	7.28122E-4	7.34468E-4	7.29633E-4	7.77626E-4	7.59394E-4	7.69675E-4	8.86856E-4	8.99967E-4	8.93124E-4	9.2395E-4	9.30227E-4	0.00102	2.64018E-4
3892.99	1.37E-8	1.5E-9	1.7132E-6	9.56295E-5	3.03823E-5	1.34819E-4	1.34856E-4	6.05628E-5	2.13067E-5	5.1789E-6	1.6575E-5	3.5943E-5	5.54136E-5	9.17666E-5	1.3703E-4	1.45831E-4	5.77232E-4	6.63299E-4	7.54185E-4	7.15263E-4	7.55958E-4	7.35772E-4	7.89421E-4	7.72363E-4	7.76766E-4	8.69701E-4	9.23589E-4	8.74177E-4	9.53091E-4	9.5769E-4	0.00104	2.73598E-4
3892.03	1.184E-7	1.37E-8	9.74E-7	9.30051E-5	3.21612E-5	1.4884E-4	1.4324E-4	6.72528E-5	2.55974E-5	8.6967E-6	1.35989E-5	3.2645E-5	4.92423E-5	8.224E-5	1.27829E-4	1.37075E-4	5.58323E-4	6.48171E-4	7.40099E-4	6.78881E-4	7.40788E-4	7.07554E-4	7.57619E-4	7.53047E-4	7.46594E-4	8.33699E-4	9.06892E-4	8.2923E-4	9.29722E-4	9.40486E-4	0.00102	2.60238E-4
3891.07	2.791E-7	6.36E-8	3.824E-7	9.08351E-5	3.34175E-5	1.64547E-4	1.59897E-4	8.25107E-5	3.58924E-5	9.8535E-6	8.6837E-6	2.46025E-5	3.7673E-5	6.47574E-5	1.0817E-4	1.21442E-4	5.25491E-4	6.15465E-4	7.00897E-4	6.41713E-4	7.01539E-4	6.61056E-4	7.02186E-4	7.17283E-4	6.98156E-4	8.02959E-4	8.6596E-4	7.88817E-4	8.73405E-4	8.94315E-4	9.7611E-4	2.33418E-4
3890.1	3.91E-7	1.268E-7	7.92E-8	8.86709E-5	3.42158E-5	1.71957E-4	1.72723E-4	9.75209E-5	4.70014E-5	7.2072E-6	5.486E-6	1.79821E-5	2.84891E-5	5.01799E-5	9.0963E-5	1.10725E-4	5.02328E-4	5.901E-4	6.63979E-4	6.23405E-4	6.64881E-4	6.23342E-4	6.53876E-4	6.90246E-4	6.59205E-4	7.95237E-4	8.31528E-4	7.77098E-4	8.20183E-4	8.49691E-4	9.31232E-4	2.09609E-4
3889.14	3.764E-7	1.557E-7	5.4E-9	8.6491E-5	3.44273E-5	1.66577E-4	1.71087E-4	1.02202E-4	5.15369E-5	3.6672E-6	5.0774E-6	1.58464E-5	2.57345E-5	4.42811E-5	8.42147E-5	1.11858E-4	5.06025E-4	5.8959E-4	6.49919E-4	6.29704E-4	6.52527E-4	6.14034E-4	6.34074E-4	6.89669E-4	6.48176E-4	8.11899E-4	8.28097E-4	7.99456E-4	7.97344E-4	8.30234E-4	9.13326E-4	2.00391E-4
3888.17	2.543E-7	1.095E-7	4.1E-9	8.47705E-5	3.38364E-5	1.52538E-4	1.55533E-4	9.47285E-5	4.7358E-5	1.8759E-6	7.1358E-6	1.79128E-5	2.93294E-5	4.67963E-5	8.8091E-5	1.24176E-4	5.37104E-4	6.12609E-4	6.59858E-4	6.51636E-4	6.6768E-4	6.33849E-4	6.43907E-4	7.14769E-4	6.64148E-4	8.38026E-4	8.58721E-4	8.42209E-4	8.0822E-4	8.38311E-4	9.24528E-4	2.06707E-4
3887.21	1.153E-7	2.52E-8	7.15E-8	8.41912E-5	3.24378E-5	1.38161E-4	1.37505E-4	8.35389E-5	3.9835E-5	1.8937E-6	1.02923E-5	2.1695E-5	3.63371E-5	5.35651E-5	9.65729E-5	1.39787E-4	5.78551E-4	6.39658E-4	6.7639E-4	6.7295E-4	6.94399E-4	6.6503E-4	6.66365E-4	7.46448E-4	6.88764E-4	8.52405E-4	9.03208E-4	8.82032E-4	8.33773E-4	8.56129E-4	9.4668E-4	2.19858E-4
3886.24	3.27E-8	5.1E-9	3.999E-7	8.51018E-5	3.06475E-5	1.29733E-4	1.29058E-4	7.88551E-5	3.55836E-5	3.3983E-6	1.15138E-5	2.31527E-5	4.14216E-5	5.83063E-5	1.00956E-4	1.47586E-4	6.05351E-4	6.46213E-4	6.76611E-4	6.8121E-4	7.09143E-4	6.82962E-4	6.78712E-4	7.5951E-4	6.99144E-4	8.4226E-4	9.30718E-4	9.00542E-4	8.47326E-4	8.60181E-4	9.55663E-4	2.27176E-4
3885.28	8.4E-9	6.78E-8	1.1342E-6	8.70949E-5	2.91502E-5	1.2934E-4	1.35031E-4	8.54187E-5	3.73132E-5	5.9592E-6	9.237E-6	2.02926E-5	4.08075E-5	5.71365E-5	9.68226E-5	1.4225E-4	6.0297E-4	6.22866E-4	6.51163E-4	6.74462E-4	6.99623E-4	6.75005E-4	6.70124E-4	7.42312E-4	6.86293E-4	8.11189E-4	9.2322E-4	8.94029E-4	8.35321E-4	8.40892E-4	9.40953E-4	2.21851E-4
3884.32	1.33E-8	9.17E-8	2.1241E-6	8.90872E-5	2.84677E-5	1.36346E-4	1.52069E-4	1.01303E-4	4.37311E-5	8.7711E-6	5.5889E-6	1.54753E-5	3.59507E-5	5.1823E-5	8.77882E-5	1.28535E-4	5.77869E-4	5.82708E-4	6.11547E-4	6.57884E-4	6.73974E-4	6.4955E-4	6.48779E-4	7.056E-4	6.61652E-4	7.72938E-4	8.89157E-4	8.69932E-4	8.05829E-4	8.09463E-4	9.12523E-4	2.07998E-4
3883.35	6.4E-8	2.28E-8	2.9766E-6	8.9944E-5	2.86179E-5	1.49601E-4	1.71844E-4	1.19522E-4	5.11161E-5	1.21777E-5	3.0786E-6	1.19492E-5	3.06835E-5	4.63595E-5	8.01697E-5	1.14399E-4	5.47022E-4	5.46453E-4	5.76788E-4	6.35432E-4	6.49251E-4	6.24358E-4	6.29818E-4	6.69857E-4	6.43383E-4	7.38698E-4	8.51326E-4	8.35793E-4	7.75163E-4	7.83893E-4	8.86927E-4	1.94154E-4
3882.39	2.095E-7	2.29E-8	3.3559E-6	8.91985E-5	2.91268E-5	1.681E-4	1.8813E-4	1.33516E-4	5.67657E-5	1.76893E-5	1.9793E-6	1.04767E-5	2.65375E-5	4.19544E-5	7.60229E-5	1.02402E-4	5.19807E-4	5.23331E-4	5.55285E-4	6.0675E-4	6.33124E-4	6.08362E-4	6.1835E-4	6.46293E-4	6.38132E-4	7.11346E-4	8.23757E-4	7.94047E-4	7.4896E-4	7.70497E-4	8.68603E-4	1.83765E-4
3881.42	4.285E-7	2.399E-7	3.1976E-6	8.72496E-5	2.93674E-5	1.89354E-4	2.02045E-4	1.42735E-4	6.18503E-5	2.55762E-5	1.4528E-6	9.7657E-6	2.22979E-5	3.6637E-5	7.22411E-5	8.91074E-5	4.9284E-4	5.07246E-4	5.40445E-4	5.72354E-4	6.18654E-4	5.96517E-4	6.05843E-4	6.31377E-4	6.36906E-4	6.90055E-4	8.03033E-4	7.46908E-4	7.1886E-4	7.60288E-4	8.467E-4	1.73444E-4
3880.46	6.014E-7	5.527E-7	2.6596E-6	8.4901E-5	2.89978E-5	2.07287E-4	2.18374E-4	1.50293E-4	6.92059E-5	3.22162E-5	8.97E-7	8.3698E-6	1.69433E-5	2.9012E-5	6.52592E-5	7.15777E-5	4.60496E-4	4.88556E-4	5.21747E-4	5.39914E-4	5.95888E-4	5.80461E-4	5.82569E-4	6.17134E-4	6.27638E-4	6.77762E-4	7.79608E-4	7.03096E-4	6.76975E-4	7.42532E-4	8.10237E-4	1.59443E-4
3879.49	6.257E-7	7.155E-7	1.9491E-6	8.27433E-5	2.81162E-5	2.13463E-4	2.3699E-4	1.55866E-4	7.85184E-5	3.19481E-5	4.206E-7	6.5133E-6	1.19141E-5	2.13318E-5	5.63459E-5	5.31203E-5	4.27363E-4	4.68191E-4	4.99131E-4	5.2308E-4	5.67025E-4	5.62132E-4	5.52299E-4	6.04608E-4	6.11475E-4	6.8251E-4	7.54648E-4	6.7684E-4	6.31134E-4	7.20826E-4	7.64982E-4	1.44509E-4
3878.53	5.124E-7	6.54E-7	1.2276E-6	8.08921E-5	2.70597E-5	2.02835E-4	2.49386E-4	1.53413E-4	8.42492E-5	2.39232E-5	3.523E-7	5.7978E-6	9.6559E-6	1.74957E-5	5.10066E-5	4.06414E-5	4.07844E-4	4.59076E-4	4.85322E-4	5.33543E-4	5.47847E-4	5.54852E-4	5.32154E-4	6.05817E-4	6.04819E-4	7.11332E-4	7.43707E-4	6.79875E-4	6.02713E-4	7.13423E-4	7.323E-4	1.36913E-4
3877.56	3.453E-7	4.835E-7	6.181E-7	7.92049E-5	2.60456E-5	1.78596E-4	2.4534E-4	1.3769E-4	7.9999E-5	1.35673E-5	1.1278E-6	7.734E-6	1.16898E-5	2.00416E-5	5.40198E-5	3.83793E-5	4.14217E-4	4.7405E-4	4.94065E-4	5.73788E-4	5.5414E-4	5.70913E-4	5.38021E-4	6.32302E-4	6.24792E-4	7.6299E-4	7.6355E-4	7.14427E-4	6.10094E-4	7.37241E-4	7.31359E-4	1.43614E-4
3876.6	1.915E-7	3.27E-7	2.152E-7	7.76891E-5	2.49879E-5	1.50169E-4	2.23676E-4	1.12197E-4	6.59486E-5	6.0601E-6	4.1112E-6	1.35999E-5	1.90494E-5	3.05331E-5	6.66776E-5	4.72065E-5	4.46608E-4	5.14018E-4	5.27837E-4	6.3469E-4	5.88677E-4	6.09463E-4	5.71832E-4	6.82507E-4	6.74099E-4	8.25598E-4	8.16819E-4	7.71727E-4	6.55527E-4	7.92266E-4	7.64262E-4	1.65305E-4
3875.64	7.73E-8	2.236E-7	3.79E-8	7.66298E-5	2.36171E-5	1.26727E-4	1.94192E-4	8.73331E-5	4.91707E-5	2.3653E-6	9.7958E-6	2.29929E-5	3.07211E-5	4.82071E-5	8.54662E-5	6.53991E-5	4.9134E-4	5.65216E-4	5.74498E-4	6.98149E-4	6.38455E-4	6.54652E-4	6.19514E-4	7.38564E-4	7.36742E-4	8.80946E-4	8.87276E-4	8.35293E-4	7.22817E-4	8.58064E-4	8.1455E-4	1.94804E-4
3874.67	1.27E-8	1.597E-7	1.4E-9	7.63544E-5	2.17934E-5	1.13212E-4	1.6899E-4	7.15807E-5	3.65524E-5	1.105E-6	1.53124E-5	3.19145E-5	4.13407E-5	6.69522E-5	1.01998E-4	8.69396E-5	5.27783E-4	6.06568E-4	6.13403E-4	7.43867E-4	6.81845E-4	6.84674E-4	6.58855E-4	7.75036E-4	7.86228E-4	9.12672E-4	9.47911E-4	8.86663E-4	7.84728E-4	9.04326E-4	8.57112E-4	2.19352E-4
3873.71	1.9E-9	1.169E-7	7E-10	7.69289E-5	1.97295E-5	1.10907E-4	1.54834E-4	6.74607E-5	3.04506E-5	1.1704E-6	1.67918E-5	3.53452E-5	4.45488E-5	7.80205E-5	1.07828E-4	1.03412E-4	5.40866E-4	6.22716E-4	6.27535E-4	7.56797E-4	7.0137E-4	6.85431E-4	6.72649E-4	7.74543E-4	8.019E-4	9.12385E-4	9.76978E-4	9.10629E-4	8.17351E-4	9.09827E-4	8.72963E-4	2.28077E-4
3872.74	2.6E-8	9E-8	2.36E-8	7.80838E-5	1.79475E-5	1.19578E-4	1.53101E-4	7.40395E-5	3.04423E-5	2.9167E-6	1.34177E-5	3.1535E-5	3.85312E-5	7.63491E-5	1.00069E-4	1.09177E-4	5.28197E-4	6.10666E-4	6.1173E-4	7.31603E-4	6.91649E-4	6.56261E-4	6.56304E-4	7.36554E-4	7.79577E-4	8.80559E-4	9.68171E-4	8.98729E-4	8.10709E-4	8.73532E-4	8.56968E-4	2.18046E-4
3871.78	4.34E-8	8.53E-8	1.308E-7	7.93813E-5	1.70564E-5	1.38237E-4	1.63413E-4	9.00134E-5	3.63778E-5	8.2872E-6	7.4648E-6	2.23962E-5	2.64405E-5	6.26528E-5	8.14251E-5	1.02758E-4	4.95373E-4	5.74348E-4	5.70353E-4	6.73929E-4	6.56317E-4	6.03842E-4	6.14134E-4	6.72379E-4	7.27425E-4	8.24667E-4	9.2678E-4	8.52239E-4	7.67407E-4	8.08357E-4	8.13286E-4	1.92841E-4
3870.81	2.9E-8	1.194E-7	3.285E-7	8.04382E-5	1.75592E-5	1.63951E-4	1.85393E-4	1.14493E-4	4.94955E-5	1.81983E-5	2.119E-6	1.16328E-5	1.33693E-5	4.18922E-5	5.73628E-5	8.53336E-5	4.48861E-4	5.18264E-4	5.11672E-4	5.99221E-4	6.02288E-4	5.35916E-4	5.53512E-4	5.96347E-4	6.569E-4	7.57487E-4	8.62162E-4	7.83991E-4	6.96978E-4	7.29472E-4	7.49058E-4	1.58629E-4
3869.85	3.5E-9	2.294E-7	5.25E-7	8.10865E-5	1.97347E-5	1.90404E-4	2.16366E-4	1.44884E-4	7.07221E-5	2.87721E-5	1.9E-9	3.4489E-6	4.0252E-6	2.16492E-5	3.46612E-5	6.14336E-5	3.96327E-4	4.50211E-4	4.47449E-4	5.27579E-4	5.40334E-4	4.63312E-4	4.85612E-4	5.23407E-4	5.8092E-4	6.94413E-4	7.88046E-4	7.14752E-4	6.15379E-4	6.51297E-4	6.75912E-4	1.23354E-4
3868.89	9.6E-9	4.702E-7	6.215E-7	8.13781E-5	2.3522E-5	2.09582E-4	2.48104E-4	1.73529E-4	9.66134E-5	3.41513E-5	1.3692E-6	1.91E-7	3.266E-7	8.3945E-6	1.90228E-5	3.88846E-5	3.49135E-4	3.85168E-4	3.92956E-4	4.74959E-4	4.86212E-4	4.02084E-4	4.26448E-4	4.68708E-4	5.14977E-4	6.47751E-4	7.24084E-4	6.63132E-4	5.43991E-4	5.89056E-4	6.1192E-4	9.57198E-5
3867.92	7.45E-8	8.729E-7	5.901E-7	8.14536E-5	2.8408E-5	2.17334E-4	2.69084E-4	1.8965E-4	1.18098E-4	3.38763E-5	3.3757E-6	2.078E-7	7.06E-8	2.8773E-6	1.17077E-5	2.37942E-5	3.1821E-4	3.39223E-4	3.60864E-4	4.46208E-4	4.54122E-4	3.6687E-4	3.90329E-4	4.42475E-4	4.72151E-4	6.20843E-4	6.8793E-4	6.36044E-4	5.00845E-4	5.5494E-4	5.74097E-4	8.11957E-5
3866.96	2.01E-7	1.3951E-6	4.612E-7	8.14051E-5	3.35491E-5	2.17319E-4	2.73612E-4	1.88293E-4	1.27114E-4	3.31156E-5	3.3878E-6	4.408E-7	1.301E-7	1.6795E-6	1.05542E-5	1.67991E-5	3.07251E-4	3.19951E-4	3.54425E-4	4.34563E-4	4.48032E-4	3.62512E-4	3.81973E-4	4.44298E-4	4.56133E-4	6.06925E-4	6.8387E-4	6.26636E-4	4.91491E-4	5.51476E-4	5.67883E-4	7.99474E-5
3865.99	3.801E-7	1.9267E-6	2.922E-7	8.12742E-5	3.81127E-5	2.18308E-4	2.6774E-4	1.76227E-4	1.24616E-4	3.67832E-5	2.0167E-6	1.661E-7	4E-9	2.3202E-6	1.31515E-5	1.51853E-5	3.10241E-4	3.23132E-4	3.65627E-4	4.27277E-4	4.58542E-4	3.8109E-4	3.94212E-4	4.61623E-4	4.59212E-4	5.94375E-4	6.98309E-4	6.20502E-4	5.06671E-4	5.68607E-4	5.82927E-4	8.75051E-5
3865.03	5.905E-7	2.3387E-6	1.49E-7	8.11249E-5	4.15013E-5	2.27451E-4	2.64025E-4	1.66221E-4	1.18925E-4	4.59519E-5	1.0732E-6	2.09E-8	2.986E-7	3.629E-6	1.66255E-5	1.57406E-5	3.14868E-4	3.35961E-4	3.78993E-4	4.14526E-4	4.67612E-4	4.04683E-4	4.11704E-4	4.748E-4	4.66806E-4	5.75577E-4	7.06975E-4	6.06497E-4	5.27117E-4	5.87701E-4	5.98123E-4	9.57248E-5
3864.06	7.902E-7	2.534E-6	7.39E-8	8.1088E-5	4.32596E-5	2.45051E-4	2.70992E-4	1.66688E-4	1.17041E-4	5.63517E-5	1.0934E-6	5.49E-8	4.949E-7	4.039E-6	1.76692E-5	1.57456E-5	3.11201E-4	3.45231E-4	3.81403E-4	3.96441E-4	4.61001E-4	4.15533E-4	4.20462E-4	4.69616E-4	4.67407E-4	5.53123E-4	6.92961E-4	5.8517E-4	5.35355E-4	5.93059E-4	5.95882E-4	9.68663E-5
3863.1	9.185E-7	2.4744E-6	6.75E-8	8.12503E-5	4.29887E-5	2.63174E-4	2.86594E-4	1.76467E-4	1.1898E-4	5.9605E-5	2.1075E-6	4.501E-7	2.364E-7	3.0672E-6	1.57645E-5	1.44027E-5	3.00024E-4	3.47175E-4	3.7239E-4	3.82802E-4	4.40211E-4	4.09486E-4	4.1827E-4	4.48515E-4	4.61432E-4	5.38345E-4	6.61663E-4	5.68203E-4	5.28527E-4	5.83658E-4	5.76681E-4	9.01337E-5
3862.14	9.215E-7	2.2046E-6	1.417E-7	8.13997E-5	4.06298E-5	2.69243E-4	2.99106E-4	1.8576E-4	1.18421E-4	5.00064E-5	3.6834E-6	1.2113E-6	3.52E-8	2.021E-6	1.37729E-5	1.32725E-5	2.92087E-4	3.49969E-4	3.64223E-4	3.86608E-4	4.21243E-4	3.98801E-4	4.15694E-4	4.28092E-4	4.60253E-4	5.44548E-4	6.36344E-4	5.70707E-4	5.19654E-4	5.73165E-4	5.58906E-4	8.22043E-5
3861.17	7.86E-7	1.8479E-6	3.367E-7	8.08468E-5	3.68988E-5	2.53889E-4	2.94912E-4	1.82343E-4	1.0815E-4	3.0531E-5	4.0807E-6	1.1709E-6	4.58E-8	2.119E-6	1.49979E-5	1.4717E-5	2.99813E-4	3.6667E-4	3.72355E-4	4.1805E-4	4.22418E-4	4.01561E-4	4.2723E-4	4.26533E-4	4.77222E-4	5.81435E-4	6.40983E-4	6.04222E-4	5.26809E-4	5.7879E-4	5.64993E-4	8.12049E-5
3860.21	5.462E-7	1.5494E-6	6.009E-7	7.87497E-5	3.31676E-5	2.17326E-4	2.67721E-4	1.60075E-4	8.63238E-5	1.09992E-5	2.1688E-6	1.246E-7	7.048E-7	4.6464E-6	2.24863E-5	2.13118E-5	3.31136E-4	4.07406E-4	4.07564E-4	4.8145E-4	4.55249E-4	4.31014E-4	4.63002E-4	4.55113E-4	5.20564E-4	6.52904E-4	6.89598E-4	6.74004E-4	5.62889E-4	6.11521E-4	6.09463E-4	9.28733E-5
3859.24	2.689E-7	1.3989E-6	7.523E-7	7.49522E-5	3.07124E-5	1.69084E-4	2.21452E-4	1.22386E-4	5.78097E-5	7.797E-7	4.52E-8	1.1727E-6	4.4867E-6	1.27639E-5	4.02455E-5	3.66761E-5	3.88537E-4	4.76611E-4	4.74392E-4	5.72491E-4	5.23235E-4	4.92774E-4	5.26413E-4	5.17679E-4	5.92033E-4	7.55358E-4	7.86232E-4	7.7757E-4	6.32827E-4	6.74213E-4	6.9571E-4	1.2111E-4
3858.28	4.8E-8	1.3969E-6	6.756E-7	7.06224E-5	3.00715E-5	1.22542E-4	1.6699E-4	7.9498E-5	3.07523E-5	1.3354E-6	2.6465E-6	8.9496E-6	1.52316E-5	3.04496E-5	7.16297E-5	6.47835E-5	4.68276E-4	5.71411E-4	5.70103E-4	6.73724E-4	6.2159E-4	5.84307E-4	6.13042E-4	6.10556E-4	6.86275E-4	8.73402E-4	9.25238E-4	9.00664E-4	7.32596E-4	7.61957E-4	8.14816E-4	1.67481E-4
3857.31	2.87E-8	1.4444E-6	4.618E-7	6.80156E-5	3.09241E-5	8.91082E-5	1.18085E-4	4.34312E-5	1.21946E-5	4.1963E-6	1.36299E-5	2.43803E-5	3.41418E-5	5.74299E-5	1.13637E-4	1.05555E-4	5.55885E-4	6.76617E-4	6.79095E-4	7.51518E-4	7.32757E-4	6.9066E-4	7.06072E-4	7.17299E-4	7.86102E-4	9.74209E-4	0.00108	0.00101	8.44077E-4	8.58636E-4	9.41458E-4	2.26332E-4
3856.35	4.16E-7	1.3549E-6	2.783E-7	6.94972E-5	3.23778E-5	7.56517E-5	8.75058E-5	2.23164E-5	4.1791E-6	1.2195E-6	2.85381E-5	3.94514E-5	5.39191E-5	8.28839E-5	1.5011E-4	1.47207E-4	6.19951E-4	7.57738E-4	7.64774E-4	7.62949E-4	8.19838E-4	7.77548E-4	7.70604E-4	8.00951E-4	8.55777E-4	0.00101	0.00121	0.00106	9.27928E-4	9.30364E-4	0.00103	2.77604E-4
3855.39	1.3669E-6	9.805E-7	2.016E-7	7.63737E-5	3.35772E-5	8.73782E-5	8.49825E-5	1.74694E-5	3.9654E-6	3.716E-6	3.24811E-5	3.91688E-5	5.78128E-5	8.62433E-5	1.53647E-4	1.63633E-4	6.16117E-4	7.6451E-4	7.7307E-4	6.80117E-4	8.30685E-4	7.9402E-4	7.59563E-4	8.08257E-4	8.45854E-4	9.38535E-4	0.00124	0.001	9.28893E-4	9.28035E-4	0.00103	2.87673E-4
3854.42	2.7236E-6	4.3E-7	2.303E-7	8.76962E-5	3.4346E-5	1.3231E-4	1.23072E-4	3.22713E-5	1.56482E-5	4.19362E-5	1.62303E-5	1.87012E-5	3.55041E-5	5.63484E-5	1.09262E-4	1.32887E-4	5.17897E-4	6.63558E-4	6.68012E-4	5.20991E-4	7.30764E-4	7.03574E-4	6.46846E-4	7.04837E-4	7.2729E-4	7.66511E-4	0.00111	8.36047E-4	8.12392E-4	8.17891E-4	9.0018E-4	2.33725E-4
3853.46	3.8408E-6	4.89E-8	3.642E-7	9.96516E-5	3.50798E-5	2.13642E-4	2.19613E-4	8.45611E-5	6.07862E-5	1.24177E-4	1.466E-7	4.658E-7	6.0637E-6	1.52137E-5	4.33294E-5	6.92891E-5	3.56521E-4	4.83789E-4	4.80838E-4	3.49757E-4	5.48323E-4	5.3E-4	4.67088E-4	5.21494E-4	5.34727E-4	5.58812E-4	8.55343E-4	6.23352E-4	6.11717E-4	6.26477E-4	6.91021E-4	1.38132E-4
3852.49	3.9656E-6	3.59E-8	6.086E-7	1.07333E-4	3.58544E-5	3.09681E-4	3.68425E-4	1.85551E-4	1.52037E-4	2.05637E-4	1.66218E-5	1.22333E-5	3.2252E-6	1.386E-7	4.0184E-6	1.76564E-5	2.07041E-4	3.0729E-4	2.99006E-4	2.29092E-4	3.65897E-4	3.52617E-4	2.99785E-4	3.42433E-4	3.52553E-4	3.95188E-4	5.98969E-4	4.47613E-4	4.15731E-4	4.35517E-4	4.89045E-4	5.64617E-5
3851.53	2.9966E-6	2.052E-7	9.389E-7	1.08267E-4	3.60418E-5	3.7632E-4	5.09768E-4	2.99584E-4	2.52569E-4	2.30405E-4	5.84595E-5	4.4113E-5	2.70972E-5	1.3589E-5	2.5087E-6	5.412E-7	1.19257E-4	1.9651E-4	1.87051E-4	1.78782E-4	2.48757E-4	2.36654E-4	2.00037E-4	2.31166E-4	2.42417E-4	3.13728E-4	4.29539E-4	3.5405E-4	2.92571E-4	3.13091E-4	3.62905E-4	1.78171E-5
3850.56	1.6187E-6	2.571E-7	1.2575E-6	1.0362E-4	3.52136E-5	3.84105E-4	5.70265E-4	3.6363E-4	3.01204E-4	1.91515E-4	8.35998E-5	5.97532E-5	4.40365E-5	2.45695E-5	9.2937E-6	8.632E-7	9.14893E-5	1.58401E-4	1.50069E-4	1.89634E-4	2.07573E-4	1.93898E-4	1.71804E-4	1.96224E-4	2.12121E-4	3.1137E-4	3.68744E-4	3.43455E-4	2.52978E-4	2.74364E-4	3.25682E-4	8.922E-6
3849.6	5.762E-7	1.374E-7	1.4136E-6	9.62247E-5	3.38743E-5	3.41061E-4	5.30288E-4	3.50261E-4	2.76699E-4	1.24922E-4	7.14525E-5	4.53505E-5	3.54183E-5	1.69873E-5	5.3431E-6	3.678E-7	1.08009E-4	1.77683E-4	1.71388E-4	2.50099E-4	2.27828E-4	2.10535E-4	2.01338E-4	2.23616E-4	2.48718E-4	3.73084E-4	3.99978E-4	4.00915E-4	2.81308E-4	3.07499E-4	3.63111E-4	1.50946E-5
3848.64	9.69E-8	1.49E-8	1.3393E-6	8.8584E-5	3.28486E-5	2.76286E-4	4.28542E-4	2.83351E-4	2.07994E-4	6.60813E-5	3.90971E-5	1.87732E-5	1.41618E-5	3.4525E-6	3.3E-9	1.2891E-6	1.62409E-4	2.42906E-4	2.39807E-4	3.46137E-4	2.95379E-4	2.73482E-4	2.77659E-4	3.00664E-4	3.40067E-4	4.80588E-4	5.01202E-4	5.0754E-4	3.6014E-4	3.97412E-4	4.56566E-4	3.87722E-5
3847.67	1E-10	2.02E-8	1.1238E-6	8.22694E-5	3.24064E-5	2.14654E-4	3.16884E-4	2.03464E-4	1.35347E-4	2.872E-5	1.18827E-5	1.9395E-6	8.354E-7	9.175E-7	7.9616E-6	1.20405E-5	2.48261E-4	3.40701E-4	3.42263E-4	4.55714E-4	3.94745E-4	3.68882E-4	3.85421E-4	4.10707E-4	4.67075E-4	6.09237E-4	6.44594E-4	6.38055E-4	4.68761E-4	5.23656E-4	5.83167E-4	8.3027E-5
3846.71	4.28E-8	1.175E-7	9.079E-7	7.80318E-5	3.21479E-5	1.67647E-4	2.27374E-4	1.37445E-4	8.12141E-5	1.02757E-5	5.842E-7	1.8933E-6	3.5432E-6	1.30923E-5	3.13606E-5	3.23891E-5	3.50013E-4	4.49252E-4	4.57093E-4	5.547E-4	5.05873E-4	4.7734E-4	5.00974E-4	5.29058E-4	5.99501E-4	7.31378E-4	7.94322E-4	7.63419E-4	5.82773E-4	6.58507E-4	7.16436E-4	1.3949E-4
3845.74	9.3E-8	1.932E-7	7.603E-7	7.59819E-5	3.14969E-5	1.36831E-4	1.69209E-4	9.35185E-5	4.89614E-5	3.0803E-6	1.8717E-6	1.2425E-5	1.72395E-5	3.2407E-5	6.12307E-5	5.4295E-5	4.45885E-4	5.43485E-4	5.59772E-4	6.25998E-4	6.07865E-4	5.76612E-4	5.99362E-4	6.29943E-4	7.05193E-4	8.24301E-4	9.15149E-4	8.58939E-4	6.80651E-4	7.74057E-4	8.32217E-4	1.9259E-4
3844.78	1.176E-7	1.891E-7	6.601E-7	7.57159E-5	3.02286E-5	1.19531E-4	1.39172E-4	6.92752E-5	3.32649E-5	8.668E-7	7.7384E-6	2.3511E-5	3.19016E-5	4.90084E-5	8.6206E-5	6.97684E-5	5.15748E-4	6.04381E-4	6.31452E-4	6.63704E-4	6.83749E-4	6.47624E-4	6.63004E-4	6.9568E-4	7.62676E-4	8.76018E-4	9.83399E-4	9.11216E-4	7.48895E-4	8.50652E-4	9.13528E-4	2.28633E-4
3843.81	1.19E-7	1.338E-7	5.437E-7	7.64558E-5	2.86591E-5	1.12207E-4	1.3053E-4	5.93118E-5	2.81499E-5	3.622E-7	1.21719E-5	2.8598E-5	3.99659E-5	5.7179E-5	9.92313E-5	7.59619E-5	5.48578E-4	6.25585E-4	6.64184E-4	6.71594E-4	7.239E-4	6.8069E-4	6.86337E-4	7.21649E-4	7.69035E-4	8.8611E-4	9.93975E-4	9.20048E-4	7.83252E-4	8.81676E-4	9.53037E-4	2.41512E-4
3842.85	9.75E-8	7.97E-8	3.71E-7	7.72909E-5	2.74205E-5	1.1182E-4	1.3653E-4	5.87481E-5	2.97887E-5	4.956E-7	1.30387E-5	2.68657E-5	3.96102E-5	5.691E-5	9.98317E-5	7.49042E-5	5.46066E-4	6.14162E-4	6.61883E-4	6.5813E-4	7.28044E-4	6.7886E-4	6.75146E-4	7.15082E-4	7.39036E-4	8.61649E-4	9.6063E-4	8.946E-4	7.87369E-4	8.73449E-4	9.53505E-4	2.33536E-4
3841.88	5.08E-8	4.83E-8	1.785E-7	7.75485E-5	2.70824E-5	1.16497E-4	1.5086E-4	6.39591E-5	3.62347E-5	1.6895E-6	1.08656E-5	2.10058E-5	3.33523E-5	5.13874E-5	9.18665E-5	7.00373E-5	5.18916E-4	5.84105E-4	6.35841E-4	6.3091E-4	7.03393E-4	6.53981E-4	6.40622E-4	6.87811E-4	6.94385E-4	8.10994E-4	9.06963E-4	8.46414E-4	7.68709E-4	8.39212E-4	9.24162E-4	2.11885E-4
3840.92	3.5E-9	3.21E-8	4.61E-8	7.71267E-5	2.79054E-5	1.25961E-4	1.6882E-4	7.30268E-5	4.68847E-5	6.2124E-6	6.9183E-6	1.37399E-5	2.44285E-5	4.32919E-5	7.92026E-5	6.3057E-5	4.78001E-4	5.46492E-4	5.96658E-4	5.93679E-4	6.58752E-4	6.16846E-4	5.91912E-4	6.47849E-4	6.49826E-4	7.40363E-4	8.52487E-4	7.84207E-4	7.32975E-4	7.90171E-4	8.73758E-4	1.83313E-4
3839.96	3.86E-8	1.73E-8	2.1E-9	7.65551E-5	2.97723E-5	1.41293E-4	1.89522E-4	8.65806E-5	6.2621E-5	1.80342E-5	2.5993E-6	6.6361E-6	1.48967E-5	3.33774E-5	6.35005E-5	5.34691E-5	4.28696E-4	5.0432E-4	5.49096E-4	5.47566E-4	6.00148E-4	5.70455E-4	5.33475E-4	5.96978E-4	6.06746E-4	6.55751E-4	8.04071E-4	7.13891E-4	6.82014E-4	7.30767E-4	8.06644E-4	1.51566E-4
3838.99	2.709E-7	1.7E-9	1.5E-9	7.6715E-5	3.22086E-5	1.6347E-4	2.15691E-4	1.07539E-4	8.53264E-5	3.91577E-5	5.79E-8	1.3275E-6	6.4009E-6	2.19936E-5	4.56489E-5	4.07575E-5	3.73E-4	4.55636E-4	4.94001E-4	4.95152E-4	5.32051E-4	5.12542E-4	4.68757E-4	5.35932E-4	5.58486E-4	5.672E-4	7.57981E-4	6.42377E-4	6.17581E-4	6.61917E-4	7.25855E-4	1.18832E-4
3838.03	7.36E-7	1.08E-8	6E-10	7.83888E-5	3.44961E-5	1.91188E-4	2.49565E-4	1.38469E-4	1.15264E-4	6.43102E-5	1.8312E-6	2.462E-7	1.0812E-6	1.11825E-5	2.82724E-5	2.68886E-5	3.15726E-4	4.01412E-4	4.34697E-4	4.43166E-4	4.61841E-4	4.44622E-4	4.05111E-4	4.71151E-4	5.02426E-4	4.88918E-4	7.09512E-4	5.79779E-4	5.47062E-4	5.88414E-4	6.39634E-4	8.84257E-5
3837.06	1.2781E-6	7.9E-8	3.8E-9	8.18386E-5	3.59545E-5	2.19686E-4	2.87629E-4	1.77171E-4	1.47223E-4	8.27119E-5	8.1251E-6	4.3527E-6	1.23E-7	3.9157E-6	1.52594E-5	1.57927E-5	2.66772E-4	3.49924E-4	3.80491E-4	4.00496E-4	4.01022E-4	3.77362E-4	3.5379E-4	4.15263E-4	4.47578E-4	4.33503E-4	6.61874E-4	5.36596E-4	4.84089E-4	5.22248E-4	5.63181E-4	6.48967E-5
3836.1	1.5906E-6	1.915E-7	3.51E-8	8.65537E-5	3.63264E-5	2.42522E-4	3.19517E-4	2.14185E-4	1.70177E-4	8.79312E-5	1.49285E-5	1.03248E-5	1.6809E-6	9.206E-7	8.3994E-6	9.9187E-6	2.36326E-4	3.12588E-4	3.4261E-4	3.7333E-4	3.6028E-4	3.25184E-4	3.24632E-4	3.80383E-4	4.0937E-4	4.0593E-4	6.26079E-4	5.18522E-4	4.41932E-4	4.7738E-4	5.12012E-4	5.13374E-5
3835.13	1.4473E-6	2.662E-7	1.063E-7	9.13537E-5	3.59125E-5	2.55296E-4	3.34462E-4	2.37427E-4	1.74363E-4	8.28558E-5	1.73519E-5	1.28957E-5	2.5188E-6	2.943E-7	6.4985E-6	9.0438E-6	2.28974E-4	2.96255E-4	3.27105E-4	3.62412E-4	3.43453E-4	2.96466E-4	3.21084E-4	3.71382E-4	3.98069E-4	4.02672E-4	6.12562E-4	5.23859E-4	4.26147E-4	4.61505E-4	4.93597E-4	4.79221E-5
3834.17	9.217E-7	2.309E-7	2.186E-7	9.49329E-5	3.52752E-5	2.57719E-4	3.29928E-4	2.41201E-4	1.5952E-4	7.42359E-5	1.46204E-5	1.04134E-5	1.6627E-6	5.038E-7	7.9835E-6	1.25493E-5	2.42337E-4	3.00114E-4	3.3204E-4	3.64413E-4	3.46264E-4	2.9E-4	3.39491E-4	3.84828E-4	4.1275E-4	4.15349E-4	6.24044E-4	5.45264E-4	4.32968E-4	4.72805E-4	5.04918E-4	5.30241E-5
3833.21	3.446E-7	1.131E-7	3.723E-7	9.65225E-5	3.47952E-5	2.52266E-4	3.12855E-4	2.29687E-4	1.34411E-4	6.6042E-5	9.7936E-6	5.6851E-6	4.631E-7	1.4867E-6	1.19027E-5	1.99483E-5	2.68702E-4	3.17761E-4	3.49713E-4	3.75387E-4	3.59703E-4	2.9819E-4	3.71366E-4	4.12331E-4	4.42758E-4	4.35992E-4	6.54979E-4	5.74239E-4	4.5306E-4	5.02422E-4	5.35728E-4	6.41564E-5
3832.24	2.78E-8	1.64E-8	5.612E-7	9.61425E-5	3.45334E-5	2.41668E-4	2.9294E-4	2.11879E-4	1.09066E-4	5.83563E-5	5.7506E-6	1.9546E-6	2.4E-9	3.2243E-6	1.68332E-5	2.92063E-5	2.98119E-4	3.41324E-4	3.71316E-4	3.93231E-4	3.75566E-4	3.12458E-4	4.07132E-4	4.45476E-4	4.73887E-4	4.61066E-4	6.95839E-4	6.05446E-4	4.77313E-4	5.3973E-4	5.74304E-4	7.83012E-5
3831.28	5.08E-8	6.6E-9	7.595E-7	9.43102E-5	3.44146E-5	2.27812E-4	2.75783E-4	1.94699E-4	8.8807E-5	5.00277E-5	3.2309E-6	2.463E-7	2.186E-7	5.2687E-6	2.12402E-5	3.74078E-5	3.23048E-4	3.65594E-4	3.91867E-4	4.17431E-4	3.91214E-4	3.28405E-4	4.40289E-4	4.79938E-4	4.96935E-4	4.91676E-4	7.38893E-4	6.37801E-4	5.01589E-4	5.77886E-4	6.13169E-4	9.31651E-5
3830.31	3.023E-7	6.17E-8	9.31E-7	9.15645E-5	3.44902E-5	2.12088E-4	2.61394E-4	1.80338E-4	7.4018E-5	4.10655E-5	1.7264E-6	6.78E-8	8.317E-7	7.4946E-6	2.48795E-5	4.3428E-5	3.41541E-4	3.89658E-4	4.1209E-4	4.4714E-4	4.10002E-4	3.47573E-4	4.6926E-4	5.15981E-4	5.12678E-4	5.30525E-4	7.81338E-4	6.72297E-4	5.27217E-4	6.161E-4	6.51253E-4	1.08389E-4
3829.35	6.499E-7	1.384E-7	1.0655E-6	8.82137E-5	3.49937E-5	1.95671E-4	2.47201E-4	1.67995E-4	6.29923E-5	3.24168E-5	7.197E-7	8.304E-7	1.9626E-6	1.02974E-5	2.87741E-5	4.8512E-5	3.55837E-4	4.14619E-4	4.35602E-4	4.80306E-4	4.36937E-4	3.74271E-4	4.95373E-4	5.54739E-4	5.28702E-4	5.79119E-4	8.23142E-4	7.09596E-4	5.5707E-4	6.56678E-4	6.90712E-4	1.24911E-4
3828.38	1.0231E-6	2.361E-7	1.2059E-6	8.44578E-5	3.61593E-5	1.79087E-4	2.31468E-4	1.56537E-4	5.42564E-5	2.43353E-5	1.109E-7	2.2409E-6	4.0205E-6	1.41178E-5	3.40882E-5	5.45847E-5	3.68743E-4	4.40506E-4	4.64744E-4	5.15309E-4	4.73921E-4	4.1083E-4	5.1973E-4	5.94345E-4	5.52307E-4	6.37501E-4	8.6274E-4	7.49917E-4	5.91557E-4	7.00392E-4	7.3225E-4	1.43281E-4
3827.42	1.3625E-6	3.891E-7	1.4329E-6	8.06995E-5	3.79684E-5	1.61943E-4	2.13936E-4	1.45163E-4	4.69259E-5	1.63008E-5	6.08E-8	4.1415E-6	7.4059E-6	1.92008E-5	4.15784E-5	6.30408E-5	3.82383E-4	4.66487E-4	4.99485E-4	5.5302E-4	5.19083E-4	4.56182E-4	5.42872E-4	6.30561E-4	5.86769E-4	7.05126E-4	8.96742E-4	7.94037E-4	6.28926E-4	7.45587E-4	7.74316E-4	1.63127E-4
3826.46	1.5442E-6	6.114E-7	1.8165E-6	7.77832E-5	4.00029E-5	1.43908E-4	1.94459E-4	1.32508E-4	4.00441E-5	8.7423E-6	8.286E-7	6.5876E-6	1.24319E-5	2.59694E-5	5.19352E-5	7.48798E-5	3.99568E-4	4.93949E-4	5.39404E-4	5.9568E-4	5.70036E-4	5.08611E-4	5.66832E-4	6.61339E-4	6.32128E-4	7.79435E-4	9.241E-4	8.42128E-4	6.68889E-4	7.91204E-4	8.16257E-4	1.84206E-4
3825.49	1.4119E-6	8.32E-7	2.3533E-6	7.69371E-5	4.15196E-5	1.26552E-4	1.72804E-4	1.17021E-4	3.27634E-5	3.5339E-6	2.8771E-6	9.9689E-6	1.93154E-5	3.52861E-5	6.58557E-5	9.05934E-5	4.2358E-4	5.27029E-4	5.84118E-4	6.41755E-4	6.25828E-4	5.68143E-4	5.94798E-4	6.8867E-4	6.85803E-4	8.51087E-4	9.47672E-4	8.89396E-4	7.13557E-4	8.37752E-4	8.59444E-4	2.06711E-4
3824.53	9.423E-7	9.058E-7	2.907E-6	7.9401E-5	4.17913E-5	1.14062E-4	1.51033E-4	9.96518E-5	2.56677E-5	1.5903E-6	6.5231E-6	1.43696E-5	2.72975E-5	4.72118E-5	8.23647E-5	1.08081E-4	4.536E-4	5.66845E-4	6.28523E-4	6.80749E-4	6.82594E-4	6.33093E-4	6.25675E-4	7.13014E-4	7.38934E-4	9.00357E-4	9.68195E-4	9.22156E-4	7.61577E-4	8.81606E-4	9.01831E-4	2.28672E-4
3823.56	3.674E-7	7.535E-7	3.2267E-6	8.5814E-5	4.06054E-5	1.11771E-4	1.35523E-4	8.57882E-5	2.13802E-5	2.4003E-6	1.02999E-5	1.79329E-5	3.28117E-5	5.8034E-5	9.56579E-5	1.19418E-4	4.78433E-4	6.02586E-4	6.56203E-4	6.94674E-4	7.25225E-4	6.91414E-4	6.47168E-4	7.24548E-4	7.71252E-4	9.03012E-4	9.7523E-4	9.21149E-4	7.99288E-4	9.0663E-4	9.29505E-4	2.42007E-4
3822.6	2.82E-8	4.72E-7	3.0863E-6	9.54858E-5	3.85421E-5	1.23772E-4	1.35249E-4	8.33063E-5	2.36147E-5	7.7612E-6	1.02366E-5	1.65761E-5	3.00841E-5	5.93769E-5	9.52938E-5	1.12579E-4	4.7742E-4	6.10179E-4	6.42355E-4	6.69866E-4	7.27094E-4	7.17672E-4	6.37367E-4	7.03163E-4	7.55594E-4	8.47902E-4	9.47818E-4	8.74759E-4	8.00827E-4	8.86348E-4	9.1744E-4	2.33755E-4
3821.63	5.57E-8	2.34E-7	2.4675E-6	1.05983E-4	3.6696E-5	1.50301E-4	1.57456E-4	9.88585E-5	3.7091E-5	1.99631E-5	4.8262E-6	9.0193E-6	1.80123E-5	4.58065E-5	7.57255E-5	8.36631E-5	4.36934E-4	5.69738E-4	5.74862E-4	6.10944E-4	6.69839E-4	6.89372E-4	5.82824E-4	6.36366E-4	6.80242E-4	7.51891E-4	8.73891E-4	7.92394E-4	7.47862E-4	8.06678E-4	8.49476E-4	1.98039E-4
3820.67	2.6E-7	1.157E-7	1.6152E-6	1.13891E-4	3.59105E-5	1.84772E-4	2.01768E-4	1.33791E-4	6.53234E-5	3.47942E-5	1.608E-7	1.5117E-6	5.1617E-6	2.45197E-5	4.63183E-5	4.66566E-5	3.69423E-4	4.90155E-4	4.75124E-4	5.40556E-4	5.68569E-4	6.13286E-4	4.98637E-4	5.40242E-4	5.6953E-4	6.52212E-4	7.71965E-4	7.0178E-4	6.54285E-4	6.90225E-4	7.42188E-4	1.47526E-4
3819.71	3.804E-7	8.94E-8	8.737E-7	1.16813E-4	3.61231E-5	2.15277E-4	2.53645E-4	1.77499E-4	1.01087E-4	4.54338E-5	2.1254E-6	3E-7	1.045E-7	8.7321E-6	2.3034E-5	2.03339E-5	3.06391E-4	4.06483E-4	3.85654E-4	4.82208E-4	4.65732E-4	5.25758E-4	4.20746E-4	4.52293E-4	4.69793E-4	5.80642E-4	6.83342E-4	6.29625E-4	5.60936E-4	5.85318E-4	6.38274E-4	1.04348E-4
3818.74	3.533E-7	1.193E-7	4.34E-7	1.14808E-4	3.63616E-5	2.33612E-4	2.90088E-4	2.10003E-4	1.25918E-4	5.19655E-5	6.9419E-6	2.6234E-6	7.607E-7	2.3877E-6	1.17861E-5	9.1323E-6	2.70936E-4	3.49071E-4	3.35747E-4	4.44358E-4	3.95883E-4	4.61119E-4	3.76253E-4	4.00976E-4	4.13223E-4	5.46009E-4	6.39643E-4	5.85392E-4	5.02001E-4	5.27803E-4	5.72272E-4	8.03915E-5
3817.78	2.774E-7	1.807E-7	2.728E-7	1.09819E-4	3.54511E-5	2.41891E-4	3.00627E-4	2.20718E-4	1.29658E-4	5.94622E-5	8.5561E-6	3.2642E-6	1.2864E-6	1.0097E-6	8.6869E-6	6.8532E-6	2.6435E-4	3.24212E-4	3.27168E-4	4.20175E-4	3.65501E-4	4.28042E-4	3.67878E-4	3.89472E-4	4.02477E-4	5.36906E-4	6.42723E-4	5.61812E-4	4.84011E-4	5.20677E-4	5.49556E-4	7.33592E-5
3816.81	2.402E-7	2.292E-7	3.176E-7	1.0401E-4	3.29426E-5	2.47717E-4	2.96142E-4	2.18128E-4	1.21148E-4	6.94501E-5	7.3896E-6	2.265E-6	7.414E-7	1.0914E-6	9.1198E-6	8.4286E-6	2.72133E-4	3.19736E-4	3.42602E-4	3.99142E-4	3.60411E-4	4.13323E-4	3.7993E-4	4.01853E-4	4.19567E-4	5.35894E-4	6.68538E-4	5.47295E-4	4.90924E-4	5.40627E-4	5.52231E-4	7.45774E-5
3815.85	2.617E-7	2.237E-7	5.937E-7	9.87363E-5	2.945E-5	2.54598E-4	2.93684E-4	2.16254E-4	1.14527E-4	7.56662E-5	6.4418E-6	1.5207E-6	3.251E-7	1.4803E-6	1.02017E-5	1.09711E-5	2.77661E-4	3.20492E-4	3.60375E-4	3.7916E-4	3.62902E-4	4.00189E-4	3.93506E-4	4.18478E-4	4.42259E-4	5.34396E-4	6.87203E-4	5.38796E-4	5.01751E-4	5.5771E-4	5.58474E-4	7.5837E-5
3814.88	3.154E-7	1.731E-7	1.1677E-6	9.44771E-5	2.61764E-5	2.57844E-4	2.98875E-4	2.18709E-4	1.14548E-4	6.87921E-5	6.4858E-6	1.3177E-6	1.792E-7	1.8893E-6	1.10814E-5	1.30898E-5	2.76638E-4	3.21983E-4	3.70718E-4	3.6908E-4	3.66617E-4	3.85263E-4	4.02465E-4	4.32112E-4	4.61052E-4	5.38401E-4	6.87862E-4	5.45356E-4	5.08642E-4	5.5963E-4	5.61432E-4	7.52229E-5
3813.92	3.377E-7	1.249E-7	1.9394E-6	9.11864E-5	2.41366E-5	2.4879E-4	3.02535E-4	2.1647E-4	1.14963E-4	4.78788E-5	6.0481E-6	9.303E-7	2.38E-8	3.0884E-6	1.3413E-5	1.63127E-5	2.79801E-4	3.32695E-4	3.81946E-4	3.81178E-4	3.79832E-4	3.80624E-4	4.17275E-4	4.52507E-4	4.84742E-4	5.61331E-4	6.8599E-4	5.80909E-4	5.21675E-4	5.60734E-4	5.72648E-4	7.79888E-5
3812.95	2.74E-7	1.159E-7	2.5625E-6	8.86435E-5	2.37124E-5	2.23372E-4	2.90368E-4	1.98088E-4	1.05871E-4	2.35505E-5	3.5001E-6	8.23E-8	3.684E-7	7.2131E-6	2.02575E-5	2.43058E-5	3.0168E-4	3.646E-4	4.09802E-4	4.2233E-4	4.15519E-4	4.01695E-4	4.53312E-4	4.95276E-4	5.28912E-4	6.12387E-4	7.06237E-4	6.53878E-4	5.56942E-4	5.8652E-4	6.082E-4	9.13978E-5
3811.99	1.464E-7	1.666E-7	2.684E-6	8.67239E-5	2.4636E-5	1.86939E-4	2.56696E-4	1.62274E-4	8.41897E-5	7.2578E-6	3.994E-7	1.0453E-6	3.9122E-6	1.78121E-5	3.47509E-5	4.11653E-5	3.49462E-4	4.22905E-4	4.63482E-4	4.88868E-4	4.79643E-4	4.55653E-4	5.17436E-4	5.68141E-4	6.00882E-4	6.88693E-4	7.62409E-4	7.59102E-4	6.22321E-4	6.53769E-4	6.73849E-4	1.20149E-4
3811.03	3.81E-8	2.951E-7	2.2639E-6	8.5542E-5	2.61833E-5	1.50761E-4	2.09928E-4	1.1995E-4	5.72468E-5	1.1762E-6	1.0579E-6	7.4221E-6	1.38517E-5	3.68276E-5	5.73131E-5	6.83079E-5	4.17963E-4	5.0089E-4	5.38478E-4	5.64887E-4	5.64707E-4	5.36071E-4	6.01391E-4	6.63508E-4	6.91872E-4	7.7323E-4	8.49202E-4	8.74073E-4	7.10676E-4	7.60327E-4	7.59329E-4	1.63001E-4
3810.06	4E-10	4.878E-7	1.5847E-6	8.53147E-5	2.75696E-5	1.24734E-4	1.6573E-4	8.48889E-5	3.55447E-5	2.032E-7	6.8869E-6	1.8728E-5	2.88772E-5	5.95754E-5	8.23414E-5	1.00057E-4	4.8882E-4	5.79524E-4	6.15474E-4	6.26483E-4	6.48926E-4	6.21681E-4	6.82016E-4	7.57617E-4	7.77279E-4	8.40029E-4	9.42977E-4	9.64027E-4	7.99779E-4	8.81551E-4	8.41147E-4	2.09692E-4
3809.1	8.7E-9	6.802E-7	9.754E-7	8.59572E-5	2.84633E-5	1.13253E-4	1.36767E-4	6.47736E-5	2.43452E-5	6.756E-7	1.32364E-5	2.82016E-5	4.17167E-5	7.51222E-5	9.96943E-5	1.24088E-4	5.36729E-4	6.33816E-4	6.669E-4	6.53746E-4	7.03783E-4	6.82718E-4	7.30217E-4	8.18401E-4	8.26375E-4	8.67466E-4	0.00101	9.98935E-4	8.59712E-4	9.75976E-4	8.93009E-4	2.43192E-4
3808.13	1.24E-8	8.103E-7	5.872E-7	8.67374E-5	2.92262E-5	1.15483E-4	1.28356E-4	6.05355E-5	2.35212E-5	3.1935E-6	1.41319E-5	2.86385E-5	4.49501E-5	7.47278E-5	1.01935E-4	1.299E-4	5.43693E-4	6.45951E-4	6.72451E-4	6.4388E-4	7.10135E-4	6.97088E-4	7.27713E-4	8.22623E-4	8.19909E-4	8.52623E-4	0.00103	9.73384E-4	8.68142E-4	0.00101	9.00505E-4	2.4973E-4
3807.17	1.8E-9	8.781E-7	3.98E-7	8.64338E-5	3.05994E-5	1.26647E-4	1.39505E-4	6.98742E-5	3.20134E-5	7.3231E-6	9.3438E-6	2.03064E-5	3.83224E-5	6.03363E-5	9.08701E-5	1.18141E-4	5.12432E-4	6.17946E-4	6.3498E-4	6.13232E-4	6.73137E-4	6.66939E-4	6.8105E-4	7.72957E-4	7.64929E-4	8.13619E-4	9.90909E-4	9.10993E-4	8.26012E-4	9.65229E-4	8.71206E-4	2.2972E-4
3806.2	5.8E-9	9.194E-7	3.278E-7	8.41716E-5	3.3054E-5	1.39501E-4	1.63206E-4	8.71886E-5	4.71113E-5	9.8788E-6	3.9429E-6	1.0431E-5	2.8574E-5	4.26927E-5	7.6075E-5	1.00051E-4	4.65802E-4	5.72005E-4	5.81119E-4	5.84542E-4	6.21161E-4	6.19141E-4	6.19097E-4	6.98913E-4	6.92517E-4	7.75664E-4	9.31866E-4	8.46764E-4	7.59483E-4	8.84525E-4	8.31077E-4	1.98264E-4
3805.24	3.5E-8	9.293E-7	3.093E-7	8.03601E-5	3.62821E-5	1.48418E-4	1.86602E-4	1.02314E-4	6.08226E-5	1.0258E-5	1.2799E-6	4.5687E-6	2.21304E-5	3.09736E-5	6.66504E-5	8.72457E-5	4.30212E-4	5.34823E-4	5.42478E-4	5.7053E-4	5.86205E-4	5.85844E-4	5.73138E-4	6.36606E-4	6.36946E-4	7.52872E-4	8.85506E-4	8.03404E-4	7.02309E-4	8.09428E-4	8.07224E-4	1.73104E-4
3804.28	5.87E-8	8.195E-7	3.074E-7	7.67426E-5	3.92068E-5	1.53727E-4	1.98623E-4	1.07198E-4	6.52439E-5	1.16519E-5	6.465E-7	2.5483E-6	2.05199E-5	2.71389E-5	6.51848E-5	8.35499E-5	4.17891E-4	5.18738E-4	5.34153E-4	5.66913E-4	5.82546E-4	5.82346E-4	5.56687E-4	6.04971E-4	6.13844E-4	7.40668E-4	8.69709E-4	7.81181E-4	6.73207E-4	7.67178E-4	8.09191E-4	1.62486E-4
3803.31	5.03E-8	5.037E-7	3.315E-7	7.54391E-5	4.06192E-5	1.60702E-4	2.00289E-4	1.04775E-4	6.19723E-5	1.78002E-5	6.679E-7	2.172E-6	2.13059E-5	2.82607E-5	6.7326E-5	8.43692E-5	4.21459E-4	5.1495E-4	5.46961E-4	5.58523E-4	5.99011E-4	5.99018E-4	5.59725E-4	5.97602E-4	6.13543E-4	7.22977E-4	8.72091E-4	7.6466E-4	6.66995E-4	7.54253E-4	8.22553E-4	1.6267E-4
3802.35	2.37E-8	1.107E-7	4.391E-7	7.77892E-5	4.00346E-5	1.73909E-4	2.03306E-4	1.06213E-4	6.0156E-5	3.06355E-5	4.511E-7	1.6586E-6	2.00579E-5	2.91544E-5	6.4791E-5	8.06243E-5	4.21154E-4	5.02274E-4	5.55043E-4	5.34173E-4	6.07223E-4	6.09489E-4	5.58037E-4	5.91491E-4	6.10418E-4	6.88263E-4	8.59978E-4	7.38505E-4	6.62592E-4	7.46465E-4	8.20059E-4	1.62469E-4
3801.38	5.5E-9	3.54E-8	7.338E-7	8.36717E-5	3.7989E-5	1.92417E-4	2.18191E-4	1.2054E-4	6.72269E-5	4.6199E-5	7E-10	4.481E-7	1.45646E-5	2.58406E-5	5.32221E-5	6.73295E-5	4.02239E-4	4.67772E-4	5.37569E-4	4.98319E-4	5.85248E-4	5.93278E-4	5.34539E-4	5.67624E-4	5.84778E-4	6.41051E-4	8.0972E-4	7.00501E-4	6.42945E-4	7.23198E-4	7.86702E-4	1.5293E-4
3800.42	3E-10	5.234E-7	1.3304E-6	9.13741E-5	3.55577E-5	2.09718E-4	2.4472E-4	1.47634E-4	8.39791E-5	5.55618E-5	9.314E-7	7.49E-8	7.9814E-6	1.96975E-5	3.78632E-5	4.96512E-5	3.6945E-4	4.21416E-4	4.98834E-4	4.67537E-4	5.39022E-4	5.55643E-4	4.96183E-4	5.28649E-4	5.41261E-4	5.97652E-4	7.30992E-4	6.61195E-4	6.11583E-4	6.87651E-4	7.36395E-4	1.36181E-4
3799.45	5E-10	1.2224E-6	2.2013E-6	9.81375E-5	3.36819E-5	2.1906E-4	2.71388E-4	1.76392E-4	1.03476E-4	5.49801E-5	3.1591E-6	1.0883E-6	4.2034E-6	1.51233E-5	2.70938E-5	3.66005E-5	3.41133E-4	3.86528E-4	4.62605E-4	4.5631E-4	4.95313E-4	5.20826E-4	4.66303E-4	4.94268E-4	5.02691E-4	5.7197E-4	6.57191E-4	6.32506E-4	5.87725E-4	6.62007E-4	6.99496E-4	1.22315E-4
3798.49	4.8E-9	1.482E-6	3.0371E-6	1.01471E-4	3.2839E-5	2.19525E-4	2.8513E-4	1.92523E-4	1.15824E-4	4.91555E-5	3.953E-6	1.4576E-6	3.6366E-6	1.43654E-5	2.41287E-5	3.20423E-5	3.30889E-4	3.78592E-4	4.48166E-4	4.67405E-4	4.75381E-4	5.07436E-4	4.62211E-4	4.80647E-4	4.8758E-4	5.66866E-4	6.14541E-4	6.18808E-4	5.86103E-4	6.64168E-4	6.95964E-4	1.18657E-4
3797.53	2.64E-8	1.1076E-6	3.4351E-6	1.00561E-4	3.29964E-5	2.15878E-4	2.82891E-4	1.91599E-4	1.1748E-4	4.35656E-5	2.5448E-6	5.474E-7	5.6201E-6	1.70895E-5	2.78719E-5	3.47559E-5	3.38857E-4	3.9655E-4	4.57353E-4	4.92898E-4	4.81147E-4	5.15457E-4	4.83869E-4	4.88852E-4	4.98299E-4	5.76622E-4	6.06679E-4	6.17699E-4	6.05317E-4	6.93484E-4	7.23024E-4	1.25152E-4
3796.56	9.67E-8	5.01E-7	3.2857E-6	9.66133E-5	3.36906E-5	2.13092E-4	2.71497E-4	1.80505E-4	1.12646E-4	3.92738E-5	8.279E-7	2.8E-9	9.6294E-6	2.1652E-5	3.55968E-5	4.15055E-5	3.56356E-4	4.28151E-4	4.79361E-4	5.21961E-4	5.00637E-4	5.32124E-4	5.18486E-4	5.09245E-4	5.25872E-4	5.94826E-4	6.2137E-4	6.26254E-4	6.32811E-4	7.34983E-4	7.62407E-4	1.36849E-4
3795.6	2.424E-7	1.05E-7	2.8433E-6	9.18452E-5	3.4252E-5	2.12078E-4	2.58037E-4	1.67129E-4	1.05958E-4	3.43528E-5	4.71E-8	7.431E-7	1.45032E-5	2.63877E-5	4.41713E-5	4.91199E-5	3.758E-4	4.61328E-4	5.03366E-4	5.49004E-4	5.21643E-4	5.46315E-4	5.52918E-4	5.3306E-4	5.61479E-4	6.1998E-4	6.45247E-4	6.45231E-4	6.5857E-4	7.74314E-4	7.97136E-4	1.49147E-4
3794.63	4.427E-7	4E-10	2.4358E-6	8.81311E-5	3.4164E-5	2.09849E-4	2.43625E-4	1.53482E-4	9.76786E-5	2.74021E-5	1.866E-7	2.542E-6	1.97178E-5	3.13997E-5	5.23867E-5	5.69769E-5	3.96954E-4	4.93126E-4	5.27565E-4	5.75858E-4	5.41835E-4	5.58167E-4	5.83464E-4	5.59906E-4	6.03905E-4	6.54851E-4	6.73895E-4	6.77872E-4	6.84072E-4	8.09296E-4	8.23757E-4	1.6185E-4
3793.67	6.262E-7	1.99E-8	2.2276E-6	8.62949E-5	3.33441E-5	2.02684E-4	2.25504E-4	1.37423E-4	8.54833E-5	1.93629E-5	1.3346E-6	5.4789E-6	2.62923E-5	3.85428E-5	6.17011E-5	6.74534E-5	4.24652E-4	5.28784E-4	5.57632E-4	6.0731E-4	5.677E-4	5.76216E-4	6.14924E-4	5.95341E-4	6.57321E-4	7.01708E-4	7.10986E-4	7.25572E-4	7.18705E-4	8.48037E-4	8.50237E-4	1.78473E-4
3792.7	7.171E-7	2.34E-8	2.2051E-6	8.62021E-5	3.20683E-5	1.89274E-4	2.0259E-4	1.17863E-4	6.89469E-5	1.22134E-5	4.1502E-6	1.01906E-5	3.5535E-5	4.94816E-5	7.40125E-5	8.34477E-5	4.61712E-4	5.73307E-4	5.98106E-4	6.45535E-4	6.05558E-4	6.07436E-4	6.51775E-4	6.42676E-4	7.23085E-4	7.58525E-4	7.59909E-4	7.84792E-4	7.69157E-4	8.97794E-4	8.84598E-4	2.02093E-4
3791.74	6.795E-7	2E-9	2.2535E-6	8.72361E-5	3.06318E-5	1.71486E-4	1.7787E-4	9.71322E-5	5.12223E-5	7.0106E-6	9.0779E-6	1.70076E-5	4.73604E-5	6.38801E-5	8.93511E-5	1.0564E-4	5.04818E-4	6.25022E-4	6.46415E-4	6.88208E-4	6.54674E-4	6.51021E-4	6.91909E-4	6.97916E-4	7.94443E-4	8.19009E-4	8.17432E-4	8.47367E-4	8.32739E-4	9.56826E-4	9.27263E-4	2.32259E-4
3790.78	5.289E-7	1.97E-8	2.2373E-6	8.86861E-5	2.90663E-5	1.528E-4	1.56009E-4	7.89261E-5	3.63959E-5	3.6614E-6	1.53549E-5	2.52595E-5	5.98837E-5	7.91821E-5	1.05594E-4	1.31397E-4	5.46618E-4	6.76112E-4	6.9424E-4	7.30312E-4	7.0745E-4	6.9982E-4	7.28193E-4	7.51833E-4	8.58934E-4	8.75339E-4	8.74715E-4	9.03369E-4	8.99014E-4	0.00102	9.72417E-4	2.65084E-4
3789.81	3.198E-7	1.284E-7	2.083E-6	8.99051E-5	2.71547E-5	1.36404E-4	1.39887E-4	6.54581E-5	2.6483E-5	1.7055E-6	2.12789E-5	3.36411E-5	7.07494E-5	9.2444E-5	1.2009E-4	1.5601E-4	5.81132E-4	7.17944E-4	7.33497E-4	7.66953E-4	7.54612E-4	7.46089E-4	7.54551E-4	7.96088E-4	9.05772E-4	9.20705E-4	9.23065E-4	9.44316E-4	9.5642E-4	0.00106	0.00101	2.95684E-4
3788.85	1.262E-7	3.251E-7	1.8233E-6	9.03317E-5	2.46975E-5	1.24229E-4	1.29731E-4	5.68877E-5	2.11824E-5	7.317E-7	2.5478E-5	4.10976E-5	7.87513E-5	1.02426E-4	1.31412E-4	1.75166E-4	6.06905E-4	7.45699E-4	7.60999E-4	7.95081E-4	7.90412E-4	7.8578E-4	7.70234E-4	8.27322E-4	9.31223E-4	9.50369E-4	9.58232E-4	9.65448E-4	9.976E-4	0.00109	0.00105	3.20515E-4
3787.88	1.48E-8	5.553E-7	1.5624E-6	8.96032E-5	2.17926E-5	1.16867E-4	1.24405E-4	5.24768E-5	1.93017E-5	3.619E-7	2.75104E-5	4.6981E-5	8.38843E-5	1.09585E-4	1.39417E-4	1.86234E-4	6.25306E-4	7.588E-4	7.78017E-4	8.13932E-4	8.13834E-4	8.18029E-4	7.78656E-4	8.45964E-4	9.37836E-4	9.62267E-4	9.7982E-4	9.672E-4	0.00102	0.0011	0.00108	3.37776E-4
3786.92	1.07E-8	7.428E-7	1.4009E-6	8.77474E-5	1.89055E-5	1.13755E-4	1.22737E-4	5.15765E-5	1.9731E-5	2.761E-7	2.75723E-5	5.06236E-5	8.63933E-5	1.14598E-4	1.44267E-4	1.88182E-4	6.37276E-4	7.58913E-4	7.87155E-4	8.25212E-4	8.26827E-4	8.42327E-4	7.83711E-4	8.53083E-4	9.30533E-4	9.58527E-4	9.88721E-4	9.56085E-4	0.00102	0.00109	0.0011	3.46907E-4
3785.95	8.04E-8	8.224E-7	1.3952E-6	8.53178E-5	1.66416E-5	1.13415E-4	1.23736E-4	5.36913E-5	2.15315E-5	2.631E-7	2.62648E-5	5.14204E-5	8.64687E-5	1.17607E-4	1.46093E-4	1.81827E-4	6.42825E-4	7.49106E-4	7.90782E-4	8.32863E-4	8.3269E-4	8.57716E-4	7.87918E-4	8.49852E-4	9.14326E-4	9.46377E-4	9.86746E-4	9.43383E-4	0.00101	0.00107	0.00112	3.48841E-4
3784.99	1.52E-7	7.671E-7	1.5645E-6	8.32676E-5	1.54611E-5	1.14104E-4	1.25951E-4	5.79036E-5	2.36586E-5	1.815E-7	2.46409E-5	4.9596E-5	8.48365E-5	1.18837E-4	1.45627E-4	1.70473E-4	6.43266E-4	7.34482E-4	7.91846E-4	8.41182E-4	8.35724E-4	8.6484E-4	7.93301E-4	8.39802E-4	8.94418E-4	9.35562E-4	9.78499E-4	9.40434E-4	9.83697E-4	0.00104	0.00113	3.46756E-4
3784.03	1.644E-7	6.014E-7	1.9013E-6	8.25515E-5	1.55469E-5	1.14995E-4	1.27429E-4	6.25973E-5	2.50289E-5	6.15E-8	2.39618E-5	4.64772E-5	8.29547E-5	1.19235E-4	1.4445E-4	1.59024E-4	6.42333E-4	7.21673E-4	7.94067E-4	8.51095E-4	8.40393E-4	8.6722E-4	8.02136E-4	8.29574E-4	8.75929E-4	9.32245E-4	9.7129E-4	9.51979E-4	9.6116E-4	0.00101	0.00114	3.45321E-4
3783.06	1.07E-7	3.9E-7	2.3631E-6	8.36569E-5	1.68453E-5	1.17228E-4	1.2714E-4	6.63498E-5	2.52496E-5	2.56E-8	2.49448E-5	4.34521E-5	8.1895E-5	1.19571E-4	1.43748E-4	1.51042E-4	6.43157E-4	7.15246E-4	7.98945E-4	8.57014E-4	8.4828E-4	8.68211E-4	8.14776E-4	8.25065E-4	8.61161E-4	9.33506E-4	9.70472E-4	9.71447E-4	9.49913E-4	9.99411E-4	0.00114	3.47622E-4
3782.1	2.66E-8	2.032E-7	2.8604E-6	8.62869E-5	1.91174E-5	1.23673E-4	1.26768E-4	6.95626E-5	2.53574E-5	1.942E-7	2.69327E-5	4.06018E-5	8.07869E-5	1.18684E-4	1.42525E-4	1.46101E-4	6.43545E-4	7.1332E-4	8.01607E-4	8.48094E-4	8.54641E-4	8.65634E-4	8.25979E-4	8.25648E-4	8.46633E-4	9.27748E-4	9.73488E-4	9.8247E-4	9.50247E-4	9.97283E-4	0.00114	3.51764E-4
3781.13	4.5E-9	8.14E-8	3.261E-6	8.93584E-5	2.19485E-5	1.37182E-4	1.30555E-4	7.48197E-5	2.75196E-5	1.5396E-6	2.76527E-5	3.65516E-5	7.67426E-5	1.13253E-4	1.3752E-4	1.40036E-4	6.35414E-4	7.07112E-4	7.91194E-4	8.15585E-4	8.49071E-4	8.50562E-4	8.24987E-4	8.22701E-4	8.24397E-4	9.02927E-4	9.69273E-4	9.68371E-4	9.51086E-4	9.95677E-4	0.00113	3.5064E-4
3780.17	1.088E-7	2.4E-8	3.4299E-6	9.14362E-5	2.47374E-5	1.58026E-4	1.42572E-4	8.51498E-5	3.39756E-5	5.7837E-6	2.47088E-5	3.00478E-5	6.72764E-5	1.00597E-4	1.25941E-4	1.28579E-4	6.11249E-4	6.86914E-4	7.58621E-4	7.61867E-4	8.22462E-4	8.14029E-4	8.02449E-4	8.05801E-4	7.88724E-4	8.57763E-4	9.4633E-4	9.24951E-4	9.37227E-4	9.81561E-4	0.00109	3.36756E-4
3779.2	3.309E-7	5.9E-9	3.2952E-6	9.15171E-5	2.67767E-5	1.81687E-4	1.63045E-4	1.01067E-4	4.5507E-5	1.23321E-5	1.83922E-5	2.2039E-5	5.36168E-5	8.25787E-5	1.09189E-4	1.12049E-4	5.73347E-4	6.51596E-4	7.06998E-4	7.02578E-4	7.76426E-4	7.57774E-4	7.60443E-4	7.7324E-4	7.43786E-4	8.05786E-4	9.05022E-4	8.65841E-4	9.02867E-4	9.51181E-4	0.00103	3.09663E-4
3778.24	5.578E-7	3.1E-9	2.8988E-6	8.96979E-5	2.75055E-5	1.99157E-4	1.85582E-4	1.18123E-4	5.92502E-5	1.68831E-5	1.19273E-5	1.53958E-5	4.06056E-5	6.55129E-5	9.309E-5	9.59557E-5	5.35797E-4	6.12551E-4	6.53501E-4	6.58792E-4	7.2572E-4	6.97786E-4	7.15146E-4	7.36518E-4	7.04119E-4	7.6773E-4	8.61682E-4	8.14896E-4	8.59357E-4	9.16012E-4	9.62641E-4	2.78429E-4
3777.27	6.458E-7	6E-9	2.377E-6	8.71292E-5	2.6879E-5	2.0154E-4	1.98693E-4	1.27869E-4	6.83753E-5	1.56721E-5	8.2007E-6	1.24188E-5	3.28039E-5	5.55983E-5	8.3986E-5	8.68042E-5	5.16039E-4	5.87295E-4	6.19382E-4	6.46361E-4	6.90204E-4	6.55677E-4	6.87992E-4	7.13313E-4	6.86554E-4	7.59602E-4	8.39173E-4	7.92891E-4	8.28755E-4	8.95976E-4	9.19064E-4	2.55816E-4
3776.31	5.466E-7	1.26E-8	1.8832E-6	8.52729E-5	2.54671E-5	1.86096E-4	1.93269E-4	1.23806E-4	6.68094E-5	9.7558E-6	8.0106E-6	1.40311E-5	3.20395E-5	5.58023E-5	8.53865E-5	8.85398E-5	5.24523E-4	5.89041E-4	6.17846E-4	6.70188E-4	6.83841E-4	6.46359E-4	6.93675E-4	7.15949E-4	7.00964E-4	7.85809E-4	8.53042E-4	8.09176E-4	8.29665E-4	9.06317E-4	9.12733E-4	2.50614E-4
3775.35	3.424E-7	1.42E-8	1.5228E-6	8.51727E-5	2.4075E-5	1.58168E-4	1.69707E-4	1.06918E-4	5.48022E-5	3.6047E-6	1.16166E-5	2.09771E-5	3.8284E-5	6.65057E-5	9.76106E-5	1.02409E-4	5.60286E-4	6.20821E-4	6.4908E-4	7.23426E-4	7.09337E-4	6.72139E-4	7.34109E-4	7.4517E-4	7.46271E-4	8.38479E-4	9.04321E-4	8.60076E-4	8.67748E-4	9.49096E-4	9.46252E-4	2.64701E-4
3774.38	1.556E-7	4.2E-9	1.3447E-6	8.72257E-5	2.32403E-5	1.27573E-4	1.37256E-4	8.45152E-5	3.84871E-5	4.849E-7	1.93165E-5	3.32528E-5	5.01721E-5	8.57997E-5	1.17888E-4	1.27311E-4	6.11866E-4	6.74871E-4	7.01484E-4	7.88825E-4	7.58442E-4	7.2316E-4	7.9841E-4	7.90869E-4	8.11239E-4	9.00244E-4	9.79886E-4	9.30281E-4	9.33853E-4	0.00101	0.00101	2.9357E-4
3773.42	4.84E-8	3.8E-9	1.3657E-6	9.13505E-5	2.3022E-5	1.03209E-4	1.07243E-4	6.46475E-5	2.46111E-5	6.5E-9	2.9529E-5	4.77255E-5	6.39551E-5	1.08006E-4	1.39833E-4	1.58582E-4	6.60955E-4	7.34176E-4	7.55495E-4	8.42786E-4	8.14107E-4	7.80319E-4	8.65523E-4	8.36151E-4	8.77223E-4	9.49625E-4	0.00106	9.96317E-4	0.00101	0.00107	0.00108	3.27133E-4
3772.45	9.4E-9	5.76E-8	1.5878E-6	9.72006E-5	2.3121E-5	9.0086E-5	8.74669E-5	5.22208E-5	1.65671E-5	3.08E-8	3.76625E-5	5.78802E-5	7.35947E-5	1.23841E-4	1.54382E-4	1.86931E-4	6.88252E-4	7.76362E-4	7.89562E-4	8.63646E-4	8.54253E-4	8.2052E-4	9.09708E-4	8.62683E-4	9.22407E-4	9.68837E-4	0.00111	0.00103	0.00106	0.00111	0.00114	3.51522E-4
3771.49	1.3E-9	1.74E-7	1.9789E-6	1.04237E-4	2.31314E-5	8.96524E-5	8.12261E-5	4.88563E-5	1.46255E-5	1.714E-7	3.84984E-5	5.76594E-5	7.36936E-5	1.24701E-4	1.53829E-4	2.01059E-4	6.81059E-4	7.8202E-4	7.88539E-4	8.41751E-4	8.59444E-4	8.2559E-4	9.10228E-4	8.57297E-4	9.29035E-4	9.51431E-4	0.00112	0.00103	0.00106	0.00109	0.00115	3.54174E-4
3770.52	4E-10	2.708E-7	2.4284E-6	1.11694E-4	2.27601E-5	1.01174E-4	8.91286E-5	5.45111E-5	1.85611E-5	2.0643E-6	3.07296E-5	4.65573E-5	6.34E-5	1.08757E-4	1.36987E-4	1.94454E-4	6.39612E-4	7.45244E-4	7.51295E-4	7.84433E-4	8.22989E-4	7.91621E-4	8.62224E-4	8.18358E-4	8.9226E-4	9.04967E-4	0.00108	9.82125E-4	0.00101	0.00103	0.00112	3.30974E-4
3769.56	2E-10	2.332E-7	2.7454E-6	1.18608E-4	2.19391E-5	1.21902E-4	1.09907E-4	6.78829E-5	2.85481E-5	6.4401E-6	1.875E-5	3.05476E-5	4.74167E-5	8.29617E-5	1.10679E-4	1.70735E-4	5.77672E-4	6.78621E-4	6.92056E-4	7.11087E-4	7.56199E-4	7.31757E-4	7.80988E-4	7.57962E-4	8.24682E-4	8.46061E-4	0.00101	9.12428E-4	9.30023E-4	9.43537E-4	0.00106	2.89868E-4
3768.6	3E-10	7.59E-8	2.7531E-6	1.23941E-4	2.08591E-5	1.46747E-4	1.39012E-4	8.53787E-5	4.29526E-5	1.19127E-5	8.6849E-6	1.69402E-5	3.2279E-5	5.76976E-5	8.48601E-5	1.40665E-4	5.14898E-4	6.05848E-4	6.32187E-4	6.41939E-4	6.81676E-4	6.68007E-4	6.93519E-4	6.95943E-4	7.50006E-4	7.91365E-4	9.38985E-4	8.41198E-4	8.39105E-4	8.52354E-4	9.75695E-4	2.45901E-4
3767.63	7.5E-9	5.2E-9	2.4175E-6	1.26779E-4	1.99257E-5	1.69504E-4	1.68609E-4	1.01663E-4	5.70992E-5	1.6548E-5	3.2035E-6	8.9192E-6	2.17377E-5	3.94434E-5	6.60344E-5	1.13818E-4	4.66252E-4	5.47466E-4	5.88218E-4	5.89774E-4	6.19445E-4	6.18319E-4	6.23374E-4	6.49126E-4	6.89563E-4	7.51533E-4	8.82737E-4	7.85517E-4	7.65079E-4	7.83483E-4	9.03795E-4	2.11647E-4
3766.67	2.95E-8	2.288E-7	1.8795E-6	1.26549E-4	1.95891E-5	1.85064E-4	1.91224E-4	1.12783E-4	6.61328E-5	1.88248E-5	1.176E-6	5.5152E-6	1.59031E-5	2.88986E-5	5.53654E-5	9.40009E-5	4.36854E-4	5.12227E-4	5.65507E-4	5.59197E-4	5.78179E-4	5.89604E-4	5.81466E-4	6.24472E-4	6.53157E-4	7.31264E-4	8.50698E-4	7.54773E-4	7.18418E-4	7.46104E-4	8.52847E-4	1.91978E-4
3765.7	5.75E-8	7.083E-7	1.3519E-6	1.23301E-4	2.00846E-5	1.90649E-4	2.03101E-4	1.17824E-4	6.80877E-5	1.75676E-5	7.341E-7	4.8757E-6	1.34189E-5	2.40882E-5	5.12922E-5	8.10465E-5	4.2477E-4	4.98968E-4	5.6087E-4	5.50149E-4	5.57064E-4	5.80264E-4	5.67613E-4	6.20432E-4	6.40083E-4	7.32295E-4	8.39634E-4	7.52393E-4	6.98293E-4	7.37627E-4	8.25171E-4	1.85788E-4
3764.74	6.99E-8	1.17E-6	9.803E-7	1.17892E-4	2.12465E-5	1.86083E-4	2.03758E-4	1.17138E-4	6.34469E-5	1.29288E-5	1.0817E-6	6.1607E-6	1.33251E-5	2.33705E-5	5.24625E-5	7.43609E-5	4.2688E-4	5.03337E-4	5.69403E-4	5.6047E-4	5.52801E-4	5.86788E-4	5.76997E-4	6.3271E-4	6.4574E-4	7.54655E-4	8.44013E-4	7.77017E-4	7.0039E-4	7.51603E-4	8.20643E-4	1.90174E-4
3763.77	5.89E-8	1.3531E-6	7.944E-7	1.11846E-4	2.25465E-5	1.74022E-4	1.94307E-4	1.1071E-4	5.36656E-5	7.3122E-6	2.4351E-6	9.4914E-6	1.5482E-5	2.62844E-5	5.86849E-5	7.42513E-5	4.41638E-4	5.2186E-4	5.88529E-4	5.85449E-4	5.63663E-4	6.0698E-4	6.0404E-4	6.57704E-4	6.66051E-4	7.94581E-4	8.61679E-4	8.21148E-4	7.21071E-4	7.82979E-4	8.40034E-4	2.0266E-4
3762.81	3.62E-8	1.2036E-6	7.494E-7	1.06858E-4	2.3432E-5	1.59533E-4	1.77847E-4	9.93931E-5	4.13562E-5	3.5071E-6	5.3277E-6	1.50144E-5	1.99464E-5	3.27509E-5	6.97584E-5	8.0843E-5	4.6641E-4	5.50222E-4	6.15712E-4	6.16228E-4	5.87304E-4	6.36957E-4	6.4118E-4	6.90434E-4	6.96104E-4	8.41567E-4	8.91677E-4	8.69803E-4	7.5479E-4	8.26744E-4	8.8092E-4	2.20314E-4
3761.85	1.5E-8	8.539E-7	7.699E-7	1.04169E-4	2.37328E-5	1.48151E-4	1.60312E-4	8.66023E-5	3.034E-5	2.2131E-6	9.4331E-6	2.14306E-5	2.56773E-5	4.13571E-5	8.31157E-5	9.21411E-5	4.93017E-4	5.79184E-4	6.43465E-4	6.40713E-4	6.16154E-4	6.66347E-4	6.76131E-4	7.20744E-4	7.26461E-4	8.79211E-4	9.28225E-4	9.03914E-4	7.89554E-4	8.73301E-4	9.31366E-4	2.37716E-4
3760.88	1.7E-9	4.822E-7	7.744E-7	1.04152E-4	2.3763E-5	1.43185E-4	1.48723E-4	7.72313E-5	2.39208E-5	2.8769E-6	1.26919E-5	2.54074E-5	2.97051E-5	4.8206E-5	9.26997E-5	1.02936E-4	5.07736E-4	5.94551E-4	6.58503E-4	6.49204E-4	6.36807E-4	6.7904E-4	6.93553E-4	7.3428E-4	7.43437E-4	8.92848E-4	9.5875E-4	9.10239E-4	8.08117E-4	9.07488E-4	9.69888E-4	2.47239E-4
3759.92	3.6E-9	2.044E-7	7.155E-7	1.06303E-4	2.39683E-5	1.43747E-4	1.47499E-4	7.44959E-5	2.34069E-5	5.0728E-6	1.28266E-5	2.41449E-5	2.90385E-5	4.91116E-5	9.2522E-5	1.07038E-4	4.99784E-4	5.85464E-4	6.49572E-4	6.41751E-4	6.37594E-4	6.63362E-4	6.84019E-4	7.2167E-4	7.37165E-4	8.80426E-4	9.71169E-4	8.91761E-4	7.98725E-4	9.16286E-4	9.77165E-4	2.43906E-4
3758.95	3.2E-8	5.3E-8	6.147E-7	1.09648E-4	2.44651E-5	1.44343E-4	1.55442E-4	7.76034E-5	2.8277E-5	6.8435E-6	1.02239E-5	1.89732E-5	2.42681E-5	4.41956E-5	8.30542E-5	1.02458E-4	4.72418E-4	5.55407E-4	6.18769E-4	6.30342E-4	6.19538E-4	6.24275E-4	6.53628E-4	6.88863E-4	7.11794E-4	8.56914E-4	9.65962E-4	8.68478E-4	7.67443E-4	9.00455E-4	9.52376E-4	2.31066E-4
3757.99	8.61E-8	2.7E-9	5.34E-7	1.13431E-4	2.48366E-5	1.37143E-4	1.6446E-4	8.09728E-5	3.53626E-5	5.1751E-6	7.7368E-6	1.44159E-5	1.96403E-5	3.87114E-5	7.22425E-5	9.39677E-5	4.44053E-4	5.23636E-4	5.84033E-4	6.32767E-4	5.99069E-4	5.8385E-4	6.23435E-4	6.56985E-4	6.86724E-4	8.46789E-4	9.60945E-4	8.66368E-4	7.38231E-4	8.78067E-4	9.17397E-4	2.20041E-4
3757.02	1.356E-7	5E-9	5.192E-7	1.17635E-4	2.43964E-5	1.17309E-4	1.62394E-4	7.64897E-5	3.82077E-5	1.1427E-6	7.9167E-6	1.42081E-5	1.9494E-5	3.89185E-5	6.94745E-5	8.96857E-5	4.37035E-4	5.14073E-4	5.68748E-4	6.63017E-4	5.98522E-4	5.68216E-4	6.1784E-4	6.50483E-4	6.85952E-4	8.70695E-4	9.82387E-4	9.03673E-4	7.39067E-4	8.74481E-4	9.02901E-4	2.23528E-4
3756.06	1.437E-7	1.79E-8	5.76E-7	1.2297E-4	2.27265E-5	8.75276E-5	1.41504E-4	6.00901E-5	3.1652E-5	4.762E-7	1.29172E-5	2.10724E-5	2.72664E-5	4.9608E-5	8.12911E-5	9.63538E-5	4.65935E-4	5.43008E-4	5.8895E-4	7.24025E-4	6.33788E-4	5.94426E-4	6.52799E-4	6.84937E-4	7.25317E-4	9.35303E-4	0.00105	9.82531E-4	7.87229E-4	9.07899E-4	9.30171E-4	2.49529E-4
3755.1	1.112E-7	2.09E-8	6.724E-7	1.30401E-4	1.99676E-5	5.65773E-5	1.05931E-4	3.68126E-5	1.80478E-5	5.6065E-6	2.55484E-5	3.79957E-5	4.63826E-5	7.38797E-5	1.11036E-4	1.17372E-4	5.31899E-4	6.12817E-4	6.46542E-4	8.04195E-4	7.06954E-4	6.64712E-4	7.2959E-4	7.61161E-4	8.04768E-4	0.00103	0.00117	0.00109	8.81287E-4	9.80118E-4	0.001	2.97809E-4
3754.13	7.14E-8	1.43E-8	7.477E-7	1.40374E-4	1.65671E-5	3.27615E-5	6.89774E-5	1.67484E-5	5.6795E-6	1.11102E-5	4.59928E-5	6.43013E-5	7.65327E-5	1.0962E-4	1.55972E-4	1.51202E-4	6.20117E-4	7.09234E-4	7.27465E-4	8.79524E-4	8.03785E-4	7.64859E-4	8.321E-4	8.63631E-4	9.05676E-4	0.00112	0.00133	0.00119	9.98673E-4	0.00107	0.0011	3.57018E-4
3753.17	4.96E-8	6.8E-9	7.394E-7	1.51517E-4	1.28409E-5	1.87906E-5	4.2308E-5	5.7829E-6	3.249E-7	1.11559E-5	6.74892E-5	9.08872E-5	1.08093E-4	1.45426E-4	2.03185E-4	1.89007E-4	7.01852E-4	8.02919E-4	8.04648E-4	9.2505E-4	8.96621E-4	8.66169E-4	9.28606E-4	9.63305E-4	9.95115E-4	0.00119	0.00148	0.00126	0.0011	0.00116	0.00119	4.05907E-4
3752.2	4.98E-8	3.7E-9	6.177E-7	1.58723E-4	8.8548E-6	1.23362E-5	2.89942E-5	2.1961E-6	4.985E-7	7.7304E-6	7.9955E-5	1.0515E-4	1.26033E-4	1.6604E-4	2.34653E-4	2.17694E-4	7.48677E-4	8.62962E-4	8.51141E-4	9.33121E-4	9.57834E-4	9.37828E-4	9.85816E-4	0.00103	0.00104	0.00122	0.0016	0.0013	0.00115	0.00121	0.00124	4.25119E-4
3751.24	6.63E-8	5.3E-9	4.145E-7	1.52551E-4	4.7331E-6	9.4701E-6	2.56965E-5	1.9777E-6	1.6655E-6	6.7299E-6	8.06021E-5	1.03765E-4	1.24277E-4	1.66647E-4	2.42378E-4	2.31189E-4	7.55011E-4	8.80199E-4	8.60844E-4	9.24566E-4	9.80866E-4	9.68596E-4	9.93567E-4	0.00105	0.00105	0.00124	0.00165	0.00133	0.00115	0.00121	0.00126	4.14363E-4
3750.27	8.15E-8	1.14E-8	2.15E-7	1.25355E-4	1.2288E-6	6.598E-6	2.62004E-5	2.9052E-6	2.3509E-6	1.40908E-5	7.88452E-5	9.80774E-5	1.1408E-4	1.60367E-4	2.38464E-4	2.39756E-4	7.49214E-4	8.81063E-4	8.60212E-4	9.40537E-4	9.92431E-4	9.81244E-4	9.80457E-4	0.00106	0.00104	0.00129	0.00168	0.0014	0.00113	0.0012	0.00126	3.98008E-4
3749.31	6.71E-8	1.61E-8	9.1E-8	8.67493E-5	6.27E-8	2.1852E-6	2.15035E-5	2.1488E-6	4.9357E-6	4.36981E-5	9.13464E-5	1.07298E-4	1.16489E-4	1.71257E-4	2.49545E-4	2.67522E-4	7.82336E-4	9.18101E-4	8.99687E-4	0.00102	0.00104	0.00103	0.001	0.0011	0.00107	0.00142	0.00173	0.00154	0.00116	0.00124	0.00132	4.139E-4
3748.34	2.25E-8	9.4E-9	4.23E-8	6.09675E-5	3.4805E-6	2.418E-7	7.3208E-6	5.28E-8	1.77145E-5	1.14484E-4	1.39677E-4	1.54326E-4	1.54093E-4	2.26698E-4	3.06062E-4	3.44273E-4	9.0783E-4	0.00105	0.00103	0.0012	0.00119	0.00116	0.00112	0.00124	0.00122	0.00167	0.0019	0.00177	0.00129	0.00139	0.00148	5.00812E-4
3747.38	1.2E-9	4E-10	3.03E-8	4.97262E-5	1.39135E-5	1.12055E-5	1.245E-6	1.46949E-5	6.31911E-5	2.31118E-4	2.53616E-4	2.70117E-4	2.54208E-4	3.58599E-4	4.39526E-4	5.0022E-4	0.00117	0.00131	0.00131	0.00148	0.00148	0.00142	0.00139	0.00152	0.00151	0.00205	0.00225	0.00209	0.00156	0.00169	0.0018	6.94754E-4
3746.42	6.43E-8	3.4E-9	2.46E-8	4.7925E-5	3.58534E-5	4.7782E-5	4.28207E-5	8.30698E-5	1.75712E-4	3.84853E-4	4.6141E-4	4.86605E-4	4.45795E-4	5.96918E-4	6.78027E-4	7.56312E-4	0.00158	0.00173	0.00175	0.00186	0.00192	0.00183	0.00181	0.00197	0.00197	0.00254	0.00281	0.00251	0.00201	0.00217	0.00229	0.00102
3745.45	1.971E-7	4.8E-9	8.4E-9	5.31029E-5	7.97696E-5	1.20772E-4	1.62024E-4	2.34282E-4	3.76534E-4	5.80024E-4	7.65244E-4	8.11307E-4	7.40165E-4	9.47957E-4	0.00103	0.00111	0.00213	0.00229	0.00233	0.00234	0.0025	0.00237	0.00237	0.00256	0.00258	0.00313	0.00355	0.00303	0.00258	0.0028	0.00291	0.00147
3744.49	2.948E-7	1E-9	3.1E-9	6.50823E-5	1.64035E-4	2.38631E-4	3.50132E-4	4.63204E-4	6.51917E-4	8.48605E-4	0.00113	0.00121	0.00112	0.00138	0.00148	0.00153	0.00276	0.00292	0.003	0.00292	0.00315	0.00299	0.00301	0.00323	0.00327	0.00379	0.00439	0.00364	0.00324	0.00351	0.0036	0.002
3743.52	2.68E-7	5.87E-8	7.12E-8	8.33619E-5	3.08035E-4	4.08144E-4	5.72406E-4	7.40499E-4	9.67628E-4	0.00123	0.00153	0.00165	0.00157	0.00187	0.00198	0.00198	0.00341	0.00358	0.0037	0.00363	0.00382	0.00365	0.00367	0.00392	0.00398	0.00453	0.00521	0.00437	0.00393	0.00425	0.0043	0.00257
3742.56	1.503E-7	2.496E-7	2.28E-7	1.04435E-4	5.14124E-4	6.32324E-4	8.06544E-4	0.00105	0.0013	0.00174	0.00196	0.00212	0.00208	0.0024	0.00254	0.00249	0.00407	0.00426	0.00441	0.00444	0.00453	0.00435	0.00435	0.00462	0.0047	0.00534	0.00597	0.00521	0.00464	0.00498	0.00502	0.00316
3741.59	4.6E-8	5.269E-7	3.807E-7	1.21636E-4	7.53901E-4	9.06081E-4	0.00106	0.00138	0.00167	0.00233	0.00245	0.00262	0.00266	0.00298	0.00316	0.00306	0.00477	0.005	0.00515	0.00533	0.00528	0.00512	0.00508	0.00534	0.00544	0.00619	0.00667	0.00612	0.0054	0.00574	0.00578	0.00379
3740.63	3.7E-9	7.639E-7	4.313E-7	1.29016E-4	9.80438E-4	0.00121	0.00134	0.00175	0.00208	0.00292	0.003	0.00318	0.00334	0.00363	0.00384	0.00374	0.00554	0.00579	0.00592	0.00624	0.0061	0.00597	0.00588	0.0061	0.00622	0.00705	0.00738	0.00706	0.00621	0.00653	0.00661	0.00448
3739.67	2E-9	8.93E-7	3.876E-7	1.25762E-4	0.00116	0.00153	0.00166	0.00215	0.00253	0.00344	0.00361	0.0038	0.00409	0.00434	0.00456	0.00449	0.00636	0.00663	0.00673	0.00709	0.00696	0.00688	0.00673	0.00691	0.00702	0.00786	0.0081	0.00795	0.00706	0.00736	0.00751	0.00522
3738.7	1.2E-8	9.335E-7	3.235E-7	1.16489E-4	0.00129	0.00184	0.00201	0.00256	0.003	0.00384	0.00425	0.00445	0.00484	0.00507	0.00528	0.00526	0.00718	0.00747	0.00754	0.00786	0.00782	0.0078	0.00758	0.00771	0.00781	0.0086	0.00883	0.00875	0.0079	0.0082	0.00843	0.00595
3737.74	2.44E-8	9.127E-7	2.905E-7	1.07865E-4	0.00139	0.00212	0.00236	0.00295	0.00346	0.00415	0.00485	0.00509	0.00554	0.00578	0.00597	0.006	0.00796	0.00826	0.00833	0.00852	0.00862	0.00867	0.00838	0.00847	0.00853	0.00926	0.00956	0.00946	0.00868	0.00899	0.00931	0.00663
3736.77	3.89E-8	8.087E-7	2.896E-7	1.05547E-4	0.0015	0.00237	0.0027	0.00334	0.00391	0.00443	0.0054	0.0057	0.00615	0.00642	0.00658	0.00668	0.00866	0.00898	0.00907	0.00912	0.00933	0.00946	0.00909	0.00918	0.00919	0.00988	0.01029	0.0101	0.0094	0.00973	0.01012	0.00723
3735.81	5.09E-8	5.74E-7	2.748E-7	1.13475E-4	0.00166	0.00264	0.00306	0.00376	0.00437	0.00477	0.00592	0.00627	0.00666	0.00701	0.00715	0.0073	0.00932	0.00969	0.00978	0.00974	0.00998	0.01017	0.00974	0.00987	0.00984	0.01054	0.01106	0.01076	0.01008	0.01044	0.01086	0.00779
3734.84	4.81E-8	2.377E-7	1.814E-7	1.3461E-4	0.00191	0.00296	0.00347	0.00427	0.0049	0.00526	0.00646	0.00686	0.00716	0.00759	0.00773	0.00792	0.00999	0.01044	0.01049	0.01047	0.01065	0.01088	0.01043	0.01061	0.01059	0.01131	0.01193	0.01153	0.01082	0.01119	0.01158	0.00839
3733.88	2.59E-8	6.5E-9	3.4E-8	1.71141E-4	0.00227	0.00338	0.00398	0.00489	0.00553	0.00595	0.00709	0.00752	0.00772	0.00824	0.00838	0.00861	0.01075	0.0113	0.01128	0.01137	0.01143	0.01167	0.01123	0.01148	0.0115	0.01227	0.01295	0.01248	0.01168	0.01205	0.01238	0.00909
3732.92	2.9E-9	1.681E-7	3.92E-8	2.23165E-4	0.00275	0.0039	0.00457	0.00562	0.00627	0.00682	0.00782	0.00826	0.0084	0.00898	0.00913	0.00939	0.01162	0.01227	0.01216	0.01242	0.01234	0.01255	0.01217	0.01249	0.01258	0.01338	0.01407	0.01359	0.01269	0.01301	0.01327	0.00994
3731.95	5.2E-9	7.678E-7	4.146E-7	2.86529E-4	0.00331	0.00447	0.00519	0.00637	0.00705	0.00778	0.00861	0.00906	0.00916	0.00976	0.00993	0.0102	0.01255	0.01325	0.01307	0.01352	0.01332	0.01348	0.0132	0.01355	0.01372	0.01452	0.01518	0.01474	0.01376	0.01402	0.01421	0.01086
3730.99	3.14E-8	1.4312E-6	1.0762E-6	3.51946E-4	0.00387	0.00501	0.00575	0.00702	0.00773	0.00866	0.00934	0.0098	0.0099	0.01047	0.01067	0.01094	0.0134	0.01412	0.01389	0.01449	0.01423	0.01431	0.01414	0.01451	0.01473	0.01551	0.01611	0.01572	0.01473	0.01493	0.01507	0.01172
3730.02	5.39E-8	1.6609E-6	1.6435E-6	4.07294E-4	0.00433	0.00538	0.00614	0.00745	0.00819	0.00928	0.00987	0.01035	0.01047	0.01098	0.01121	0.01147	0.01404	0.01473	0.01448	0.01515	0.0149	0.01491	0.01483	0.01519	0.01544	0.01616	0.01671	0.01632	0.01543	0.01558	0.01569	0.01237
3729.06	5.34E-8	1.3088E-6	1.7828E-6	4.4229E-4	0.00459	0.00552	0.0063	0.00759	0.00836	0.00951	0.01011	0.01061	0.01077	0.01118	0.01145	0.01168	0.01435	0.01499	0.01473	0.01538	0.0152	0.01518	0.01515	0.01549	0.01572	0.01637	0.01689	0.01645	0.01572	0.01587	0.01598	0.01268
3728.09	3.61E-8	6.755E-7	1.4582E-6	4.52311E-4	0.00463	0.00542	0.00621	0.00744	0.00822	0.00932	0.01001	0.01052	0.01074	0.01103	0.01135	0.01154	0.01426	0.01485	0.0146	0.01516	0.01509	0.01506	0.01505	0.01536	0.01556	0.0161	0.01664	0.01609	0.01557	0.01576	0.01589	0.01263
3727.13	1.78E-8	1.774E-7	8.897E-7	4.38765E-4	0.00448	0.00511	0.00588	0.00703	0.0078	0.0088	0.00959	0.01009	0.01036	0.01056	0.01091	0.01108	0.01379	0.01434	0.0141	0.01456	0.01458	0.01457	0.01457	0.01482	0.015	0.01544	0.01601	0.01536	0.01501	0.01525	0.01541	0.01221
3726.17	6E-9	1.5E-9	3.652E-7	4.06652E-4	0.00418	0.00466	0.00537	0.00644	0.00718	0.00804	0.00892	0.0094	0.00971	0.00984	0.01022	0.01037	0.01299	0.01352	0.0133	0.0137	0.01377	0.01377	0.01377	0.01398	0.01412	0.01449	0.01508	0.01437	0.01414	0.01444	0.01461	0.01151
3725.2	1.1E-9	6.76E-8	7.15E-8	3.61947E-4	0.00381	0.00412	0.00475	0.00573	0.00643	0.00717	0.0081	0.00854	0.00888	0.00895	0.00934	0.00948	0.01198	0.01249	0.01229	0.01267	0.01273	0.01275	0.01276	0.01292	0.01304	0.01338	0.01394	0.01327	0.01308	0.01342	0.01357	0.0106
3724.24	1E-10	2.058E-7	5E-10	3.10416E-4	0.00341	0.00354	0.00407	0.00497	0.00564	0.00626	0.0072	0.00762	0.00795	0.00799	0.00836	0.0085	0.01086	0.01134	0.01118	0.01156	0.01157	0.01161	0.01164	0.01178	0.01187	0.01219	0.01271	0.01212	0.01193	0.01229	0.0124	0.00959
3723.27	6E-10	2.98E-7	2.3E-9	2.57095E-4	0.00302	0.00296	0.0034	0.00422	0.00486	0.00535	0.00629	0.00669	0.007	0.00702	0.00735	0.0075	0.00972	0.01016	0.01002	0.01041	0.01036	0.01043	0.01047	0.01061	0.01066	0.01099	0.01147	0.01098	0.01077	0.01112	0.01117	0.00853
3722.31	1.01E-8	3.02E-7	1.07E-8	2.05348E-4	0.00263	0.0024	0.00276	0.00349	0.00409	0.00447	0.0054	0.00576	0.00604	0.00606	0.00634	0.00651	0.00861	0.00897	0.00886	0.00924	0.00915	0.00923	0.00929	0.00945	0.00946	0.0098	0.01024	0.00985	0.0096	0.00993	0.00994	0.00746
3721.34	5.19E-8	2.282E-7	2.005E-7	1.56131E-4	0.00224	0.00188	0.00217	0.00279	0.00335	0.00365	0.00452	0.00483	0.00508	0.00511	0.00535	0.00553	0.00752	0.00779	0.0077	0.00805	0.00794	0.00802	0.00811	0.00829	0.00825	0.00862	0.00903	0.00872	0.00843	0.00872	0.00871	0.0064
3720.38	1.315E-7	1.231E-7	7.906E-7	1.08982E-4	0.00187	0.0014	0.00163	0.00214	0.00265	0.00291	0.00367	0.00393	0.00414	0.00418	0.00439	0.00459	0.00645	0.00663	0.00657	0.00689	0.00677	0.00683	0.00694	0.00715	0.00707	0.00747	0.00785	0.00759	0.00726	0.00751	0.00751	0.00535
3719.42	2.004E-7	4.1E-8	1.6909E-6	6.48967E-5	0.0015	9.95958E-4	0.00116	0.00156	0.00202	0.00227	0.00289	0.00309	0.00327	0.00333	0.00351	0.00372	0.00541	0.00555	0.00552	0.00581	0.00567	0.0057	0.00585	0.00607	0.00596	0.0064	0.00673	0.00653	0.00614	0.00636	0.00639	0.00438
3718.45	2.025E-7	5.2E-9	2.4901E-6	2.84746E-5	0.00115	6.82699E-4	7.90782E-4	0.0011	0.00149	0.00177	0.00223	0.00238	0.00253	0.00261	0.00276	0.00298	0.00449	0.00462	0.00461	0.00489	0.00472	0.00473	0.00491	0.00511	0.005	0.00546	0.00575	0.00559	0.00516	0.00537	0.00541	0.00355
3717.49	1.464E-7	1E-10	2.8093E-6	6.029E-6	8.3884E-4	4.66864E-4	5.34398E-4	7.72582E-4	0.0011	0.0014	0.00174	0.00185	0.00197	0.00208	0.00219	0.00242	0.00376	0.00391	0.00391	0.00418	0.00399	0.00397	0.00418	0.00435	0.00426	0.00474	0.00499	0.00485	0.0044	0.00459	0.00465	0.00292
3716.52	8.21E-8	1.1E-9	2.5686E-6	5.65E-8	5.87648E-4	3.40985E-4	3.88176E-4	5.8051E-4	8.52895E-4	0.00117	0.00144	0.00152	0.00162	0.00176	0.00183	0.00209	0.00329	0.00346	0.00347	0.00373	0.00353	0.0035	0.00373	0.00385	0.0038	0.00427	0.0045	0.00436	0.00391	0.0041	0.00417	0.00253
3715.56	3.62E-8	0	1.9401E-6	5.3707E-6	4.10745E-4	2.91063E-4	3.3837E-4	5.12064E-4	7.51485E-4	0.00106	0.00133	0.0014	0.00149	0.00166	0.0017	0.002	0.00311	0.00331	0.00332	0.00355	0.00339	0.00335	0.00357	0.00364	0.00365	0.00408	0.00431	0.00415	0.00374	0.00393	0.00401	0.00239
3714.59	6.7E-9	5.7E-9	1.171E-6	1.15901E-5	3.094E-4	3.08842E-4	3.77503E-4	5.60738E-4	7.8748E-4	0.00108	0.00142	0.00147	0.00158	0.0018	0.0018	0.00213	0.00324	0.00346	0.00349	0.00366	0.00358	0.00352	0.00372	0.00374	0.00382	0.00417	0.00443	0.00421	0.00389	0.00409	0.00419	0.00251
3713.63	6.9E-9	3.67E-8	4.859E-7	1.06169E-5	2.79327E-4	3.99262E-4	5.13303E-4	7.36383E-4	9.67428E-4	0.00121	0.00172	0.00175	0.0019	0.00217	0.00214	0.00251	0.00367	0.00392	0.00397	0.00405	0.00411	0.00402	0.00418	0.00416	0.00431	0.00455	0.00488	0.00455	0.00437	0.00457	0.00471	0.0029
3712.66	1.13E-7	1.126E-7	7.08E-8	3.3449E-6	3.23532E-4	5.77077E-4	7.58553E-4	0.00105	0.0013	0.00149	0.00222	0.00223	0.00243	0.00277	0.00273	0.0031	0.00438	0.00466	0.00473	0.00472	0.00492	0.00482	0.00492	0.00485	0.00509	0.00521	0.0056	0.00517	0.00515	0.00536	0.00552	0.00352
3711.7	4.336E-7	2.271E-7	2.58E-8	5.294E-7	4.60796E-4	8.5259E-4	0.00111	0.0015	0.00178	0.00193	0.00288	0.00288	0.00315	0.00354	0.00351	0.00386	0.00528	0.00561	0.00571	0.0056	0.00593	0.00582	0.00588	0.00576	0.00608	0.0061	0.00653	0.00602	0.00614	0.00636	0.00655	0.00433
3710.74	9.378E-7	3.154E-7	2.519E-7	1.64909E-5	7.16322E-4	0.00122	0.00153	0.00204	0.00235	0.00255	0.00362	0.00363	0.00396	0.00438	0.00439	0.00468	0.00625	0.00665	0.00676	0.00661	0.00699	0.0069	0.00693	0.00677	0.00716	0.00714	0.00754	0.00706	0.00722	0.00746	0.00765	0.00523
3709.77	1.3539E-6	2.935E-7	4.484E-7	5.90458E-5	0.00109	0.00163	0.00199	0.00259	0.00295	0.00331	0.00436	0.00439	0.00477	0.00519	0.00527	0.00545	0.00717	0.00767	0.00777	0.00764	0.00797	0.00791	0.00796	0.00778	0.0082	0.00822	0.00852	0.00817	0.00827	0.00852	0.00869	0.00611
3708.81	1.4013E-6	1.704E-7	3.786E-7	1.229E-4	0.00153	0.00204	0.00242	0.00311	0.00352	0.0041	0.00503	0.00509	0.0055	0.00591	0.00605	0.00612	0.00797	0.00859	0.00863	0.00858	0.00881	0.0088	0.00887	0.00869	0.00911	0.00922	0.00939	0.00924	0.0092	0.00948	0.00961	0.0069
3707.84	1.0876E-6	5.17E-8	1.271E-7	1.92316E-4	0.00196	0.0024	0.0028	0.00354	0.004	0.00482	0.0056	0.00568	0.00611	0.0065	0.00668	0.00666	0.00862	0.00934	0.00932	0.00937	0.0095	0.00952	0.00962	0.00945	0.00984	0.01006	0.0101	0.01016	0.00997	0.01028	0.01036	0.00756
3706.88	6.527E-7	3.8E-9	1.8E-9	2.50515E-4	0.00228	0.00267	0.00311	0.00386	0.00436	0.00535	0.00604	0.00614	0.00659	0.00694	0.00714	0.00709	0.00912	0.00991	0.0098	0.00996	0.01004	0.01008	0.01017	0.01004	0.01038	0.01068	0.01062	0.01084	0.01056	0.0109	0.01094	0.00806
3705.91	3.103E-7	9E-10	2.544E-7	2.87298E-4	0.00246	0.00282	0.00331	0.00407	0.00459	0.00562	0.00632	0.00644	0.00691	0.00724	0.00743	0.00739	0.00946	0.01029	0.01011	0.01034	0.01043	0.01048	0.01052	0.01044	0.01069	0.01104	0.01092	0.01122	0.01095	0.01133	0.01134	0.00838
3704.95	1.229E-7	1.4E-9	9.341E-7	3.00635E-4	0.00252	0.00285	0.00341	0.00415	0.00469	0.00562	0.00646	0.00659	0.00707	0.00737	0.00756	0.00757	0.00966	0.01048	0.01025	0.01051	0.01066	0.01071	0.01068	0.01066	0.01081	0.01113	0.01104	0.01131	0.01114	0.01154	0.01155	0.00852
3703.99	4.83E-8	2E-10	1.9011E-6	2.94575E-4	0.00249	0.00279	0.00341	0.00412	0.00468	0.00542	0.00647	0.00661	0.0071	0.00736	0.00755	0.00765	0.00974	0.01052	0.01027	0.01051	0.01073	0.01079	0.01068	0.01073	0.01079	0.01103	0.01101	0.01118	0.01116	0.01157	0.0116	0.00852
3703.02	2.7E-8	6.6E-9	2.9082E-6	2.76617E-4	0.00241	0.00268	0.00334	0.00403	0.00462	0.00514	0.00639	0.00655	0.00703	0.00726	0.00746	0.00765	0.00977	0.01045	0.01022	0.01041	0.01067	0.01077	0.01059	0.01071	0.0107	0.01083	0.01091	0.01093	0.01108	0.01147	0.01154	0.00844
3702.06	2.45E-8	1.27E-8	3.7137E-6	2.55247E-4	0.00232	0.00259	0.00325	0.00392	0.00454	0.00491	0.00627	0.00646	0.00691	0.00712	0.00733	0.00759	0.00977	0.01035	0.01015	0.0103	0.01055	0.01069	0.01047	0.01064	0.01059	0.01066	0.0108	0.0107	0.01094	0.01131	0.01142	0.00833
3701.09	2.37E-8	6.7E-9	4.1864E-6	2.37435E-4	0.00227	0.00252	0.00316	0.00382	0.00447	0.0048	0.00614	0.00637	0.0068	0.00697	0.00722	0.00751	0.00978	0.01026	0.01009	0.01022	0.0104	0.01059	0.01036	0.01058	0.01051	0.01059	0.01074	0.01057	0.0108	0.01115	0.0113	0.00825
3700.13	1.61E-8	0	4.3377E-6	2.2671E-4	0.00225	0.0025	0.00308	0.00375	0.00443	0.00481	0.00603	0.00629	0.00672	0.00684	0.00713	0.0074	0.00979	0.01021	0.01003	0.01018	0.01027	0.01049	0.01028	0.01052	0.01046	0.01061	0.01071	0.01053	0.01069	0.01102	0.01119	0.00819
3699.16	5.9E-9	7.1E-9	4.2615E-6	2.22738E-4	0.00226	0.00249	0.00303	0.00369	0.0044	0.00486	0.00592	0.00621	0.00664	0.00672	0.00705	0.00729	0.00977	0.01018	0.00995	0.01014	0.01015	0.01037	0.01021	0.01043	0.0104	0.01066	0.0107	0.01053	0.01059	0.0109	0.01108	0.00815
3698.2	1.3E-9	7.1E-9	4.0533E-6	2.22502E-4	0.00228	0.00247	0.00297	0.00363	0.00435	0.00489	0.00581	0.0061	0.00655	0.0066	0.00695	0.00715	0.00969	0.01011	0.00981	0.01005	0.01002	0.01021	0.01012	0.0103	0.01031	0.01066	0.01065	0.0105	0.01048	0.01075	0.01094	0.00808
3697.24	2.2E-9	3.6E-9	3.7721E-6	2.22367E-4	0.00227	0.00242	0.00289	0.00355	0.00425	0.00486	0.00566	0.00594	0.00641	0.00645	0.0068	0.00696	0.00952	0.00996	0.00957	0.00989	0.00982	0.00998	0.00997	0.01008	0.01015	0.01055	0.01052	0.01039	0.01032	0.01055	0.01073	0.00794
3696.27	1.76E-8	1.224E-7	3.4435E-6	2.19775E-4	0.0022	0.00234	0.00276	0.00341	0.00408	0.00474	0.00545	0.00572	0.00619	0.00624	0.00658	0.00671	0.00922	0.00968	0.00922	0.00965	0.00954	0.00966	0.00973	0.00976	0.00988	0.0103	0.01025	0.01018	0.01007	0.01026	0.01045	0.00772
3695.31	8.19E-8	5.246E-7	3.0777E-6	2.13548E-4	0.00207	0.00221	0.00257	0.00321	0.00383	0.00452	0.00518	0.00542	0.00586	0.00596	0.00627	0.00637	0.00878	0.00922	0.00875	0.0093	0.00914	0.00922	0.00935	0.00932	0.00948	0.00988	0.00983	0.00983	0.0097	0.00984	0.01005	0.00738
3694.34	2.249E-7	1.17E-6	2.6843E-6	2.03021E-4	0.00189	0.00204	0.0023	0.00292	0.00348	0.00417	0.00482	0.00503	0.00542	0.00557	0.00583	0.00592	0.0082	0.00856	0.00814	0.0088	0.00858	0.00864	0.0088	0.00873	0.00889	0.00927	0.00923	0.0093	0.00915	0.00926	0.00951	0.0069
3693.38	4.195E-7	1.7528E-6	2.2793E-6	1.87327E-4	0.00165	0.00178	0.00197	0.00254	0.00303	0.00366	0.00436	0.00453	0.00486	0.00505	0.00527	0.00535	0.00747	0.00773	0.0074	0.00811	0.00787	0.00792	0.00804	0.00798	0.00811	0.00843	0.00846	0.00855	0.00842	0.00851	0.00879	0.00627
3692.41	5.711E-7	1.9452E-6	1.8803E-6	1.65895E-4	0.00139	0.00145	0.00157	0.0021	0.00251	0.003	0.00379	0.00393	0.0042	0.00442	0.00459	0.00468	0.00661	0.00678	0.00656	0.00722	0.00701	0.00705	0.00711	0.0071	0.00718	0.00741	0.00756	0.0076	0.00752	0.00759	0.0079	0.00551
3691.45	5.803E-7	1.6755E-6	1.4942E-6	1.3998E-4	0.00111	0.00108	0.00117	0.00163	0.00198	0.00228	0.00317	0.00328	0.0035	0.00372	0.00386	0.00396	0.00571	0.0058	0.00567	0.00621	0.00609	0.00611	0.00609	0.00615	0.00618	0.00631	0.00663	0.00653	0.00655	0.00659	0.00691	0.00468
3690.49	4.338E-7	1.1463E-6	1.1232E-6	1.13652E-4	8.54348E-4	7.42169E-4	8.14012E-4	0.00122	0.0015	0.00166	0.00258	0.00266	0.00284	0.00305	0.00316	0.00328	0.00485	0.00493	0.00484	0.00523	0.00519	0.00522	0.00512	0.00525	0.00524	0.0053	0.00577	0.00553	0.00563	0.00563	0.00594	0.00388
3689.52	2.263E-7	6.245E-7	7.879E-7	9.26635E-5	6.58238E-4	4.8911E-4	5.52039E-4	8.96592E-4	0.00114	0.00121	0.00208	0.00215	0.00231	0.00248	0.00257	0.0027	0.00414	0.00424	0.00417	0.00443	0.00444	0.00447	0.00433	0.0045	0.00449	0.00452	0.00506	0.00472	0.00488	0.00483	0.00511	0.0032
3688.56	7.37E-8	2.616E-7	5.347E-7	8.17181E-5	5.35172E-4	3.35362E-4	3.88173E-4	6.84097E-4	8.96497E-4	9.68955E-4	0.00172	0.00179	0.00193	0.00207	0.00215	0.00228	0.00363	0.00379	0.0037	0.00388	0.00388	0.00393	0.00378	0.00396	0.00397	0.00402	0.00456	0.0042	0.00435	0.00424	0.0045	0.0027
3687.59	1.16E-8	7.42E-8	4.006E-7	8.27145E-5	4.78983E-4	2.60242E-4	3.02216E-4	5.63094E-4	7.62613E-4	8.87619E-4	0.0015	0.00158	0.00169	0.00182	0.00189	0.002	0.00332	0.00353	0.00341	0.00358	0.00354	0.00359	0.00346	0.00364	0.00365	0.00379	0.00425	0.00393	0.00401	0.00389	0.00412	0.00238
3686.63	4E-10	9.3E-9	3.936E-7	9.46516E-5	4.67462E-4	2.3374E-4	2.67182E-4	5.05195E-4	7.02701E-4	9.05261E-4	0.00138	0.00147	0.00157	0.00168	0.00176	0.00185	0.00316	0.00342	0.00328	0.00346	0.00337	0.00342	0.00333	0.00348	0.00351	0.00374	0.00408	0.00384	0.00383	0.00371	0.00391	0.00221
3685.66	0	0	5.183E-7	1.13711E-4	4.7122E-4	2.30363E-4	2.60229E-4	4.82661E-4	6.8376E-4	9.59159E-4	0.00132	0.00143	0.00152	0.00162	0.00171	0.00178	0.0031	0.00337	0.00322	0.00344	0.00332	0.00335	0.00331	0.00343	0.00346	0.00377	0.004	0.00382	0.00373	0.00365	0.00382	0.00212
3684.7	1E-9	8E-10	7.87E-7	1.34125E-4	4.64422E-4	2.31844E-4	2.64443E-4	4.73963E-4	6.7902E-4	9.99955E-4	0.00129	0.00142	0.0015	0.00158	0.0017	0.00175	0.00306	0.00334	0.0032	0.00343	0.00333	0.00334	0.00333	0.00343	0.00346	0.00379	0.00395	0.00381	0.00366	0.00364	0.00378	0.00209
3683.73	6.2E-9	1E-10	1.1829E-6	1.50845E-4	4.34972E-4	2.27512E-4	2.67565E-4	4.63887E-4	6.69486E-4	0.001	0.00126	0.0014	0.00148	0.00155	0.00169	0.00174	0.00302	0.00328	0.00317	0.00339	0.00333	0.00332	0.00334	0.00342	0.00345	0.00377	0.0039	0.00377	0.00359	0.00364	0.00375	0.00206
3682.77	1.94E-8	5.4E-9	1.6155E-6	1.61686E-4	3.85922E-4	2.14194E-4	2.6154E-4	4.44029E-4	6.44834E-4	9.70406E-4	0.00121	0.00136	0.00144	0.00149	0.00166	0.00172	0.00296	0.00318	0.00311	0.00329	0.0033	0.00328	0.00331	0.00339	0.00342	0.0037	0.00381	0.00369	0.00349	0.00362	0.00369	0.00202
3681.81	5.07E-8	1.87E-8	1.9177E-6	1.67015E-4	3.2747E-4	1.9336E-4	2.42555E-4	4.11243E-4	6.01882E-4	9.13762E-4	0.00114	0.0013	0.00138	0.00142	0.0016	0.00168	0.00286	0.00303	0.00302	0.00316	0.00322	0.00321	0.00322	0.00331	0.00333	0.00359	0.00368	0.00358	0.00337	0.00356	0.0036	0.00195
3680.84	1.21E-7	2.99E-8	1.9211E-6	1.68173E-4	2.68339E-4	1.67372E-4	2.11275E-4	3.67265E-4	5.43386E-4	8.40179E-4	0.00106	0.00122	0.0013	0.00134	0.00153	0.00163	0.00275	0.00285	0.00291	0.00301	0.00309	0.0031	0.00309	0.00319	0.0032	0.00344	0.0035	0.00346	0.00322	0.00346	0.00349	0.00186
3679.88	2.452E-7	2.77E-8	1.5868E-6	1.66568E-4	2.12644E-4	1.36699E-4	1.71255E-4	3.15407E-4	4.73898E-4	7.41985E-4	9.62398E-4	0.00112	0.0012	0.00125	0.00143	0.00157	0.00262	0.00267	0.00277	0.00284	0.00291	0.00297	0.00291	0.00302	0.00302	0.00326	0.00328	0.0033	0.00304	0.00332	0.00336	0.00174
3678.91	3.879E-7	1.27E-8	1.067E-6	1.63632E-4	1.61415E-4	1.00372E-4	1.25982E-4	2.5699E-4	3.95106E-4	6.05805E-4	8.58087E-4	0.00101	0.00107	0.00115	0.00131	0.00148	0.00247	0.00248	0.0026	0.00265	0.0027	0.0028	0.0027	0.00281	0.0028	0.00302	0.00304	0.00309	0.00284	0.00313	0.00319	0.0016
3677.95	4.508E-7	5E-10	5.948E-7	1.60748E-4	1.15152E-4	5.97433E-5	7.78562E-5	1.89919E-4	3.04271E-4	4.34476E-4	7.32575E-4	8.73932E-4	9.20134E-4	0.00103	0.00115	0.00134	0.00227	0.00226	0.00238	0.00239	0.00245	0.00257	0.00243	0.00252	0.00252	0.0027	0.00275	0.0028	0.0026	0.00286	0.00296	0.00143
3676.98	3.638E-7	6E-9	3.069E-7	1.58651E-4	7.52421E-5	2.29079E-5	3.25431E-5	1.15375E-4	2.01863E-4	2.61839E-4	5.75282E-4	6.95264E-4	7.2673E-4	8.57431E-4	9.46314E-4	0.00114	0.00198	0.00199	0.00209	0.00208	0.00213	0.00226	0.00209	0.00216	0.00218	0.00232	0.00241	0.00244	0.00229	0.0025	0.00264	0.0012
3676.02	1.878E-7	1.88E-8	2.01E-7	1.56978E-4	4.37561E-5	2.1637E-6	3.5614E-6	4.70511E-5	1.02637E-4	1.31965E-4	3.97463E-4	4.90423E-4	5.10981E-4	6.47746E-4	7.13393E-4	8.88027E-4	0.00163	0.00167	0.00173	0.00173	0.00174	0.00187	0.0017	0.00175	0.00179	0.00193	0.00203	0.00205	0.00193	0.00208	0.00224	9.39522E-4
3675.06	5.45E-8	1.4E-8	2.413E-7	1.5472E-4	2.20621E-5	2.753E-6	4.7086E-6	6.7223E-6	3.21849E-5	6.05583E-5	2.37195E-4	3.03017E-4	3.17173E-4	4.36602E-4	4.95299E-4	6.32559E-4	0.00126	0.00134	0.00137	0.00142	0.00136	0.00147	0.00133	0.00136	0.00142	0.00158	0.00166	0.00171	0.00157	0.00167	0.00182	6.86497E-4
3674.09	9E-9	3E-10	4.595E-7	1.51236E-4	9.4325E-6	1.67882E-5	3.22856E-5	1.4221E-6	2.8638E-6	3.00985E-5	1.29125E-4	1.73006E-4	1.83913E-4	2.73013E-4	3.35871E-4	4.35604E-4	9.72013E-4	0.00106	0.00108	0.00117	0.00105	0.00116	0.00103	0.00106	0.00113	0.00132	0.00138	0.00146	0.00128	0.00135	0.00148	4.94235E-4
3673.13	6.2E-9	1.62E-8	9.131E-7	1.46687E-4	3.2483E-6	3.28956E-5	6.45283E-5	1.42496E-5	1.1984E-6	1.6959E-5	7.55111E-5	1.04887E-4	1.14604E-4	1.75345E-4	2.45704E-4	3.17493E-4	7.91019E-4	8.89029E-4	8.94555E-4	0.00101	8.63665E-4	9.60868E-4	8.59395E-4	8.89493E-4	9.54215E-4	0.00115	0.0012	0.00129	0.0011	0.00117	0.00126	3.80374E-4
3672.16	3.43E-8	6.69E-8	1.5334E-6	1.41613E-4	7.002E-7	4.75939E-5	8.49503E-5	2.59867E-5	6.8036E-6	7.6736E-6	5.65161E-5	7.74546E-5	8.78451E-5	1.28876E-4	2.0591E-4	2.60361E-4	7.0388E-4	8.03479E-4	8.05492E-4	9.01789E-4	7.78614E-4	8.67264E-4	7.87707E-4	8.17989E-4	8.76788E-4	0.00102	0.00112	0.00118	0.00101	0.0011	0.00114	3.27581E-4
3671.2	1.318E-7	1.137E-7	2.0844E-6	1.36341E-4	4.7E-9	6.45966E-5	9.62836E-5	3.33585E-5	1.16027E-5	8.389E-7	5.18739E-5	6.73288E-5	8.01169E-5	1.08926E-4	1.87998E-4	2.32268E-4	6.65975E-4	7.69157E-4	7.68789E-4	8.12185E-4	7.56481E-4	8.27686E-4	7.72446E-4	7.96779E-4	8.53974E-4	9.16733E-4	0.00108	0.00108	9.76273E-4	0.00108	0.00109	3.03276E-4
3670.23	2.902E-7	1.292E-7	2.3402E-6	1.3087E-4	3.225E-7	8.7442E-5	1.10535E-4	4.32124E-5	1.755E-5	1.4035E-6	4.69087E-5	5.79515E-5	7.37888E-5	9.57808E-5	1.68023E-4	2.05749E-4	6.3259E-4	7.42138E-4	7.37627E-4	7.27281E-4	7.50015E-4	7.91416E-4	7.63889E-4	7.7416E-4	8.37856E-4	8.16252E-4	0.00103	9.7545E-4	9.4496E-4	0.00106	0.00103	2.77926E-4
3669.27	4.185E-7	1.233E-7	2.2762E-6	1.25303E-4	1.1271E-6	1.13599E-4	1.34523E-4	6.10022E-5	2.75784E-5	7.7434E-6	3.571E-5	4.34936E-5	6.11207E-5	8.05768E-5	1.37944E-4	1.70708E-4	5.83867E-4	6.99802E-4	6.88768E-4	6.54802E-4	7.31513E-4	7.35173E-4	7.33908E-4	7.26936E-4	8.0267E-4	7.33863E-4	9.59296E-4	8.90012E-4	8.94021E-4	9.94072E-4	9.63062E-4	2.40513E-4
3668.31	4.233E-7	1.183E-7	2.0494E-6	1.20249E-4	1.8828E-6	1.34048E-4	1.62996E-4	8.38602E-5	3.98139E-5	1.09642E-5	2.29693E-5	2.89781E-5	4.63056E-5	6.6017E-5	1.07173E-4	1.36204E-4	5.32248E-4	6.51554E-4	6.3331E-4	6.10927E-4	7.04895E-4	6.72994E-4	6.89193E-4	6.70647E-4	7.55912E-4	6.8881E-4	8.77075E-4	8.40757E-4	8.37869E-4	9.11591E-4	8.92917E-4	2.01855E-4
3667.34	3.025E-7	1.248E-7	1.8257E-6	1.16541E-4	2.2637E-6	1.40295E-4	1.81408E-4	9.98859E-5	4.6847E-5	7.8278E-6	1.51447E-5	2.06392E-5	3.70183E-5	5.86268E-5	8.82643E-5	1.15669E-4	5.02551E-4	6.21516E-4	5.97724E-4	6.04184E-4	6.91225E-4	6.34437E-4	6.54903E-4	6.3604E-4	7.21035E-4	6.90117E-4	8.22241E-4	8.36824E-4	8.05786E-4	8.49079E-4	8.52241E-4	1.78598E-4
3666.38	1.404E-7	1.366E-7	1.6682E-6	1.14539E-4	2.3606E-6	1.31822E-4	1.78886E-4	9.87594E-5	4.32926E-5	2.9704E-6	1.36991E-5	1.9834E-5	3.65871E-5	6.16322E-5	8.60776E-5	1.14644E-4	5.08892E-4	6.24301E-4	5.98604E-4	6.29997E-4	7.04633E-4	6.37605E-4	6.48933E-4	6.40609E-4	7.12519E-4	7.32086E-4	8.14089E-4	8.70261E-4	8.14448E-4	8.31556E-4	8.57763E-4	1.78703E-4
3665.41	2.7E-8	1.335E-7	1.5614E-6	1.138E-4	2.4723E-6	1.15357E-4	1.5833E-4	8.2479E-5	3.21498E-5	3.749E-7	1.7707E-5	2.55849E-5	4.46676E-5	7.42631E-5	9.91283E-5	1.30903E-4	5.4841E-4	6.56819E-4	6.34269E-4	6.74558E-4	7.42322E-4	6.80963E-4	6.72293E-4	6.80461E-4	7.27446E-4	7.98291E-4	8.49437E-4	9.22068E-4	8.5906E-4	8.58164E-4	9.04652E-4	2.00339E-4
3664.45	2.4E-9	9.81E-8	1.4791E-6	1.13252E-4	2.8317E-6	9.85266E-5	1.31609E-4	6.16249E-5	2.04912E-5	6.9E-8	2.57113E-5	3.5967E-5	5.87443E-5	9.24481E-5	1.22397E-4	1.57021E-4	6.06161E-4	7.03922E-4	6.89715E-4	7.2239E-4	7.89475E-4	7.48535E-4	7.14511E-4	7.37422E-4	7.52598E-4	8.69489E-4	9.10749E-4	9.73002E-4	9.20364E-4	9.10313E-4	9.73664E-4	2.35107E-4
3663.48	5.88E-8	4.19E-8	1.4199E-6	1.11661E-4	3.5418E-6	8.55341E-5	1.08681E-4	4.48257E-5	1.24147E-5	8.249E-7	3.48963E-5	4.74882E-5	7.43344E-5	1.10206E-4	1.48463E-4	1.82982E-4	6.63749E-4	7.49094E-4	7.45907E-4	7.63419E-4	8.3032E-4	8.19318E-4	7.62973E-4	7.9151E-4	7.76221E-4	9.32056E-4	9.77443E-4	0.00101	9.77424E-4	9.65352E-4	0.00104	2.7165E-4
3662.52	1.561E-7	3.8E-9	1.4012E-6	1.08205E-4	4.6095E-6	7.71318E-5	9.29645E-5	3.46415E-5	7.9665E-6	2.1211E-6	4.22481E-5	5.66757E-5	8.70591E-5	1.22929E-4	1.70231E-4	2.01265E-4	7.07813E-4	7.83134E-4	7.88724E-4	7.95108E-4	8.56898E-4	8.76869E-4	8.09046E-4	8.31758E-4	7.95331E-4	9.81793E-4	0.00103	0.00104	0.00102	0.00101	0.0011	3.00927E-4
3661.56	2.292E-7	5.1E-9	1.4337E-6	1.02972E-4	5.9875E-6	7.25139E-5	8.31226E-5	2.97786E-5	5.6535E-6	3.8662E-6	4.66985E-5	6.22688E-5	9.51853E-5	1.29712E-4	1.83948E-4	2.10278E-4	7.34074E-4	8.062E-4	8.13591E-4	8.18933E-4	8.70842E-4	9.14845E-4	8.48923E-4	8.5912E-4	8.14966E-4	0.00102	0.00107	0.00107	0.00104	0.00104	0.00114	3.20108E-4
3660.59	2.148E-7	2.27E-8	1.5074E-6	9.70431E-5	7.6229E-6	7.10573E-5	7.65422E-5	2.80807E-5	4.2554E-6	5.3672E-6	4.90436E-5	6.49173E-5	9.9423E-5	1.32142E-4	1.89232E-4	2.12171E-4	7.44577E-4	8.22565E-4	8.23223E-4	8.34876E-4	8.78023E-4	9.34975E-4	8.80058E-4	8.80116E-4	8.41154E-4	0.00105	0.0011	0.00108	0.00105	0.00105	0.00116	3.3125E-4
3659.63	1.126E-7	2.39E-8	1.5973E-6	9.20312E-5	9.5021E-6	7.30282E-5	7.19518E-5	2.81259E-5	3.3247E-6	5.1781E-6	4.99871E-5	6.5028E-5	1.00384E-4	1.31079E-4	1.86561E-4	2.08025E-4	7.4132E-4	8.32901E-4	8.2102E-4	8.38911E-4	8.80606E-4	9.39649E-4	8.96921E-4	8.9728E-4	8.73023E-4	0.00106	0.0011	0.00109	0.00105	0.00106	0.00117	3.36216E-4
3658.66	1.33E-8	8.7E-9	1.6808E-6	8.92639E-5	1.16662E-5	7.89483E-5	7.02996E-5	2.98133E-5	3.0248E-6	2.9885E-6	4.89053E-5	6.16636E-5	9.70902E-5	1.25217E-4	1.75927E-4	1.96334E-4	7.23193E-4	8.31358E-4	8.0712E-4	8.27039E-4	8.73849E-4	9.27332E-4	8.91635E-4	9.05173E-4	9.00217E-4	0.00106	0.00108	0.00108	0.00104	0.00106	0.00116	3.33669E-4
3657.7	1.93E-8	0	1.7585E-6	8.91493E-5	1.41529E-5	8.78111E-5	7.34773E-5	3.39814E-5	3.7792E-6	8.13E-7	4.477E-5	5.3976E-5	8.85342E-5	1.13195E-4	1.58581E-4	1.76462E-4	6.89646E-4	8.11077E-4	7.81203E-4	8.03023E-4	8.51356E-4	8.96121E-4	8.61249E-4	8.95955E-4	9.09228E-4	0.00104	0.00103	0.00105	0.00101	0.00104	0.00113	3.21497E-4
3656.73	1.228E-7	8.9E-9	1.8628E-6	9.09597E-5	1.68714E-5	9.53039E-5	8.1576E-5	4.09051E-5	5.9838E-6	1.235E-7	3.84673E-5	4.38276E-5	7.68698E-5	9.74333E-5	1.39794E-4	1.53264E-4	6.47771E-4	7.74702E-4	7.49677E-4	7.81927E-4	8.15809E-4	8.52654E-4	8.16225E-4	8.70718E-4	8.96142E-4	0.00102	9.74272E-4	0.00102	9.62966E-4	0.00101	0.00109	3.02852E-4
3655.77	2.051E-7	2.78E-8	2.0506E-6	9.31511E-5	1.94692E-5	9.46233E-5	9.00403E-5	4.80106E-5	8.9651E-6	4.146E-7	3.37012E-5	3.60558E-5	6.82515E-5	8.51097E-5	1.28787E-4	1.37257E-4	6.15175E-4	7.40204E-4	7.29687E-4	7.84411E-4	7.85446E-4	8.1689E-4	7.80828E-4	8.46092E-4	8.75276E-4	0.00102	9.23177E-4	0.00101	9.3059E-4	9.84217E-4	0.00106	2.89339E-4
3654.81	1.72E-7	4.38E-8	2.389E-6	9.42139E-5	2.13469E-5	8.174E-5	8.99629E-5	4.92843E-5	9.9333E-6	3.6888E-6	3.52507E-5	3.57929E-5	7.00223E-5	8.4754E-5	1.355E-4	1.40301E-4	6.13662E-4	7.34064E-4	7.43662E-4	8.25136E-4	7.87625E-4	8.14951E-4	7.81983E-4	8.47227E-4	8.72815E-4	0.00108	9.07637E-4	0.00104	9.37453E-4	9.94617E-4	0.00107	2.96875E-4
3653.84	5.61E-8	4.51E-8	2.942E-6	9.36243E-5	2.19015E-5	6.07173E-5	7.54722E-5	4.02421E-5	6.7315E-6	1.37553E-5	4.7598E-5	4.71884E-5	8.8176E-5	1.03207E-4	1.67457E-4	1.72394E-4	6.57756E-4	7.76331E-4	8.06718E-4	9.01968E-4	8.43263E-4	8.64215E-4	8.33661E-4	8.91254E-4	9.08838E-4	0.00117	9.47024E-4	0.00111	0.001	0.00106	0.00112	3.37608E-4
3652.88	4.4E-9	2.57E-8	3.7336E-6	9.20558E-5	2.08499E-5	4.15002E-5	5.20245E-5	2.46418E-5	2.0124E-6	2.62984E-5	7.31416E-5	7.23571E-5	1.24438E-4	1.43056E-4	2.24605E-4	2.37861E-4	7.43678E-4	8.66741E-4	9.13012E-4	9.90124E-4	9.51167E-4	9.59288E-4	9.24138E-4	9.72112E-4	9.80579E-4	0.00128	0.00104	0.00119	0.00112	0.00118	0.00121	4.1102E-4
3651.91	2.251E-7	1.6E-9	4.6513E-6	9.05113E-5	1.83976E-5	3.20702E-5	3.24444E-5	1.18168E-5	4.04E-8	2.87522E-5	1.05209E-4	1.04546E-4	1.68387E-4	1.94912E-4	2.89492E-4	3.23443E-4	8.41585E-4	9.7578E-4	0.00103	0.00105	0.00108	0.00106	0.00101	0.00105	0.00106	0.00134	0.00115	0.00123	0.00124	0.00132	0.0013	4.94231E-4
3650.95	8.966E-7	1.91E-8	5.3078E-6	8.90993E-5	1.50954E-5	3.58894E-5	2.48884E-5	6.5424E-6	9.2E-8	1.70853E-5	1.24805E-4	1.24976E-4	1.95444E-4	2.33725E-4	3.27966E-4	3.90898E-4	9.03073E-4	0.00105	0.00109	0.00104	0.00116	0.00113	0.00104	0.00109	0.00109	0.00132	0.00122	0.00118	0.00132	0.0014	0.00132	5.45036E-4
3649.98	1.9483E-6	1.126E-7	5.1129E-6	8.67135E-5	1.14319E-5	5.52812E-5	3.12421E-5	8.1021E-6	9.94E-8	3.8493E-6	1.16287E-4	1.18742E-4	1.86337E-4	2.36328E-4	3.15675E-4	4.0051E-4	8.94063E-4	0.00105	0.00108	9.6958E-4	0.00116	0.00111	9.92494E-4	0.00105	0.00105	0.00122	0.00121	0.00105	0.00131	0.00137	0.00128	5.32252E-4
3649.02	2.8711E-6	2.548E-7	3.8292E-6	8.2312E-5	7.4826E-6	8.6813E-5	5.16868E-5	1.67697E-5	2.9466E-6	1E-10	8.75043E-5	9.39835E-5	1.50378E-4	2.07014E-4	2.66006E-4	3.52814E-4	8.29351E-4	9.91806E-4	9.96431E-4	8.81128E-4	0.00107	0.00103	8.9898E-4	9.76229E-4	9.69663E-4	0.0011	0.00115	9.18461E-4	0.00123	0.00125	0.00118	4.69288E-4
3648.05	3.0137E-6	3.907E-7	2.0784E-6	7.65857E-5	3.3219E-6	1.11634E-4	7.68075E-5	2.90897E-5	8.5876E-6	3.553E-7	6.17125E-5	7.32789E-5	1.16752E-4	1.74251E-4	2.18324E-4	2.90897E-4	7.64648E-4	9.23621E-4	9.19272E-4	8.34679E-4	9.79406E-4	9.57131E-4	8.30378E-4	9.19958E-4	9.11925E-4	0.00103	0.00109	8.48503E-4	0.00115	0.00112	0.00112	4.04561E-4
3647.09	2.2657E-6	4.965E-7	7.858E-7	7.16506E-5	2.792E-7	1.06638E-4	8.47249E-5	3.23226E-5	8.7527E-6	6.357E-7	5.45766E-5	7.28901E-5	1.07949E-4	1.64738E-4	2.04489E-4	2.59412E-4	7.55936E-4	9.10409E-4	9.0642E-4	8.73129E-4	9.4219E-4	9.47287E-4	8.42643E-4	9.41126E-4	9.33204E-4	0.00106	0.00111	8.91138E-4	0.00114	0.00105	0.00113	3.82217E-4
3646.13	1.1986E-6	5.632E-7	2.233E-7	6.90493E-5	1.263E-6	7.03499E-5	6.2942E-5	1.89807E-5	1.7315E-6	1.58774E-5	7.36738E-5	1.03118E-4	1.35979E-4	1.93847E-4	2.4085E-4	2.81869E-4	8.36512E-4	9.90044E-4	9.92644E-4	0.00102	0.001	0.00103	9.63571E-4	0.00107	0.00106	0.00122	0.00124	0.00107	0.00123	0.00109	0.00125	4.2605E-4
3645.16	4.207E-7	5.62E-7	7.97E-8	6.87718E-5	8.8846E-6	2.62604E-5	2.53456E-5	1.9865E-6	3.5504E-6	6.86332E-5	1.30908E-4	1.77338E-4	2.13844E-4	2.73598E-4	3.39555E-4	3.7069E-4	0.00102	0.00118	0.00119	0.00126	0.00117	0.00123	0.0012	0.00131	0.00131	0.00148	0.00149	0.00137	0.00145	0.00125	0.00148	5.48841E-4
3644.2	8.18E-8	4.645E-7	8.1E-8	6.99046E-5	2.3875E-5	1.3414E-6	9.98E-7	7.4486E-6	3.81232E-5	1.68114E-4	2.40945E-4	3.07904E-4	3.54552E-4	4.15208E-4	5.09972E-4	5.34529E-4	0.0013	0.00147	0.00149	0.0016	0.00146	0.00153	0.00154	0.00166	0.00167	0.00183	0.00186	0.00178	0.00179	0.00156	0.00181	7.57166E-4
3643.23	3.6E-9	2.868E-7	1.536E-7	7.16058E-5	4.60038E-5	8.8091E-6	1.28901E-5	5.61178E-5	1.21303E-4	3.07689E-4	4.09826E-4	4.96778E-4	5.60348E-4	6.23542E-4	7.51079E-4	7.73326E-4	0.00167	0.00186	0.00189	0.00201	0.00184	0.00192	0.00197	0.00209	0.00211	0.00224	0.00231	0.00227	0.00221	0.00198	0.00223	0.00105
3642.27	1.8E-9	1.006E-7	2.728E-7	7.35274E-5	7.58682E-5	4.8206E-5	6.83135E-5	1.53189E-4	2.54682E-4	4.76559E-4	6.30546E-4	7.34451E-4	8.18883E-4	8.93364E-4	0.00105	0.00108	0.0021	0.00231	0.00234	0.00246	0.00229	0.00237	0.00245	0.00258	0.0026	0.00268	0.00281	0.00279	0.00269	0.00251	0.0027	0.0014
3641.3	6.1E-9	1.9E-9	3.955E-7	7.57173E-5	1.15561E-4	1.14337E-4	1.62608E-4	2.91211E-4	4.29793E-4	6.69602E-4	8.90115E-4	0.00101	0.00111	0.00121	0.00139	0.00142	0.00255	0.0028	0.00283	0.00293	0.00278	0.00285	0.00296	0.00309	0.00311	0.00315	0.00334	0.00333	0.00319	0.00309	0.00321	0.00181
3640.34	1.34E-8	6.88E-8	4.878E-7	7.8435E-5	1.68224E-4	2.04435E-4	2.88066E-4	4.5962E-4	6.36386E-4	8.8921E-4	0.00118	0.00131	0.00143	0.00157	0.00175	0.00181	0.00302	0.0033	0.00333	0.00342	0.00329	0.00336	0.00348	0.00362	0.00362	0.00364	0.00388	0.00388	0.0037	0.00369	0.00375	0.00224
3639.38	4.29E-8	3.228E-7	5.425E-7	8.21115E-5	2.37311E-4	3.19879E-4	4.40726E-4	6.52882E-4	8.69191E-4	0.00114	0.0015	0.00163	0.00177	0.00195	0.00214	0.00223	0.00351	0.00382	0.00385	0.00392	0.00381	0.00388	0.00403	0.00416	0.00415	0.00418	0.00443	0.00443	0.00423	0.00431	0.00431	0.00269
3638.41	1.3E-7	7.071E-7	5.67E-7	8.73909E-5	3.25935E-4	4.63685E-4	6.21416E-4	8.72226E-4	0.00113	0.00143	0.00187	0.00199	0.00214	0.00235	0.00256	0.0027	0.00403	0.00435	0.00439	0.00445	0.00436	0.00443	0.00459	0.00471	0.00471	0.00476	0.00501	0.005	0.00481	0.00493	0.00492	0.00317
3637.45	2.914E-7	1.1125E-6	5.686E-7	9.50062E-5	4.35929E-4	6.36227E-4	8.30515E-4	0.00112	0.00142	0.00176	0.00229	0.00238	0.00256	0.00279	0.00303	0.00321	0.00459	0.0049	0.00496	0.00501	0.00494	0.005	0.00518	0.00528	0.00529	0.00538	0.00563	0.00559	0.00543	0.00556	0.00556	0.00367
3636.48	4.707E-7	1.4491E-6	5.462E-7	1.05338E-4	5.66025E-4	8.31257E-4	0.00106	0.00139	0.00173	0.00212	0.00273	0.00279	0.00301	0.00324	0.00352	0.00374	0.00517	0.00545	0.00555	0.00559	0.00554	0.00559	0.00578	0.00584	0.00587	0.00603	0.00626	0.0062	0.00607	0.00617	0.00622	0.00418
3635.52	5.678E-7	1.707E-6	4.871E-7	1.17708E-4	7.08966E-4	0.00103	0.00129	0.00166	0.00205	0.0025	0.00317	0.00318	0.00347	0.00369	0.004	0.00422	0.00573	0.00597	0.00611	0.00618	0.00612	0.00615	0.00634	0.00636	0.00642	0.00666	0.00686	0.00679	0.00666	0.00675	0.00686	0.00466
3634.55	5.407E-7	1.9456E-6	3.754E-7	1.29886E-4	8.4921E-4	0.00122	0.00148	0.00191	0.00232	0.00285	0.00356	0.00351	0.00386	0.00409	0.00443	0.0046	0.00621	0.0064	0.00659	0.00672	0.00663	0.00661	0.0068	0.0068	0.00686	0.00721	0.00735	0.00732	0.00715	0.00722	0.0074	0.00509
3633.59	4.389E-7	2.2214E-6	2.176E-7	1.38593E-4	9.65021E-4	0.00137	0.00163	0.00211	0.00254	0.00313	0.00385	0.00376	0.00416	0.0044	0.00478	0.00487	0.00657	0.00671	0.00694	0.00715	0.00701	0.00694	0.00714	0.00714	0.00717	0.00761	0.00768	0.00772	0.00749	0.00756	0.0078	0.00541
3632.63	3.364E-7	2.5063E-6	6.87E-8	1.41468E-4	0.00104	0.00146	0.00173	0.00226	0.00268	0.00328	0.00405	0.00393	0.00436	0.00463	0.00502	0.00503	0.00681	0.00693	0.00717	0.00744	0.00727	0.00714	0.00736	0.00738	0.00735	0.00784	0.00787	0.00796	0.00771	0.00779	0.00808	0.00564
3631.66	2.731E-7	2.6587E-6	1.1E-9	1.39368E-4	0.00107	0.00149	0.00182	0.00238	0.00279	0.00328	0.00418	0.00406	0.00448	0.00478	0.00519	0.00514	0.00697	0.00708	0.00732	0.00756	0.00746	0.00727	0.0075	0.00758	0.00744	0.00789	0.00796	0.00803	0.00787	0.00794	0.00829	0.0058
3630.7	2.574E-7	2.5052E-6	2.84E-8	1.36886E-4	0.00107	0.00149	0.00191	0.00251	0.00288	0.00319	0.00428	0.00418	0.00457	0.00489	0.0053	0.00525	0.00709	0.00723	0.00744	0.00758	0.00761	0.00739	0.00762	0.00778	0.00752	0.00786	0.00804	0.008	0.00802	0.00807	0.00847	0.00593
3629.73	2.948E-7	2.0184E-6	8.8E-8	1.40389E-4	0.00109	0.0015	0.00201	0.00263	0.00298	0.00309	0.00435	0.00429	0.00465	0.00498	0.00539	0.00537	0.00721	0.00738	0.00757	0.00757	0.00777	0.00753	0.00774	0.00799	0.00763	0.00785	0.00815	0.00796	0.00819	0.00821	0.00864	0.00605
3628.77	4.05E-7	1.3903E-6	1.178E-7	1.55107E-4	0.00117	0.00153	0.0021	0.00273	0.00308	0.00311	0.00441	0.00439	0.00471	0.00504	0.00543	0.00547	0.00731	0.00752	0.0077	0.0076	0.0079	0.00768	0.00786	0.00818	0.00777	0.00794	0.0083	0.008	0.00835	0.00835	0.00877	0.00616
3627.8	6.085E-7	8.724E-7	1.118E-7	1.82276E-4	0.00131	0.0016	0.00215	0.00277	0.00313	0.00327	0.00442	0.00446	0.00474	0.00505	0.00544	0.00553	0.00736	0.00761	0.00779	0.00769	0.00797	0.00781	0.00795	0.00831	0.00792	0.00813	0.00843	0.00813	0.00845	0.00844	0.00883	0.00624
3626.84	8.708E-7	5.738E-7	9.47E-8	2.16334E-4	0.00149	0.00168	0.00215	0.00273	0.00314	0.00351	0.00437	0.00447	0.00471	0.00501	0.00538	0.00552	0.00734	0.00762	0.00782	0.00781	0.00796	0.00787	0.008	0.00833	0.00803	0.00836	0.00851	0.00832	0.00846	0.00847	0.00881	0.00627
3625.88	1.0488E-6	4.55E-7	8.01E-8	2.44992E-4	0.00166	0.00173	0.00207	0.00263	0.00308	0.0037	0.00427	0.00441	0.00461	0.0049	0.00527	0.00543	0.00724	0.00755	0.00774	0.00787	0.00783	0.00783	0.00796	0.00823	0.00804	0.00849	0.00848	0.00843	0.00837	0.00839	0.0087	0.00622
3624.91	9.599E-7	4.264E-7	6.2E-8	2.5551E-4	0.00173	0.0017	0.00194	0.00245	0.00293	0.00371	0.00409	0.00426	0.00442	0.00471	0.00507	0.00524	0.00703	0.00735	0.00752	0.00778	0.00757	0.00765	0.00778	0.00798	0.00791	0.00839	0.0083	0.00836	0.00816	0.00817	0.00848	0.00605
3623.95	5.808E-7	3.959E-7	2.95E-8	2.42695E-4	0.00167	0.00156	0.00173	0.0022	0.00269	0.00347	0.0038	0.00398	0.00412	0.0044	0.00476	0.0049	0.00667	0.007	0.00712	0.00746	0.00716	0.00728	0.00741	0.00756	0.00758	0.00801	0.00794	0.00802	0.0078	0.00778	0.00811	0.00572
3622.98	1.494E-7	3.012E-7	6E-10	2.10872E-4	0.00148	0.00133	0.00145	0.00188	0.00234	0.00299	0.00339	0.00357	0.0037	0.00398	0.00431	0.00443	0.00615	0.00649	0.00653	0.0069	0.0066	0.00674	0.00685	0.00697	0.00704	0.00733	0.00739	0.0074	0.00728	0.00721	0.00757	0.00523
3622.02	7E-9	1.546E-7	3.72E-8	1.69554E-4	0.00122	0.00103	0.00114	0.00152	0.00193	0.00238	0.00291	0.00307	0.0032	0.00347	0.00375	0.00386	0.0055	0.00583	0.00581	0.00616	0.00594	0.00606	0.00613	0.00626	0.00634	0.00647	0.00669	0.00658	0.00662	0.00651	0.00688	0.00461
3621.05	3.117E-7	3.22E-8	1.952E-7	1.2809E-4	9.4909E-4	7.28625E-4	8.18926E-4	0.00116	0.0015	0.00177	0.00238	0.00252	0.00267	0.00291	0.00315	0.00326	0.00478	0.0051	0.00503	0.00533	0.00523	0.00531	0.00534	0.00548	0.00554	0.00555	0.00592	0.00568	0.00587	0.00575	0.0061	0.00394
3620.09	8.963E-7	3.8E-9	4.513E-7	9.26051E-5	7.08428E-4	4.70515E-4	5.39682E-4	8.23198E-4	0.0011	0.00125	0.00188	0.002	0.00215	0.00237	0.00255	0.00268	0.00406	0.00436	0.00428	0.00452	0.00453	0.00456	0.00456	0.00471	0.00475	0.00469	0.00515	0.00483	0.00509	0.00501	0.0053	0.00331
3619.12	1.4048E-6	9.74E-8	7.145E-7	6.53481E-5	5.25604E-4	2.81657E-4	3.21535E-4	5.48392E-4	7.59686E-4	8.77588E-4	0.00143	0.00153	0.00168	0.00187	0.00201	0.00216	0.0034	0.00367	0.0036	0.0038	0.00388	0.00387	0.00384	0.00399	0.00401	0.00398	0.00445	0.0041	0.00435	0.00432	0.00456	0.00274
3618.16	1.568E-6	3.352E-7	9.161E-7	4.5527E-5	3.97944E-4	1.58636E-4	1.69694E-4	3.39765E-4	4.97709E-4	6.28339E-4	0.00106	0.00115	0.00128	0.00144	0.00156	0.00171	0.00283	0.00306	0.00302	0.00322	0.0033	0.00326	0.00322	0.00336	0.00337	0.00342	0.00383	0.00353	0.00368	0.00371	0.0039	0.00227
3617.2	1.3664E-6	7.693E-7	1.0589E-6	3.09273E-5	3.07077E-4	8.41967E-5	7.67015E-5	1.94576E-4	3.12758E-4	4.61668E-4	7.66118E-4	8.47625E-4	9.6136E-4	0.00109	0.0012	0.00136	0.00237	0.00255	0.00255	0.00275	0.00281	0.00276	0.00271	0.00283	0.00285	0.00299	0.00332	0.0031	0.00312	0.00319	0.00336	0.00189
3616.23	9.729E-7	1.4374E-6	1.1799E-6	1.96046E-5	2.33151E-4	4.15345E-5	2.84737E-5	1.03725E-4	1.9466E-4	3.41129E-4	5.59364E-4	6.28882E-4	7.23634E-4	8.39125E-4	9.47301E-4	0.00109	0.00203	0.00215	0.0022	0.0024	0.00242	0.00238	0.00231	0.00242	0.00246	0.00266	0.00293	0.00276	0.00269	0.00277	0.00294	0.0016
3615.27	5.851E-7	2.2452E-6	1.2996E-6	1.08953E-5	1.66351E-4	1.94397E-5	8.8191E-6	5.44791E-5	1.28535E-4	2.52476E-4	4.28674E-4	4.86808E-4	5.66822E-4	6.75246E-4	7.81306E-4	9.04276E-4	0.0018	0.00188	0.00197	0.00215	0.00215	0.00212	0.00205	0.00214	0.00219	0.00242	0.00265	0.00253	0.00239	0.00248	0.00265	0.00139
3614.3	3.112E-7	2.9014E-6	1.4146E-6	5.1006E-6	1.09583E-4	1.06969E-5	3.5032E-6	3.38E-5	1.00924E-4	1.98475E-4	3.65298E-4	4.15109E-4	4.86329E-4	5.94441E-4	6.99181E-4	8.14082E-4	0.00169	0.00174	0.00186	0.00202	0.002	0.002	0.00191	0.00198	0.00205	0.00228	0.00252	0.00241	0.00224	0.00232	0.00251	0.00128
3613.34	1.597E-7	3.0579E-6	1.5236E-6	2.245E-6	7.06547E-5	1.12055E-5	5.0382E-6	3.31299E-5	1.05469E-4	1.86711E-4	3.65119E-4	4.11796E-4	4.80796E-4	5.94773E-4	7.02228E-4	8.17906E-4	0.00171	0.00174	0.0019	0.00202	0.00199	0.00201	0.00191	0.00197	0.00206	0.00229	0.00254	0.00243	0.00225	0.00232	0.00251	0.00127
3612.37	9.02E-8	2.591E-6	1.6537E-6	1.5961E-6	5.32377E-5	2.37901E-5	1.77788E-5	5.47031E-5	1.47629E-4	2.26637E-4	4.34112E-4	4.84191E-4	5.58144E-4	6.84067E-4	8.02275E-4	9.24427E-4	0.00187	0.00189	0.0021	0.00217	0.00215	0.00218	0.00206	0.00212	0.00223	0.00246	0.00274	0.00262	0.00242	0.0025	0.00269	0.0014
3611.41	6.03E-8	1.7314E-6	1.8515E-6	3.0369E-6	5.79308E-5	6.14576E-5	5.97624E-5	1.14885E-4	2.45504E-4	3.32581E-4	5.88713E-4	6.49022E-4	7.3644E-4	8.79542E-4	0.00102	0.00115	0.00219	0.00222	0.00246	0.00249	0.0025	0.00251	0.00239	0.00244	0.00256	0.00282	0.00314	0.00299	0.00279	0.00288	0.00305	0.00167
3610.45	4.14E-8	8.803E-7	2.1383E-6	8.9607E-6	9.0404E-5	1.41673E-4	1.54968E-4	2.3715E-4	4.20777E-4	5.17608E-4	8.46074E-4	9.21576E-4	0.00103	0.0012	0.00137	0.0015	0.00267	0.00272	0.00298	0.00299	0.00303	0.00301	0.00289	0.00293	0.00307	0.00336	0.00373	0.00353	0.00333	0.00345	0.00362	0.00211
3609.48	1.98E-8	3.112E-7	2.4546E-6	2.41124E-5	1.63425E-4	2.73102E-4	3.15387E-4	4.33745E-4	6.78726E-4	7.81736E-4	0.0012	0.0013	0.00145	0.00163	0.00184	0.00197	0.00329	0.00337	0.00362	0.00362	0.00371	0.00365	0.00355	0.00357	0.00372	0.00403	0.00446	0.00419	0.00401	0.00418	0.00436	0.00267
3608.52	1.7E-9	5.52E-8	2.6531E-6	5.25279E-5	2.87291E-4	4.46929E-4	5.26779E-4	6.90154E-4	9.92597E-4	0.00111	0.00163	0.00173	0.00193	0.00213	0.00239	0.00252	0.00398	0.00411	0.00432	0.00434	0.00445	0.00436	0.0043	0.0043	0.00445	0.00476	0.00523	0.00491	0.00477	0.00499	0.00518	0.0033
3607.55	6.8E-9	0	2.5944E-6	9.37558E-5	4.57025E-4	6.41609E-4	7.55864E-4	9.71084E-4	0.00131	0.00148	0.00207	0.00218	0.00244	0.00264	0.00295	0.00307	0.00466	0.00483	0.005	0.00508	0.00515	0.00507	0.00505	0.00503	0.00519	0.00549	0.00597	0.00564	0.0055	0.00578	0.00599	0.00393
3606.59	3.44E-8	2.47E-8	2.2829E-6	1.4188E-4	6.49271E-4	8.3592E-4	9.74644E-4	0.00124	0.0016	0.00186	0.00247	0.00259	0.0029	0.0031	0.00346	0.00356	0.00527	0.00549	0.0056	0.00577	0.00575	0.0057	0.00573	0.00572	0.00588	0.00615	0.0066	0.00632	0.00614	0.00649	0.0067	0.0045
3605.62	4.7E-8	5.49E-8	1.8727E-6	1.88679E-4	8.33372E-4	0.00102	0.00118	0.0015	0.00186	0.00224	0.00282	0.00296	0.0033	0.0035	0.0039	0.00398	0.00579	0.00605	0.00614	0.00638	0.00625	0.00626	0.00632	0.00633	0.00651	0.00673	0.00712	0.00694	0.00669	0.00709	0.0073	0.00499
3604.66	2.04E-8	5.52E-8	1.5333E-6	2.28313E-4	9.87593E-4	0.00118	0.00137	0.00174	0.00208	0.00257	0.00313	0.0033	0.00366	0.00385	0.0043	0.00435	0.00625	0.00655	0.00664	0.00688	0.00668	0.00674	0.00682	0.00688	0.00707	0.00723	0.00758	0.00749	0.00716	0.0076	0.00781	0.00542
3603.7	9E-10	2.15E-8	1.3474E-6	2.59448E-4	0.00111	0.00132	0.00155	0.00197	0.0023	0.00284	0.0034	0.00361	0.00397	0.00417	0.00465	0.00468	0.00665	0.00698	0.00709	0.00729	0.00708	0.00718	0.00725	0.00736	0.00757	0.00766	0.00799	0.00794	0.00759	0.00804	0.00825	0.0058
3602.73	6.4E-8	1.6E-9	1.3195E-6	2.83744E-4	0.0012	0.00143	0.0017	0.00216	0.00249	0.00303	0.00364	0.00388	0.00423	0.00445	0.00494	0.00496	0.00699	0.00735	0.00748	0.00759	0.00744	0.00755	0.00759	0.00775	0.00797	0.00799	0.00834	0.00828	0.00795	0.00842	0.00862	0.00612
3601.77	2.088E-7	9.77E-8	1.4208E-6	3.02922E-4	0.00126	0.0015	0.00181	0.00229	0.00264	0.00313	0.00383	0.00408	0.00443	0.00465	0.00515	0.0052	0.00724	0.00761	0.00777	0.00779	0.00773	0.00783	0.00783	0.00802	0.00824	0.00822	0.00859	0.0085	0.00824	0.00871	0.00889	0.00637
3600.8	3.34E-7	3.858E-7	1.6148E-6	3.17167E-4	0.00131	0.00152	0.00185	0.00236	0.00272	0.00318	0.00395	0.00419	0.00455	0.00476	0.00525	0.00536	0.0074	0.00775	0.00792	0.00791	0.00791	0.00802	0.00796	0.00817	0.00837	0.00837	0.00872	0.00861	0.00844	0.00889	0.00904	0.00654
3599.84	3.43E-7	7.915E-7	1.855E-6	3.25786E-4	0.00133	0.00152	0.00185	0.00237	0.00275	0.0032	0.00401	0.00424	0.00461	0.0048	0.00528	0.00547	0.00747	0.0078	0.00797	0.00798	0.008	0.00812	0.00802	0.00823	0.00837	0.00845	0.00876	0.00863	0.00855	0.00899	0.00911	0.00664
3598.87	2.408E-7	1.0903E-6	2.074E-6	3.29154E-4	0.00133	0.0015	0.00183	0.00234	0.00275	0.0032	0.00403	0.00426	0.00465	0.00481	0.00526	0.00555	0.0075	0.0078	0.00797	0.00802	0.00805	0.00818	0.00805	0.00824	0.00833	0.0085	0.00874	0.00861	0.00862	0.00904	0.00912	0.00671
3597.91	1.082E-7	1.0889E-6	2.1838E-6	3.2974E-4	0.00133	0.00149	0.00182	0.00232	0.00276	0.0032	0.00407	0.00428	0.00469	0.00483	0.00524	0.0056	0.00753	0.0078	0.00798	0.00806	0.00809	0.00821	0.0081	0.00826	0.0083	0.00856	0.00873	0.00859	0.00869	0.00908	0.00915	0.00677
3596.95	1.83E-8	7.973E-7	2.1096E-6	3.31062E-4	0.00132	0.00148	0.00183	0.00231	0.00277	0.00319	0.0041	0.0043	0.00474	0.00487	0.00523	0.00565	0.00758	0.00783	0.00803	0.0081	0.00814	0.00824	0.00817	0.00829	0.00829	0.00861	0.00874	0.00857	0.00875	0.00914	0.00919	0.00683
3595.98	5.1E-9	4.015E-7	1.8424E-6	3.35193E-4	0.00133	0.00147	0.00183	0.00229	0.00277	0.00317	0.00412	0.0043	0.00476	0.00489	0.00521	0.00565	0.00759	0.00785	0.00806	0.00811	0.00817	0.00821	0.00822	0.00829	0.00827	0.00862	0.00873	0.00855	0.00879	0.00916	0.00922	0.00684
3595.02	7.77E-8	1.02E-7	1.4528E-6	3.40709E-4	0.00134	0.00143	0.00178	0.00224	0.00273	0.00311	0.00407	0.00423	0.00469	0.00485	0.00513	0.00557	0.00752	0.00779	0.008	0.00804	0.00811	0.00808	0.00818	0.0082	0.00818	0.00853	0.00863	0.00847	0.00873	0.00908	0.00916	0.00676
3594.05	2.136E-7	0	1.0434E-6	3.42605E-4	0.00134	0.00135	0.00168	0.00213	0.0026	0.00301	0.00391	0.00406	0.0045	0.00469	0.00496	0.00537	0.0073	0.00758	0.00777	0.00785	0.00791	0.00783	0.00797	0.00797	0.00795	0.00831	0.00838	0.0083	0.00853	0.00886	0.00894	0.00654
3593.09	3.386E-7	9.81E-8	6.873E-7	3.34843E-4	0.0013	0.00124	0.00151	0.00196	0.00239	0.00284	0.00363	0.00379	0.00421	0.00441	0.00468	0.00504	0.00694	0.00722	0.00737	0.00754	0.00755	0.00744	0.00761	0.00758	0.00758	0.00795	0.00799	0.00801	0.00817	0.00847	0.00857	0.00619
3592.12	3.628E-7	3.556E-7	4.108E-7	3.14268E-4	0.00121	0.00109	0.0013	0.00174	0.00212	0.0026	0.00328	0.00346	0.00384	0.00405	0.00433	0.00462	0.00647	0.00674	0.00684	0.0071	0.00709	0.00697	0.00713	0.00708	0.00711	0.00747	0.00749	0.00758	0.0077	0.00796	0.00807	0.00574
3591.16	2.711E-7	7.258E-7	2.15E-7	2.83099E-4	0.00107	9.2644E-4	0.00109	0.0015	0.00182	0.00229	0.0029	0.00309	0.00345	0.00365	0.00394	0.00416	0.00597	0.00621	0.00626	0.00658	0.00657	0.00646	0.0066	0.00653	0.0066	0.0069	0.00695	0.00705	0.00716	0.00738	0.0075	0.00525
3590.2	1.411E-7	1.1519E-6	9.61E-8	2.47813E-4	9.09069E-4	7.51591E-4	8.85851E-4	0.00126	0.00154	0.00192	0.00253	0.00273	0.00308	0.00326	0.00355	0.00371	0.00548	0.0057	0.0057	0.006	0.00605	0.00596	0.00608	0.00598	0.00609	0.0063	0.00642	0.00644	0.00661	0.00681	0.00694	0.00478
3589.23	5.17E-8	1.5453E-6	4.35E-8	2.15654E-4	7.45584E-4	5.86517E-4	7.09885E-4	0.00104	0.00128	0.00156	0.0022	0.00238	0.00273	0.0029	0.00318	0.00332	0.00504	0.00523	0.00521	0.00543	0.00556	0.00549	0.00558	0.00546	0.00561	0.00572	0.00595	0.00584	0.00608	0.00628	0.00641	0.00434
3588.27	1.41E-8	1.797E-6	3.97E-8	1.91609E-4	6.07875E-4	4.46993E-4	5.61946E-4	8.42554E-4	0.00105	0.00125	0.00191	0.00207	0.0024	0.00257	0.00283	0.00298	0.00464	0.00482	0.0048	0.00493	0.00511	0.00507	0.00511	0.00499	0.00516	0.00521	0.00553	0.0053	0.00559	0.00581	0.00593	0.00395
3587.3	2.5E-9	1.838E-6	1.005E-7	1.7746E-4	5.07457E-4	3.42213E-4	4.42283E-4	6.72288E-4	8.68173E-4	0.00104	0.00165	0.00179	0.00211	0.00228	0.00251	0.00271	0.00429	0.00447	0.00445	0.00452	0.00472	0.0047	0.0047	0.00459	0.00476	0.00482	0.00516	0.00487	0.00517	0.00541	0.0055	0.00362
3586.34	2E-10	1.7004E-6	3.218E-7	1.72297E-4	4.43135E-4	2.7135E-4	3.49881E-4	5.36557E-4	7.20135E-4	9.12141E-4	0.00144	0.00156	0.00185	0.00203	0.00223	0.00249	0.00398	0.00418	0.00416	0.00421	0.00437	0.00437	0.00435	0.00426	0.00441	0.00455	0.00484	0.00458	0.00482	0.00508	0.00514	0.00334
3585.37	1.07E-8	1.4983E-6	8.253E-7	1.73373E-4	4.04987E-4	2.25899E-4	2.81828E-4	4.36533E-4	6.08353E-4	8.49025E-4	0.00127	0.00138	0.00163	0.00183	0.002	0.00231	0.00372	0.00394	0.00392	0.004	0.00409	0.00409	0.00407	0.00401	0.00414	0.00437	0.00457	0.0044	0.00454	0.00482	0.00485	0.00311
3584.41	4.32E-8	1.3361E-6	1.5899E-6	1.77079E-4	3.7952E-4	1.947E-4	2.32918E-4	3.66962E-4	5.27625E-4	8.08801E-4	0.00114	0.00125	0.00147	0.00167	0.00182	0.00215	0.0035	0.00375	0.00373	0.00383	0.00386	0.00386	0.00386	0.00383	0.00395	0.00425	0.00435	0.00427	0.00433	0.00459	0.00462	0.00293
3583.44	7.75E-8	1.2384E-6	2.3746E-6	1.80189E-4	3.54678E-4	1.68352E-4	1.96605E-4	3.18224E-4	4.69405E-4	7.60938E-4	0.00105	0.00116	0.00135	0.00155	0.0017	0.00201	0.00332	0.00359	0.00357	0.00369	0.00368	0.00366	0.00371	0.0037	0.00381	0.00412	0.00417	0.00416	0.00416	0.00439	0.00444	0.00279
3582.48	7.26E-8	1.1537E-6	2.8764E-6	1.8092E-4	3.23504E-4	1.41695E-4	1.668E-4	2.79865E-4	4.23935E-4	6.93272E-4	9.757E-4	0.00109	0.00126	0.00145	0.0016	0.00188	0.00316	0.00344	0.00344	0.00355	0.00353	0.00348	0.00359	0.00359	0.00372	0.00397	0.00401	0.00403	0.00401	0.00421	0.00428	0.00267
3581.52	3.13E-8	1.0129E-6	2.9455E-6	1.79169E-4	2.84864E-4	1.14291E-4	1.39665E-4	2.44636E-4	3.83564E-4	6.11737E-4	9.07745E-4	0.00102	0.00119	0.00136	0.00152	0.00175	0.003	0.00329	0.00332	0.00341	0.0034	0.00332	0.00347	0.00349	0.00364	0.00378	0.00386	0.00387	0.00387	0.00403	0.00413	0.00256
3580.55	2.3E-9	8.008E-7	2.6395E-6	1.76042E-4	2.41716E-4	8.86524E-5	1.14243E-4	2.10124E-4	3.44649E-4	5.30423E-4	8.41547E-4	9.5511E-4	0.00112	0.00128	0.00145	0.00163	0.00285	0.00314	0.00319	0.00326	0.00327	0.00317	0.00334	0.00338	0.00356	0.00358	0.00371	0.0037	0.00373	0.00386	0.00399	0.00244
3579.59	2.5E-9	5.754E-7	2.1296E-6	1.73236E-4	1.98688E-4	6.75747E-5	9.16046E-5	1.77835E-4	3.07459E-4	4.61203E-4	7.78568E-4	8.87592E-4	0.00105	0.00119	0.00138	0.00152	0.00271	0.00299	0.00308	0.00311	0.00315	0.00304	0.0032	0.00326	0.00346	0.00339	0.00356	0.00353	0.00359	0.00372	0.00385	0.00233
3578.62	4.8E-9	4.098E-7	1.5836E-6	1.7249E-4	1.60177E-4	5.22401E-5	7.31015E-5	1.50164E-4	2.74088E-4	4.08701E-4	7.23132E-4	8.23193E-4	9.90435E-4	0.00111	0.00132	0.00144	0.0026	0.00285	0.00297	0.00298	0.00304	0.00293	0.00306	0.00315	0.00335	0.00323	0.00342	0.00339	0.00347	0.00361	0.00375	0.00222
3577.66	2E-10	3.337E-7	1.1072E-6	1.75053E-4	1.29126E-4	4.20917E-5	5.91939E-5	1.28321E-4	2.46453E-4	3.71669E-4	6.78081E-4	7.66666E-4	9.40362E-4	0.00105	0.00126	0.00139	0.00251	0.00274	0.00289	0.00287	0.00295	0.00286	0.00295	0.00306	0.00324	0.00311	0.0033	0.00328	0.00338	0.00353	0.00367	0.00212
3576.69	5.7E-9	3.371E-7	7.434E-7	1.81175E-4	1.06502E-4	3.56983E-5	4.93475E-5	1.12011E-4	2.25349E-4	3.46738E-4	6.43135E-4	7.20847E-4	9.00724E-4	9.94595E-4	0.00121	0.00137	0.00245	0.00265	0.00282	0.00279	0.00287	0.00281	0.00285	0.00299	0.00314	0.00303	0.0032	0.0032	0.00331	0.00348	0.00363	0.00205
3575.73	2.08E-8	3.902E-7	5.007E-7	1.89838E-4	9.15547E-5	3.16927E-5	4.26566E-5	1.00533E-4	2.10812E-4	3.31802E-4	6.16568E-4	6.871E-4	8.70972E-4	9.55064E-4	0.00116	0.00137	0.00241	0.0026	0.00276	0.00273	0.00281	0.00279	0.00279	0.00294	0.00305	0.00298	0.00314	0.00315	0.00327	0.00343	0.00361	0.002
3574.77	3.12E-8	4.447E-7	3.748E-7	1.99002E-4	8.25701E-5	2.92747E-5	3.84083E-5	9.36309E-5	2.02584E-4	3.27129E-4	5.97799E-4	6.66363E-4	8.51282E-4	9.28963E-4	0.00113	0.00139	0.00239	0.00257	0.00273	0.0027	0.00277	0.00278	0.00275	0.0029	0.00297	0.00298	0.0031	0.00312	0.00325	0.0034	0.0036	0.00197
3573.8	3.82E-8	4.498E-7	3.657E-7	2.06414E-4	7.76041E-5	2.82246E-5	3.6251E-5	9.15866E-5	2.00198E-4	3.33593E-4	5.88493E-4	6.59456E-4	8.43311E-4	9.1748E-4	0.00111	0.00142	0.00238	0.00256	0.0027	0.0027	0.00275	0.00278	0.00274	0.00286	0.00293	0.003	0.00309	0.00313	0.00325	0.00337	0.00359	0.00197
3572.84	5.73E-8	3.894E-7	5E-7	2.10672E-4	7.49352E-5	2.849E-5	3.59808E-5	9.45876E-5	2.02556E-4	3.48872E-4	5.91114E-4	6.66088E-4	8.48616E-4	9.21752E-4	0.00111	0.00145	0.00239	0.00257	0.0027	0.00272	0.00274	0.00279	0.00275	0.00284	0.00291	0.00305	0.00309	0.00316	0.00326	0.00336	0.00358	0.00199
3571.87	1.092E-7	2.925E-7	8.453E-7	2.11898E-4	7.32431E-5	2.95266E-5	3.69475E-5	1.01634E-4	2.07056E-4	3.63793E-4	6.05416E-4	6.82681E-4	8.65153E-4	9.40005E-4	0.00114	0.00147	0.00241	0.00259	0.0027	0.00275	0.00276	0.00281	0.00278	0.00281	0.00291	0.0031	0.00311	0.00319	0.00328	0.00337	0.00357	0.00202
3570.91	2.088E-7	2.002E-7	1.4664E-6	2.11615E-4	7.15806E-5	2.97301E-5	3.73127E-5	1.09213E-4	2.08653E-4	3.62827E-4	6.24541E-4	6.99915E-4	8.83476E-4	9.63899E-4	0.00116	0.00149	0.00243	0.00262	0.0027	0.00275	0.00279	0.00282	0.0028	0.00279	0.00292	0.00312	0.00312	0.0032	0.00329	0.00338	0.00355	0.00204
3569.94	3.427E-7	1.336E-7	2.326E-6	2.11907E-4	6.92202E-5	2.66786E-5	3.39439E-5	1.10834E-4	2.00125E-4	3.32157E-4	6.3362E-4	7.02228E-4	8.85935E-4	9.76879E-4	0.00117	0.00147	0.00241	0.00262	0.00267	0.00271	0.00279	0.00281	0.0028	0.00275	0.0029	0.00308	0.00309	0.00315	0.00325	0.00337	0.00351	0.00203
3568.98	4.649E-7	9.26E-8	3.2231E-6	2.14447E-4	6.55399E-5	1.90542E-5	2.4518E-5	9.97779E-5	1.75473E-4	2.72157E-4	6.14811E-4	6.73084E-4	8.53108E-4	9.58718E-4	0.00114	0.00141	0.00234	0.00256	0.00259	0.0026	0.00273	0.00274	0.00274	0.00266	0.00282	0.00295	0.003	0.00302	0.00314	0.00331	0.00343	0.00197
3568.02	5.3E-7	6.89E-8	3.8712E-6	2.19954E-4	6.01127E-5	9.0629E-6	1.12876E-5	7.50054E-5	1.35619E-4	2.00865E-4	5.58927E-4	6.05762E-4	7.76788E-4	8.97195E-4	0.00106	0.00131	0.00221	0.00244	0.00244	0.00244	0.00261	0.0026	0.00261	0.00253	0.00266	0.00274	0.00285	0.00282	0.00296	0.00319	0.00328	0.00185
3567.05	5.212E-7	5.54E-8	4.0898E-6	2.28357E-4	5.30452E-5	1.7169E-6	1.5307E-6	4.45624E-5	9.06715E-5	1.41147E-4	4.74904E-4	5.11654E-4	6.69658E-4	7.99154E-4	9.49354E-4	0.00118	0.00204	0.00226	0.00226	0.00226	0.00242	0.00242	0.00242	0.00236	0.00246	0.00251	0.00266	0.00259	0.00275	0.00303	0.0031	0.00168
3566.09	4.469E-7	4.71E-8	3.9325E-6	2.39351E-4	4.51614E-5	1.197E-7	8.751E-7	1.9993E-5	5.36131E-5	1.04619E-4	3.85653E-4	4.15404E-4	5.59783E-4	6.8897E-4	8.32067E-4	0.00104	0.00186	0.00208	0.00207	0.0021	0.00223	0.00223	0.00222	0.00219	0.00225	0.00231	0.00245	0.0024	0.00255	0.00285	0.00291	0.00152
3565.12	3.282E-7	4.08E-8	3.6098E-6	2.52202E-4	3.765E-5	2.5394E-6	6.8435E-6	6.7284E-6	3.09637E-5	8.9562E-5	3.12859E-4	3.39639E-4	4.73353E-4	5.93781E-4	7.40061E-4	9.21381E-4	0.00173	0.00193	0.00192	0.002	0.00207	0.00207	0.00205	0.00207	0.00208	0.00218	0.0023	0.00227	0.00241	0.0027	0.00275	0.00138
3564.16	1.959E-7	3.53E-8	3.304E-6	2.63394E-4	3.14263E-5	5.2076E-6	1.21513E-5	2.0255E-6	2.10074E-5	8.84E-5	2.65965E-4	2.93983E-4	4.22086E-4	5.29268E-4	6.85913E-4	8.42676E-4	0.00166	0.00184	0.00183	0.00195	0.00197	0.00198	0.00195	0.002	0.00199	0.00212	0.0022	0.00222	0.00234	0.0026	0.00264	0.0013
3563.19	8.54E-8	3.08E-8	3.076E-6	2.65707E-4	2.68446E-5	6.3078E-6	1.28505E-5	1.0318E-6	1.92372E-5	9.28882E-5	2.42716E-4	2.75617E-4	4.03014E-4	4.96429E-4	6.65605E-4	7.99955E-4	0.00164	0.0018	0.00181	0.00195	0.00192	0.00195	0.00191	0.002	0.00197	0.00211	0.00218	0.00221	0.00232	0.00255	0.00259	0.00127
3562.23	2.01E-8	2.92E-8	2.8951E-6	2.58945E-4	2.3817E-5	6.3437E-6	1.03917E-5	1.3111E-6	2.21308E-5	9.64881E-5	2.35111E-4	2.7512E-4	4.04467E-4	4.86463E-4	6.64908E-4	7.80365E-4	0.00164	0.00181	0.00182	0.00195	0.00192	0.00197	0.0019	0.00203	0.00199	0.00213	0.0022	0.00224	0.00234	0.00254	0.00258	0.00127
3561.27	1E-10	3.49E-8	2.6887E-6	2.47574E-4	2.20052E-5	6.3357E-6	7.6879E-6	2.1655E-6	2.67409E-5	9.62834E-5	2.34477E-4	2.81583E-4	4.12255E-4	4.8724E-4	6.67445E-4	7.67353E-4	0.00165	0.00182	0.00185	0.00196	0.00193	0.002	0.00192	0.00206	0.00202	0.00214	0.00223	0.00225	0.00235	0.00254	0.00258	0.00128
3560.3	1.1E-8	5.55E-8	2.3928E-6	2.36005E-4	2.09207E-5	6.7298E-6	6.1098E-6	2.9521E-6	3.02357E-5	9.30307E-5	2.3465E-4	2.86643E-4	4.15298E-4	4.88654E-4	6.61982E-4	7.49802E-4	0.00165	0.00182	0.00187	0.00195	0.00194	0.00202	0.00194	0.00207	0.00205	0.00213	0.00225	0.00226	0.00236	0.00254	0.00259	0.00128
3559.34	3.86E-8	1.027E-7	2.0037E-6	2.26837E-4	2.00135E-5	7.3327E-6	5.589E-6	3.1162E-6	3.10493E-5	8.90211E-5	2.33405E-4	2.87125E-4	4.09561E-4	4.85957E-4	6.46302E-4	7.27045E-4	0.00164	0.00182	0.00188	0.00192	0.00193	0.00201	0.00194	0.00206	0.00206	0.00212	0.00226	0.00225	0.00234	0.00254	0.00258	0.00129
3558.37	7.08E-8	1.786E-7	1.6042E-6	2.21031E-4	1.8839E-5	7.6433E-6	5.5517E-6	2.7106E-6	2.95918E-5	8.57958E-5	2.31721E-4	2.84664E-4	3.97878E-4	4.80043E-4	6.25705E-4	7.05958E-4	0.00163	0.0018	0.00187	0.0019	0.00191	0.00199	0.00193	0.00203	0.00206	0.00209	0.00225	0.00224	0.00231	0.00253	0.00258	0.00128
3557.41	9.12E-8	2.54E-7	1.3217E-6	2.18645E-4	1.72229E-5	7.4038E-6	5.4677E-6	2.155E-6	2.73094E-5	8.32216E-5	2.31394E-4	2.82479E-4	3.85843E-4	4.74646E-4	6.07578E-4	6.9312E-4	0.00163	0.00178	0.00186	0.00187	0.00189	0.00195	0.00192	0.002	0.00205	0.00208	0.00223	0.00223	0.00228	0.00252	0.00257	0.00127
3556.44	8.44E-8	2.751E-7	1.2566E-6	2.19283E-4	1.52623E-5	6.9733E-6	5.2122E-6	1.7162E-6	2.52668E-5	7.98314E-5	2.32653E-4	2.81927E-4	3.77224E-4	4.72518E-4	5.96099E-4	6.89244E-4	0.00164	0.00177	0.00186	0.00185	0.00188	0.00192	0.00191	0.00198	0.00204	0.00206	0.00222	0.00222	0.00226	0.00251	0.00256	0.00127
3555.48	5.35E-8	2.184E-7	1.4534E-6	2.21977E-4	1.31404E-5	7.1299E-6	5.1476E-6	1.3488E-6	2.34888E-5	7.40412E-5	2.3308E-4	2.80937E-4	3.71735E-4	4.72824E-4	5.89907E-4	6.89287E-4	0.00165	0.00177	0.00185	0.00183	0.00188	0.00188	0.00191	0.00197	0.00202	0.00204	0.00221	0.00221	0.00223	0.00248	0.00255	0.00126
3554.51	2.13E-8	1.239E-7	1.8746E-6	2.24871E-4	1.09462E-5	8.6734E-6	5.8782E-6	8.543E-7	2.12038E-5	6.56434E-5	2.28546E-4	2.7507E-4	3.6573E-4	4.71115E-4	5.83372E-4	6.86396E-4	0.00166	0.00176	0.00184	0.0018	0.00188	0.00184	0.00189	0.00196	0.00198	0.00202	0.00218	0.00218	0.0022	0.00244	0.00253	0.00123
3553.55	5.1E-9	4.98E-8	2.3241E-6	2.25374E-4	8.663E-6	1.21964E-5	8.0387E-6	2.364E-7	1.76813E-5	5.6358E-5	2.15937E-4	2.60721E-4	3.54945E-4	4.62024E-4	5.70546E-4	6.75746E-4	0.00166	0.00174	0.00181	0.00175	0.00187	0.00179	0.00187	0.00194	0.00193	0.00197	0.00212	0.00214	0.00216	0.00238	0.00247	0.00119
3552.59	1.2E-9	1.45E-8	2.4893E-6	2.21234E-4	6.3111E-6	1.76471E-5	1.20271E-5	3.31E-8	1.31324E-5	4.86325E-5	1.96018E-4	2.38525E-4	3.37643E-4	4.43255E-4	5.4955E-4	6.55921E-4	0.00164	0.0017	0.00175	0.0017	0.00184	0.00173	0.00184	0.00191	0.00186	0.00192	0.00205	0.00209	0.0021	0.0023	0.00239	0.00114
3551.62	9E-10	2.6E-9	2.2148E-6	2.12012E-4	4.0638E-6	2.39003E-5	1.74246E-5	9.505E-7	8.6929E-6	4.38084E-5	1.73543E-4	2.13777E-4	3.15698E-4	4.17486E-4	5.23895E-4	6.281E-4	0.0016	0.00166	0.00169	0.00164	0.00179	0.00167	0.0018	0.00187	0.00179	0.00187	0.00198	0.00203	0.00204	0.00221	0.00229	0.00109
3550.66	4E-10	1E-10	1.6876E-6	1.9961E-4	2.1926E-6	2.94291E-5	2.27904E-5	2.8998E-6	5.3906E-6	4.12062E-5	1.54137E-4	1.93128E-4	2.92804E-4	3.90223E-4	4.99413E-4	5.94611E-4	0.00154	0.0016	0.00162	0.0016	0.00173	0.00162	0.00176	0.00182	0.00173	0.00182	0.00191	0.00197	0.00199	0.00212	0.0022	0.00104
3549.69	2E-9	9.5E-9	1.2384E-6	1.87165E-4	8.976E-7	3.37654E-5	2.67083E-5	4.8734E-6	3.3823E-6	3.84489E-5	1.40793E-4	1.80571E-4	2.71589E-4	3.65604E-4	4.79565E-4	5.57815E-4	0.00146	0.00155	0.00157	0.00156	0.00165	0.00158	0.00172	0.00177	0.00169	0.00178	0.00187	0.00191	0.00194	0.00205	0.00212	0.00101
3548.73	3.5E-8	4.44E-8	1.0522E-6	1.7723E-4	2.032E-7	3.80292E-5	2.91548E-5	6.0945E-6	2.1625E-6	3.30331E-5	1.32596E-4	1.75628E-4	2.52153E-4	3.43861E-4	4.62886E-4	5.19478E-4	0.00137	0.00151	0.00152	0.00152	0.00157	0.00155	0.00167	0.00172	0.00165	0.00174	0.00185	0.00185	0.0019	0.002	0.00206	9.92117E-4
3547.76	1.467E-7	9.84E-8	1.1358E-6	1.70683E-4	1E-10	4.39844E-5	3.1527E-5	6.8545E-6	1.1619E-6	2.45861E-5	1.25826E-4	1.74071E-4	2.32923E-4	3.22241E-4	4.4445E-4	4.81219E-4	0.00128	0.00146	0.00148	0.00149	0.0015	0.00152	0.00161	0.00167	0.00161	0.00169	0.00182	0.00178	0.00186	0.00196	0.00201	9.78331E-4
3546.8	3.189E-7	1.223E-7	1.383E-6	1.66885E-4	1.409E-7	5.26341E-5	3.54929E-5	8.0998E-6	2.726E-7	1.54643E-5	1.16687E-4	1.70634E-4	2.13018E-4	2.98466E-4	4.2039E-4	4.46123E-4	0.00121	0.00141	0.00143	0.00145	0.00143	0.00149	0.00154	0.0016	0.00157	0.00163	0.00177	0.00172	0.00181	0.00193	0.00198	9.59233E-4
3545.84	4.22E-7	7.86E-8	1.5726E-6	1.64607E-4	4.922E-7	6.31511E-5	4.17525E-5	1.07018E-5	4.95E-8	8.5539E-6	1.04066E-4	1.62391E-4	1.93806E-4	2.73424E-4	3.91684E-4	4.1932E-4	0.00116	0.00136	0.00138	0.00141	0.00137	0.00144	0.00147	0.00153	0.00153	0.00157	0.0017	0.00166	0.00177	0.00191	0.00194	9.3196E-4
3544.87	3.348E-7	1.17E-8	1.4886E-6	1.62949E-4	9.378E-7	7.27325E-5	4.93781E-5	1.49453E-5	1.0619E-6	4.8517E-6	9.02221E-5	1.50581E-4	1.78553E-4	2.50955E-4	3.64029E-4	4.06194E-4	0.00113	0.00131	0.00134	0.00138	0.00133	0.00139	0.00142	0.00146	0.00149	0.00152	0.00162	0.00162	0.00173	0.0019	0.00191	9.01205E-4
3543.91	1.191E-7	1.59E-8	1.1405E-6	1.61623E-4	1.3848E-6	7.80132E-5	5.61016E-5	2.00838E-5	2.8604E-6	3.6404E-6	7.87573E-5	1.39156E-4	1.70607E-4	2.35197E-4	3.44126E-4	4.09078E-4	0.00113	0.00127	0.0013	0.00136	0.00131	0.00135	0.00138	0.00142	0.00147	0.0015	0.00157	0.00161	0.00171	0.00191	0.00189	8.751E-4
3542.94	0	1.379E-7	7.482E-7	1.60619E-4	1.792E-6	7.73074E-5	5.97467E-5	2.44808E-5	4.1093E-6	4.0366E-6	7.21737E-5	1.31779E-4	1.71827E-4	2.2827E-4	3.35926E-4	4.25166E-4	0.00114	0.00126	0.00129	0.00136	0.00131	0.00133	0.00138	0.00141	0.00147	0.0015	0.00154	0.00161	0.00171	0.00193	0.00188	8.59769E-4
3541.98	1.411E-7	3.42E-7	4.991E-7	1.59792E-4	2.1807E-6	7.16977E-5	5.97274E-5	2.66513E-5	3.9097E-6	5.5217E-6	7.10388E-5	1.29968E-4	1.81942E-4	2.29771E-4	3.39373E-4	4.47447E-4	0.00116	0.00127	0.0013	0.00136	0.00132	0.00132	0.00141	0.00142	0.00149	0.00152	0.00155	0.00163	0.00173	0.00196	0.0019	8.56747E-4
3541.01	4.746E-7	5.464E-7	4.367E-7	1.58808E-4	2.6049E-6	6.40605E-5	5.72203E-5	2.62596E-5	2.5922E-6	7.4891E-6	7.44014E-5	1.32973E-4	1.9844E-4	2.37533E-4	3.51173E-4	4.68349E-4	0.00119	0.0013	0.00132	0.00138	0.00135	0.00134	0.00145	0.00146	0.00153	0.00156	0.00159	0.00166	0.00176	0.00199	0.00193	8.63755E-4
3540.05	7.667E-7	6.638E-7	5.527E-7	1.57347E-4	3.0999E-6	5.72329E-5	5.41814E-5	2.41473E-5	1.1613E-6	9.0695E-6	8.03846E-5	1.38489E-4	2.16833E-4	2.48557E-4	3.66371E-4	4.83355E-4	0.00123	0.00133	0.00134	0.0014	0.00138	0.00137	0.00149	0.0015	0.00157	0.00159	0.00164	0.00167	0.00178	0.00202	0.00196	8.7689E-4
3539.09	8.245E-7	6.366E-7	8.535E-7	1.55257E-4	3.6447E-6	5.28377E-5	5.23065E-5	2.16444E-5	3.098E-7	9.5648E-6	8.66913E-5	1.43586E-4	2.31674E-4	2.59595E-4	3.79906E-4	4.91516E-4	0.00126	0.00135	0.00136	0.00142	0.0014	0.00139	0.00152	0.00153	0.00159	0.00161	0.00167	0.00167	0.00178	0.00204	0.002	8.92089E-4
3538.12	6.35E-7	4.735E-7	1.3268E-6	1.52496E-4	4.1643E-6	5.1171E-5	5.26534E-5	1.98592E-5	3.85E-8	8.9091E-6	9.12549E-5	1.45731E-4	2.3846E-4	2.6756E-4	3.87944E-4	4.93282E-4	0.00128	0.00136	0.00137	0.00143	0.00141	0.00141	0.00152	0.00155	0.0016	0.00161	0.00168	0.00165	0.00177	0.00203	0.00204	9.05451E-4
3537.16	3.377E-7	2.583E-7	1.9056E-6	1.4903E-4	4.5628E-6	5.16352E-5	5.56004E-5	1.93341E-5	6.5E-9	7.6418E-6	9.29359E-5	1.43775E-4	2.3565E-4	2.70263E-4	3.88883E-4	4.88847E-4	0.00128	0.00135	0.00136	0.00143	0.00141	0.00142	0.00151	0.00155	0.00158	0.0016	0.00167	0.00163	0.00173	0.00201	0.00206	9.13422E-4
3536.19	9.69E-8	9.29E-8	2.4855E-6	1.44893E-4	4.7675E-6	5.32691E-5	6.08304E-5	1.99856E-5	4.31E-8	6.4696E-6	9.18804E-5	1.38399E-4	2.25313E-4	2.67388E-4	3.83735E-4	4.78591E-4	0.00126	0.00132	0.00135	0.00142	0.0014	0.00141	0.00148	0.00153	0.00155	0.00158	0.00165	0.00161	0.00169	0.00197	0.00207	9.13704E-4
3535.23	1.1E-9	1.73E-8	2.967E-6	1.40363E-4	4.7492E-6	5.52328E-5	6.7302E-5	2.1184E-5	2.46E-7	5.8678E-6	8.92219E-5	1.31682E-4	2.11779E-4	2.60868E-4	3.75476E-4	4.64138E-4	0.00123	0.00128	0.00133	0.0014	0.00139	0.00139	0.00145	0.00151	0.00152	0.00156	0.00163	0.00159	0.00165	0.00194	0.00206	9.06532E-4
3534.26	4.82E-8	6E-10	3.2899E-6	1.36056E-4	4.5176E-6	5.71408E-5	7.3493E-5	2.20357E-5	6.755E-7	5.9794E-6	8.63179E-5	1.25986E-4	1.9922E-4	2.53963E-4	3.6745E-4	4.48262E-4	0.00119	0.00125	0.00131	0.00138	0.00137	0.00138	0.00142	0.00148	0.0015	0.00156	0.00161	0.00159	0.00163	0.00191	0.00203	8.94905E-4
3533.3	1.767E-7	2E-10	3.4424E-6	1.32774E-4	4.1212E-6	5.91065E-5	7.80823E-5	2.19815E-5	1.1624E-6	6.6538E-6	8.39657E-5	1.22728E-4	1.89728E-4	2.49436E-4	3.61565E-4	4.33758E-4	0.00115	0.00123	0.0013	0.00137	0.00136	0.00136	0.0014	0.00147	0.00148	0.00157	0.00161	0.0016	0.00163	0.00189	0.002	8.82964E-4
3532.34	2.96E-7	2E-10	3.444E-6	1.31129E-4	3.655E-6	6.15438E-5	8.06959E-5	2.12743E-5	1.5002E-6	7.4205E-6	8.20852E-5	1.21683E-4	1.82833E-4	2.48071E-4	3.57362E-4	4.22666E-4	0.00112	0.00124	0.0013	0.00135	0.00135	0.00135	0.0014	0.00146	0.00147	0.00157	0.00162	0.00159	0.00165	0.00187	0.00197	8.73535E-4
3531.37	3.196E-7	2E-10	3.311E-6	1.31215E-4	3.2585E-6	6.49051E-5	8.2103E-5	2.08232E-5	1.6971E-6	7.5729E-6	7.99184E-5	1.21003E-4	1.76332E-4	2.48368E-4	3.5249E-4	4.15894E-4	0.0011	0.00126	0.0013	0.00133	0.00134	0.00135	0.00139	0.00145	0.00147	0.00156	0.00162	0.00158	0.00166	0.00185	0.00194	8.66519E-4
3530.41	2.216E-7	1.4E-9	3.0431E-6	1.32535E-4	3.0798E-6	6.94917E-5	8.36957E-5	2.15696E-5	1.959E-6	6.5861E-6	7.6629E-5	1.18069E-4	1.67895E-4	2.47546E-4	3.4441E-4	4.12705E-4	0.00108	0.00129	0.00128	0.0013	0.00133	0.00135	0.00139	0.00143	0.00145	0.00153	0.00161	0.00156	0.00166	0.00183	0.00192	8.59375E-4
3529.44	7.48E-8	9.2E-9	2.6426E-6	1.34283E-4	3.2375E-6	7.53435E-5	8.6703E-5	2.39945E-5	2.5391E-6	4.6169E-6	7.18826E-5	1.1094E-4	1.56563E-4	2.43177E-4	3.32171E-4	4.10048E-4	0.00106	0.00132	0.00126	0.00127	0.00132	0.00134	0.00137	0.0014	0.00142	0.00149	0.00159	0.00153	0.00165	0.0018	0.0019	8.49053E-4
3528.48	3E-10	3.42E-8	2.1493E-6	1.35839E-4	3.7903E-6	8.21815E-5	9.15984E-5	2.79337E-5	3.6313E-6	2.4483E-6	6.60551E-5	9.96431E-5	1.43341E-4	2.34595E-4	3.17132E-4	4.03393E-4	0.00103	0.00131	0.00122	0.00123	0.0013	0.00132	0.00135	0.00136	0.00138	0.00142	0.00155	0.0015	0.00162	0.00176	0.00188	8.34098E-4
3527.51	6.02E-8	9.04E-8	1.6479E-6	1.37158E-4	4.69E-6	8.94289E-5	9.79597E-5	3.26639E-5	5.2576E-6	8.537E-7	5.99701E-5	8.63028E-5	1.30589E-4	2.23148E-4	3.02129E-4	3.89615E-4	0.001	0.00128	0.00118	0.0012	0.00127	0.0013	0.00131	0.00132	0.00134	0.00136	0.00151	0.00147	0.00158	0.00174	0.00186	8.15433E-4
3526.55	2.166E-7	1.945E-7	1.2316E-6	1.38698E-4	5.7365E-6	9.63227E-5	1.04698E-4	3.73837E-5	7.2005E-6	1.066E-7	5.43622E-5	7.38915E-5	1.20745E-4	2.11201E-4	2.89737E-4	3.6966E-4	9.77366E-4	0.00123	0.00115	0.00118	0.00124	0.00128	0.00128	0.00129	0.00131	0.00132	0.00148	0.00145	0.00154	0.00172	0.00183	7.95264E-4
3525.59	3.93E-7	3.549E-7	9.577E-7	1.40928E-4	6.623E-6	1.02124E-4	1.10545E-4	4.17589E-5	9.1292E-6	2.86E-8	4.95391E-5	6.4743E-5	1.15356E-4	2.00795E-4	2.81016E-4	3.48195E-4	9.6362E-4	0.00116	0.00113	0.00116	0.00121	0.00126	0.00126	0.00128	0.00128	0.00128	0.00144	0.00143	0.0015	0.00171	0.00181	7.75429E-4
3524.62	5.453E-7	5.42E-7	8.386E-7	1.43759E-4	7.1008E-6	1.0633E-4	1.14561E-4	4.59836E-5	1.08384E-5	2.895E-7	4.54106E-5	5.98725E-5	1.14687E-4	1.92901E-4	2.75413E-4	3.3048E-4	9.59842E-4	0.00109	0.00112	0.00116	0.00119	0.00124	0.00124	0.00128	0.00126	0.00126	0.00141	0.00142	0.00147	0.0017	0.00178	7.56664E-4
3523.66	6.67E-7	6.699E-7	8.593E-7	1.46318E-4	7.1218E-6	1.08768E-4	1.16313E-4	5.02309E-5	1.22986E-5	5.906E-7	4.17981E-5	5.91604E-5	1.178E-4	1.87541E-4	2.71756E-4	3.19726E-4	9.63404E-4	0.00103	0.00112	0.00116	0.00117	0.00123	0.00122	0.00128	0.00125	0.00126	0.00138	0.00141	0.00145	0.00169	0.00177	7.39374E-4
3522.69	7.576E-7	6.396E-7	9.887E-7	1.47209E-4	6.8348E-6	1.09599E-4	1.15755E-4	5.40501E-5	1.34693E-5	7.257E-7	3.87569E-5	6.1819E-5	1.22969E-4	1.8444E-4	2.69548E-4	3.16813E-4	9.70662E-4	9.90218E-4	0.00112	0.00116	0.00116	0.00121	0.00121	0.00128	0.00123	0.00126	0.00136	0.00141	0.00144	0.00168	0.00176	7.25034E-4
3521.73	8.016E-7	4.359E-7	1.165E-6	1.45197E-4	6.4747E-6	1.09184E-4	1.13E-4	5.63755E-5	1.4122E-5	6.225E-7	3.6636E-5	6.67242E-5	1.28376E-4	1.83536E-4	2.6949E-4	3.21158E-4	9.79461E-4	9.69973E-4	0.00113	0.00117	0.00117	0.00121	0.00121	0.00128	0.00123	0.00127	0.00134	0.00142	0.00144	0.00167	0.00176	7.16547E-4
3520.76	7.775E-7	1.734E-7	1.2976E-6	1.39924E-4	6.2518E-6	1.07898E-4	1.08326E-4	5.62754E-5	1.3908E-5	3.536E-7	3.58509E-5	7.26397E-5	1.32848E-4	1.8494E-4	2.72787E-4	3.311E-4	9.90024E-4	9.75987E-4	0.00113	0.00119	0.00119	0.00121	0.00122	0.00128	0.00123	0.00128	0.00134	0.00144	0.00146	0.00168	0.00177	7.16954E-4
3519.8	6.82E-7	1.46E-8	1.3167E-6	1.32289E-4	6.2905E-6	1.05972E-4	1.02272E-4	5.37622E-5	1.26207E-5	8.49E-8	3.6636E-5	7.84841E-5	1.36241E-4	1.88596E-4	2.79898E-4	3.43853E-4	0.001	0.00101	0.00113	0.0012	0.00122	0.00122	0.00123	0.00128	0.00125	0.0013	0.00134	0.00145	0.00149	0.00171	0.00179	7.27534E-4
3518.83	5.442E-7	2.36E-8	1.2349E-6	1.24173E-4	6.5984E-6	1.03428E-4	9.56126E-5	4.98378E-5	1.04107E-5	9.8E-9	3.89663E-5	8.36413E-5	1.39215E-4	1.94023E-4	2.89828E-4	3.56222E-4	0.00102	0.00106	0.00114	0.00122	0.00125	0.00124	0.00126	0.0013	0.00128	0.00133	0.00136	0.00146	0.00154	0.00175	0.00182	7.46726E-4
3517.87	4.119E-7	1.119E-7	1.1408E-6	1.17692E-4	7.0369E-6	1.00155E-4	8.91035E-5	4.57032E-5	7.7243E-6	3.012E-7	4.26911E-5	8.82049E-5	1.42731E-4	2.00507E-4	3.00658E-4	3.66403E-4	0.00105	0.00112	0.00115	0.00124	0.00127	0.00126	0.00129	0.00132	0.00132	0.00135	0.00138	0.00147	0.00159	0.00179	0.00184	7.70899E-4
3516.91	3.224E-7	1.407E-7	1.1333E-6	1.14337E-4	7.3231E-6	9.60879E-5	8.32183E-5	4.20379E-5	5.0871E-6	1.0147E-6	4.76914E-5	9.28676E-5	1.47579E-4	2.0741E-4	3.10843E-4	3.74835E-4	0.00107	0.00118	0.00118	0.00127	0.00128	0.00127	0.00132	0.00136	0.00136	0.00137	0.00141	0.00148	0.00164	0.00182	0.00185	7.96108E-4
3515.94	2.888E-7	7.26E-8	1.2708E-6	1.14437E-4	7.1411E-6	9.14043E-5	7.81986E-5	3.89645E-5	2.9299E-6	1.9518E-6	5.38172E-5	9.83518E-5	1.54008E-4	2.1414E-4	3.20045E-4	3.82605E-4	0.0011	0.00124	0.00121	0.00131	0.00128	0.00128	0.00135	0.00139	0.0014	0.0014	0.00144	0.00149	0.00168	0.00185	0.00187	8.19381E-4
3514.98	3.052E-7	3E-9	1.55E-6	1.17115E-4	6.3492E-6	8.66209E-5	7.43077E-5	3.64716E-5	1.4801E-6	2.6505E-6	6.05835E-5	1.04684E-4	1.61546E-4	2.19918E-4	3.28801E-4	3.8913E-4	0.00112	0.00127	0.00125	0.00134	0.00128	0.00129	0.00137	0.00142	0.00142	0.00142	0.00147	0.00151	0.00171	0.00187	0.00187	8.38802E-4
3514.01	3.527E-7	4.02E-8	1.889E-6	1.20764E-4	5.1228E-6	8.25289E-5	7.19801E-5	3.47932E-5	7.154E-7	2.6527E-6	6.68852E-5	1.10775E-4	1.68963E-4	2.2372E-4	3.37339E-4	3.92058E-4	0.00114	0.00129	0.00129	0.00137	0.0013	0.0013	0.00138	0.00144	0.00143	0.00145	0.0015	0.00152	0.00172	0.00188	0.00187	8.52754E-4
3513.05	4.018E-7	1.747E-7	2.1503E-6	1.2391E-4	3.8484E-6	7.99782E-5	7.16667E-5	3.4394E-5	4.433E-7	1.903E-6	7.11093E-5	1.14678E-4	1.74461E-4	2.24611E-4	3.44635E-4	3.89966E-4	0.00114	0.00129	0.00131	0.00136	0.00131	0.00131	0.00139	0.00145	0.00142	0.00146	0.00152	0.00153	0.00173	0.00187	0.00187	8.59475E-4
3512.08	4.242E-7	2.864E-7	2.2353E-6	1.25998E-4	2.8652E-6	7.95589E-5	7.34744E-5	3.56365E-5	5.047E-7	8.749E-7	7.18349E-5	1.14581E-4	1.76206E-4	2.22232E-4	3.48492E-4	3.84709E-4	0.00112	0.00127	0.00132	0.00133	0.00133	0.00131	0.00138	0.00144	0.0014	0.00147	0.00152	0.00152	0.00172	0.00184	0.00185	8.5759E-4
3511.12	4.105E-7	2.761E-7	2.1681E-6	1.27522E-4	2.3026E-6	8.12321E-5	7.68878E-5	3.83608E-5	9.254E-7	1.796E-7	6.87477E-5	1.10013E-4	1.73154E-4	2.17005E-4	3.4677E-4	3.80518E-4	0.00109	0.00125	0.0013	0.00128	0.00133	0.0013	0.00135	0.00141	0.00136	0.00146	0.00151	0.0015	0.0017	0.00181	0.00184	8.47411E-4
3510.16	3.698E-7	1.663E-7	2.0743E-6	1.2945E-4	2.1156E-6	8.4095E-5	8.07527E-5	4.16122E-5	1.818E-6	1E-10	6.30319E-5	1.02336E-4	1.65771E-4	2.09948E-4	3.38957E-4	3.80746E-4	0.00105	0.00121	0.00127	0.00122	0.00132	0.00129	0.00133	0.00136	0.00133	0.00145	0.00148	0.00147	0.00168	0.00177	0.00182	8.31771E-4
3509.19	3.119E-7	5.74E-8	2.0897E-6	1.32459E-4	2.1834E-6	8.65419E-5	8.36667E-5	4.373E-5	3.0948E-6	3.15E-8	5.68869E-5	9.4141E-5	1.56155E-4	2.02471E-4	3.27057E-4	3.85881E-4	0.00101	0.00118	0.00124	0.00117	0.00128	0.00129	0.0013	0.00132	0.00131	0.00143	0.00145	0.00145	0.00166	0.00174	0.0018	8.15713E-4
3508.23	2.365E-7	8.8E-9	2.3022E-6	1.36524E-4	2.364E-6	8.70581E-5	8.46668E-5	4.30961E-5	4.3317E-6	1.26E-8	5.24847E-5	8.79981E-5	1.47251E-4	1.96136E-4	3.14958E-4	3.94124E-4	9.78108E-4	0.00116	0.00121	0.00113	0.00125	0.00129	0.00127	0.00129	0.00131	0.00141	0.00143	0.00144	0.00165	0.00173	0.00179	8.04601E-4
3507.26	1.43E-7	7E-10	2.7398E-6	1.40957E-4	2.5445E-6	8.53295E-5	8.38739E-5	3.93147E-5	5.0584E-6	1E-8	5.10389E-5	8.53186E-5	1.41454E-4	1.92134E-4	3.06381E-4	4.02825E-4	9.70014E-4	0.00115	0.00119	0.00111	0.00121	0.00131	0.00125	0.00127	0.00132	0.0014	0.00142	0.00144	0.00164	0.00173	0.00178	8.01313E-4
3506.3	5.12E-8	2.5E-9	3.3733E-6	1.4472E-4	2.7066E-6	8.27452E-5	8.26605E-5	3.38053E-5	5.2276E-6	7.71E-8	5.23306E-5	8.57792E-5	1.39372E-4	1.90484E-4	3.02649E-4	4.08829E-4	9.80082E-4	0.00115	0.00118	0.00111	0.00119	0.00133	0.00124	0.00126	0.00134	0.00139	0.00143	0.00145	0.00164	0.00175	0.00179	8.04041E-4
3505.33	1.8E-9	1.7E-8	4.1187E-6	1.46762E-4	2.9417E-6	8.17369E-5	8.30362E-5	2.90645E-5	5.3156E-6	7.45E-8	5.46697E-5	8.73797E-5	1.3943E-4	1.89628E-4	3.01713E-4	4.08319E-4	9.99525E-4	0.00116	0.00118	0.00111	0.00118	0.00134	0.00122	0.00126	0.00136	0.00138	0.00145	0.00146	0.00163	0.00176	0.0018	8.06496E-4
3504.37	1.92E-8	4.03E-8	4.8435E-6	1.46299E-4	3.389E-6	8.44449E-5	8.6562E-5	2.72306E-5	5.9657E-6	3.6E-9	5.56313E-5	8.74301E-5	1.3873E-4	1.87255E-4	2.99336E-4	3.98337E-4	0.00102	0.00116	0.00117	0.00112	0.00116	0.00134	0.0012	0.00125	0.00138	0.00137	0.00146	0.00146	0.00162	0.00176	0.0018	8.01661E-4
3503.41	6.99E-8	3.96E-8	5.3719E-6	1.43081E-4	4.1451E-6	9.15873E-5	9.33706E-5	2.93248E-5	7.6321E-6	6.52E-8	5.36879E-5	8.43268E-5	1.35024E-4	1.82136E-4	2.92079E-4	3.79557E-4	0.00102	0.00114	0.00116	0.00112	0.00113	0.00132	0.00117	0.00122	0.00138	0.00135	0.00146	0.00145	0.00159	0.00173	0.00179	7.87074E-4
3502.44	8.47E-8	9.9E-9	5.511E-6	1.37607E-4	5.1755E-6	1.01893E-4	1.01668E-4	3.50858E-5	1.02709E-5	2.614E-7	4.95193E-5	7.88543E-5	1.28532E-4	1.75489E-4	2.80031E-4	3.57049E-4	0.00101	0.00111	0.00113	0.00112	0.0011	0.00129	0.00115	0.00118	0.00135	0.00133	0.00144	0.00144	0.00156	0.00169	0.00177	7.67487E-4
3501.48	4.13E-8	4.6E-9	5.1334E-6	1.31064E-4	6.2834E-6	1.12353E-4	1.08307E-4	4.26433E-5	1.30388E-5	3.51E-7	4.54691E-5	7.36372E-5	1.21929E-4	1.70444E-4	2.66915E-4	3.37434E-4	9.99687E-4	0.00109	0.0011	0.00111	0.00106	0.00125	0.00114	0.00114	0.00131	0.00132	0.0014	0.00142	0.00152	0.00165	0.00176	7.52215E-4
3500.51	7E-10	5.41E-8	4.2884E-6	1.24899E-4	7.2059E-6	1.19614E-4	1.10552E-4	4.89112E-5	1.46326E-5	2.395E-7	4.37246E-5	7.12482E-5	1.18452E-4	1.69887E-4	2.57377E-4	3.25125E-4	9.91201E-4	0.00107	0.00108	0.00111	0.00105	0.00122	0.00115	0.00112	0.00127	0.00132	0.00137	0.00141	0.00151	0.00162	0.00176	7.49144E-4
3499.55	3.21E-8	9.99E-8	3.2314E-6	1.2027E-4	7.7884E-6	1.2183E-4	1.07846E-4	5.15549E-5	1.43377E-5	7.97E-8	4.50763E-5	7.27583E-5	1.1987E-4	1.74552E-4	2.5396E-4	3.21147E-4	9.91872E-4	0.00107	0.00108	0.00112	0.00105	0.00121	0.00118	0.00111	0.00124	0.00133	0.00135	0.0014	0.00151	0.00161	0.00177	7.60041E-4
3498.58	1.242E-7	7.63E-8	2.2929E-6	1.1771E-4	8.0539E-6	1.19475E-4	1.01926E-4	5.0723E-5	1.25843E-5	5.8E-9	4.88006E-5	7.74651E-5	1.25645E-4	1.82572E-4	2.55964E-4	3.24489E-4	9.99612E-4	0.00108	0.0011	0.00113	0.00107	0.00121	0.00122	0.00112	0.00122	0.00135	0.00133	0.0014	0.00153	0.00163	0.0018	7.80025E-4
3497.62	2.017E-7	1.52E-8	1.6932E-6	1.17107E-4	8.1146E-6	1.14506E-4	9.53753E-5	4.85046E-5	1.03782E-5	3.9E-9	5.31849E-5	8.34532E-5	1.3332E-4	1.90588E-4	2.60391E-4	3.33568E-4	0.00101	0.00111	0.00113	0.00115	0.00111	0.00123	0.00125	0.00114	0.00123	0.00136	0.00132	0.00141	0.00156	0.00166	0.00182	8.00879E-4
3496.66	2.101E-7	8E-9	1.4894E-6	1.17945E-4	8.0478E-6	1.0891E-4	9.00797E-5	4.69121E-5	8.4548E-6	1.65E-8	5.65334E-5	8.86757E-5	1.3988E-4	1.95827E-4	2.64158E-4	3.46342E-4	0.00101	0.00114	0.00115	0.00117	0.00115	0.00124	0.00127	0.00118	0.00126	0.00136	0.00131	0.00142	0.00158	0.00169	0.00184	8.16047E-4
3495.69	1.573E-7	8.98E-8	1.6636E-6	1.19645E-4	7.847E-6	1.03819E-4	8.6641E-5	4.6548E-5	7.0249E-6	2.69E-8	5.81164E-5	9.19746E-5	1.43451E-4	1.97648E-4	2.66088E-4	3.59705E-4	0.00101	0.00115	0.00118	0.00119	0.00118	0.00124	0.00128	0.00121	0.00128	0.00135	0.0013	0.00144	0.00158	0.00173	0.00184	8.23845E-4
3494.73	8.39E-8	2.129E-7	2.1831E-6	1.21843E-4	7.4619E-6	9.95921E-5	8.47678E-5	4.66255E-5	6.0114E-6	4.54E-8	5.82204E-5	9.32385E-5	1.44156E-4	1.97354E-4	2.67308E-4	3.6987E-4	0.00101	0.00116	0.0012	0.0012	0.00119	0.00124	0.00128	0.00124	0.0013	0.00135	0.0013	0.00146	0.00158	0.00175	0.00183	8.26842E-4
3493.76	2.64E-8	3.059E-7	2.9429E-6	1.24395E-4	6.8704E-6	9.64109E-5	8.39776E-5	4.59111E-5	5.3353E-6	7.91E-8	5.73822E-5	9.27449E-5	1.43542E-4	1.96681E-4	2.69945E-4	3.73894E-4	0.001	0.00117	0.00121	0.00122	0.00119	0.00123	0.00129	0.00126	0.0013	0.00135	0.0013	0.00148	0.00157	0.00177	0.00181	8.28466E-4
3492.8	1.6E-9	3.171E-7	3.7015E-6	1.27099E-4	6.1339E-6	9.47366E-5	8.40309E-5	4.38571E-5	5.0312E-6	1.034E-7	5.57444E-5	9.05397E-5	1.4325E-4	1.96463E-4	2.75305E-4	3.70728E-4	9.98901E-4	0.00117	0.00121	0.00123	0.00119	0.00122	0.00129	0.00127	0.00129	0.00135	0.00131	0.00149	0.00157	0.00177	0.0018	8.30037E-4
3491.83	2.5E-9	2.286E-7	4.1477E-6	1.29386E-4	5.3894E-6	9.51952E-5	8.49503E-5	4.10666E-5	5.2211E-6	6.8E-8	5.31228E-5	8.64798E-5	1.4403E-4	1.96466E-4	2.82852E-4	3.60837E-4	9.95991E-4	0.00117	0.00121	0.00123	0.00119	0.00121	0.0013	0.00127	0.00127	0.00135	0.00133	0.00149	0.00157	0.00177	0.00179	8.30206E-4
3490.87	5.9E-9	8.3E-8	4.081E-6	1.3037E-4	4.7947E-6	9.80338E-5	8.67231E-5	3.87457E-5	6.0349E-6	2.9E-9	4.95798E-5	8.07747E-5	1.45628E-4	1.96171E-4	2.90527E-4	3.45775E-4	9.88666E-4	0.00117	0.00119	0.00123	0.00119	0.00121	0.00131	0.00127	0.00126	0.00135	0.00134	0.00147	0.00156	0.00175	0.00178	8.26744E-4
3489.9	8E-10	1E-10	3.5555E-6	1.2937E-4	4.4599E-6	1.0254E-4	8.89983E-5	3.78059E-5	7.5171E-6	7.02E-8	4.58204E-5	7.43926E-5	1.47334E-4	1.9563E-4	2.96034E-4	3.28726E-4	9.74539E-4	0.00117	0.00117	0.00121	0.00119	0.00122	0.00131	0.00126	0.00126	0.00135	0.00133	0.00145	0.00156	0.00173	0.00177	8.1883E-4
3488.94	6.2E-9	9.52E-8	2.8438E-6	1.26525E-4	4.4136E-6	1.06958E-4	9.10009E-5	3.84032E-5	9.5016E-6	3.392E-7	4.29455E-5	6.88121E-5	1.4862E-4	1.95596E-4	2.9814E-4	3.14728E-4	9.5453E-4	0.00117	0.00116	0.00119	0.00118	0.00123	0.0013	0.00125	0.00128	0.00134	0.00132	0.00142	0.00155	0.00171	0.00176	8.07953E-4
3487.98	3.99E-8	3.378E-7	2.24E-6	1.22922E-4	4.6038E-6	1.09193E-4	9.17673E-5	3.99532E-5	1.15365E-5	5.8E-7	4.18707E-5	6.54322E-5	1.49499E-4	1.97083E-4	2.97265E-4	3.09056E-4	9.3282E-4	0.00117	0.00114	0.00117	0.00118	0.00124	0.00129	0.00125	0.00129	0.00133	0.0013	0.0014	0.00154	0.0017	0.00176	7.97146E-4
3487.01	8.49E-8	5.498E-7	1.8952E-6	1.20015E-4	4.9229E-6	1.08038E-4	9.06474E-5	4.14701E-5	1.29971E-5	5.31E-7	4.29143E-5	6.50954E-5	1.50425E-4	2.009E-4	2.95092E-4	3.14547E-4	9.1521E-4	0.00116	0.00113	0.00116	0.00118	0.00124	0.00129	0.00125	0.00131	0.00132	0.0013	0.0014	0.00154	0.00169	0.00176	7.89498E-4
3486.05	1.119E-7	5.898E-7	1.8099E-6	1.18846E-4	5.2534E-6	1.03961E-4	8.77784E-5	4.20791E-5	1.33912E-5	2.735E-7	4.57E-5	6.79242E-5	1.51878E-4	2.07495E-4	2.93575E-4	3.29939E-4	9.07014E-4	0.00115	0.00113	0.00116	0.0012	0.00125	0.00129	0.00127	0.00132	0.00132	0.00131	0.00142	0.00155	0.00168	0.00178	7.86983E-4
3485.08	1.127E-7	4.775E-7	1.9133E-6	1.19697E-4	5.5098E-6	9.87296E-5	8.41775E-5	4.1553E-5	1.26702E-5	7.04E-8	4.92531E-5	7.32847E-5	1.53915E-4	2.16745E-4	2.938E-4	3.5023E-4	9.11086E-4	0.00114	0.00114	0.00118	0.00123	0.00125	0.0013	0.00128	0.00131	0.00132	0.00134	0.00145	0.00157	0.00168	0.0018	7.89823E-4
3484.12	9.35E-8	3.181E-7	2.1437E-6	1.22284E-4	5.6468E-6	9.4292E-5	8.13131E-5	4.04214E-5	1.12465E-5	5.1E-9	5.233E-5	7.98734E-5	1.56058E-4	2.27626E-4	2.95263E-4	3.68897E-4	9.26842E-4	0.00114	0.00115	0.00119	0.00126	0.00126	0.00132	0.0013	0.0013	0.00131	0.00138	0.00148	0.0016	0.00168	0.00181	7.96561E-4
3483.15	5.74E-8	1.825E-7	2.5155E-6	1.26192E-4	5.636E-6	9.18501E-5	8.03642E-5	3.96075E-5	9.7306E-6	5E-10	5.3941E-5	8.60325E-5	1.57564E-4	2.37908E-4	2.95903E-4	3.80621E-4	9.50442E-4	0.00114	0.00116	0.0012	0.00129	0.00126	0.00134	0.0013	0.00129	0.0013	0.00141	0.0015	0.00163	0.00168	0.00181	8.04641E-4
3482.19	1.5E-8	8.67E-8	3.1337E-6	1.31043E-4	5.4603E-6	9.16223E-5	8.15895E-5	3.98129E-5	8.593E-6	3.7E-9	5.38453E-5	9.0378E-5	1.5796E-4	2.4465E-4	2.93206E-4	3.83292E-4	9.7651E-4	0.00113	0.00117	0.0012	0.0013	0.00126	0.00134	0.0013	0.00127	0.00128	0.00143	0.00149	0.00166	0.00169	0.00181	8.11632E-4
3481.23	1.6E-9	2.82E-8	4.1093E-6	1.36308E-4	5.1407E-6	9.31169E-5	8.41622E-5	4.1088E-5	8.0163E-6	1.27E-8	5.26131E-5	9.23922E-5	1.57408E-4	2.45683E-4	2.86028E-4	3.78796E-4	0.001	0.00113	0.00117	0.00119	0.00129	0.00125	0.00133	0.00128	0.00126	0.00128	0.00144	0.00147	0.00167	0.00169	0.0018	8.16491E-4
3480.26	4.22E-8	3.8E-9	5.3809E-6	1.41039E-4	4.7594E-6	9.55557E-5	8.66348E-5	4.27623E-5	7.9211E-6	3.81E-8	5.11972E-5	9.25483E-5	1.56703E-4	2.41152E-4	2.75917E-4	3.72294E-4	0.00102	0.00113	0.00117	0.00117	0.00126	0.00125	0.00131	0.00126	0.00126	0.00128	0.00142	0.00143	0.00167	0.00169	0.0018	8.20115E-4
3479.3	8.99E-8	0	6.5624E-6	1.44015E-4	4.4362E-6	9.82314E-5	8.79717E-5	4.38969E-5	8.0935E-6	7.06E-8	5.02342E-5	9.17674E-5	1.56675E-4	2.33405E-4	2.66461E-4	3.69347E-4	0.00104	0.00113	0.00116	0.00116	0.00123	0.00124	0.00129	0.00125	0.00126	0.00129	0.0014	0.00138	0.00167	0.00167	0.00182	8.24271E-4
3478.33	6.96E-8	4E-10	7.0641E-6	1.4436E-4	4.2717E-6	1.00723E-4	8.8417E-5	4.40509E-5	8.3278E-6	7.15E-8	4.96176E-5	9.0691E-5	1.57495E-4	2.25274E-4	2.61033E-4	3.72309E-4	0.00106	0.00114	0.00117	0.00116	0.00121	0.00124	0.00127	0.00125	0.00128	0.0013	0.00137	0.00135	0.00168	0.00165	0.00185	8.2965E-4
3477.37	7.2E-9	1.2E-8	6.5412E-6	1.42114E-4	4.3083E-6	1.03E-4	8.9454E-5	4.37101E-5	8.538E-6	3.25E-8	4.86402E-5	8.93592E-5	1.5836E-4	2.18356E-4	2.60696E-4	3.78727E-4	0.00107	0.00115	0.00117	0.00117	0.0012	0.00125	0.00127	0.00125	0.00129	0.00131	0.00135	0.00133	0.00168	0.00163	0.0019	8.34699E-4
3476.4	3.82E-8	5.65E-8	5.2217E-6	1.3821E-4	4.5309E-6	1.05367E-4	9.27994E-5	4.39479E-5	8.7622E-6	1.3E-9	4.66816E-5	8.74892E-5	1.57884E-4	2.1266E-4	2.6369E-4	3.83501E-4	0.00107	0.00116	0.00117	0.00117	0.0012	0.00126	0.00128	0.00126	0.0013	0.00131	0.00132	0.00132	0.00169	0.0016	0.00193	8.36326E-4
3475.44	2.562E-7	1.333E-7	3.7205E-6	1.33894E-4	4.8994E-6	1.08243E-4	9.91993E-5	4.56501E-5	9.0659E-6	1.19E-8	4.39178E-5	8.50073E-5	1.54967E-4	2.07526E-4	2.66685E-4	3.8317E-4	0.00106	0.00116	0.00117	0.00118	0.0012	0.00126	0.00128	0.00126	0.0013	0.00131	0.00131	0.00132	0.00168	0.00158	0.00193	8.31956E-4
3474.48	6.047E-7	2.211E-7	2.5649E-6	1.30099E-4	5.3875E-6	1.11745E-4	1.07634E-4	4.88563E-5	9.4242E-6	4.34E-8	4.14282E-5	8.23918E-5	1.49618E-4	2.02762E-4	2.67092E-4	3.78099E-4	0.00104	0.00115	0.00116	0.00118	0.00121	0.00126	0.00128	0.00127	0.00129	0.00131	0.00129	0.00134	0.00166	0.00157	0.00191	8.21516E-4
3473.51	9.254E-7	3.108E-7	1.9417E-6	1.27251E-4	6.0019E-6	1.15335E-4	1.15407E-4	5.25361E-5	9.683E-6	5.65E-8	4.05921E-5	8.04994E-5	1.43107E-4	1.99031E-4	2.64833E-4	3.70445E-4	0.00101	0.00113	0.00115	0.00117	0.0012	0.00126	0.00128	0.00127	0.00127	0.00131	0.00129	0.00135	0.00161	0.00155	0.00186	8.07933E-4
3472.55	1.0797E-6	4.117E-7	1.7993E-6	1.25434E-4	6.7581E-6	1.1786E-4	1.1936E-4	5.49554E-5	9.622E-6	3.62E-8	4.23549E-5	8.00696E-5	1.37301E-4	1.97311E-4	2.62199E-4	3.61189E-4	9.7947E-4	0.00112	0.00114	0.00117	0.00119	0.00125	0.00127	0.00127	0.00125	0.00131	0.00129	0.00137	0.00157	0.00155	0.00181	7.95935E-4
3471.58	1.0272E-6	5.227E-7	2.0264E-6	1.24655E-4	7.6122E-6	1.18101E-4	1.17789E-4	5.4622E-5	9.0998E-6	4.8E-9	4.67707E-5	8.12642E-5	1.33688E-4	1.98085E-4	2.62075E-4	3.50424E-4	9.62412E-4	0.00112	0.00114	0.00116	0.00118	0.00125	0.00127	0.00127	0.00124	0.00131	0.0013	0.00139	0.00154	0.00157	0.00177	7.90032E-4
3470.62	8.254E-7	6.024E-7	2.4924E-6	1.24921E-4	8.3987E-6	1.1556E-4	1.11641E-4	5.12856E-5	8.1822E-6	1.28E-8	5.27961E-5	8.34961E-5	1.32667E-4	2.00869E-4	2.6596E-4	3.39968E-4	9.57755E-4	0.00113	0.00113	0.00116	0.00118	0.00125	0.00128	0.00128	0.00125	0.0013	0.00132	0.00141	0.00153	0.0016	0.00176	7.92614E-4
3469.65	5.749E-7	5.842E-7	3.0197E-6	1.26158E-4	8.8613E-6	1.10878E-4	1.03946E-4	4.61558E-5	7.1514E-6	1.122E-7	5.8484E-5	8.56171E-5	1.33427E-4	2.04314E-4	2.73037E-4	3.34021E-4	9.63773E-4	0.00114	0.00113	0.00116	0.00118	0.00126	0.00129	0.00128	0.00126	0.0013	0.00134	0.00143	0.00154	0.00164	0.00177	8.02765E-4
3468.69	3.568E-7	4.422E-7	3.4193E-6	1.2813E-4	8.798E-6	1.05529E-4	9.7968E-5	4.11276E-5	6.3861E-6	3.221E-7	6.18693E-5	8.63869E-5	1.34436E-4	2.06746E-4	2.80603E-4	3.36229E-4	9.75497E-4	0.00115	0.00113	0.00116	0.0012	0.00126	0.00129	0.0013	0.00127	0.00129	0.00136	0.00145	0.00157	0.00169	0.00178	8.16217E-4
3467.73	2.045E-7	2.406E-7	3.5757E-6	1.30485E-4	8.2254E-6	1.01082E-4	9.55768E-5	3.77227E-5	6.2015E-6	6.027E-7	6.21606E-5	8.50735E-5	1.34411E-4	2.0695E-4	2.85635E-4	3.46361E-4	9.87228E-4	0.00116	0.00113	0.00117	0.00121	0.00126	0.00129	0.00131	0.00128	0.00129	0.00138	0.00145	0.00161	0.00171	0.00178	8.26892E-4
3466.76	1.145E-7	8.1E-8	3.4879E-6	1.3289E-4	7.3882E-6	9.85662E-5	9.67573E-5	3.65372E-5	6.7826E-6	8.477E-7	6.01669E-5	8.17899E-5	1.33136E-4	2.04708E-4	2.86543E-4	3.60101E-4	9.94812E-4	0.00115	0.00113	0.00117	0.00122	0.00125	0.00128	0.00132	0.00128	0.0013	0.00138	0.00144	0.00163	0.00172	0.00177	8.29632E-4
3465.8	6.83E-8	1E-8	3.2311E-6	1.35108E-4	6.6062E-6	9.82298E-5	1.00112E-4	3.73316E-5	8.163E-6	9.201E-7	5.74835E-5	7.73322E-5	1.31462E-4	2.00769E-4	2.83858E-4	3.7196E-4	9.96548E-4	0.00114	0.00114	0.00118	0.00123	0.00123	0.00127	0.00133	0.00128	0.0013	0.00138	0.00142	0.00164	0.00171	0.00176	8.22719E-4
3464.83	4.8E-8	7E-10	2.8893E-6	1.36919E-4	6.1181E-6	9.96435E-5	1.0388E-4	3.93912E-5	1.01722E-5	7.527E-7	5.5257E-5	7.27292E-5	1.30502E-4	1.96281E-4	2.79368E-4	3.78256E-4	9.92661E-4	0.00112	0.00114	0.00118	0.00124	0.00121	0.00126	0.00132	0.00128	0.0013	0.00136	0.00139	0.00162	0.00169	0.00175	8.08504E-4
3463.87	4.16E-8	5.7E-9	2.5106E-6	1.37998E-4	6.0502E-6	1.01963E-4	1.06944E-4	4.19308E-5	1.24212E-5	4.358E-7	5.35881E-5	6.88673E-5	1.30804E-4	1.92212E-4	2.74624E-4	3.77603E-4	9.84446E-4	0.00111	0.00114	0.00117	0.00123	0.00119	0.00126	0.00131	0.00127	0.0013	0.00135	0.00136	0.00158	0.00166	0.00174	7.9193E-4
3462.9	4.28E-8	2.3E-9	2.1071E-6	1.37958E-4	6.464E-6	1.04209E-4	1.09163E-4	4.4403E-5	1.44516E-5	1.56E-7	5.18604E-5	6.63604E-5	1.32148E-4	1.89108E-4	2.70071E-4	3.70228E-4	9.74038E-4	0.0011	0.00113	0.00115	0.00122	0.00118	0.00127	0.00128	0.00126	0.00129	0.00134	0.00134	0.00154	0.00165	0.00175	7.78017E-4
3461.94	5.12E-8	3.4E-9	1.69E-6	1.36636E-4	7.3805E-6	1.05502E-4	1.10891E-4	4.65264E-5	1.59434E-5	2.21E-8	4.95966E-5	6.55647E-5	1.34029E-4	1.8724E-4	2.65418E-4	3.58568E-4	9.64577E-4	0.00109	0.00112	0.00114	0.0012	0.00118	0.00128	0.00125	0.00125	0.00127	0.00133	0.00133	0.0015	0.00164	0.00176	7.69959E-4
3460.98	7.54E-8	5.51E-8	1.3011E-6	1.34385E-4	8.7264E-6	1.05212E-4	1.12302E-4	4.81321E-5	1.67594E-5	5E-10	4.70838E-5	6.65829E-5	1.36233E-4	1.86797E-4	2.60723E-4	3.47936E-4	9.59771E-4	0.00109	0.00111	0.00112	0.00119	0.00118	0.00128	0.00122	0.00125	0.00126	0.00132	0.00133	0.00146	0.00165	0.00176	7.68359E-4
3460.01	1.401E-7	2.072E-7	1.0049E-6	1.32113E-4	1.02548E-5	1.03089E-4	1.13117E-4	4.90338E-5	1.68198E-5	1.32E-8	4.52146E-5	6.92011E-5	1.3892E-4	1.87893E-4	2.57129E-4	3.44495E-4	9.62447E-4	0.00109	0.0011	0.00112	0.00118	0.0012	0.00129	0.00119	0.00125	0.00125	0.00131	0.00135	0.00145	0.00166	0.00176	7.71578E-4
3459.05	2.873E-7	4.444E-7	8.514E-7	1.30887E-4	1.15644E-5	9.94378E-5	1.12852E-4	4.90958E-5	1.60352E-5	2.47E-8	4.4758E-5	7.28253E-5	1.42117E-4	1.90362E-4	2.56469E-4	3.51129E-4	9.72867E-4	0.0011	0.00111	0.00112	0.00119	0.00121	0.00129	0.00118	0.00126	0.00125	0.00131	0.00137	0.00145	0.00168	0.00175	7.76631E-4
3458.08	5.42E-7	6.463E-7	8.601E-7	1.31375E-4	1.2315E-5	9.52471E-5	1.11249E-4	4.83327E-5	1.44312E-5	3.5E-8	4.57818E-5	7.65566E-5	1.45229E-4	1.93619E-4	2.60055E-4	3.65076E-4	9.88286E-4	0.0011	0.00112	0.00112	0.0012	0.00122	0.0013	0.00118	0.00127	0.00126	0.00131	0.00138	0.00147	0.00169	0.00176	7.8049E-4
3457.12	8.299E-7	6.736E-7	1.0347E-6	1.33451E-4	1.2478E-5	9.20192E-5	1.08444E-4	4.68241E-5	1.23027E-5	4.65E-8	4.76673E-5	7.95251E-5	1.47259E-4	1.96908E-4	2.6769E-4	3.79952E-4	0.001	0.0011	0.00113	0.00113	0.00121	0.00123	0.00131	0.0012	0.00128	0.00126	0.0013	0.0014	0.0015	0.0017	0.00177	7.81669E-4
3456.15	9.55E-7	5.062E-7	1.366E-6	1.36209E-4	1.23592E-5	9.11533E-5	1.04814E-4	4.45734E-5	1.01706E-5	4.81E-8	4.96176E-5	8.13204E-5	1.47687E-4	1.99766E-4	2.77564E-4	3.90818E-4	0.00102	0.0011	0.00115	0.00114	0.00122	0.00124	0.00131	0.00123	0.00129	0.00127	0.0013	0.0014	0.00154	0.00172	0.00179	7.81299E-4
3455.19	7.59E-7	2.607E-7	1.8204E-6	1.38393E-4	1.23522E-5	9.31554E-5	1.00745E-4	4.15368E-5	8.5306E-6	2.31E-8	5.12532E-5	8.21935E-5	1.47191E-4	2.02301E-4	2.87175E-4	3.97484E-4	0.00103	0.00111	0.00117	0.00115	0.00122	0.00125	0.00132	0.00127	0.0013	0.00128	0.0013	0.0014	0.00158	0.00173	0.00182	7.82687E-4
3454.22	3.395E-7	7.14E-8	2.3424E-6	1.39078E-4	1.26511E-5	9.70928E-5	9.64942E-5	3.78881E-5	7.6219E-6	1.2E-9	5.27627E-5	8.2852E-5	1.4741E-4	2.04993E-4	2.94702E-4	4.03017E-4	0.00104	0.00111	0.00118	0.00116	0.00123	0.00127	0.00131	0.00129	0.0013	0.0013	0.0013	0.0014	0.00161	0.00175	0.00184	7.89199E-4
3453.26	2.66E-8	4E-10	2.8745E-6	1.38243E-4	1.30994E-5	1.00757E-4	9.21628E-5	3.41737E-5	7.354E-6	1.314E-7	5.4586E-5	8.40729E-5	1.50024E-4	2.08384E-4	3.00048E-4	4.10294E-4	0.00105	0.00112	0.00119	0.00118	0.00122	0.00129	0.00131	0.00132	0.0013	0.00132	0.00131	0.0014	0.00164	0.00178	0.00185	8.01962E-4
3452.3	8.63E-8	4.76E-8	3.3755E-6	1.36892E-4	1.32327E-5	1.01809E-4	8.77409E-5	3.11076E-5	7.3177E-6	6.337E-7	5.7076E-5	8.6437E-5	1.55908E-4	2.13008E-4	3.0487E-4	4.20469E-4	0.00106	0.00113	0.0012	0.00119	0.00122	0.00131	0.0013	0.00133	0.0013	0.00134	0.00132	0.0014	0.00167	0.0018	0.00185	8.19026E-4
3451.33	4.749E-7	1.94E-7	3.8332E-6	1.36602E-4	1.25504E-5	9.94146E-5	8.33641E-5	2.92723E-5	6.9432E-6	1.5134E-6	6.02694E-5	9.00202E-5	1.64541E-4	2.19101E-4	3.11079E-4	4.32628E-4	0.00107	0.00114	0.00121	0.00121	0.00123	0.00133	0.0013	0.00135	0.00131	0.00137	0.00134	0.00142	0.00169	0.00182	0.00184	8.35818E-4
3450.37	9.071E-7	4.108E-7	4.2611E-6	1.38664E-4	1.09408E-5	9.48742E-5	7.96569E-5	2.90158E-5	5.924E-6	2.3236E-6	6.37419E-5	9.4141E-5	1.73892E-4	2.26119E-4	3.18929E-4	4.43036E-4	0.00107	0.00116	0.00122	0.00122	0.00124	0.00134	0.00131	0.00137	0.00132	0.0014	0.00137	0.00144	0.00171	0.00183	0.00183	8.46815E-4
3449.4	1.1201E-6	6.423E-7	4.6732E-6	1.43259E-4	8.8633E-6	9.0668E-5	7.78353E-5	3.05384E-5	4.5912E-6	2.4767E-6	6.64522E-5	9.73532E-5	1.80853E-4	2.32267E-4	3.26058E-4	4.4491E-4	0.00107	0.00117	0.00124	0.00122	0.00124	0.00135	0.00131	0.00138	0.00133	0.00141	0.00139	0.00145	0.00172	0.00183	0.00181	8.4759E-4
3448.44	1.0428E-6	8.037E-7	5.0427E-6	1.49026E-4	7.0498E-6	8.88509E-5	7.92014E-5	3.39123E-5	3.6656E-6	1.8731E-6	6.68608E-5	9.8013E-5	1.82367E-4	2.34773E-4	3.28505E-4	4.31883E-4	0.00106	0.00117	0.00124	0.00121	0.00124	0.00135	0.00132	0.00138	0.00133	0.00141	0.00141	0.00144	0.00172	0.00181	0.00179	8.36534E-4
3447.47	7.678E-7	8.191E-7	5.2833E-6	1.53385E-4	6.0237E-6	9.01682E-5	8.42492E-5	3.88831E-5	3.7264E-6	9.857E-7	6.37582E-5	9.53397E-5	1.77003E-4	2.31463E-4	3.23583E-4	4.04172E-4	0.00105	0.00116	0.00122	0.00119	0.00123	0.00133	0.0013	0.00135	0.00132	0.00139	0.00141	0.00142	0.00169	0.00178	0.00176	8.15851E-4
3446.51	4.362E-7	6.751E-7	5.2878E-6	1.53787E-4	5.9276E-6	9.41096E-5	9.19681E-5	4.45088E-5	5.1491E-6	3.132E-7	5.75385E-5	9.02303E-5	1.66053E-4	2.22791E-4	3.12538E-4	3.70576E-4	0.00103	0.00113	0.00118	0.00118	0.00121	0.00131	0.00128	0.00131	0.00129	0.00136	0.00139	0.0014	0.00164	0.00173	0.00173	7.91338E-4
3445.55	1.632E-7	4.383E-7	5.0094E-6	1.49251E-4	6.6252E-6	9.95025E-5	9.99889E-5	4.92199E-5	8.0678E-6	2.22E-8	5.04384E-5	8.47909E-5	1.52908E-4	2.12118E-4	3.0012E-4	3.42444E-4	0.00102	0.0011	0.00114	0.00116	0.00118	0.00127	0.00124	0.00126	0.00126	0.00133	0.00136	0.00137	0.00159	0.0017	0.0017	7.70147E-4
3444.58	1.82E-8	2.133E-7	4.5007E-6	1.40994E-4	7.7973E-6	1.05059E-4	1.05873E-4	5.16448E-5	1.17828E-5	4.09E-8	4.52032E-5	8.09712E-5	1.41125E-4	2.03588E-4	2.91352E-4	3.26156E-4	0.00101	0.00107	0.00111	0.00116	0.00116	0.00124	0.00122	0.00123	0.00123	0.0013	0.00133	0.00136	0.00155	0.00167	0.0017	7.57426E-4
3443.62	1.32E-8	7.1E-8	3.8729E-6	1.31622E-4	9.0401E-6	1.09648E-4	1.08683E-4	5.15968E-5	1.47483E-5	2.18E-7	4.35183E-5	7.95464E-5	1.32786E-4	1.99478E-4	2.8841E-4	3.21322E-4	0.00101	0.00105	0.00109	0.00116	0.00115	0.00122	0.0012	0.00121	0.00122	0.00128	0.00132	0.00136	0.00152	0.00167	0.00172	7.53966E-4
3442.65	9.53E-8	1.35E-8	3.2255E-6	1.23684E-4	1.00361E-5	1.12376E-4	1.09255E-4	5.01363E-5	1.57625E-5	3.653E-7	4.54668E-5	8.00726E-5	1.28171E-4	1.99146E-4	2.89917E-4	3.24058E-4	0.00101	0.00104	0.00108	0.00116	0.00116	0.00121	0.0012	0.00121	0.00124	0.00126	0.00131	0.00136	0.00151	0.00167	0.00175	7.56452E-4
3441.69	1.782E-7	9E-10	2.621E-6	1.18727E-4	1.06322E-5	1.12857E-4	1.08958E-4	4.86198E-5	1.48812E-5	3.457E-7	4.9764E-5	8.15893E-5	1.26474E-4	2.0008E-4	2.92577E-4	3.30504E-4	0.001	0.00105	0.00109	0.00116	0.00117	0.00121	0.0012	0.00122	0.00125	0.00125	0.00131	0.00138	0.00152	0.00168	0.00178	7.6017E-4
3440.72	2.071E-7	0	2.1006E-6	1.17151E-4	1.07551E-5	1.11557E-4	1.08304E-4	4.77979E-5	1.30527E-5	1.974E-7	5.43113E-5	8.33214E-5	1.26675E-4	1.99979E-4	2.93428E-4	3.37436E-4	9.93511E-4	0.00107	0.00111	0.00117	0.00118	0.00121	0.0012	0.00123	0.00127	0.00125	0.00131	0.00139	0.00153	0.00168	0.00181	7.61988E-4
3439.76	1.907E-7	0	1.6986E-6	1.18464E-4	1.03582E-5	1.09733E-4	1.0675E-4	4.75904E-5	1.12285E-5	6.69E-8	5.72241E-5	8.49451E-5	1.28123E-4	1.98418E-4	2.91237E-4	3.41736E-4	9.80995E-4	0.0011	0.00113	0.00118	0.00119	0.00121	0.00121	0.00124	0.00127	0.00124	0.00131	0.0014	0.00155	0.00169	0.00181	7.61707E-4
3438.8	1.677E-7	0	1.4334E-6	1.2161E-4	9.4918E-6	1.0866E-4	1.03591E-4	4.74949E-5	9.9539E-6	1.47E-8	5.77448E-5	8.62663E-5	1.30597E-4	1.96753E-4	2.86289E-4	3.41829E-4	9.68653E-4	0.00113	0.00114	0.00119	0.00121	0.0012	0.00121	0.00125	0.00127	0.00124	0.00131	0.00141	0.00156	0.0017	0.00181	7.60975E-4
3437.83	1.657E-7	0	1.3005E-6	1.25281E-4	8.3705E-6	1.08697E-4	9.89709E-5	4.71148E-5	9.453E-6	3.6E-9	5.62807E-5	8.68201E-5	1.34061E-4	1.9666E-4	2.79511E-4	3.40108E-4	9.58968E-4	0.00114	0.00115	0.0012	0.00122	0.00119	0.00122	0.00125	0.00126	0.00123	0.00131	0.0014	0.00156	0.00171	0.0018	7.61432E-4
3436.87	1.911E-7	2E-10	1.2764E-6	1.28243E-4	7.2877E-6	1.08948E-4	9.40225E-5	4.63955E-5	9.7726E-6	7E-10	5.37753E-5	8.59865E-5	1.38426E-4	1.98818E-4	2.72117E-4	3.41911E-4	9.53102E-4	0.00115	0.00115	0.00121	0.00122	0.00119	0.00122	0.00126	0.00124	0.00123	0.00131	0.0014	0.00156	0.00172	0.00179	7.63921E-4
3435.9	2.326E-7	3.4E-9	1.3335E-6	1.2963E-4	6.4516E-6	1.07903E-4	9.01224E-5	4.55002E-5	1.07816E-5	1.9E-9	5.10796E-5	8.35437E-5	1.4342E-4	2.02578E-4	2.65669E-4	3.50359E-4	9.51428E-4	0.00113	0.00115	0.00121	0.00121	0.00118	0.00122	0.00126	0.00123	0.00123	0.00131	0.0014	0.00155	0.00173	0.00178	7.68741E-4
3434.94	2.686E-7	1.55E-8	1.451E-6	1.291E-4	5.9178E-6	1.04683E-4	8.81997E-5	4.46995E-5	1.2111E-5	2.77E-8	4.86081E-5	7.99527E-5	1.48351E-4	2.06333E-4	2.61671E-4	3.6224E-4	9.53276E-4	0.00111	0.00113	0.00121	0.00119	0.00118	0.00122	0.00127	0.00122	0.00124	0.00131	0.0014	0.00154	0.00173	0.00177	7.75588E-4
3433.97	2.867E-7	2.85E-8	1.6171E-6	1.26851E-4	5.6559E-6	9.98743E-5	8.85469E-5	4.43507E-5	1.32059E-5	8.1E-8	4.63589E-5	7.60616E-5	1.52056E-4	2.08225E-4	2.60742E-4	3.70225E-4	9.56324E-4	0.00108	0.00112	0.00121	0.00118	0.00119	0.00122	0.00128	0.00122	0.00125	0.0013	0.0014	0.00152	0.00173	0.00175	7.83075E-4
3433.01	2.998E-7	1.51E-8	1.825E-6	1.23533E-4	5.646E-6	9.51562E-5	9.08946E-5	4.48034E-5	1.35871E-5	1.004E-7	4.42573E-5	7.2599E-5	1.53431E-4	2.07009E-4	2.62258E-4	3.70271E-4	9.57406E-4	0.00106	0.00111	0.00119	0.00116	0.00119	0.00123	0.00128	0.00121	0.00125	0.00129	0.00138	0.00151	0.00172	0.00174	7.89069E-4
3432.05	3.343E-7	3.8E-9	2.0732E-6	1.20105E-4	5.9064E-6	9.21037E-5	9.44616E-5	4.61695E-5	1.31383E-5	5.26E-8	4.25872E-5	6.99238E-5	1.52332E-4	2.02711E-4	2.64925E-4	3.65679E-4	9.54859E-4	0.00104	0.0011	0.00117	0.00115	0.00118	0.00123	0.00129	0.00121	0.00125	0.00129	0.00136	0.0015	0.00171	0.00172	7.92251E-4
3431.08	4.007E-7	1.377E-7	2.3829E-6	1.17581E-4	6.4329E-6	9.12311E-5	9.80387E-5	4.808E-5	1.21262E-5	5.6E-9	4.20868E-5	6.81198E-5	1.50021E-4	1.96685E-4	2.67799E-4	3.62547E-4	9.50317E-4	0.00103	0.0011	0.00114	0.00114	0.00118	0.00125	0.00128	0.00121	0.00125	0.00129	0.00135	0.0015	0.00171	0.00171	7.93639E-4
3430.12	4.641E-7	5.144E-7	2.8147E-6	1.16688E-4	7.0976E-6	9.18501E-5	1.00338E-4	4.97071E-5	1.09514E-5	1.3E-9	4.35621E-5	6.72288E-5	1.48529E-4	1.90934E-4	2.70769E-4	3.62857E-4	9.47851E-4	0.00104	0.0011	0.00112	0.00114	0.00119	0.00126	0.00127	0.00121	0.00124	0.00129	0.00134	0.00151	0.00171	0.0017	7.96165E-4
3429.15	4.472E-7	9.459E-7	3.4515E-6	1.1761E-4	7.6354E-6	9.26648E-5	1.00595E-4	5.01127E-5	9.8952E-6	0	4.72521E-5	6.73764E-5	1.49381E-4	1.87154E-4	2.74105E-4	3.63625E-4	9.51007E-4	0.00106	0.0011	0.00112	0.00115	0.0012	0.00127	0.00126	0.00122	0.00124	0.0013	0.00134	0.00153	0.00172	0.00171	8.02387E-4
3428.19	3.108E-7	1.0727E-6	4.3261E-6	1.19966E-4	7.7926E-6	9.27113E-5	9.89577E-5	4.8812E-5	9.0649E-6	3.29E-8	5.23023E-5	6.86933E-5	1.52594E-4	1.86046E-4	2.77588E-4	3.62085E-4	9.60199E-4	0.00109	0.0011	0.00113	0.00115	0.00122	0.00128	0.00126	0.00124	0.00125	0.0013	0.00136	0.00155	0.00173	0.00172	8.12187E-4
3427.22	1.317E-7	7.831E-7	5.3135E-6	1.23005E-4	7.5378E-6	9.20575E-5	9.62934E-5	4.60923E-5	8.4802E-6	2.048E-7	5.67938E-5	7.11359E-5	1.56616E-4	1.87159E-4	2.80171E-4	3.59784E-4	9.72499E-4	0.00112	0.00111	0.00115	0.00115	0.00125	0.00128	0.00126	0.00127	0.00125	0.0013	0.00138	0.00156	0.00173	0.00174	8.2246E-4
3426.26	2.36E-8	3.468E-7	6.0925E-6	1.25833E-4	7.0882E-6	9.17625E-5	9.35153E-5	4.28388E-5	8.1634E-6	4.638E-7	5.87397E-5	7.43962E-5	1.59269E-4	1.89297E-4	2.8056E-4	3.60551E-4	9.83716E-4	0.00114	0.00111	0.00117	0.00116	0.00128	0.00128	0.00127	0.00129	0.00126	0.0013	0.00141	0.00156	0.00172	0.00176	8.29033E-4
3425.29	1E-10	7.13E-8	6.3041E-6	1.27525E-4	6.7306E-6	9.32244E-5	9.11263E-5	4.0042E-5	8.1639E-6	5.623E-7	5.75049E-5	7.79383E-5	1.59123E-4	1.91142E-4	2.78198E-4	3.65621E-4	9.90737E-4	0.00114	0.00112	0.00118	0.00117	0.00129	0.00127	0.00128	0.00131	0.00126	0.00129	0.00142	0.00155	0.0017	0.00178	8.29007E-4
3424.33	6E-10	9E-10	5.8374E-6	1.27197E-4	6.655E-6	9.73765E-5	8.93109E-5	3.84488E-5	8.5429E-6	3.598E-7	5.42297E-5	8.10342E-5	1.56226E-4	1.9167E-4	2.73688E-4	3.71736E-4	9.92133E-4	0.00113	0.00113	0.00118	0.00119	0.00129	0.00126	0.00128	0.00132	0.00126	0.00129	0.00142	0.00153	0.00167	0.00178	8.21543E-4
3423.37	9E-10	3.6E-9	4.9364E-6	1.24291E-4	6.941E-6	1.04119E-4	8.8392E-5	3.84799E-5	9.365E-6	6.26E-8	5.08304E-5	8.27906E-5	1.51711E-4	1.90243E-4	2.68447E-4	3.7344E-4	9.87236E-4	0.0011	0.00113	0.00116	0.0012	0.00127	0.00125	0.00128	0.00131	0.00124	0.00127	0.0014	0.00151	0.00165	0.00177	8.071E-4
3422.4	1.37E-8	1E-10	3.9936E-6	1.19038E-4	7.6257E-6	1.121E-4	8.90407E-5	4.02283E-5	1.0681E-5	4.31E-8	4.87014E-5	8.23693E-5	1.46857E-4	1.86666E-4	2.64063E-4	3.66453E-4	9.75703E-4	0.00107	0.00114	0.00114	0.00122	0.00123	0.00124	0.00127	0.0013	0.00122	0.00126	0.00137	0.0015	0.00163	0.00175	7.86882E-4
3421.44	3.53E-8	1.72E-8	3.273E-6	1.12686E-4	8.7175E-6	1.19021E-4	9.18246E-5	4.33839E-5	1.24834E-5	4.094E-7	4.8151E-5	7.94992E-5	1.42473E-4	1.81387E-4	2.61805E-4	3.49724E-4	9.58472E-4	0.00105	0.00114	0.00111	0.00122	0.00119	0.00122	0.00125	0.00128	0.0012	0.00124	0.00134	0.00149	0.00161	0.00173	7.63237E-4
3420.47	5.5E-8	8.04E-8	2.8221E-6	1.07136E-4	1.01016E-5	1.22548E-4	9.64909E-5	4.70598E-5	1.45749E-5	8.502E-7	4.86788E-5	7.50557E-5	1.39044E-4	1.75827E-4	2.62552E-4	3.2683E-4	9.39276E-4	0.00103	0.00113	0.0011	0.00122	0.00116	0.00121	0.00124	0.00126	0.00118	0.00123	0.00132	0.00148	0.0016	0.00172	7.4028E-4
3419.51	7.85E-8	1.407E-7	2.5541E-6	1.04137E-4	1.14324E-5	1.21468E-4	1.01655E-4	4.98684E-5	1.64616E-5	9.761E-7	4.95888E-5	7.09547E-5	1.37103E-4	1.72177E-4	2.66767E-4	3.06222E-4	9.24218E-4	0.00103	0.00111	0.0011	0.00121	0.00114	0.0012	0.00124	0.00125	0.00118	0.00123	0.00131	0.00148	0.00161	0.00172	7.2304E-4
3418.54	1.201E-7	1.332E-7	2.3648E-6	1.0463E-4	1.22157E-5	1.16386E-4	1.0534E-4	5.05022E-5	1.74505E-5	7.254E-7	5.04862E-5	6.92337E-5	1.37275E-4	1.72502E-4	2.74351E-4	2.98143E-4	9.18888E-4	0.00103	0.0011	0.00112	0.0012	0.00114	0.0012	0.00124	0.00125	0.00118	0.00124	0.00131	0.00148	0.00162	0.00172	7.15209E-4
3417.58	1.792E-7	6.72E-8	2.2115E-6	1.08562E-4	1.21502E-5	1.09404E-4	1.06112E-4	4.85511E-5	1.70502E-5	3.477E-7	5.1349E-5	7.09727E-5	1.39831E-4	1.77626E-4	2.8443E-4	3.08771E-4	9.24981E-4	0.00105	0.0011	0.00113	0.0012	0.00115	0.00121	0.00125	0.00125	0.0012	0.00126	0.00133	0.00149	0.00165	0.00172	7.17107E-4
3416.62	2.204E-7	1.16E-8	2.1265E-6	1.15067E-4	1.13854E-5	1.03048E-4	1.03817E-4	4.47453E-5	1.53689E-5	8.9E-8	5.22906E-5	7.57716E-5	1.44262E-4	1.86673E-4	2.95466E-4	3.35436E-4	9.39465E-4	0.00107	0.0011	0.00114	0.0012	0.00117	0.00122	0.00127	0.00126	0.00122	0.00128	0.00134	0.0015	0.00168	0.00174	7.25756E-4
3415.65	1.969E-7	4E-10	2.1752E-6	1.22779E-4	1.03744E-5	9.91629E-5	9.93517E-5	4.038E-5	1.30897E-5	2.6E-9	5.32998E-5	8.19158E-5	1.49298E-4	1.97569E-4	3.0577E-4	3.66413E-4	9.56894E-4	0.00109	0.00111	0.00114	0.00122	0.00118	0.00123	0.00129	0.00127	0.00125	0.00129	0.00136	0.00152	0.00171	0.00175	7.36849E-4
3414.69	1.133E-7	4E-9	2.4055E-6	1.30216E-4	9.4928E-6	9.83303E-5	9.38952E-5	3.65645E-5	1.10231E-5	1.64E-8	5.41746E-5	8.72536E-5	1.53485E-4	2.08202E-4	3.14108E-4	3.87795E-4	9.7306E-4	0.00111	0.00113	0.00113	0.00123	0.00119	0.00124	0.00131	0.00127	0.00127	0.00131	0.00138	0.00155	0.00173	0.00177	7.47155E-4
3413.72	3.25E-8	1E-10	2.8123E-6	1.36179E-4	8.8279E-6	9.99374E-5	8.84421E-5	3.38928E-5	9.645E-6	6.77E-8	5.46559E-5	9.04048E-5	1.55993E-4	2.17273E-4	3.20076E-4	3.93288E-4	9.86978E-4	0.00114	0.00114	0.00113	0.00124	0.0012	0.00126	0.00131	0.00127	0.00129	0.00133	0.00139	0.00157	0.00174	0.00178	7.55662E-4
3412.76	1.1E-9	1.11E-8	3.307E-6	1.40087E-4	8.2524E-6	1.02737E-4	8.38617E-5	3.25827E-5	8.9485E-6	1.504E-7	5.46068E-5	9.13088E-5	1.57044E-4	2.24146E-4	3.24027E-4	3.86242E-4	9.99846E-4	0.00117	0.00115	0.00113	0.00126	0.0012	0.00127	0.00131	0.00126	0.0013	0.00135	0.0014	0.00158	0.00175	0.0018	7.63126E-4
3411.79	2.2E-9	4.57E-8	3.7147E-6	1.42011E-4	7.6187E-6	1.05625E-4	8.10312E-5	3.27414E-5	8.5728E-6	2.911E-7	5.40568E-5	9.05788E-5	1.57509E-4	2.27902E-4	3.2646E-4	3.72833E-4	0.00101	0.00119	0.00116	0.00114	0.00126	0.0012	0.00129	0.00129	0.00125	0.00129	0.00136	0.0014	0.00158	0.00176	0.00181	7.70621E-4
3410.83	8E-10	6.2E-8	3.842E-6	1.42377E-4	6.9145E-6	1.08124E-4	8.07049E-5	3.44175E-5	8.0578E-6	5.073E-7	5.32141E-5	8.85937E-5	1.58137E-4	2.27187E-4	3.27579E-4	3.57107E-4	0.00102	0.0012	0.00117	0.00114	0.00126	0.00119	0.0013	0.00127	0.00126	0.00127	0.00137	0.00141	0.00158	0.00177	0.00182	7.78756E-4
3409.87	8.8E-9	3.5E-8	3.6201E-6	1.41573E-4	6.2602E-6	1.10198E-4	8.30529E-5	3.73919E-5	7.1707E-6	7.73E-7	5.25106E-5	8.53644E-5	1.59049E-4	2.21426E-4	3.27399E-4	3.42655E-4	0.00103	0.00119	0.00117	0.00114	0.00125	0.00119	0.00131	0.00125	0.00127	0.00126	0.00137	0.0014	0.00157	0.00177	0.00182	7.87844E-4
3408.9	8.17E-8	3.6E-9	3.2006E-6	1.39844E-4	5.8072E-6	1.11708E-4	8.72259E-5	4.09435E-5	6.1003E-6	1.0352E-6	5.25205E-5	8.11157E-5	1.5968E-4	2.121E-4	3.2605E-4	3.34619E-4	0.00102	0.00117	0.00116	0.00114	0.00123	0.00118	0.00131	0.00124	0.00128	0.00125	0.00135	0.00139	0.00155	0.00177	0.00183	7.97907E-4
3407.94	2.423E-7	4.1E-9	2.8767E-6	1.37487E-4	5.6471E-6	1.12179E-4	9.14298E-5	4.39412E-5	5.2881E-6	1.2687E-6	5.36967E-5	7.6774E-5	1.59155E-4	2.02527E-4	3.23915E-4	3.36743E-4	0.00101	0.00113	0.00115	0.00114	0.00122	0.00117	0.00131	0.00124	0.0013	0.00125	0.00133	0.00138	0.00154	0.00176	0.00183	8.07958E-4
3406.97	4.143E-7	1.57E-8	2.9057E-6	1.3503E-4	5.7865E-6	1.11214E-4	9.37711E-5	4.53843E-5	5.0932E-6	1.4767E-6	5.60234E-5	7.37177E-5	1.56906E-4	1.96134E-4	3.21442E-4	3.4669E-4	0.001	0.00111	0.00114	0.00114	0.00121	0.00117	0.0013	0.00124	0.00131	0.00125	0.00131	0.00138	0.00155	0.00175	0.00184	8.1546E-4
3406.01	4.714E-7	1.01E-8	3.3968E-6	1.3309E-4	6.1522E-6	1.09153E-4	9.35458E-5	4.50306E-5	5.6448E-6	1.6175E-6	5.8811E-5	7.29746E-5	1.5318E-4	1.94692E-4	3.18784E-4	3.56149E-4	9.91384E-4	0.00109	0.00114	0.00114	0.00121	0.00116	0.0013	0.00125	0.00131	0.00125	0.00131	0.00137	0.00155	0.00174	0.00185	8.17015E-4
3405.04	3.801E-7	0	4.2126E-6	1.31969E-4	6.6109E-6	1.07217E-4	9.18342E-5	4.35105E-5	6.833E-6	1.565E-6	6.0885E-5	7.45671E-5	1.4902E-4	1.97705E-4	3.15643E-4	3.57406E-4	9.84228E-4	0.00109	0.00115	0.00114	0.00121	0.00116	0.00131	0.00125	0.00131	0.00125	0.00131	0.00138	0.00156	0.00172	0.00185	8.10507E-4
3404.08	2.42E-7	1.46E-8	4.8787E-6	1.31412E-4	7.0129E-6	1.06774E-4	9.05793E-5	4.16996E-5	8.2447E-6	1.2381E-6	6.13668E-5	7.76101E-5	1.45941E-4	2.03276E-4	3.11869E-4	3.50111E-4	9.78918E-4	0.00109	0.00117	0.00114	0.00121	0.00116	0.00131	0.00125	0.0013	0.00125	0.00132	0.00137	0.00157	0.0017	0.00184	7.97686E-4
3403.12	1.66E-7	6.5E-8	4.8301E-6	1.30844E-4	7.2506E-6	1.07732E-4	9.03135E-5	3.96139E-5	9.0497E-6	8.201E-7	6.09289E-5	8.1604E-5	1.46098E-4	2.10481E-4	3.09319E-4	3.41252E-4	9.75965E-4	0.00109	0.00119	0.00114	0.00121	0.00116	0.0013	0.00125	0.0013	0.00125	0.00133	0.00137	0.00157	0.00169	0.00183	7.86237E-4
3402.15	1.871E-7	1.387E-7	3.9745E-6	1.29917E-4	7.3031E-6	1.072E-4	8.82482E-5	3.57244E-5	8.0993E-6	6.736E-7	6.24499E-5	8.81191E-5	1.52785E-4	2.21633E-4	3.1338E-4	3.40166E-4	9.82296E-4	0.0011	0.00121	0.00115	0.00121	0.00117	0.0013	0.00127	0.00132	0.00127	0.00136	0.00138	0.00158	0.0017	0.00182	7.89246E-4
3401.19	3.064E-7	2.033E-7	2.8305E-6	1.28738E-4	7.2868E-6	1.03763E-4	8.24064E-5	2.99139E-5	5.6936E-6	8.957E-7	6.72603E-5	9.73996E-5	1.6538E-4	2.36234E-4	3.25197E-4	3.48379E-4	9.99801E-4	0.00113	0.00124	0.00118	0.00122	0.0012	0.00131	0.0013	0.00135	0.00131	0.0014	0.0014	0.0016	0.00173	0.00183	8.10035E-4
3400.22	4.457E-7	2.208E-7	1.9773E-6	1.27362E-4	7.512E-6	1.06498E-4	8.06032E-5	2.79868E-5	4.9595E-6	6.238E-7	6.70995E-5	9.86573E-5	1.67641E-4	2.36164E-4	3.24774E-4	3.45699E-4	9.96659E-4	0.00113	0.00122	0.00118	0.00121	0.0012	0.00129	0.00131	0.00136	0.00132	0.00143	0.0014	0.00158	0.00173	0.00182	8.14826E-4
3399.26	4.138E-7	1.73E-7	1.6503E-6	1.25929E-4	8.2351E-6	1.18273E-4	8.56742E-5	3.20106E-5	6.9977E-6	2.18E-8	5.85622E-5	8.74972E-5	1.52131E-4	2.14115E-4	3.03636E-4	3.25557E-4	9.61914E-4	0.00109	0.00116	0.00114	0.00117	0.00115	0.00123	0.00127	0.00133	0.0013	0.00141	0.00136	0.00151	0.00167	0.00176	7.85541E-4
3398.29	1.702E-7	7.47E-8	1.898E-6	1.25962E-4	9.0396E-6	1.25574E-4	8.74871E-5	3.5468E-5	9.0952E-6	9.82E-8	5.40649E-5	8.00367E-5	1.41937E-4	1.98478E-4	2.92965E-4	3.1972E-4	9.49584E-4	0.00107	0.00112	0.00111	0.00114	0.00112	0.00118	0.00124	0.0013	0.00128	0.00139	0.00134	0.00147	0.00164	0.00172	7.69429E-4
3397.33	1E-9	7.4E-9	2.5732E-6	1.26581E-4	9.8051E-6	1.25029E-4	8.5202E-5	3.67791E-5	1.02387E-5	2.444E-7	5.43044E-5	7.7805E-5	1.39408E-4	1.92709E-4	2.95702E-4	3.28226E-4	9.63109E-4	0.00107	0.00111	0.0011	0.00115	0.00111	0.00117	0.00123	0.00129	0.00128	0.00138	0.00134	0.00146	0.00163	0.00172	7.70224E-4
3396.36	1.161E-7	5.5E-9	3.3107E-6	1.26159E-4	1.04806E-5	1.20646E-4	8.27528E-5	3.73367E-5	1.09331E-5	3.503E-7	5.51836E-5	7.65611E-5	1.37954E-4	1.89867E-4	3.02078E-4	3.36515E-4	9.81136E-4	0.00107	0.00111	0.00109	0.00115	0.00112	0.00116	0.00123	0.00128	0.00129	0.00137	0.00134	0.00146	0.00164	0.00172	7.72173E-4
3395.4	2.873E-7	2.36E-8	3.7007E-6	1.24251E-4	1.08616E-5	1.1625E-4	8.23083E-5	3.77586E-5	1.14415E-5	5.199E-7	5.41044E-5	7.44043E-5	1.34057E-4	1.86445E-4	3.06009E-4	3.36491E-4	9.88574E-4	0.00107	0.00112	0.00108	0.00115	0.00112	0.00116	0.00123	0.00127	0.00129	0.00135	0.00134	0.00146	0.00163	0.0017	7.67181E-4
3394.44	2.144E-7	1.67E-8	3.6721E-6	1.21825E-4	1.07392E-5	1.13847E-4	8.39913E-5	3.79437E-5	1.16977E-5	7.634E-7	5.06697E-5	7.19086E-5	1.28092E-4	1.82354E-4	3.06207E-4	3.29693E-4	9.81263E-4	0.00107	0.00112	0.00106	0.00114	0.00113	0.00117	0.00122	0.00125	0.0013	0.00133	0.00132	0.00146	0.00163	0.00168	7.5605E-4
3393.47	2.49E-8	0	3.5289E-6	1.20281E-4	1.01011E-5	1.13807E-4	8.70084E-5	3.79345E-5	1.16582E-5	9.378E-7	4.59287E-5	7.04598E-5	1.2235E-4	1.78455E-4	3.03759E-4	3.21096E-4	9.62882E-4	0.00108	0.00111	0.00105	0.00113	0.00114	0.00118	0.00122	0.00123	0.00129	0.00132	0.00131	0.00147	0.00162	0.00166	7.43683E-4
3392.51	5.99E-8	4.19E-8	3.5993E-6	1.20248E-4	9.1292E-6	1.1528E-4	9.03625E-5	3.81323E-5	1.13729E-5	8.363E-7	4.14211E-5	7.10554E-5	1.19079E-4	1.7533E-4	3.00249E-4	3.13333E-4	9.41104E-4	0.00108	0.0011	0.00105	0.00112	0.00115	0.00119	0.00123	0.00122	0.00129	0.0013	0.0013	0.00149	0.00161	0.00165	7.35275E-4
3391.54	3.426E-7	2.316E-7	3.9587E-6	1.211E-4	8.0482E-6	1.16824E-4	9.31682E-5	3.88717E-5	1.08683E-5	4.553E-7	3.84262E-5	7.38072E-5	1.19257E-4	1.73262E-4	2.96904E-4	3.06978E-4	9.24352E-4	0.00108	0.0011	0.00106	0.00112	0.00116	0.00121	0.00124	0.00122	0.00128	0.00127	0.0013	0.0015	0.00161	0.00166	7.33986E-4
3390.58	5.67E-7	6.253E-7	4.3633E-6	1.21524E-4	7.0186E-6	1.17228E-4	9.48823E-5	3.99691E-5	1.01193E-5	9.01E-8	3.7552E-5	7.78171E-5	1.22154E-4	1.72451E-4	2.94263E-4	3.03914E-4	9.18842E-4	0.00107	0.0011	0.00108	0.00113	0.00116	0.00122	0.00125	0.00123	0.00127	0.00125	0.0013	0.0015	0.00162	0.00167	7.39713E-4
3389.61	5.201E-7	1.1573E-6	4.3969E-6	1.20654E-4	6.1531E-6	1.16162E-4	9.54955E-5	4.07012E-5	9.1739E-6	7.2E-9	3.86564E-5	8.14267E-5	1.25695E-4	1.73057E-4	2.92159E-4	3.07683E-4	9.26255E-4	0.00107	0.0011	0.0011	0.00115	0.00116	0.00124	0.00127	0.00124	0.00126	0.00124	0.0013	0.00151	0.00163	0.00169	7.49319E-4
3388.65	2.899E-7	1.5927E-6	3.8511E-6	1.18796E-4	5.5743E-6	1.14138E-4	9.54955E-5	4.02664E-5	8.2573E-6	1.185E-7	4.09625E-5	8.29959E-5	1.27604E-4	1.75086E-4	2.89964E-4	3.19869E-4	9.42853E-4	0.00107	0.00111	0.00111	0.00117	0.00117	0.00124	0.00127	0.00125	0.00125	0.00123	0.0013	0.00151	0.00165	0.00172	7.58563E-4
3387.69	8.72E-8	1.654E-6	2.9604E-6	1.17112E-4	5.4054E-6	1.11907E-4	9.55475E-5	3.84167E-5	7.7084E-6	1.615E-7	4.33619E-5	8.19676E-5	1.26825E-4	1.784E-4	2.87061E-4	3.37253E-4	9.61013E-4	0.00107	0.00111	0.00111	0.00118	0.00117	0.00125	0.00127	0.00125	0.00124	0.00123	0.0013	0.0015	0.00165	0.00175	7.6483E-4
3386.72	7.3E-9	1.266E-6	2.1646E-6	1.16655E-4	5.712E-6	1.09792E-4	9.60814E-5	3.56824E-5	7.809E-6	8.1E-8	4.49581E-5	7.93934E-5	1.24235E-4	1.82902E-4	2.83365E-4	3.53866E-4	9.73093E-4	0.00109	0.00111	0.00111	0.00119	0.00117	0.00126	0.00127	0.00126	0.00123	0.00124	0.0013	0.0015	0.00165	0.00177	7.68833E-4
3385.76	5E-10	6.538E-7	1.7435E-6	1.17667E-4	6.4329E-6	1.07508E-4	9.70846E-5	3.30329E-5	8.6467E-6	1.09E-8	4.55776E-5	7.73247E-5	1.22007E-4	1.88662E-4	2.79527E-4	3.6624E-4	9.75442E-4	0.00112	0.00111	0.0011	0.00119	0.00118	0.00127	0.00126	0.00126	0.00123	0.00125	0.00131	0.0015	0.00164	0.00178	7.73735E-4
3384.79	0	1.627E-7	1.7648E-6	1.19563E-4	7.3272E-6	1.04569E-4	9.8266E-5	3.13825E-5	1.00138E-5	0	4.5806E-5	7.7544E-5	1.22174E-4	1.95852E-4	2.76697E-4	3.75545E-4	9.69759E-4	0.00115	0.00111	0.00109	0.0012	0.0012	0.00128	0.00125	0.00126	0.00124	0.00126	0.00132	0.00151	0.00164	0.0018	7.82216E-4
3383.83	1.36E-8	1E-10	2.2279E-6	1.21473E-4	8.0263E-6	1.00974E-4	9.93169E-5	3.13132E-5	1.13611E-5	8E-10	4.65306E-5	8.06021E-5	1.25492E-4	2.04593E-4	2.76046E-4	3.84112E-4	9.61196E-4	0.00117	0.00111	0.0011	0.00121	0.00122	0.0013	0.00124	0.00127	0.00125	0.00128	0.00135	0.00152	0.00163	0.00181	7.93919E-4
3382.86	8.61E-8	1.24E-7	3.1055E-6	1.22863E-4	8.2187E-6	9.75242E-5	1.00021E-4	3.30387E-5	1.19893E-5	3.36E-8	4.83509E-5	8.55657E-5	1.3111E-4	2.14812E-4	2.78365E-4	3.91584E-4	9.55006E-4	0.00119	0.00112	0.00111	0.00122	0.00124	0.00131	0.00125	0.00128	0.00126	0.0013	0.00138	0.00153	0.00164	0.00183	8.05171E-4
3381.9	2.1E-7	3.16E-7	4.2695E-6	1.23823E-4	7.8292E-6	9.53899E-5	1.00125E-4	3.63959E-5	1.15091E-5	1.319E-7	5.12234E-5	9.05113E-5	1.3712E-4	2.2612E-4	2.8384E-4	3.95826E-4	9.54122E-4	0.0012	0.00113	0.00113	0.00122	0.00125	0.00131	0.00126	0.00129	0.00127	0.00131	0.00141	0.00155	0.00166	0.00184	8.11269E-4
3380.94	3.029E-7	3.632E-7	5.4587E-6	1.24888E-4	7.0209E-6	9.52098E-5	9.92374E-5	4.07865E-5	1.01567E-5	2.225E-7	5.44677E-5	9.35598E-5	1.41674E-4	2.37646E-4	2.91859E-4	3.96663E-4	9.58388E-4	0.0012	0.00114	0.00115	0.00121	0.00125	0.00132	0.00127	0.0013	0.00128	0.00132	0.00143	0.00156	0.00168	0.00185	8.09495E-4
3379.97	2.783E-7	2.306E-7	6.349E-6	1.26541E-4	6.0593E-6	9.64599E-5	9.69929E-5	4.52134E-5	8.6078E-6	2.312E-7	5.71616E-5	9.3865E-5	1.44084E-4	2.47975E-4	3.00893E-4	3.96826E-4	9.65185E-4	0.0012	0.00115	0.00116	0.00119	0.00123	0.00131	0.00129	0.00131	0.00129	0.00133	0.00145	0.00157	0.00169	0.00185	8.00695E-4
3379.01	1.441E-7	6.39E-8	6.6866E-6	1.28771E-4	5.1762E-6	9.76128E-5	9.34381E-5	4.86046E-5	7.5056E-6	1.941E-7	5.87332E-5	9.18362E-5	1.45116E-4	2.55458E-4	3.08663E-4	3.99059E-4	9.7106E-4	0.0012	0.00116	0.00117	0.00117	0.00121	0.00131	0.00131	0.00131	0.0013	0.00132	0.00145	0.00157	0.00171	0.00185	7.88502E-4
3378.04	1.9E-8	1E-10	6.4181E-6	1.30939E-4	4.5205E-6	9.71535E-5	8.93015E-5	5.03789E-5	7.1752E-6	1.854E-7	5.93034E-5	8.85052E-5	1.46264E-4	2.58851E-4	3.12821E-4	4.03674E-4	9.73796E-4	0.00119	0.00116	0.00118	0.00116	0.00119	0.0013	0.00132	0.0013	0.0013	0.00131	0.00145	0.00157	0.00171	0.00184	7.77186E-4
3377.08	1.64E-8	2.85E-8	5.7314E-6	1.32097E-4	4.1722E-6	9.47932E-5	8.58344E-5	5.07706E-5	7.6456E-6	2.494E-7	5.94709E-5	8.47547E-5	1.48608E-4	2.57908E-4	3.12048E-4	4.09275E-4	9.73865E-4	0.00118	0.00115	0.00118	0.00116	0.00118	0.0013	0.00132	0.0013	0.0013	0.00129	0.00145	0.00157	0.00171	0.00183	7.69889E-4
3376.11	1.099E-7	6.28E-8	4.9578E-6	1.31599E-4	4.1846E-6	9.17386E-5	8.42676E-5	5.05663E-5	8.711E-6	4.074E-7	5.98349E-5	8.11419E-5	1.52244E-4	2.53679E-4	3.07086E-4	4.14651E-4	9.74159E-4	0.00117	0.00114	0.00118	0.00116	0.00117	0.00129	0.00131	0.0013	0.0013	0.00128	0.00144	0.00156	0.00171	0.00182	7.6832E-4
3375.15	1.622E-7	6.44E-8	4.3856E-6	1.2959E-4	4.6164E-6	8.97516E-5	8.52542E-5	5.05057E-5	9.9444E-6	6.401E-7	6.0695E-5	7.82408E-5	1.56528E-4	2.48269E-4	3.00797E-4	4.18675E-4	9.77937E-4	0.00117	0.00114	0.00118	0.00116	0.00118	0.00129	0.00129	0.00129	0.0013	0.00128	0.00143	0.00155	0.00171	0.00182	7.73308E-4
3374.19	9.99E-8	4.91E-8	4.1275E-6	1.26928E-4	5.5355E-6	8.99629E-5	8.87129E-5	5.09706E-5	1.08445E-5	8.616E-7	6.18344E-5	7.6626E-5	1.60268E-4	2.43437E-4	2.96218E-4	4.18581E-4	9.85332E-4	0.00116	0.00114	0.00118	0.00116	0.00119	0.00128	0.00128	0.00129	0.0013	0.00128	0.00142	0.00154	0.00172	0.00183	7.83844E-4
3373.22	1.01E-8	3.62E-8	4.091E-6	1.2448E-4	6.9826E-6	9.21836E-5	9.39065E-5	5.19607E-5	1.10867E-5	9.691E-7	6.27602E-5	7.67725E-5	1.62424E-4	2.39916E-4	2.94939E-4	4.11797E-4	9.93419E-4	0.00116	0.00115	0.00118	0.00116	0.0012	0.00128	0.00128	0.00129	0.00129	0.00128	0.00141	0.00153	0.00174	0.00183	7.96925E-4
3372.26	2.95E-8	3.06E-8	4.0436E-6	1.22495E-4	8.8628E-6	9.50249E-5	9.96452E-5	5.32192E-5	1.06744E-5	9.234E-7	6.30699E-5	7.88172E-5	1.62751E-4	2.375E-4	2.965E-4	4.00311E-4	9.99796E-4	0.00115	0.00117	0.00118	0.00118	0.00121	0.00128	0.00129	0.00128	0.00129	0.00129	0.0014	0.00151	0.00175	0.00183	8.08534E-4
3371.29	1.67E-7	3.02E-8	3.7758E-6	1.20533E-4	1.08202E-5	9.67475E-5	1.04513E-4	5.43388E-5	9.8578E-6	7.698E-7	6.25969E-5	8.23438E-5	1.61832E-4	2.35559E-4	2.9887E-4	3.9127E-4	0.00101	0.00113	0.00118	0.00117	0.00119	0.00121	0.00128	0.0013	0.00128	0.00129	0.0013	0.00139	0.0015	0.00175	0.00183	8.15473E-4
3370.33	2.804E-7	3.24E-8	3.2813E-6	1.18032E-4	1.2265E-5	9.63929E-5	1.07128E-4	5.48281E-5	8.9344E-6	5.918E-7	6.1284E-5	8.64195E-5	1.60492E-4	2.33618E-4	2.99593E-4	3.91649E-4	0.00102	0.00111	0.00118	0.00116	0.00121	0.00121	0.00128	0.00132	0.00128	0.00129	0.00132	0.0014	0.00149	0.00174	0.00183	8.16985E-4
3369.36	2.437E-7	3.55E-8	2.7487E-6	1.15006E-4	1.26875E-5	9.43889E-5	1.0659E-4	5.42711E-5	8.1165E-6	4.521E-7	5.90451E-5	8.99456E-5	1.59064E-4	2.31663E-4	2.96997E-4	4.02467E-4	0.00104	0.0011	0.00117	0.00115	0.00123	0.0012	0.00127	0.00134	0.00128	0.00128	0.00133	0.0014	0.00149	0.00172	0.00183	8.14891E-4
3368.4	1.03E-7	3.9E-8	2.3659E-6	1.1227E-4	1.20451E-5	9.21484E-5	1.02993E-4	5.25966E-5	7.5341E-6	3.714E-7	5.57915E-5	9.21082E-5	1.57096E-4	2.29955E-4	2.90842E-4	4.18288E-4	0.00107	0.0011	0.00116	0.00115	0.00124	0.0012	0.00127	0.00134	0.00128	0.00128	0.00135	0.0014	0.0015	0.0017	0.00183	8.11967E-4
3367.44	7.7E-9	4.27E-8	2.1729E-6	1.10928E-4	1.08136E-5	9.10644E-5	9.75882E-5	5.02227E-5	7.2678E-6	3.384E-7	5.16649E-5	9.267E-5	1.53869E-4	2.28637E-4	2.82369E-4	4.32004E-4	0.00109	0.0011	0.00115	0.00115	0.00124	0.0012	0.00127	0.00134	0.00128	0.00127	0.00136	0.0014	0.00151	0.00169	0.00183	8.10095E-4
3366.47	1.1E-8	4.64E-8	2.0716E-6	1.11498E-4	9.622E-6	9.17242E-5	9.22395E-5	4.78742E-5	7.3568E-6	3.239E-7	4.71884E-5	9.19484E-5	1.49423E-4	2.27529E-4	2.73869E-4	4.39417E-4	0.0011	0.00111	0.00114	0.00116	0.00123	0.0012	0.00125	0.00134	0.00127	0.00126	0.00137	0.00139	0.00152	0.00168	0.00182	8.0962E-4
3365.51	3.2E-8	4.82E-8	1.9283E-6	1.13373E-4	8.8593E-6	9.37647E-5	8.85046E-5	4.6208E-5	7.7706E-6	2.923E-7	4.31543E-5	9.05706E-5	1.45164E-4	2.26361E-4	2.67956E-4	4.3892E-4	0.0011	0.00112	0.00113	0.00116	0.00122	0.00119	0.00124	0.00132	0.00126	0.00125	0.00137	0.00137	0.00152	0.00168	0.00182	8.10147E-4
3364.54	1.49E-8	4.33E-8	1.7031E-6	1.1511E-4	8.5738E-6	9.62738E-5	8.69743E-5	4.5498E-5	8.4109E-6	2.226E-7	4.03216E-5	8.92179E-5	1.43342E-4	2.25198E-4	2.66638E-4	4.28724E-4	0.00107	0.00112	0.00112	0.00116	0.00121	0.00119	0.00122	0.00131	0.00125	0.00125	0.00136	0.00136	0.00153	0.00169	0.00182	8.11642E-4
3363.58	1E-10	2.8E-8	1.4915E-6	1.15479E-4	8.6048E-6	9.83468E-5	8.72103E-5	4.55577E-5	9.1688E-6	1.307E-7	3.91741E-5	8.84892E-5	1.45761E-4	2.24562E-4	2.70504E-4	4.0761E-4	0.00105	0.00112	0.00112	0.00117	0.0012	0.00118	0.00121	0.00129	0.00125	0.00125	0.00136	0.00136	0.00153	0.00169	0.00183	8.14698E-4
3362.61	1.47E-8	8.1E-9	1.4363E-6	1.14521E-4	8.7761E-6	9.94428E-5	8.81716E-5	4.58546E-5	1.00308E-5	5.55E-8	3.98144E-5	8.88672E-5	1.5258E-4	2.24967E-4	2.78274E-4	3.78565E-4	0.00102	0.00113	0.00113	0.00117	0.0012	0.00118	0.00121	0.00129	0.00125	0.00127	0.00135	0.00138	0.00154	0.0017	0.00185	8.19707E-4
3361.65	2.05E-8	1E-10	1.6331E-6	1.13562E-4	9.0194E-6	9.94329E-5	8.88101E-5	4.57777E-5	1.11035E-5	1.68E-8	4.19517E-5	9.07032E-5	1.61928E-4	2.26253E-4	2.87209E-4	3.49113E-4	0.00101	0.00114	0.00115	0.00117	0.0012	0.00117	0.00122	0.00129	0.00125	0.00128	0.00134	0.00139	0.00155	0.00172	0.00187	8.25916E-4
3360.68	4.1E-9	1.19E-8	2.0907E-6	1.14123E-4	9.3629E-6	9.85926E-5	8.85469E-5	4.49858E-5	1.25012E-5	3.6E-9	4.49341E-5	9.41244E-5	1.70557E-4	2.27361E-4	2.94398E-4	3.26681E-4	0.00101	0.00115	0.00119	0.00118	0.0012	0.00117	0.00123	0.0013	0.00125	0.0013	0.00132	0.00141	0.00156	0.00173	0.00188	8.31399E-4
3359.72	4E-9	2.71E-8	2.6762E-6	1.1668E-4	9.8293E-6	9.75866E-5	8.73844E-5	4.36483E-5	1.41422E-5	1E-10	4.7928E-5	9.88527E-5	1.7546E-4	2.2696E-4	2.98361E-4	3.1463E-4	0.00102	0.00117	0.00122	0.00118	0.0012	0.00118	0.00125	0.0013	0.00125	0.00132	0.00132	0.00141	0.00157	0.00175	0.00189	8.34179E-4
3358.76	2.57E-8	2.34E-8	3.1194E-6	1.20302E-4	1.0369E-5	9.7319E-5	8.57728E-5	4.24015E-5	1.56363E-5	4.4E-9	5.0294E-5	1.04059E-4	1.75506E-4	2.24514E-4	2.99795E-4	3.1277E-4	0.00103	0.00119	0.00125	0.00118	0.0012	0.00119	0.00126	0.00131	0.00125	0.00133	0.00131	0.00141	0.00158	0.00175	0.00188	8.33628E-4
3357.79	3.13E-8	4.4E-9	3.2003E-6	1.23412E-4	1.08788E-5	9.84754E-5	8.43898E-5	4.19448E-5	1.64276E-5	3.56E-8	5.19604E-5	1.08568E-4	1.72022E-4	2.20925E-4	3.00953E-4	3.20005E-4	0.00103	0.00121	0.00126	0.00118	0.00119	0.00121	0.00127	0.00131	0.00126	0.00133	0.00131	0.00141	0.00159	0.00175	0.00187	8.31163E-4
3356.83	1.47E-8	7.2E-9	2.959E-6	1.25044E-4	1.1251E-5	1.00969E-4	8.39455E-5	4.25779E-5	1.61859E-5	1.195E-7	5.34112E-5	1.11447E-4	1.67852E-4	2.18056E-4	3.04157E-4	3.34893E-4	0.00104	0.00122	0.00127	0.00117	0.00119	0.00123	0.00127	0.00131	0.00127	0.00133	0.00131	0.0014	0.0016	0.00176	0.00186	8.29561E-4
3355.86	2.8E-9	7.77E-8	2.6605E-6	1.25494E-4	1.13882E-5	1.03753E-4	8.49809E-5	4.39191E-5	1.50987E-5	2.447E-7	5.51773E-5	1.12583E-4	1.65684E-4	2.17424E-4	3.1051E-4	3.53625E-4	0.00104	0.00122	0.00126	0.00116	0.00118	0.00124	0.00127	0.00131	0.00128	0.00133	0.0013	0.0014	0.00161	0.00176	0.00185	8.31388E-4
3354.9	1.3E-9	2.357E-7	2.5754E-6	1.25765E-4	1.11909E-5	1.05303E-4	8.76412E-5	4.50429E-5	1.37352E-5	3.542E-7	5.72228E-5	1.12627E-4	1.66623E-4	2.1908E-4	3.19397E-4	3.69328E-4	0.00104	0.00121	0.00125	0.00115	0.00118	0.00126	0.00127	0.00132	0.0013	0.00132	0.0013	0.0014	0.00162	0.00177	0.00184	8.37487E-4
3353.93	9.1E-9	4.425E-7	2.8263E-6	1.2648E-4	1.06049E-5	1.04601E-4	9.1503E-5	4.50037E-5	1.26344E-5	3.956E-7	5.87737E-5	1.12276E-4	1.69729E-4	2.21462E-4	3.28794E-4	3.75813E-4	0.00104	0.00119	0.00124	0.00115	0.00118	0.00126	0.00129	0.00133	0.00131	0.00131	0.0013	0.0014	0.00163	0.00178	0.00184	8.46564E-4
3352.97	3.77E-8	5.95E-7	3.3318E-6	1.27361E-4	9.7144E-6	1.01893E-4	9.56467E-5	4.34818E-5	1.2023E-5	3.523E-7	5.88371E-5	1.11554E-4	1.72679E-4	2.22427E-4	3.36144E-4	3.72465E-4	0.00104	0.00116	0.00123	0.00116	0.00119	0.00127	0.00131	0.00134	0.00132	0.00131	0.00132	0.00141	0.00162	0.0018	0.00185	8.56011E-4
3352.01	6.47E-8	5.872E-7	3.7719E-6	1.27638E-4	8.7577E-6	9.85678E-5	9.90123E-5	4.09927E-5	1.18249E-5	2.33E-7	5.71024E-5	1.09852E-4	1.73318E-4	2.20804E-4	3.39485E-4	3.64041E-4	0.00104	0.00114	0.00122	0.00119	0.00119	0.00126	0.00133	0.00135	0.00133	0.00131	0.00134	0.00141	0.00162	0.00182	0.00187	8.63383E-4
3351.04	4.15E-8	4.127E-7	3.7269E-6	1.26882E-4	8.0049E-6	9.63162E-5	1.0092E-4	3.84695E-5	1.18341E-5	8.31E-8	5.43603E-5	1.06759E-4	1.71093E-4	2.17318E-4	3.38378E-4	3.55897E-4	0.00104	0.00112	0.00121	0.00122	0.00119	0.00126	0.00135	0.00135	0.00133	0.00131	0.00137	0.00141	0.00161	0.00183	0.00189	8.6745E-4
3350.08	4E-10	1.88E-7	3.0377E-6	1.25428E-4	7.6029E-6	9.62444E-5	1.01348E-4	3.66282E-5	1.18965E-5	5E-10	5.19991E-5	1.02828E-4	1.67176E-4	2.14151E-4	3.34135E-4	3.51107E-4	0.00104	0.00112	0.0012	0.00124	0.00119	0.00125	0.00135	0.00134	0.00133	0.00131	0.00138	0.00142	0.00161	0.00184	0.0019	8.68237E-4
3349.11	6.87E-8	4.17E-8	1.9918E-6	1.24074E-4	7.5258E-6	9.84391E-5	1.0078E-4	3.56195E-5	1.19504E-5	6.97E-8	5.11168E-5	9.94187E-5	1.6333E-4	2.13581E-4	3.29128E-4	3.51842E-4	0.00103	0.00112	0.0012	0.00124	0.00119	0.00125	0.00134	0.00133	0.00134	0.00131	0.00138	0.00141	0.0016	0.00184	0.00191	8.66438E-4
3348.15	3.156E-7	4E-10	1.0536E-6	1.23455E-4	7.6442E-6	1.0199E-4	9.97647E-5	3.51115E-5	1.19324E-5	2.49E-7	5.20243E-5	9.76925E-5	1.60699E-4	2.16727E-4	3.25569E-4	3.6075E-4	0.00103	0.00113	0.0012	0.00123	0.00118	0.00126	0.00133	0.00131	0.00134	0.00131	0.00137	0.00141	0.0016	0.00183	0.00192	8.63109E-4
3347.18	6.438E-7	6.7E-9	4.765E-7	1.23677E-4	7.8329E-6	1.05461E-4	9.86471E-5	3.47065E-5	1.17035E-5	3.945E-7	5.43421E-5	9.76934E-5	1.59552E-4	2.23058E-4	3.24579E-4	3.78524E-4	0.00103	0.00113	0.0012	0.0012	0.00118	0.00126	0.00132	0.0013	0.00135	0.00131	0.00136	0.0014	0.0016	0.00181	0.00192	8.59766E-4
3346.22	8.781E-7	9.2E-9	2.276E-7	1.24364E-4	8.0316E-6	1.07644E-4	9.7626E-5	3.43685E-5	1.11298E-5	4.184E-7	5.74157E-5	9.8273E-5	1.59804E-4	2.30673E-4	3.25955E-4	4.00191E-4	0.00103	0.00114	0.00121	0.00117	0.00118	0.00127	0.00132	0.0013	0.00135	0.00132	0.00135	0.0014	0.00161	0.00177	0.00193	8.58303E-4
3345.26	9.201E-7	1.3E-9	1.776E-7	1.24889E-4	8.2043E-6	1.08204E-4	9.69585E-5	3.45127E-5	1.02784E-5	3.507E-7	6.06644E-5	9.78717E-5	1.61369E-4	2.36953E-4	3.28417E-4	4.16213E-4	0.00103	0.00114	0.00122	0.00115	0.00117	0.00128	0.00132	0.0013	0.00135	0.00132	0.00134	0.00139	0.00162	0.00174	0.00194	8.59823E-4
3344.29	7.953E-7	7.5E-9	2.753E-7	1.2458E-4	8.2746E-6	1.07653E-4	9.69684E-5	3.56185E-5	9.4422E-6	2.579E-7	6.36807E-5	9.56922E-5	1.64114E-4	2.39651E-4	3.30183E-4	4.20328E-4	0.00104	0.00114	0.00123	0.00113	0.00117	0.00129	0.00133	0.0013	0.00134	0.00133	0.00133	0.00139	0.00162	0.00172	0.00194	8.63623E-4
3343.33	5.948E-7	6.98E-8	5.828E-7	1.22932E-4	8.1462E-6	1.06656E-4	9.77443E-5	3.7657E-5	8.9344E-6	1.745E-7	6.60981E-5	9.22953E-5	1.67598E-4	2.3796E-4	3.29558E-4	4.15836E-4	0.00104	0.00115	0.00123	0.00111	0.00117	0.0013	0.00134	0.00128	0.00133	0.00133	0.00134	0.00138	0.00163	0.00171	0.00194	8.67398E-4
3342.36	4.021E-7	2.322E-7	1.1908E-6	1.19951E-4	7.8099E-6	1.05292E-4	9.88536E-5	3.97886E-5	8.8423E-6	1.054E-7	6.7485E-5	8.91405E-5	1.71092E-4	2.32968E-4	3.25559E-4	4.11671E-4	0.00105	0.00116	0.00124	0.00109	0.00116	0.00131	0.00134	0.00127	0.00133	0.00133	0.00135	0.00138	0.00162	0.00171	0.00193	8.68916E-4
3341.4	2.583E-7	4.908E-7	2.091E-6	1.16441E-4	7.4202E-6	1.02944E-4	9.94445E-5	4.06959E-5	8.9651E-6	5.18E-8	6.74892E-5	8.75595E-5	1.7394E-4	2.2708E-4	3.18495E-4	4.13008E-4	0.00105	0.00117	0.00124	0.00107	0.00117	0.00131	0.00134	0.00126	0.00133	0.00132	0.00136	0.00138	0.00162	0.00172	0.00191	8.67826E-4
3340.43	1.641E-7	7.355E-7	3.1159E-6	1.13871E-4	7.2203E-6	9.89478E-5	9.88056E-5	3.95382E-5	8.9751E-6	1.77E-8	6.61258E-5	8.79796E-5	1.75851E-4	2.22746E-4	3.10119E-4	4.17419E-4	0.00105	0.00118	0.00123	0.00106	0.00118	0.00129	0.00134	0.00125	0.00133	0.00131	0.00138	0.00139	0.00161	0.00172	0.0019	8.65686E-4
3339.47	1.021E-7	7.987E-7	4.014E-6	1.13687E-4	7.3919E-6	9.34719E-5	9.69536E-5	3.67335E-5	8.7195E-6	2.5E-9	6.39101E-5	8.97634E-5	1.76816E-4	2.21353E-4	3.0288E-4	4.19542E-4	0.00105	0.00118	0.00123	0.00106	0.00121	0.00126	0.00133	0.00127	0.00133	0.0013	0.00141	0.00141	0.00161	0.00173	0.0019	8.64039E-4
3338.51	5.73E-8	6.257E-7	4.5778E-6	1.16446E-4	7.9428E-6	8.77971E-5	9.46864E-5	3.37295E-5	8.3822E-6	3E-10	6.16107E-5	9.16022E-5	1.76869E-4	2.22907E-4	2.98579E-4	4.17626E-4	0.00106	0.00116	0.00122	0.00108	0.00123	0.00121	0.00132	0.00128	0.00132	0.00129	0.00143	0.00142	0.0016	0.00174	0.0019	8.62448E-4
3337.54	2.58E-8	3.529E-7	4.7084E-6	1.21334E-4	8.6833E-6	8.37505E-5	9.29965E-5	3.20333E-5	8.3133E-6	5E-9	5.97782E-5	9.22715E-5	1.7606E-4	2.26492E-4	2.97341E-4	4.14188E-4	0.00106	0.00114	0.0012	0.00112	0.00125	0.00116	0.00132	0.00128	0.00131	0.00127	0.00145	0.00143	0.0016	0.00175	0.00191	8.58566E-4
3336.58	8.4E-9	1.541E-7	4.4186E-6	1.26462E-4	9.305E-6	8.27558E-5	9.24057E-5	3.24606E-5	8.7071E-6	8.6E-9	5.84378E-5	9.13864E-5	1.74701E-4	2.31067E-4	2.97873E-4	4.11518E-4	0.00105	0.00113	0.00119	0.00116	0.00126	0.00113	0.00132	0.00127	0.0013	0.00125	0.00145	0.00144	0.00159	0.00175	0.00191	8.50482E-4
3335.61	1.8E-9	7.37E-8	3.8238E-6	1.2997E-4	9.5571E-6	8.51943E-5	9.27161E-5	3.4973E-5	9.3897E-6	2.8E-9	5.71732E-5	8.96032E-5	1.73419E-4	2.35931E-4	2.98818E-4	4.09007E-4	0.00105	0.00112	0.00118	0.0012	0.00126	0.00113	0.00133	0.00126	0.00129	0.00122	0.00143	0.00144	0.00158	0.00176	0.00191	8.39049E-4
3334.65	0	6.74E-8	3.1156E-6	1.31168E-4	9.4149E-6	9.02061E-5	9.32838E-5	3.87863E-5	9.8362E-6	6.5E-9	5.55748E-5	8.80999E-5	1.7285E-4	2.40608E-4	3.00077E-4	4.05106E-4	0.00104	0.00112	0.00118	0.00123	0.00125	0.00117	0.00134	0.00125	0.00129	0.00119	0.00141	0.00145	0.00159	0.00177	0.00191	8.27898E-4
3333.68	2.3E-9	1.007E-7	2.4868E-6	1.3073E-4	9.075E-6	9.5982E-5	9.35072E-5	4.26662E-5	9.512E-6	9.47E-8	5.36998E-5	8.77818E-5	1.73231E-4	2.44425E-4	3.02859E-4	3.99709E-4	0.00103	0.00114	0.00119	0.00124	0.00124	0.00123	0.00135	0.00126	0.0013	0.00117	0.00139	0.00146	0.0016	0.00178	0.00191	8.21146E-4
3332.72	1.88E-8	1.376E-7	2.0546E-6	1.2978E-4	8.8044E-6	1.00557E-4	9.31698E-5	4.5427E-5	8.3613E-6	3.288E-7	5.21011E-5	8.87932E-5	1.74333E-4	2.46332E-4	3.08397E-4	3.93303E-4	0.00102	0.00116	0.00121	0.00123	0.00125	0.0013	0.00137	0.00129	0.0013	0.00116	0.00137	0.00148	0.00161	0.00179	0.00192	8.20874E-4
3331.75	6.68E-8	1.372E-7	1.848E-6	1.28834E-4	8.7661E-6	1.02841E-4	9.24696E-5	4.64376E-5	6.8977E-6	6.142E-7	5.1388E-5	9.05731E-5	1.75711E-4	2.45384E-4	3.16587E-4	3.85108E-4	0.00102	0.00118	0.00123	0.00123	0.00126	0.00136	0.00139	0.00132	0.00131	0.00118	0.00136	0.0015	0.00162	0.00181	0.00193	8.2634E-4
3330.79	1.424E-7	1.022E-7	1.843E-6	1.27556E-4	8.9475E-6	1.03124E-4	9.18358E-5	4.57924E-5	5.774E-6	7.299E-7	5.17292E-5	9.23117E-5	1.76959E-4	2.41561E-4	3.25743E-4	3.74159E-4	0.00102	0.00119	0.00125	0.00123	0.00128	0.0014	0.0014	0.00135	0.00132	0.00121	0.00135	0.0015	0.00162	0.00181	0.00193	8.34935E-4
3329.83	2.04E-7	6.84E-8	1.9937E-6	1.25383E-4	9.2003E-6	1.02592E-4	9.1745E-5	4.40631E-5	5.3493E-6	5.781E-7	5.27491E-5	9.34722E-5	1.77713E-4	2.36309E-4	3.33656E-4	3.61935E-4	0.00102	0.00118	0.00126	0.00123	0.00129	0.0014	0.00141	0.00135	0.00133	0.00125	0.00133	0.0015	0.00162	0.00181	0.00193	8.43809E-4
3328.86	2.104E-7	5.42E-8	2.2309E-6	1.22357E-4	9.3681E-6	1.02242E-4	9.25336E-5	4.18659E-5	5.6145E-6	3.071E-7	5.38903E-5	9.4063E-5	1.77639E-4	2.32177E-4	3.39003E-4	3.51795E-4	0.00102	0.00116	0.00126	0.00124	0.00128	0.00137	0.0014	0.00134	0.00134	0.00129	0.0013	0.0015	0.00161	0.0018	0.00192	8.51069E-4
3327.9	1.641E-7	5.25E-8	2.4584E-6	1.19404E-4	9.3994E-6	1.02066E-4	9.4179E-5	3.95634E-5	6.2754E-6	1.143E-7	5.49232E-5	9.45327E-5	1.76629E-4	2.31612E-4	3.41936E-4	3.44873E-4	0.00103	0.00114	0.00125	0.00125	0.00127	0.00133	0.00138	0.00132	0.00136	0.00133	0.00128	0.00149	0.00161	0.00179	0.0019	8.56178E-4
3326.93	1.003E-7	4.27E-8	2.5805E-6	1.17897E-4	9.347E-6	1.01101E-4	9.60765E-5	3.72295E-5	6.8545E-6	4.38E-8	5.60974E-5	9.54382E-5	1.75132E-4	2.3571E-4	3.43553E-4	3.38015E-4	0.00104	0.00113	0.00123	0.00124	0.00126	0.00129	0.00137	0.00131	0.00137	0.00135	0.00126	0.00149	0.0016	0.00178	0.00189	8.59769E-4
3325.97	5.02E-8	1.39E-8	2.5586E-6	1.18944E-4	9.2421E-6	9.83633E-5	9.70945E-5	3.48199E-5	6.9538E-6	4.4E-8	5.77584E-5	9.71096E-5	1.74124E-4	2.43638E-4	3.44889E-4	3.27407E-4	0.00104	0.00111	0.00121	0.00123	0.00125	0.00125	0.00136	0.00131	0.00138	0.00137	0.00126	0.0015	0.0016	0.00179	0.00189	8.62991E-4
3325	2.44E-8	2.4E-9	2.434E-6	1.22832E-4	9.0008E-6	9.3929E-5	9.60912E-5	3.2393E-5	6.5338E-6	9.85E-8	5.98131E-5	9.94264E-5	1.74463E-4	2.53048E-4	3.46222E-4	3.14124E-4	0.00105	0.00111	0.00121	0.00122	0.00126	0.00123	0.00135	0.00132	0.00139	0.00139	0.00127	0.00151	0.00159	0.0018	0.00189	8.66405E-4
3324.04	1.88E-8	6.47E-8	2.2888E-6	1.28769E-4	8.4763E-6	8.91946E-5	9.26728E-5	3.0201E-5	5.8685E-6	2.083E-7	6.1586E-5	1.01817E-4	1.76076E-4	2.61293E-4	3.47018E-4	3.0435E-4	0.00106	0.0011	0.00121	0.00122	0.00127	0.00122	0.00136	0.00133	0.0014	0.0014	0.00131	0.00152	0.00159	0.00182	0.00191	8.69144E-4
3323.08	3.09E-8	1.817E-7	2.1846E-6	1.34963E-4	7.641E-6	8.60257E-5	8.76428E-5	2.86054E-5	5.2642E-6	3.363E-7	6.22419E-5	1.03504E-4	1.77649E-4	2.66624E-4	3.46348E-4	3.03756E-4	0.00107	0.0011	0.00122	0.00122	0.00129	0.00121	0.00137	0.00134	0.0014	0.0014	0.00135	0.00153	0.00159	0.00184	0.00193	8.69123E-4
3322.11	6.48E-8	2.514E-7	2.1355E-6	1.39163E-4	6.6971E-6	8.56095E-5	8.2662E-5	2.79169E-5	4.8649E-6	4.441E-7	6.14322E-5	1.03909E-4	1.77273E-4	2.68561E-4	3.43534E-4	3.12885E-4	0.00108	0.00111	0.00122	0.00124	0.00131	0.00122	0.00137	0.00135	0.00141	0.00139	0.00137	0.00154	0.00159	0.00187	0.00195	8.64602E-4
3321.15	1.081E-7	2.167E-7	2.1189E-6	1.39654E-4	5.9809E-6	8.78314E-5	7.94105E-5	2.8285E-5	4.6588E-6	5.406E-7	5.95682E-5	1.02966E-4	1.73748E-4	2.67414E-4	3.3872E-4	3.27918E-4	0.00108	0.00112	0.00122	0.00126	0.00131	0.00123	0.00136	0.00135	0.00141	0.00138	0.00139	0.00155	0.0016	0.0019	0.00197	8.56021E-4
3320.18	1.23E-7	1.319E-7	2.0972E-6	1.36181E-4	5.7752E-6	9.14139E-5	7.88492E-5	2.96701E-5	4.5703E-6	6.604E-7	5.75055E-5	1.01104E-4	1.67587E-4	2.63803E-4	3.3301E-4	3.44861E-4	0.00107	0.00113	0.00122	0.00127	0.00131	0.00124	0.00136	0.00134	0.00141	0.00136	0.00138	0.00156	0.00162	0.00193	0.002	8.46462E-4
3319.22	9.19E-8	7.4E-8	2.0379E-6	1.30091E-4	6.2053E-6	9.46799E-5	8.09563E-5	3.18414E-5	4.533E-6	8.156E-7	5.60011E-5	9.90151E-5	1.60873E-4	2.58676E-4	3.28002E-4	3.62122E-4	0.00106	0.00115	0.00122	0.00128	0.00129	0.00127	0.00136	0.00134	0.00142	0.00136	0.00137	0.00156	0.00164	0.00198	0.00202	8.40148E-4
3318.25	4.71E-8	6.49E-8	1.935E-6	1.23525E-4	7.2063E-6	9.64778E-5	8.48644E-5	3.43822E-5	4.503E-6	9.675E-7	5.54066E-5	9.73954E-5	1.56087E-4	2.53548E-4	3.25002E-4	3.79162E-4	0.00105	0.00116	0.00123	0.00129	0.00128	0.00129	0.00137	0.00133	0.00142	0.00136	0.00136	0.00157	0.00167	0.00202	0.00204	8.40151E-4
3317.29	2.4E-8	1.026E-7	1.8271E-6	1.1836E-4	8.4709E-6	9.66592E-5	8.92669E-5	3.67447E-5	4.4575E-6	1.0428E-6	5.56605E-5	9.6794E-5	1.548E-4	2.50232E-4	3.24385E-4	3.94441E-4	0.00104	0.00117	0.00123	0.00129	0.00127	0.00132	0.00138	0.00133	0.00141	0.00136	0.00136	0.00158	0.00169	0.00205	0.00207	8.46881E-4
3316.33	2.87E-8	1.764E-7	1.79E-6	1.15619E-4	9.4737E-6	9.58273E-5	9.30046E-5	3.84415E-5	4.4174E-6	9.809E-7	5.63619E-5	9.73372E-5	1.56825E-4	2.49635E-4	3.25176E-4	4.05736E-4	0.00103	0.00117	0.00124	0.00128	0.00126	0.00133	0.00138	0.00134	0.0014	0.00136	0.00137	0.0016	0.00172	0.00204	0.00208	8.57698E-4
3315.36	6.95E-8	2.288E-7	1.8991E-6	1.15543E-4	9.7254E-6	9.46783E-5	9.54484E-5	3.92812E-5	4.4585E-6	7.759E-7	5.70116E-5	9.86165E-5	1.60463E-4	2.50918E-4	3.25521E-4	4.11912E-4	0.00103	0.00116	0.00124	0.00128	0.00126	0.00133	0.00138	0.00134	0.00139	0.00135	0.00139	0.0016	0.00173	0.00198	0.00208	8.68268E-4
3314.4	1.477E-7	1.924E-7	2.1893E-6	1.17987E-4	9.115E-6	9.35507E-5	9.64925E-5	3.94405E-5	4.6809E-6	4.79E-7	5.73325E-5	9.98258E-5	1.63645E-4	2.51785E-4	3.23697E-4	4.12625E-4	0.00103	0.00115	0.00123	0.00127	0.00125	0.00132	0.00137	0.00134	0.00136	0.00134	0.00141	0.00159	0.00174	0.00189	0.00204	8.74676E-4
3313.43	2.012E-7	8.73E-8	2.6275E-6	1.2272E-4	7.9845E-6	9.24984E-5	9.63684E-5	3.93367E-5	5.1476E-6	1.869E-7	5.74784E-5	1.00187E-4	1.65235E-4	2.49941E-4	3.18997E-4	4.06972E-4	0.00103	0.00114	0.00122	0.00126	0.00124	0.00131	0.00135	0.00133	0.00134	0.00133	0.00143	0.00155	0.00174	0.00178	0.00198	8.75107E-4
3312.47	1.529E-7	9.7E-9	3.1161E-6	1.29364E-4	6.8396E-6	9.16574E-5	9.55215E-5	3.93965E-5	5.8278E-6	1.66E-8	5.79094E-5	9.94239E-5	1.65591E-4	2.44749E-4	3.12038E-4	3.94982E-4	0.00102	0.00113	0.00121	0.00125	0.00123	0.00131	0.00133	0.00133	0.00132	0.00132	0.00143	0.00149	0.00175	0.00169	0.00189	8.70368E-4
3311.5	4.08E-8	5.2E-9	3.543E-6	1.37075E-4	6.0089E-6	9.15125E-5	9.46136E-5	3.99078E-5	6.5863E-6	2.53E-8	5.89856E-5	9.78912E-5	1.65976E-4	2.3776E-4	3.04424E-4	3.81227E-4	0.00101	0.00113	0.00119	0.00125	0.00122	0.00131	0.00131	0.00132	0.0013	0.00131	0.00141	0.00143	0.00175	0.00162	0.00182	8.63298E-4
3310.54	4E-9	2.09E-8	3.8355E-6	1.44313E-4	5.5375E-6	9.27866E-5	9.43776E-5	4.09639E-5	7.2411E-6	1.207E-7	6.05815E-5	9.62641E-5	1.67511E-4	2.31697E-4	2.981E-4	3.74541E-4	0.001	0.00114	0.00118	0.00124	0.00122	0.00131	0.0013	0.00132	0.00129	0.00131	0.00138	0.00138	0.00174	0.00161	0.00178	8.57523E-4
3309.58	9.57E-8	7.4E-9	3.9511E-6	1.49079E-4	5.3055E-6	9.59641E-5	9.5213E-5	4.24548E-5	7.6591E-6	1.337E-7	6.20451E-5	9.50486E-5	1.70486E-4	2.2881E-4	2.94655E-4	3.81948E-4	0.00101	0.00115	0.00117	0.00124	0.00121	0.00131	0.00129	0.00132	0.00129	0.00131	0.00136	0.00137	0.00172	0.00164	0.00178	8.55924E-4
3308.61	2E-7	6.9E-9	3.8481E-6	1.49671E-4	5.2084E-6	1.00805E-4	9.67655E-5	4.40553E-5	7.8123E-6	4.22E-8	6.25854E-5	9.43525E-5	1.74357E-4	2.29807E-4	2.94752E-4	4.02564E-4	0.00102	0.00116	0.00117	0.00124	0.00122	0.00131	0.0013	0.00133	0.0013	0.00131	0.00134	0.00138	0.00167	0.0017	0.00182	8.59233E-4
3307.65	1.909E-7	8.94E-8	3.51E-6	1.45556E-4	5.2831E-6	1.06179E-4	9.79202E-5	4.53202E-5	7.7692E-6	3.3E-9	6.18371E-5	9.39735E-5	1.78156E-4	2.338E-4	2.97912E-4	4.27559E-4	0.00105	0.00116	0.00117	0.00124	0.00122	0.0013	0.00131	0.00133	0.00131	0.00132	0.00133	0.0014	0.00163	0.00177	0.00186	8.65417E-4
3306.68	9.65E-8	2.324E-7	3.0054E-6	1.37724E-4	5.6924E-6	1.10484E-4	9.74044E-5	4.58942E-5	7.6568E-6	8.7E-8	6.012E-5	9.36276E-5	1.80917E-4	2.38983E-4	3.02817E-4	4.46992E-4	0.00107	0.00117	0.00119	0.00125	0.00123	0.00128	0.00133	0.00134	0.00133	0.00133	0.00133	0.00142	0.0016	0.00184	0.00189	8.70529E-4
3305.72	2.56E-8	3.229E-7	2.4872E-6	1.28258E-4	6.5928E-6	1.12471E-4	9.46508E-5	4.57134E-5	7.6145E-6	1.591E-7	5.82197E-5	9.31305E-5	1.81977E-4	2.43524E-4	3.08211E-4	4.57017E-4	0.0011	0.00118	0.00121	0.00125	0.00124	0.00126	0.00134	0.00135	0.00135	0.00134	0.00134	0.00143	0.0016	0.00188	0.00191	8.71086E-4
3304.75	7.9E-9	2.814E-7	2.1135E-6	1.19435E-4	7.9622E-6	1.1191E-4	9.02124E-5	4.49622E-5	7.7261E-6	1.188E-7	5.69332E-5	9.24801E-5	1.81126E-4	2.46196E-4	3.13772E-4	4.59437E-4	0.00111	0.00118	0.00124	0.00124	0.00124	0.00125	0.00135	0.00136	0.00136	0.00136	0.00134	0.00143	0.0016	0.00188	0.00191	8.66609E-4
3303.79	2.38E-8	1.492E-7	1.9839E-6	1.1293E-4	9.4721E-6	1.09554E-4	8.5368E-5	4.38361E-5	7.9532E-6	4.15E-8	5.67392E-5	9.18837E-5	1.78577E-4	2.46543E-4	3.20136E-4	4.56065E-4	0.00112	0.00118	0.00126	0.00123	0.00125	0.00125	0.00136	0.00136	0.00136	0.00137	0.00134	0.00142	0.00162	0.00187	0.00191	8.60235E-4
3302.83	1.081E-7	3.57E-8	2.1486E-6	1.09452E-4	1.05716E-5	1.06571E-4	8.13702E-5	4.24037E-5	8.1328E-6	8.7E-9	5.76866E-5	9.16831E-5	1.74727E-4	2.44702E-4	3.27805E-4	4.4703E-4	0.00112	0.00118	0.00127	0.00122	0.00125	0.00125	0.00137	0.00136	0.00137	0.00137	0.00134	0.00141	0.00163	0.00185	0.00191	8.5662E-4
3301.86	2.626E-7	0	2.6351E-6	1.08783E-4	1.08489E-5	1.03961E-4	7.89808E-5	4.07407E-5	8.0854E-6	1.01E-8	5.94223E-5	9.21476E-5	1.69845E-4	2.41101E-4	3.35804E-4	4.34534E-4	0.00111	0.00118	0.00126	0.00121	0.00124	0.00125	0.00138	0.00137	0.00138	0.00138	0.00134	0.00141	0.00163	0.00183	0.0019	8.58713E-4
3300.9	3.57E-7	1.23E-8	3.4178E-6	1.10067E-4	1.0369E-5	1.02314E-4	7.84771E-5	3.9142E-5	7.7799E-6	5.51E-8	6.13254E-5	9.32426E-5	1.64069E-4	2.36296E-4	3.41548E-4	4.2457E-4	0.0011	0.00118	0.00125	0.00121	0.00124	0.00126	0.00139	0.00138	0.00139	0.00139	0.00134	0.00142	0.00164	0.00181	0.00189	8.66004E-4
3299.93	2.974E-7	2.22E-8	4.3388E-6	1.1225E-4	9.609E-6	1.01809E-4	7.98487E-5	3.81138E-5	7.3873E-6	1.885E-7	6.275E-5	9.45726E-5	1.5775E-4	2.30893E-4	3.42439E-4	4.22297E-4	0.00109	0.00118	0.00123	0.00122	0.00124	0.00127	0.00139	0.00139	0.0014	0.0014	0.00133	0.00143	0.00164	0.00179	0.00188	8.75492E-4
3298.97	1.754E-7	1.94E-8	5.0842E-6	1.14564E-4	9.0952E-6	1.02274E-4	8.29103E-5	3.81045E-5	7.1492E-6	3.705E-7	6.3248E-5	9.55417E-5	1.51646E-4	2.25362E-4	3.37953E-4	4.26237E-4	0.00107	0.00119	0.0012	0.00123	0.00123	0.00127	0.0014	0.00141	0.00139	0.0014	0.00133	0.00144	0.00163	0.00177	0.00187	8.84012E-4
3298	1.16E-7	2.01E-8	5.3367E-6	1.16755E-4	9.1155E-6	1.03243E-4	8.71948E-5	3.92236E-5	7.1946E-6	4.727E-7	6.27244E-5	9.57156E-5	1.46783E-4	2.20021E-4	3.30389E-4	4.28861E-4	0.00106	0.00119	0.00118	0.00124	0.00122	0.00127	0.00139	0.00142	0.00139	0.00139	0.00133	0.00144	0.00162	0.00176	0.00187	8.90241E-4
3297.04	1.625E-7	4.46E-8	5.0132E-6	1.18937E-4	9.6538E-6	1.04046E-4	9.18406E-5	4.11791E-5	7.456E-6	4.113E-7	6.14156E-5	9.50953E-5	1.43918E-4	2.1513E-4	3.23407E-4	4.23594E-4	0.00105	0.00119	0.00116	0.00125	0.00121	0.00127	0.00137	0.00142	0.00137	0.00137	0.00134	0.00144	0.00161	0.00174	0.00188	8.94821E-4
3296.07	3.586E-7	1.362E-7	4.3351E-6	1.21181E-4	1.04372E-5	1.04053E-4	9.56955E-5	4.34169E-5	7.714E-6	2.315E-7	5.97518E-5	9.4097E-5	1.43102E-4	2.11041E-4	3.19637E-4	4.10592E-4	0.00105	0.00118	0.00115	0.00126	0.0012	0.00128	0.00135	0.00142	0.00136	0.00135	0.00134	0.00143	0.0016	0.00174	0.00189	8.98993E-4
3295.11	6.763E-7	3.496E-7	3.6414E-6	1.23202E-4	1.10549E-5	1.02903E-4	9.77509E-5	4.52932E-5	7.7448E-6	6.18E-8	5.8238E-5	9.33623E-5	1.43782E-4	2.08301E-4	3.19382E-4	3.95075E-4	0.00105	0.00117	0.00114	0.00127	0.00119	0.00128	0.00133	0.0014	0.00135	0.00133	0.00135	0.00142	0.00161	0.00175	0.0019	9.03266E-4
3294.15	8.822E-7	6.676E-7	3.1703E-6	1.24408E-4	1.11466E-5	1.00643E-4	9.76818E-5	4.61751E-5	7.4615E-6	1E-10	5.73518E-5	9.35598E-5	1.45393E-4	2.07612E-4	3.2118E-4	3.8206E-4	0.00105	0.00116	0.00114	0.00126	0.00119	0.00129	0.00132	0.00138	0.00135	0.00133	0.00137	0.00142	0.00163	0.00177	0.00191	9.07136E-4
3293.18	7.497E-7	9.479E-7	3.0042E-6	1.24307E-4	1.05716E-5	9.77032E-5	9.6096E-5	4.55723E-5	6.9476E-6	2.57E-8	5.74067E-5	9.52354E-5	1.47934E-4	2.09669E-4	3.23442E-4	3.74615E-4	0.00106	0.00116	0.00114	0.00126	0.00121	0.0013	0.00132	0.00137	0.00134	0.00133	0.00138	0.00143	0.00165	0.00179	0.0019	9.09647E-4
3292.22	3.699E-7	1.0076E-6	3.1336E-6	1.22997E-4	9.4577E-6	9.479E-5	9.42307E-5	4.3396E-5	6.3657E-6	3.81E-8	5.8387E-5	9.86301E-5	1.51954E-4	2.14969E-4	3.25755E-4	3.75581E-4	0.00107	0.00117	0.00115	0.00125	0.00123	0.00132	0.00133	0.00137	0.00134	0.00135	0.0014	0.00145	0.00167	0.00182	0.0019	9.10188E-4
3291.25	5.99E-8	7.93E-7	3.521E-6	1.21374E-4	8.1165E-6	9.26664E-5	9.32774E-5	4.01203E-5	5.8542E-6	5.6E-9	5.98969E-5	1.03467E-4	1.5797E-4	2.23643E-4	3.2885E-4	3.87642E-4	0.00109	0.00118	0.00117	0.00125	0.00126	0.00133	0.00135	0.00137	0.00135	0.00137	0.00142	0.00146	0.00169	0.00185	0.0019	9.09002E-4
3290.29	1.43E-8	4.421E-7	4.1187E-6	1.20867E-4	6.895E-6	9.18358E-5	9.37325E-5	3.65756E-5	5.4783E-6	2.75E-8	6.13481E-5	1.08884E-4	1.65863E-4	2.35288E-4	3.33472E-4	4.10086E-4	0.0011	0.00119	0.00119	0.00125	0.00129	0.00134	0.00139	0.00138	0.00136	0.00139	0.00144	0.00147	0.0017	0.00188	0.00192	9.07284E-4
3289.32	1.567E-7	1.555E-7	4.8586E-6	1.2284E-4	6.0481E-6	9.21995E-5	9.51011E-5	3.34465E-5	5.218E-6	2.111E-7	6.2359E-5	1.13707E-4	1.74803E-4	2.48833E-4	3.39306E-4	4.36471E-4	0.0011	0.00121	0.00121	0.00126	0.00132	0.00135	0.00142	0.00139	0.00137	0.0014	0.00145	0.00149	0.00171	0.00189	0.00193	9.06746E-4
3288.36	2.903E-7	2.29E-8	5.6384E-6	1.27898E-4	5.6719E-6	9.29853E-5	9.61075E-5	3.09502E-5	4.9741E-6	5.54E-7	6.30238E-5	1.16993E-4	1.8373E-4	2.62495E-4	3.44853E-4	4.57651E-4	0.00111	0.00122	0.00123	0.00127	0.00133	0.00135	0.00144	0.00141	0.00138	0.0014	0.00145	0.0015	0.00172	0.0019	0.00195	9.08835E-4
3287.4	3.116E-7	4E-10	6.3279E-6	1.35377E-4	5.7072E-6	9.31249E-5	9.54078E-5	2.89563E-5	4.6142E-6	9.736E-7	6.37678E-5	1.18458E-4	1.91835E-4	2.73932E-4	3.48308E-4	4.68214E-4	0.00111	0.00123	0.00125	0.00128	0.00134	0.00136	0.00146	0.00142	0.0014	0.00139	0.00145	0.00151	0.00172	0.00189	0.00196	9.14042E-4
3286.43	2.61E-7	1.48E-8	6.7874E-6	1.43275E-4	5.9715E-6	9.19905E-5	9.24552E-5	2.73767E-5	4.0726E-6	1.3803E-6	6.48878E-5	1.1843E-4	1.98521E-4	2.80723E-4	3.48747E-4	4.68725E-4	0.0011	0.00123	0.00127	0.00129	0.00134	0.00136	0.00147	0.00143	0.00142	0.00138	0.00145	0.00153	0.00173	0.00188	0.00197	9.21768E-4
3285.47	2.207E-7	3.36E-8	6.8976E-6	1.48955E-4	6.2346E-6	8.9914E-5	8.79031E-5	2.64365E-5	3.4462E-6	1.6726E-6	6.62139E-5	1.17455E-4	2.02998E-4	2.81149E-4	3.46772E-4	4.61582E-4	0.0011	0.00124	0.00127	0.0013	0.00134	0.00136	0.00147	0.00144	0.00144	0.00139	0.00145	0.00154	0.00173	0.00187	0.00197	9.30694E-4
3284.5	2.308E-7	5.69E-8	6.6026E-6	1.50498E-4	6.3446E-6	8.79936E-5	8.31454E-5	2.66046E-5	2.9594E-6	1.7195E-6	6.72197E-5	1.16031E-4	2.04218E-4	2.75059E-4	3.44148E-4	4.4771E-4	0.00109	0.00124	0.00126	0.00131	0.00133	0.00136	0.00146	0.00145	0.00145	0.0014	0.00146	0.00155	0.00174	0.00187	0.00198	9.39357E-4
3283.54	2.853E-7	9.18E-8	5.9619E-6	1.47877E-4	6.3137E-6	8.73098E-5	7.94209E-5	2.83224E-5	2.834E-6	1.4386E-6	6.74738E-5	1.14641E-4	2.01507E-4	2.64298E-4	3.42671E-4	4.29021E-4	0.00108	0.00124	0.00125	0.00132	0.00132	0.00135	0.00145	0.00145	0.00145	0.00142	0.00146	0.00157	0.00175	0.00187	0.00198	9.46498E-4
3282.57	3.363E-7	1.415E-7	5.1621E-6	1.42934E-4	6.2699E-6	8.82435E-5	7.72137E-5	3.1733E-5	3.2173E-6	9.174E-7	6.69655E-5	1.13852E-4	1.95342E-4	2.52199E-4	3.42963E-4	4.11528E-4	0.00107	0.00124	0.00124	0.00133	0.00131	0.00135	0.00144	0.00144	0.00143	0.00143	0.00147	0.00157	0.00175	0.00186	0.00198	9.51154E-4
3281.61	3.19E-7	2.1E-7	4.4283E-6	1.3816E-4	6.3369E-6	9.03863E-5	7.63092E-5	3.65069E-5	4.1788E-6	3.951E-7	6.59609E-5	1.141E-4	1.87366E-4	2.42248E-4	3.43981E-4	4.02429E-4	0.00105	0.00124	0.00123	0.00133	0.00131	0.00135	0.00143	0.00142	0.00142	0.00145	0.00147	0.00158	0.00175	0.00186	0.00197	9.52637E-4
3280.65	2.2E-7	3.057E-7	3.8847E-6	1.35237E-4	6.5648E-6	9.30142E-5	7.63485E-5	4.1787E-5	5.6743E-6	7.87E-8	6.45668E-5	1.15189E-4	1.7946E-4	2.36571E-4	3.43684E-4	4.03428E-4	0.00103	0.00124	0.00122	0.00132	0.0013	0.00135	0.00142	0.0014	0.0014	0.00145	0.00147	0.00158	0.00174	0.00185	0.00197	9.50396E-4
3279.68	9.74E-8	4.212E-7	3.4746E-6	1.34267E-4	6.9481E-6	9.57215E-5	7.73294E-5	4.63682E-5	7.518E-6	3E-10	6.25422E-5	1.16002E-4	1.72766E-4	2.35091E-4	3.4053E-4	4.08247E-4	0.00102	0.00124	0.00122	0.0013	0.00129	0.00135	0.00141	0.00137	0.00138	0.00144	0.00146	0.00158	0.00173	0.00183	0.00196	9.43818E-4
3278.72	1.8E-8	4.928E-7	3.002E-6	1.33977E-4	7.4601E-6	9.86058E-5	7.9602E-5	4.90876E-5	9.4329E-6	4.84E-8	5.96728E-5	1.15005E-4	1.67572E-4	2.35863E-4	3.34911E-4	4.07941E-4	0.00102	0.00123	0.00121	0.00127	0.00128	0.00134	0.0014	0.00134	0.00137	0.00142	0.00145	0.00157	0.00171	0.00181	0.00197	9.32589E-4
3277.75	4E-10	4.154E-7	2.3065E-6	1.3271E-4	8.032E-6	1.01849E-4	8.33139E-5	4.93101E-5	1.1099E-5	9.24E-8	5.63555E-5	1.11492E-4	1.64026E-4	2.36492E-4	3.29269E-4	3.98946E-4	0.00102	0.00122	0.00119	0.00125	0.00127	0.00133	0.00139	0.00131	0.00137	0.0014	0.00145	0.00155	0.00169	0.0018	0.00198	9.17776E-4
3276.79	1.06E-8	1.899E-7	1.4661E-6	1.29684E-4	8.4817E-6	1.05105E-4	8.78828E-5	4.72398E-5	1.21548E-5	7.19E-8	5.36879E-5	1.06517E-4	1.62815E-4	2.3578E-4	3.26606E-4	3.84787E-4	0.00103	0.0012	0.00118	0.00123	0.00127	0.00132	0.00138	0.0013	0.00136	0.00137	0.00145	0.00153	0.00167	0.00179	0.00201	9.02822E-4
3275.82	6.3E-9	1.21E-8	7.622E-7	1.25698E-4	8.5164E-6	1.07338E-4	9.20623E-5	4.38472E-5	1.22868E-5	1.58E-8	5.29008E-5	1.02497E-4	1.65101E-4	2.34442E-4	3.28582E-4	3.70625E-4	0.00105	0.00118	0.00118	0.00121	0.00126	0.0013	0.00137	0.00131	0.00136	0.00136	0.00145	0.00151	0.00166	0.0018	0.00203	8.93074E-4
3274.86	3.2E-9	4.93E-8	3.822E-7	1.2268E-4	7.9196E-6	1.07407E-4	9.46443E-5	4.04097E-5	1.1458E-5	9.8E-9	5.45917E-5	1.01755E-4	1.71677E-4	2.34319E-4	3.34517E-4	3.59201E-4	0.00107	0.00116	0.00119	0.00121	0.00127	0.0013	0.00138	0.00133	0.00136	0.00136	0.00147	0.00149	0.00166	0.00182	0.00206	8.93353E-4
3273.9	6.63E-8	1.875E-7	2.946E-7	1.22463E-4	6.7975E-6	1.04972E-4	9.51627E-5	3.7954E-5	1.00197E-5	1.404E-7	5.8303E-5	1.05163E-4	1.81966E-4	2.36898E-4	3.41925E-4	3.52745E-4	0.00109	0.00115	0.0012	0.00122	0.00128	0.00131	0.00139	0.00136	0.00137	0.00138	0.00148	0.00148	0.00167	0.00185	0.00209	9.05059E-4
3272.93	1.854E-7	2.072E-7	4.505E-7	1.25695E-4	5.5807E-6	1.0091E-4	9.39E-5	3.69049E-5	8.4963E-6	4.54E-7	6.26468E-5	1.11615E-4	1.93592E-4	2.42342E-4	3.48082E-4	3.55987E-4	0.0011	0.00115	0.00122	0.00124	0.0013	0.00132	0.00139	0.00139	0.00138	0.0014	0.00149	0.00149	0.0017	0.00189	0.00211	9.24981E-4
3271.97	2.351E-7	9.98E-8	9.035E-7	1.31502E-4	4.7352E-6	9.68636E-5	9.1328E-5	3.7032E-5	7.2465E-6	9.462E-7	6.60489E-5	1.18404E-4	2.02995E-4	2.49582E-4	3.5147E-4	3.74424E-4	0.00112	0.00116	0.00124	0.00125	0.00132	0.00133	0.0014	0.0014	0.00139	0.00142	0.00149	0.00152	0.00172	0.00192	0.00212	9.46916E-4
3271	1.496E-7	1.14E-8	1.6687E-6	1.37945E-4	4.528E-6	9.44051E-5	8.77893E-5	3.76406E-5	6.3458E-6	1.5469E-6	6.77037E-5	1.22471E-4	2.07022E-4	2.57057E-4	3.52111E-4	4.08919E-4	0.00113	0.00117	0.00125	0.00127	0.00134	0.00135	0.0014	0.0014	0.00139	0.00143	0.00149	0.00155	0.00174	0.00196	0.00211	9.65026E-4
3270.04	3.11E-8	5.9E-9	2.6135E-6	1.42941E-4	5.038E-6	9.44632E-5	8.37764E-5	3.80004E-5	5.7156E-6	2.0849E-6	6.79278E-5	1.2196E-4	2.04545E-4	2.63334E-4	3.50873E-4	4.52191E-4	0.00114	0.00119	0.00125	0.00128	0.00135	0.00137	0.00141	0.0014	0.0014	0.00143	0.00149	0.00159	0.00175	0.00199	0.00211	9.76347E-4
3269.07	4.6E-9	3.15E-8	3.5094E-6	1.45048E-4	6.225E-6	9.71256E-5	8.03404E-5	3.78357E-5	5.3051E-6	2.3015E-6	6.76434E-5	1.17064E-4	1.96964E-4	2.67229E-4	3.48681E-4	4.91452E-4	0.00115	0.0012	0.00125	0.00129	0.00135	0.00138	0.00141	0.0014	0.00139	0.00142	0.00149	0.00161	0.00175	0.002	0.0021	9.80924E-4
3268.11	7.98E-8	3.12E-8	4.1002E-6	1.43726E-4	7.9008E-6	1.01608E-4	7.8935E-5	3.75074E-5	5.1655E-6	2.0145E-6	6.75873E-5	1.09626E-4	1.87243E-4	2.67735E-4	3.46227E-4	5.15463E-4	0.00116	0.0012	0.00124	0.00129	0.00134	0.00139	0.00142	0.0014	0.00139	0.00141	0.00149	0.00161	0.00173	0.00201	0.00209	9.80303E-4
3267.14	2.026E-7	6.2E-9	4.1508E-6	1.39259E-4	9.6909E-6	1.06289E-4	8.06809E-5	3.76765E-5	5.3824E-6	1.3385E-6	6.79671E-5	1.01988E-4	1.78302E-4	2.64291E-4	3.44076E-4	5.19323E-4	0.00116	0.00119	0.00123	0.00128	0.00132	0.00139	0.00142	0.0014	0.00138	0.00139	0.00148	0.00159	0.00172	0.002	0.00207	9.76402E-4
3266.18	3.377E-7	8.5E-9	3.5866E-6	1.32715E-4	1.10996E-5	1.09075E-4	8.55633E-5	3.87E-5	5.9321E-6	6.522E-7	6.87322E-5	9.60587E-5	1.72038E-4	2.57488E-4	3.42939E-4	5.04433E-4	0.00116	0.00119	0.00122	0.00126	0.0013	0.00138	0.00141	0.0014	0.00137	0.00138	0.00146	0.00155	0.00169	0.00198	0.00204	9.71628E-4
3265.22	4.622E-7	8.04E-8	2.6407E-6	1.25908E-4	1.1692E-5	1.08319E-4	9.2067E-5	4.02251E-5	6.5656E-6	2.505E-7	7.00394E-5	9.29953E-5	1.69261E-4	2.49443E-4	3.43763E-4	4.77625E-4	0.00115	0.00119	0.00122	0.00126	0.00129	0.00137	0.00141	0.0014	0.00138	0.00138	0.00144	0.00152	0.00167	0.00196	0.00202	9.69103E-4
3264.25	5.273E-7	1.739E-7	1.747E-6	1.20994E-4	1.13023E-5	1.03931E-4	9.76736E-5	4.13336E-5	6.8726E-6	1.251E-7	7.22353E-5	9.31469E-5	1.6991E-4	2.42835E-4	3.47157E-4	4.50191E-4	0.00114	0.0012	0.00123	0.00126	0.0013	0.00136	0.00141	0.00141	0.00139	0.00139	0.00143	0.0015	0.00166	0.00196	0.002	9.71007E-4
3263.29	4.768E-7	1.796E-7	1.2203E-6	1.19637E-4	1.01353E-5	9.75931E-5	1.00177E-4	4.11394E-5	6.5686E-6	1.668E-7	7.54428E-5	9.62121E-5	1.73427E-4	2.39576E-4	3.52931E-4	4.34203E-4	0.00114	0.00121	0.00125	0.00127	0.00131	0.00136	0.00141	0.00142	0.00141	0.00141	0.00143	0.00151	0.00166	0.00197	0.002	9.76815E-4
3262.32	3.178E-7	8.6E-8	1.1296E-6	1.2225E-4	8.6566E-6	9.17497E-5	9.89991E-5	3.94479E-5	5.7619E-6	3.656E-7	7.90842E-5	1.01319E-4	1.78969E-4	2.39964E-4	3.59866E-4	4.36112E-4	0.00115	0.00124	0.00128	0.00129	0.00132	0.00138	0.00142	0.00144	0.00144	0.00143	0.00145	0.00153	0.00167	0.002	0.00201	9.82973E-4
3261.36	1.392E-7	8.7E-9	1.4415E-6	1.27662E-4	7.3422E-6	8.82013E-5	9.54273E-5	3.69019E-5	4.8786E-6	6.654E-7	8.18208E-5	1.06982E-4	1.85341E-4	2.42745E-4	3.65841E-4	4.52624E-4	0.00116	0.00126	0.0013	0.0013	0.00133	0.00139	0.00143	0.00146	0.00146	0.00144	0.00147	0.00155	0.0017	0.00201	0.00204	9.84701E-4
3260.39	2.94E-8	3.8E-9	2.0586E-6	1.33436E-4	6.4773E-6	8.74218E-5	9.16558E-5	3.45236E-5	4.3387E-6	8.461E-7	8.22028E-5	1.11203E-4	1.90902E-4	2.45982E-4	3.68535E-4	4.7272E-4	0.00116	0.00128	0.00131	0.00131	0.00134	0.00139	0.00144	0.00147	0.00148	0.00145	0.00149	0.00157	0.00172	0.00202	0.00206	9.78968E-4
3259.43	1E-10	6.1E-9	2.6998E-6	1.36865E-4	6.109E-6	8.87584E-5	8.95217E-5	3.313E-5	4.3555E-6	7.391E-7	7.96911E-5	1.1208E-4	1.93756E-4	2.4826E-4	3.6661E-4	4.85257E-4	0.00116	0.00129	0.00131	0.0013	0.00133	0.00139	0.00144	0.00147	0.00148	0.00144	0.00149	0.00158	0.00172	0.002	0.00207	9.6654E-4
3258.47	6E-9	4.4E-9	3.0084E-6	1.36271E-4	6.1007E-6	9.11025E-5	8.97816E-5	3.30444E-5	4.9554E-6	4.321E-7	7.51467E-5	1.08781E-4	1.92308E-4	2.4944E-4	3.60656E-4	4.85483E-4	0.00116	0.00129	0.0013	0.0013	0.00132	0.00137	0.00143	0.00146	0.00148	0.00144	0.00149	0.00157	0.00172	0.00196	0.00207	9.51585E-4
3257.5	7.4E-9	1.019E-7	2.8684E-6	1.31809E-4	6.2149E-6	9.35104E-5	9.20974E-5	3.41092E-5	6.0303E-6	1.508E-7	7.02916E-5	1.0215E-4	1.86066E-4	2.50571E-4	3.53129E-4	4.74385E-4	0.00115	0.00128	0.00129	0.00129	0.00131	0.00135	0.00141	0.00144	0.00147	0.00143	0.00148	0.00156	0.0017	0.00193	0.00206	9.39282E-4
3256.54	4E-10	3.554E-7	2.4863E-6	1.25234E-4	6.2233E-6	9.53932E-5	9.54208E-5	3.58174E-5	7.3527E-6	1.99E-8	6.67012E-5	9.43318E-5	1.7631E-4	2.53159E-4	3.47251E-4	4.54572E-4	0.00114	0.00126	0.00127	0.00129	0.0013	0.00134	0.00139	0.00143	0.00145	0.00144	0.00147	0.00154	0.00168	0.0019	0.00206	9.33328E-4
3255.57	1.04E-8	6.813E-7	2.1572E-6	1.18895E-4	6.0221E-6	9.63815E-5	9.8515E-5	3.75054E-5	8.6226E-6	3E-10	6.51745E-5	8.76658E-5	1.66031E-4	2.58332E-4	3.45656E-4	4.29809E-4	0.00112	0.00125	0.00126	0.0013	0.0013	0.00133	0.00136	0.00141	0.00143	0.00144	0.00146	0.00154	0.00168	0.00189	0.00207	9.34883E-4
3254.61	6.46E-8	9.306E-7	2.0503E-6	1.147E-4	5.6631E-6	9.62037E-5	1.00377E-4	3.86044E-5	9.5576E-6	2.8E-9	6.57084E-5	8.37397E-5	1.58885E-4	2.66191E-4	3.49446E-4	4.0695E-4	0.00111	0.00124	0.00126	0.0013	0.00129	0.00134	0.00134	0.00141	0.00142	0.00145	0.00145	0.00154	0.00169	0.00189	0.00208	9.4305E-4
3253.64	1.567E-7	9.753E-7	2.1808E-6	1.13535E-4	5.2753E-6	9.48289E-5	1.00412E-4	3.88425E-5	9.9481E-6	3E-10	6.78125E-5	8.31313E-5	1.57658E-4	2.75557E-4	3.5794E-4	3.94298E-4	0.0011	0.00124	0.00126	0.0013	0.0013	0.00136	0.00134	0.00142	0.00141	0.00146	0.00144	0.00154	0.0017	0.00191	0.00209	9.56153E-4
3252.68	2.384E-7	7.612E-7	2.4566E-6	1.15236E-4	4.9789E-6	9.26232E-5	9.84094E-5	3.82666E-5	9.6982E-6	2.11E-8	7.08283E-5	8.56313E-5	1.63105E-4	2.84236E-4	3.68974E-4	3.9619E-4	0.00109	0.00124	0.00127	0.00131	0.00132	0.00138	0.00136	0.00143	0.00141	0.00147	0.00144	0.00155	0.00173	0.00193	0.0021	9.72683E-4
3251.72	2.606E-7	3.744E-7	2.7332E-6	1.18886E-4	4.8619E-6	9.02582E-5	9.45457E-5	3.70828E-5	8.8613E-6	7.47E-8	7.40867E-5	9.05511E-5	1.73583E-4	2.89831E-4	3.79555E-4	4.09659E-4	0.0011	0.00125	0.00129	0.00131	0.00135	0.0014	0.00139	0.00145	0.00142	0.00147	0.00145	0.00157	0.00175	0.00196	0.00211	9.91312E-4
3250.75	2.205E-7	5.38E-8	2.9147E-6	1.23278E-4	4.9988E-6	8.84076E-5	8.94572E-5	3.5488E-5	7.6433E-6	1.385E-7	7.68878E-5	9.68924E-5	1.85603E-4	2.90814E-4	3.86693E-4	4.26683E-4	0.00111	0.00126	0.0013	0.00132	0.00137	0.00141	0.00142	0.00146	0.00143	0.00147	0.00147	0.00158	0.00176	0.00198	0.00213	0.00101
3249.79	1.533E-7	4.08E-8	3.0359E-6	1.27361E-4	5.4552E-6	8.75556E-5	8.42721E-5	3.36441E-5	6.3382E-6	2.019E-7	7.84833E-5	1.03446E-4	1.95306E-4	2.87242E-4	3.8826E-4	4.39839E-4	0.00113	0.00126	0.00131	0.00133	0.00139	0.00142	0.00144	0.00146	0.00143	0.00148	0.00149	0.00159	0.00176	0.00198	0.00214	0.00103
3248.82	9.13E-8	3.68E-7	3.2181E-6	1.30528E-4	6.2615E-6	8.80342E-5	8.03926E-5	3.18027E-5	5.2384E-6	2.813E-7	7.82302E-5	1.08993E-4	2.0017E-4	2.80644E-4	3.83655E-4	4.45458E-4	0.00114	0.00126	0.00131	0.00133	0.0014	0.00143	0.00144	0.00145	0.00142	0.00148	0.00152	0.00159	0.00176	0.00198	0.00216	0.00103
3247.86	4.62E-8	8.286E-7	3.5314E-6	1.32627E-4	7.3791E-6	9.00813E-5	7.9046E-5	3.0398E-5	4.571E-6	3.94E-7	7.59254E-5	1.12632E-4	1.99847E-4	2.73181E-4	3.74038E-4	4.42188E-4	0.00114	0.00125	0.00129	0.00132	0.0014	0.00143	0.00142	0.00143	0.00141	0.00148	0.00153	0.00159	0.00175	0.00196	0.00216	0.00103
3246.89	1.78E-8	1.1515E-6	3.8877E-6	1.33746E-4	8.7001E-6	9.371E-5	8.08066E-5	2.99762E-5	4.4998E-6	5.287E-7	7.20078E-5	1.13988E-4	1.95684E-4	2.66517E-4	3.61901E-4	4.29719E-4	0.00113	0.00123	0.00127	0.00131	0.00138	0.00142	0.0014	0.00141	0.00139	0.00147	0.00153	0.00159	0.00175	0.00195	0.00216	0.00102
3245.93	3.8E-9	1.1866E-6	4.0592E-6	1.33886E-4	1.00808E-5	9.83352E-5	8.52573E-5	3.09409E-5	5.1484E-6	6.514E-7	6.74752E-5	1.13267E-4	1.89863E-4	2.61374E-4	3.50419E-4	4.11359E-4	0.00111	0.00122	0.00124	0.00129	0.00136	0.00141	0.00138	0.0014	0.00139	0.00146	0.00152	0.00158	0.00174	0.00193	0.00214	0.001
3244.97	1E-10	9.679E-7	3.8799E-6	1.32805E-4	1.13554E-5	1.02567E-4	9.09596E-5	3.32823E-5	6.5678E-6	7.464E-7	6.34713E-5	1.11089E-4	1.84673E-4	2.5781E-4	3.42612E-4	3.95493E-4	0.00109	0.00121	0.00123	0.00127	0.00134	0.0014	0.00138	0.00139	0.00139	0.00143	0.0015	0.00157	0.00174	0.00191	0.00212	9.82362E-4
3244	0	6.534E-7	3.4482E-6	1.30187E-4	1.23056E-5	1.04674E-4	9.59706E-5	3.64686E-5	8.5792E-6	8.302E-7	6.0786E-5	1.08233E-4	1.81863E-4	2.55742E-4	3.40388E-4	3.90847E-4	0.00108	0.00121	0.00123	0.00126	0.00133	0.00138	0.00138	0.0014	0.00141	0.00141	0.00148	0.00156	0.00173	0.00191	0.00211	9.70291E-4
3243.04	1E-10	3.982E-7	3.068E-6	1.26064E-4	1.26815E-5	1.03669E-4	9.87395E-5	3.96054E-5	1.06306E-5	9.03E-7	5.96044E-5	1.05452E-4	1.82113E-4	2.55298E-4	3.43862E-4	3.99556E-4	0.00108	0.00122	0.00124	0.00125	0.00133	0.00137	0.00138	0.00141	0.00144	0.00139	0.00147	0.00156	0.00174	0.00192	0.00211	9.66346E-4
3242.07	2.6E-9	2.634E-7	3.0212E-6	1.21145E-4	1.23327E-5	1.00142E-4	9.88007E-5	4.18983E-5	1.19498E-5	9.049E-7	5.96024E-5	1.03406E-4	1.84914E-4	2.56731E-4	3.51332E-4	4.1542E-4	0.00109	0.00123	0.00127	0.00125	0.00134	0.00136	0.00139	0.00142	0.00147	0.00138	0.00146	0.00155	0.00174	0.00194	0.00212	9.68777E-4
3241.11	7.3E-9	2.335E-7	3.4677E-6	1.16728E-4	1.13384E-5	9.60032E-5	9.66641E-5	4.30764E-5	1.19963E-5	7.545E-7	6.02403E-5	1.0259E-4	1.89062E-4	2.60025E-4	3.60086E-4	4.29516E-4	0.00112	0.00124	0.00129	0.00126	0.00135	0.00136	0.00139	0.00143	0.00149	0.00138	0.00146	0.00155	0.00176	0.00196	0.00213	9.73664E-4
3240.14	8.6E-9	2.774E-7	4.4563E-6	1.14186E-4	9.9671E-6	9.33079E-5	9.3226E-5	4.34103E-5	1.08191E-5	4.654E-7	6.10447E-5	1.0319E-4	1.93392E-4	2.64472E-4	3.67651E-4	4.37845E-4	0.00114	0.00126	0.00131	0.00127	0.00136	0.00135	0.00141	0.00144	0.0015	0.00139	0.00147	0.00155	0.00179	0.00197	0.00213	9.77306E-4
3239.18	4.4E-9	3.615E-7	5.8812E-6	1.14344E-4	8.512E-6	9.32373E-5	8.93518E-5	4.33751E-5	9.0204E-6	1.779E-7	6.17018E-5	1.04924E-4	1.97167E-4	2.68633E-4	3.72699E-4	4.42444E-4	0.00116	0.00127	0.00133	0.00129	0.00137	0.00135	0.00142	0.00146	0.0015	0.00141	0.00148	0.00155	0.00182	0.00198	0.00214	9.77562E-4
3238.22	4E-10	4.364E-7	7.3972E-6	1.1712E-4	7.1824E-6	9.58159E-5	8.58776E-5	4.33179E-5	7.386E-6	2.26E-8	6.19833E-5	1.07067E-4	1.99833E-4	2.70857E-4	3.75123E-4	4.45718E-4	0.00118	0.00128	0.00134	0.0013	0.00137	0.00136	0.00144	0.00147	0.00149	0.00142	0.00148	0.00156	0.00185	0.00197	0.00213	9.73835E-4
3237.25	6E-10	4.518E-7	8.4569E-6	1.21504E-4	6.1298E-6	1.00235E-4	8.36637E-5	4.33179E-5	6.5038E-6	6.1E-9	6.17426E-5	1.08825E-4	2.00738E-4	2.70285E-4	3.75575E-4	4.46714E-4	0.00118	0.00128	0.00133	0.00131	0.00136	0.00137	0.00145	0.00148	0.00148	0.00143	0.00148	0.00157	0.00186	0.00196	0.00211	9.66729E-4
3236.29	1.3E-9	3.868E-7	8.5879E-6	1.25925E-4	5.4941E-6	1.0532E-4	8.33686E-5	4.32179E-5	6.6412E-6	5.97E-8	6.10374E-5	1.09845E-4	1.99494E-4	2.67616E-4	3.75061E-4	4.43762E-4	0.00117	0.00129	0.00132	0.00132	0.00135	0.00138	0.00146	0.00147	0.00146	0.00143	0.00148	0.00158	0.00185	0.00196	0.00209	9.58137E-4
3235.32	0	2.692E-7	7.7762E-6	1.28872E-4	5.3855E-6	1.09791E-4	8.50009E-5	4.27405E-5	7.7757E-6	1.24E-7	6.02655E-5	1.10458E-4	1.96771E-4	2.64972E-4	3.74741E-4	4.38352E-4	0.00117	0.00129	0.0013	0.00131	0.00134	0.0014	0.00146	0.00146	0.00144	0.00142	0.00146	0.00158	0.00183	0.00196	0.00208	9.512E-4
3234.36	5.8E-9	1.606E-7	6.5401E-6	1.29552E-4	5.8153E-6	1.12337E-4	8.76241E-5	4.16672E-5	9.5032E-6	1.567E-7	6.00883E-5	1.11388E-4	1.94484E-4	2.64817E-4	3.7561E-4	4.34042E-4	0.00117	0.0013	0.00128	0.00132	0.00132	0.00141	0.00145	0.00145	0.00143	0.00141	0.00145	0.00159	0.00181	0.00196	0.00207	9.49269E-4
3233.39	2.99E-8	1.086E-7	5.537E-6	1.28173E-4	6.6049E-6	1.11778E-4	8.96319E-5	4.00198E-5	1.09692E-5	1.184E-7	6.11413E-5	1.13136E-4	1.94784E-4	2.68603E-4	3.77961E-4	4.32376E-4	0.00117	0.0013	0.00127	0.00133	0.00131	0.00141	0.00144	0.00144	0.00142	0.00141	0.00144	0.00159	0.00179	0.00195	0.00208	9.53948E-4
3232.43	6.29E-8	1.327E-7	5.136E-6	1.25717E-4	7.3477E-6	1.07563E-4	8.95957E-5	3.80962E-5	1.12843E-5	2.52E-8	6.37433E-5	1.15585E-4	1.98562E-4	2.76003E-4	3.81024E-4	4.32392E-4	0.00118	0.00131	0.00128	0.00134	0.00131	0.00142	0.00144	0.00143	0.00141	0.00141	0.00145	0.00161	0.00179	0.00195	0.00209	9.63792E-4
3231.46	7.53E-8	2.711E-7	5.3234E-6	1.23361E-4	7.5826E-6	1.00322E-4	8.71575E-5	3.62599E-5	1.02006E-5	2.73E-8	6.77887E-5	1.18036E-4	2.04675E-4	2.85088E-4	3.83348E-4	4.34353E-4	0.0012	0.00132	0.0013	0.00136	0.00132	0.00143	0.00145	0.00144	0.0014	0.00142	0.00146	0.00162	0.00179	0.00194	0.00211	9.7504E-4
3230.5	5.55E-8	5.605E-7	5.7884E-6	1.21947E-4	7.1317E-6	9.18151E-5	8.32016E-5	3.46789E-5	8.2534E-6	3.335E-7	7.27765E-5	1.19579E-4	2.10548E-4	2.93202E-4	3.83778E-4	4.41544E-4	0.0012	0.00133	0.00132	0.00136	0.00133	0.00145	0.00146	0.00144	0.00141	0.00143	0.00148	0.00164	0.0018	0.00193	0.00213	9.84018E-4
3229.54	2.77E-8	9.035E-7	6.0789E-6	1.21719E-4	6.2455E-6	8.41988E-5	7.92148E-5	3.32582E-5	6.2195E-6	9.72E-7	7.79157E-5	1.19445E-4	2.1382E-4	2.9806E-4	3.82227E-4	4.56423E-4	0.0012	0.00133	0.00133	0.00137	0.00135	0.00146	0.00147	0.00144	0.00142	0.00144	0.0015	0.00164	0.0018	0.00192	0.00215	9.89442E-4
3228.57	1.65E-8	1.0647E-6	5.8923E-6	1.22344E-4	5.3863E-6	7.90963E-5	7.64417E-5	3.18933E-5	4.6049E-6	1.6881E-6	8.22709E-5	1.17238E-4	2.13789E-4	2.98536E-4	3.79557E-4	4.75634E-4	0.00119	0.00133	0.00134	0.00136	0.00136	0.00147	0.00147	0.00145	0.00144	0.00145	0.00151	0.00162	0.0018	0.00192	0.00216	9.92647E-4
3227.61	3.04E-8	9.042E-7	5.2866E-6	1.23095E-4	4.9251E-6	7.7088E-5	7.54259E-5	3.0781E-5	3.5668E-6	2.1612E-6	8.50396E-5	1.13141E-4	2.11513E-4	2.94973E-4	3.76776E-4	4.90858E-4	0.00117	0.00131	0.00133	0.00135	0.00136	0.00147	0.00148	0.00145	0.00146	0.00144	0.00151	0.0016	0.0018	0.00192	0.00218	9.95749E-4
3226.64	9.64E-8	5.401E-7	4.5713E-6	1.23099E-4	5.0395E-6	7.769E-5	7.5991E-5	3.04635E-5	3.0978E-6	2.2782E-6	8.59406E-5	1.08096E-4	2.087E-4	2.89053E-4	3.74425E-4	4.95793E-4	0.00116	0.00129	0.00133	0.00134	0.00136	0.00147	0.00148	0.00145	0.00147	0.00143	0.00149	0.00158	0.00181	0.00193	0.0022	9.99445E-4
3225.68	2.359E-7	2.096E-7	4.0386E-6	1.21698E-4	5.7623E-6	7.96673E-5	7.74656E-5	3.15082E-5	3.1731E-6	2.1556E-6	8.54567E-5	1.03706E-4	2.06582E-4	2.83212E-4	3.72637E-4	4.91279E-4	0.00114	0.00128	0.00132	0.00133	0.00135	0.00146	0.00148	0.00146	0.00148	0.00142	0.00147	0.00157	0.00182	0.00195	0.00221	0.001
3224.71	3.833E-7	4.02E-8	3.8354E-6	1.18888E-4	7.0053E-6	8.15986E-5	7.89705E-5	3.40409E-5	3.7726E-6	1.9637E-6	8.46109E-5	1.01706E-4	2.05605E-4	2.79689E-4	3.71619E-4	4.82688E-4	0.00114	0.00127	0.00132	0.00133	0.00135	0.00144	0.00148	0.00146	0.00147	0.00141	0.00146	0.00157	0.00183	0.00197	0.0022	0.001
3223.75	4.14E-7	3E-10	3.9934E-6	1.15571E-4	8.5287E-6	8.25667E-5	7.97268E-5	3.7443E-5	4.7752E-6	1.7941E-6	8.43362E-5	1.03241E-4	2.05791E-4	2.79432E-4	3.71833E-4	4.74338E-4	0.00114	0.00126	0.00132	0.00133	0.00135	0.00143	0.00147	0.00147	0.00146	0.00141	0.00146	0.00158	0.00184	0.00199	0.00218	9.98968E-4
3222.79	2.86E-7	5.4E-9	4.4822E-6	1.13275E-4	9.9608E-6	8.26105E-5	7.93215E-5	4.04649E-5	5.8262E-6	1.6536E-6	8.4868E-5	1.08324E-4	2.07097E-4	2.81456E-4	3.73584E-4	4.68195E-4	0.00115	0.00127	0.00133	0.00134	0.00136	0.00142	0.00146	0.00148	0.00144	0.00141	0.00147	0.0016	0.00183	0.002	0.00215	9.94748E-4
3221.82	1E-7	8.5E-9	5.192E-6	1.13391E-4	1.09214E-5	8.25425E-5	7.78897E-5	4.1921E-5	6.4371E-6	1.5249E-6	8.55973E-5	1.15667E-4	2.0934E-4	2.83145E-4	3.76448E-4	4.65841E-4	0.00116	0.00128	0.00134	0.00136	0.00137	0.00143	0.00145	0.00149	0.00142	0.00143	0.00148	0.0016	0.00181	0.002	0.00211	9.93375E-4
3220.86	1.7E-9	5.8E-9	5.865E-6	1.16338E-4	1.12016E-5	8.32805E-5	7.61057E-5	4.15433E-5	6.3598E-6	1.4096E-6	8.55223E-5	1.23014E-4	2.11852E-4	2.81676E-4	3.79155E-4	4.68138E-4	0.00118	0.00128	0.00134	0.00139	0.00138	0.00143	0.00144	0.0015	0.00141	0.00144	0.0015	0.0016	0.00178	0.002	0.00207	9.96737E-4
3219.89	5.07E-8	4.4E-9	6.0898E-6	1.21134E-4	1.08705E-5	8.52342E-5	7.49349E-5	4.01446E-5	5.808E-6	1.3147E-6	8.40009E-5	1.27951E-4	2.13423E-4	2.75801E-4	3.8017E-4	4.72019E-4	0.00119	0.00128	0.00134	0.00141	0.00138	0.00144	0.00143	0.00151	0.00142	0.00145	0.0015	0.00159	0.00176	0.00199	0.00205	0.001
3218.93	1.796E-7	7.8E-9	5.5104E-6	1.25725E-4	1.02108E-5	8.81513E-5	7.52943E-5	3.89405E-5	5.2484E-6	1.2099E-6	8.12234E-5	1.28887E-4	2.12855E-4	2.66714E-4	3.78529E-4	4.703E-4	0.00119	0.00127	0.00132	0.00142	0.00137	0.00145	0.00142	0.00149	0.00142	0.00145	0.0015	0.00156	0.00175	0.00197	0.00203	0.00101
3217.96	2.605E-7	2.01E-8	4.1724E-6	1.2804E-4	9.5425E-6	9.14346E-5	7.77546E-5	3.87291E-5	5.0603E-6	1.0244E-6	7.79926E-5	1.25632E-4	2.09741E-4	2.57176E-4	3.74187E-4	4.57783E-4	0.00118	0.00124	0.0013	0.00141	0.00136	0.00145	0.00141	0.00147	0.00142	0.00145	0.00149	0.00154	0.00174	0.00196	0.00202	0.00101
3217	2.181E-7	4.36E-8	2.6025E-6	1.2714E-4	9.0568E-6	9.45716E-5	8.23717E-5	3.95476E-5	5.4136E-6	7.228E-7	7.50483E-5	1.19249E-4	2.04792E-4	2.49717E-4	3.67705E-4	4.37447E-4	0.00116	0.00122	0.00128	0.00138	0.00134	0.00144	0.0014	0.00145	0.00142	0.00143	0.00147	0.00151	0.00174	0.00195	0.00203	0.001
3216.04	9.53E-8	7.22E-8	1.3932E-6	1.23551E-4	8.7726E-6	9.72977E-5	8.8597E-5	4.08282E-5	6.2973E-6	3.842E-7	7.25939E-5	1.1145E-4	1.99358E-4	2.45392E-4	3.59866E-4	4.18196E-4	0.00114	0.0012	0.00127	0.00135	0.00133	0.00143	0.00138	0.00143	0.0014	0.00142	0.00146	0.0015	0.00173	0.00194	0.00204	0.001
3215.07	7.1E-9	1.004E-7	7.526E-7	1.18595E-4	8.6137E-6	9.94246E-5	9.52568E-5	4.18345E-5	7.5231E-6	1.415E-7	7.03238E-5	1.03924E-4	1.94561E-4	2.43831E-4	3.5171E-4	4.06727E-4	0.00113	0.00119	0.00126	0.00132	0.00132	0.00141	0.00138	0.00142	0.00138	0.00142	0.00146	0.00149	0.00173	0.00193	0.00205	0.00101
3214.11	1.81E-8	1.357E-7	5.403E-7	1.13457E-4	8.5262E-6	1.00672E-4	1.00763E-4	4.21062E-5	8.72E-6	3.59E-8	6.78448E-5	9.79369E-5	1.90734E-4	2.44126E-4	3.44794E-4	4.03625E-4	0.00113	0.00119	0.00127	0.0013	0.00132	0.00139	0.00138	0.00141	0.00137	0.00143	0.00146	0.0015	0.00173	0.00192	0.00207	0.00101
3213.14	7.62E-8	1.958E-7	5.689E-7	1.08708E-4	8.5507E-6	1.0074E-4	1.03675E-4	4.16209E-5	9.4422E-6	9.3E-9	6.51105E-5	9.42247E-5	1.8751E-4	2.45619E-4	3.40974E-4	4.06915E-4	0.00114	0.00119	0.00128	0.00129	0.00131	0.00137	0.00138	0.00141	0.00135	0.00144	0.00147	0.00151	0.00173	0.00192	0.00207	0.00102
3212.18	8.73E-8	2.9E-7	7.073E-7	1.04429E-4	8.7915E-6	9.9597E-5	1.0341E-4	4.06011E-5	9.3938E-6	6.2E-9	6.26002E-5	9.31214E-5	1.84458E-4	2.48051E-4	3.41576E-4	4.17109E-4	0.00114	0.0012	0.00129	0.00129	0.00131	0.00135	0.00139	0.0014	0.00135	0.00146	0.00147	0.00151	0.00172	0.00192	0.00208	0.00102
3211.21	3.72E-8	3.852E-7	8.461E-7	1.00624E-4	9.3076E-6	9.75981E-5	1.00528E-4	3.92215E-5	8.6004E-6	7.7E-9	6.11413E-5	9.47015E-5	1.81745E-4	2.51265E-4	3.46461E-4	4.3664E-4	0.00113	0.00122	0.0013	0.00129	0.0013	0.00133	0.00139	0.00139	0.00136	0.00146	0.00147	0.00151	0.00171	0.00193	0.00208	0.00101
3210.25	2E-10	3.966E-7	9.425E-7	9.75734E-5	1.0017E-5	9.53786E-5	9.63113E-5	3.75218E-5	7.3704E-6	8E-9	6.15258E-5	9.88076E-5	1.80252E-4	2.55083E-4	3.53777E-4	4.64503E-4	0.00113	0.00123	0.0013	0.00129	0.0013	0.00133	0.0014	0.00139	0.00137	0.00147	0.00147	0.00151	0.00171	0.00194	0.00209	9.92739E-4
3209.29	3.02E-8	2.685E-7	1.0506E-6	9.5882E-5	1.06859E-5	9.36134E-5	9.2024E-5	3.55537E-5	6.0932E-6	6.1E-9	6.40929E-5	1.04893E-4	1.81027E-4	2.59545E-4	3.60727E-4	4.9346E-4	0.00112	0.00124	0.0013	0.0013	0.00131	0.00133	0.00141	0.0014	0.00138	0.00147	0.00147	0.0015	0.00172	0.00196	0.00211	9.80968E-4
3208.32	9.52E-8	8.36E-8	1.258E-6	9.62188E-5	1.10376E-5	9.28346E-5	8.84514E-5	3.35772E-5	5.0656E-6	4.6E-9	6.84179E-5	1.11817E-4	1.84467E-4	2.65083E-4	3.64864E-4	5.14369E-4	0.00113	0.00126	0.00131	0.00132	0.00133	0.00134	0.00142	0.00142	0.0014	0.00147	0.00147	0.0015	0.00175	0.00198	0.00212	9.76848E-4
3207.36	1.255E-7	1E-10	1.606E-6	9.88773E-5	1.09347E-5	9.32854E-5	8.59593E-5	3.20693E-5	4.4497E-6	4.8E-9	7.32599E-5	1.17862E-4	1.89819E-4	2.72032E-4	3.65008E-4	5.2298E-4	0.00113	0.00128	0.00131	0.00134	0.00135	0.00135	0.00143	0.00143	0.00142	0.00147	0.00148	0.00151	0.00178	0.00199	0.00213	9.80948E-4
3206.39	9.37E-8	4.6E-8	2.0452E-6	1.0338E-4	1.04779E-5	9.47576E-5	8.47188E-5	3.148E-5	4.3013E-6	9E-9	7.70555E-5	1.21298E-4	1.95429E-4	2.7982E-4	3.61394E-4	5.20985E-4	0.00114	0.00129	0.00131	0.00136	0.00137	0.00135	0.00145	0.00144	0.00144	0.00147	0.00149	0.00153	0.0018	0.002	0.00213	9.89822E-4
3205.43	3.47E-8	8.92E-8	2.4586E-6	1.08438E-4	9.9343E-6	9.65317E-5	8.47602E-5	3.19226E-5	4.5969E-6	2.67E-8	7.8796E-5	1.21257E-4	1.99624E-4	2.8659E-4	3.55252E-4	5.11449E-4	0.00114	0.0013	0.00131	0.00137	0.00137	0.00135	0.00147	0.00143	0.00144	0.00146	0.00149	0.00155	0.00181	0.00199	0.00212	9.9801E-4
3204.46	1.2E-9	5.11E-8	2.766E-6	1.12486E-4	9.5519E-6	9.76424E-5	8.58283E-5	3.30185E-5	5.218E-6	9.08E-8	7.8584E-5	1.18256E-4	2.01584E-4	2.89872E-4	3.48335E-4	4.96392E-4	0.00114	0.0013	0.0013	0.00137	0.00137	0.00134	0.00148	0.00142	0.00144	0.00145	0.00148	0.00156	0.00181	0.00198	0.0021	0.001
3203.5	9.9E-9	3.5E-9	3.0013E-6	1.14641E-4	9.4092E-6	9.75061E-5	8.73331E-5	3.40019E-5	5.9231E-6	2.694E-7	7.73374E-5	1.13819E-4	2.01579E-4	2.88079E-4	3.42521E-4	4.78669E-4	0.00114	0.0013	0.0013	0.00137	0.00136	0.00134	0.00148	0.0014	0.00144	0.00144	0.00147	0.00157	0.0018	0.00196	0.00209	9.95688E-4
3202.53	3.17E-8	9.5E-9	3.2703E-6	1.15369E-4	9.3912E-6	9.64354E-5	8.86973E-5	3.41239E-5	6.4103E-6	6.229E-7	7.59797E-5	1.09552E-4	2.00467E-4	2.81657E-4	3.39367E-4	4.62409E-4	0.00115	0.0013	0.00129	0.00136	0.00135	0.00135	0.00147	0.00139	0.00143	0.00143	0.00146	0.00158	0.0018	0.00194	0.00208	9.84316E-4
3201.57	3.24E-8	2.56E-8	3.6461E-6	1.16194E-4	9.2809E-6	9.55345E-5	8.98651E-5	3.3106E-5	6.4794E-6	1.1099E-6	7.49153E-5	1.0639E-4	1.99E-4	2.72942E-4	3.39604E-4	4.49171E-4	0.00116	0.00129	0.00129	0.00136	0.00133	0.00136	0.00146	0.00139	0.00144	0.00142	0.00145	0.00158	0.0018	0.00194	0.00208	9.70236E-4
3200.61	1.12E-8	1.07E-8	4.1069E-6	1.18648E-4	8.9244E-6	9.59119E-5	9.14632E-5	3.12964E-5	6.1647E-6	1.5788E-6	7.41242E-5	1.04528E-4	1.97435E-4	2.649E-4	3.42855E-4	4.3524E-4	0.00117	0.00127	0.0013	0.00136	0.00132	0.00138	0.00144	0.0014	0.00145	0.0014	0.00145	0.00158	0.0018	0.00194	0.00207	9.57668E-4
3199.64	8E-10	1.3E-9	4.5548E-6	1.23232E-4	8.3526E-6	9.78495E-5	9.4271E-5	2.93983E-5	5.6843E-6	1.9027E-6	7.35998E-5	1.03862E-4	1.95655E-4	2.59865E-4	3.4789E-4	4.15905E-4	0.00118	0.00125	0.00131	0.00136	0.00131	0.0014	0.00142	0.00141	0.00147	0.00139	0.00145	0.00158	0.00181	0.00195	0.00207	9.49829E-4
3198.68	3.92E-8	3.94E-8	4.9026E-6	1.29031E-4	7.7518E-6	1.005E-4	9.84028E-5	2.80577E-5	5.2831E-6	2.0893E-6	7.35801E-5	1.04407E-4	1.93581E-4	2.58963E-4	3.5337E-4	3.92977E-4	0.00118	0.00122	0.00132	0.00136	0.00131	0.00141	0.0014	0.00141	0.00148	0.00137	0.00145	0.00157	0.00182	0.00196	0.00206	9.48344E-4
3197.71	1.336E-7	1.118E-7	5.1554E-6	1.34188E-4	7.3195E-6	1.02356E-4	1.02898E-4	2.76329E-5	5.1084E-6	2.2334E-6	7.43646E-5	1.06271E-4	1.9158E-4	2.62198E-4	3.58632E-4	3.75553E-4	0.00118	0.00119	0.00132	0.00135	0.00132	0.00141	0.0014	0.00142	0.00149	0.00137	0.00146	0.00156	0.00182	0.00196	0.00206	9.53341E-4
3196.75	2.36E-7	1.839E-7	5.4126E-6	1.37008E-4	7.1519E-6	1.02227E-4	1.06093E-4	2.8197E-5	5.1816E-6	2.3992E-6	7.59715E-5	1.09256E-4	1.90579E-4	2.68759E-4	3.6398E-4	3.72186E-4	0.00118	0.00116	0.00131	0.00135	0.00133	0.00142	0.0014	0.00142	0.00149	0.00137	0.00147	0.00155	0.00182	0.00196	0.00206	9.63746E-4
3195.78	2.708E-7	2.414E-7	5.7966E-6	1.36971E-4	7.2226E-6	1.00044E-4	1.0659E-4	2.96264E-5	5.4277E-6	2.5503E-6	7.80084E-5	1.12529E-4	1.9171E-4	2.77227E-4	3.7025E-4	3.83861E-4	0.00118	0.00114	0.00129	0.00134	0.00135	0.00142	0.00141	0.00142	0.00149	0.00138	0.00148	0.00155	0.00182	0.00195	0.00207	9.77402E-4
3194.82	2.119E-7	2.882E-7	6.3706E-6	1.34886E-4	7.4308E-6	9.68669E-5	1.04094E-4	3.17038E-5	5.7434E-6	2.5693E-6	7.98772E-5	1.14797E-4	1.95597E-4	2.85683E-4	3.77874E-4	4.04758E-4	0.00119	0.00113	0.00127	0.00134	0.00136	0.00142	0.00143	0.00143	0.00148	0.00141	0.00149	0.00156	0.00181	0.00194	0.00208	9.91187E-4
3193.86	1.12E-7	3.233E-7	7.0724E-6	1.3211E-4	7.6763E-6	9.41596E-5	9.9466E-5	3.41688E-5	6.0663E-6	2.3591E-6	8.11365E-5	1.15027E-4	2.01685E-4	2.91983E-4	3.86116E-4	4.28942E-4	0.00119	0.00114	0.00125	0.00134	0.00136	0.00141	0.00144	0.00145	0.00148	0.00143	0.0015	0.00156	0.0018	0.00193	0.00209	0.001
3192.89	3.83E-8	3.281E-7	7.6806E-6	1.29546E-4	7.9178E-6	9.29693E-5	9.40903E-5	3.67001E-5	6.3903E-6	1.951E-6	8.1722E-5	1.13174E-4	2.08168E-4	2.94447E-4	3.93095E-4	4.55061E-4	0.00118	0.00116	0.00124	0.00134	0.00136	0.00141	0.00144	0.00147	0.00146	0.00145	0.00151	0.00156	0.00178	0.00191	0.00209	0.00101
3191.93	8.1E-9	2.791E-7	7.8763E-6	1.272E-4	8.1788E-6	9.35314E-5	8.91742E-5	3.88727E-5	6.7115E-6	1.4966E-6	8.18494E-5	1.10281E-4	2.12758E-4	2.92662E-4	3.96722E-4	4.83299E-4	0.00117	0.00119	0.00124	0.00134	0.00135	0.0014	0.00143	0.00149	0.00145	0.00147	0.00151	0.00156	0.00177	0.0019	0.00209	0.001
3190.96	1.7E-9	1.792E-7	7.4318E-6	1.2453E-4	8.4905E-6	9.53347E-5	8.5411E-5	4.02145E-5	6.9769E-6	1.147E-6	8.16688E-5	1.07828E-4	2.13916E-4	2.8772E-4	3.95916E-4	5.09229E-4	0.00116	0.00122	0.00125	0.00134	0.00134	0.0014	0.00142	0.00151	0.00144	0.00148	0.0015	0.00156	0.00177	0.00188	0.00209	9.95121E-4
3190	2.3E-9	7.27E-8	6.4028E-6	1.21228E-4	8.8134E-6	9.75192E-5	8.29679E-5	4.04288E-5	7.1021E-6	9.621E-7	8.10096E-5	1.06933E-4	2.11741E-4	2.81602E-4	3.9125E-4	5.23939E-4	0.00114	0.00124	0.00127	0.00133	0.00133	0.00139	0.00142	0.00152	0.00143	0.00149	0.00149	0.00155	0.00178	0.00187	0.00208	9.84045E-4
3189.03	9E-9	1.08E-8	5.1154E-6	1.17811E-4	9.0129E-6	9.93334E-5	8.16046E-5	3.96496E-5	7.0498E-6	9.228E-7	7.94748E-5	1.08004E-4	2.07821E-4	2.76162E-4	3.84493E-4	5.21406E-4	0.00113	0.00125	0.00129	0.00132	0.00134	0.00138	0.00142	0.00151	0.00142	0.00149	0.00147	0.00155	0.00178	0.00186	0.00207	9.72469E-4
3188.07	2.4E-8	7E-10	3.9355E-6	1.15527E-4	8.9184E-6	1.00542E-4	8.09054E-5	3.85151E-5	6.8959E-6	9.655E-7	7.67038E-5	1.10639E-4	2.03778E-4	2.71865E-4	3.76928E-4	5.03277E-4	0.00113	0.00125	0.00132	0.00132	0.00135	0.00137	0.00142	0.0015	0.00142	0.00148	0.00145	0.00156	0.00178	0.00186	0.00206	9.61226E-4
3187.11	3.57E-8	8.1E-9	3.0606E-6	1.15569E-4	8.4694E-6	1.0138E-4	8.04911E-5	3.78121E-5	6.7721E-6	1.0201E-6	7.29039E-5	1.14081E-4	2.00341E-4	2.67919E-4	3.68763E-4	4.76165E-4	0.00113	0.00125	0.00134	0.00133	0.00135	0.00136	0.00143	0.00148	0.00142	0.00147	0.00144	0.00156	0.00177	0.00186	0.00204	9.50214E-4
3186.14	2.52E-8	6.5E-9	2.5071E-6	1.18265E-4	7.7935E-6	1.02143E-4	8.01748E-5	3.79777E-5	6.7734E-6	1.0536E-6	6.90649E-5	1.17757E-4	1.97369E-4	2.63385E-4	3.59928E-4	4.46705E-4	0.00113	0.00125	0.00136	0.00133	0.00135	0.00135	0.00144	0.00146	0.00141	0.00146	0.00143	0.00156	0.00175	0.00186	0.00203	9.40021E-4
3185.18	2.4E-9	3E-10	2.2139E-6	1.22718E-4	7.1326E-6	1.02753E-4	8.00199E-5	3.8855E-5	6.9401E-6	1.0849E-6	6.64702E-5	1.21449E-4	1.94413E-4	2.58163E-4	3.51113E-4	4.20492E-4	0.00113	0.00125	0.00136	0.00132	0.00135	0.00134	0.00144	0.00144	0.0014	0.00144	0.00143	0.00156	0.00173	0.00185	0.00201	9.32352E-4
3184.21	1.35E-8	4.5E-9	2.1174E-6	1.27077E-4	6.7032E-6	1.02726E-4	8.01957E-5	3.98529E-5	7.3099E-6	1.143E-6	6.58675E-5	1.2497E-4	1.91281E-4	2.53083E-4	3.43861E-4	4.02735E-4	0.00113	0.00125	0.00134	0.00131	0.00134	0.00134	0.00144	0.00142	0.00139	0.00142	0.00144	0.00156	0.0017	0.00185	0.00199	9.287E-4
3183.25	7.9E-8	2.06E-8	2.1558E-6	1.29387E-4	6.6213E-6	1.01636E-4	8.07796E-5	4.04256E-5	7.9461E-6	1.2044E-6	6.68999E-5	1.27739E-4	1.8822E-4	2.49236E-4	3.39472E-4	3.96082E-4	0.00113	0.00126	0.0013	0.00128	0.00133	0.00135	0.00144	0.00141	0.00138	0.0014	0.00145	0.00156	0.00169	0.00185	0.00198	9.28815E-4
3182.28	1.515E-7	3.66E-8	2.2348E-6	1.28618E-4	6.8973E-6	9.96999E-5	8.17053E-5	4.05085E-5	8.8758E-6	1.1772E-6	6.81677E-5	1.28742E-4	1.85668E-4	2.47225E-4	3.37763E-4	3.97097E-4	0.00112	0.00125	0.00125	0.00126	0.00132	0.00136	0.00143	0.00139	0.00137	0.00138	0.00146	0.00155	0.00169	0.00185	0.00196	9.30708E-4
3181.32	1.768E-7	4E-8	2.2197E-6	1.25177E-4	7.4518E-6	9.79153E-5	8.29604E-5	4.05426E-5	9.9883E-6	9.762E-7	6.79945E-5	1.27082E-4	1.83865E-4	2.46912E-4	3.36936E-4	3.97199E-4	0.00112	0.00124	0.00122	0.00125	0.0013	0.00136	0.00141	0.00138	0.00137	0.00137	0.00146	0.00154	0.00169	0.00186	0.00195	9.32269E-4
3180.36	1.603E-7	2.95E-8	2.0071E-6	1.20602E-4	8.1045E-6	9.7534E-5	8.4846E-5	4.10869E-5	1.10059E-5	6.397E-7	6.55633E-5	1.22734E-4	1.82693E-4	2.47725E-4	3.34925E-4	3.89889E-4	0.0011	0.00122	0.00121	0.00124	0.00128	0.00136	0.0014	0.00137	0.00137	0.00135	0.00146	0.00153	0.00169	0.00187	0.00194	9.32906E-4
3179.39	1.442E-7	1.47E-8	1.6248E-6	1.16683E-4	8.5915E-6	9.92738E-5	8.79265E-5	4.24004E-5	1.16164E-5	3.203E-7	6.15171E-5	1.16787E-4	1.81859E-4	2.491E-4	3.31166E-4	3.77066E-4	0.00109	0.00119	0.00123	0.00124	0.00125	0.00135	0.00137	0.00135	0.00137	0.00134	0.00145	0.00151	0.00169	0.00187	0.00195	9.33508E-4
3178.43	1.604E-7	5.1E-9	1.2192E-6	1.14596E-4	8.6942E-6	1.02932E-4	9.2588E-5	4.4314E-5	1.16966E-5	1.307E-7	5.74725E-5	1.10836E-4	1.81215E-4	2.50679E-4	3.27138E-4	3.65937E-4	0.00108	0.00117	0.00126	0.00123	0.00124	0.00134	0.00136	0.00135	0.00138	0.00134	0.00144	0.0015	0.00168	0.00187	0.00195	9.34916E-4
3177.46	2.238E-7	1.4E-9	9.263E-7	1.14452E-4	8.4231E-6	1.07639E-4	9.85134E-5	4.63955E-5	1.14058E-5	6E-8	5.49529E-5	1.06032E-4	1.80889E-4	2.52199E-4	3.25128E-4	3.60364E-4	0.00107	0.00115	0.00129	0.00121	0.00124	0.00133	0.00135	0.00135	0.00138	0.00134	0.00144	0.00149	0.00168	0.00187	0.00197	9.36723E-4
3176.5	3.354E-7	2E-10	7.844E-7	1.15389E-4	8.062E-6	1.12519E-4	1.04523E-4	4.82167E-5	1.10544E-5	4.98E-8	5.4637E-5	1.02536E-4	1.81082E-4	2.53299E-4	3.26388E-4	3.57704E-4	0.00106	0.00116	0.00131	0.00119	0.00124	0.00133	0.00135	0.00135	0.00138	0.00135	0.00143	0.00149	0.00168	0.00186	0.00198	9.37628E-4
3175.53	4.809E-7	4E-10	7.535E-7	1.16167E-4	7.985E-6	1.17061E-4	1.09033E-4	4.9499E-5	1.0897E-5	6.62E-8	5.62302E-5	9.97634E-5	1.81824E-4	2.53601E-4	3.30274E-4	3.54407E-4	0.00105	0.00117	0.00131	0.00117	0.00124	0.00133	0.00135	0.00136	0.00138	0.00136	0.00143	0.00149	0.00169	0.00185	0.00199	9.36809E-4
3174.57	6.418E-7	7.1E-9	7.62E-7	1.16005E-4	8.3968E-6	1.20823E-4	1.10876E-4	5.00359E-5	1.10003E-5	8.9E-8	5.87606E-5	9.71264E-5	1.82984E-4	2.53105E-4	3.35012E-4	3.52718E-4	0.00105	0.00119	0.00129	0.00116	0.00123	0.00134	0.00137	0.00138	0.00138	0.00137	0.00142	0.00148	0.0017	0.00184	0.002	9.34746E-4
3173.61	8.013E-7	3.03E-8	7.516E-7	1.15096E-4	9.1769E-6	1.22866E-4	1.09813E-4	4.95636E-5	1.12106E-5	1.042E-7	6.11007E-5	9.4679E-5	1.84552E-4	2.52533E-4	3.39293E-4	3.59457E-4	0.00105	0.00121	0.00127	0.00116	0.00123	0.00135	0.00138	0.00139	0.00139	0.00138	0.00141	0.00148	0.0017	0.00184	0.00201	9.32785E-4
3172.64	9.254E-7	6.48E-8	7.22E-7	1.1437E-4	9.8799E-6	1.21834E-4	1.06414E-4	4.77887E-5	1.12246E-5	1.158E-7	6.25348E-5	9.31544E-5	1.86826E-4	2.53171E-4	3.43311E-4	3.78555E-4	0.00106	0.00123	0.00125	0.00117	0.00122	0.00136	0.00138	0.00139	0.00142	0.00138	0.0014	0.00149	0.00172	0.00186	0.00203	9.32169E-4
3171.68	9.494E-7	8.12E-8	7.354E-7	1.14713E-4	9.9693E-6	1.16989E-4	1.01542E-4	4.46928E-5	1.07667E-5	1.372E-7	6.30286E-5	9.34036E-5	1.90155E-4	2.5607E-4	3.48314E-4	4.0622E-4	0.00107	0.00125	0.00125	0.00118	0.00123	0.00135	0.00138	0.00141	0.00147	0.00139	0.0014	0.0015	0.00174	0.00189	0.00205	9.33425E-4
3170.71	8.193E-7	6.29E-8	8.779E-7	1.16278E-4	9.2192E-6	1.0925E-4	9.60455E-5	4.08356E-5	9.7951E-6	1.743E-7	6.30577E-5	9.57658E-5	1.94443E-4	2.61109E-4	3.55246E-4	4.33646E-4	0.00109	0.00126	0.00125	0.0012	0.00125	0.00134	0.00137	0.00143	0.00152	0.00139	0.00139	0.00151	0.00176	0.00192	0.00205	9.36437E-4
3169.75	5.653E-7	3.26E-8	1.2221E-6	1.18368E-4	7.8894E-6	1.00972E-4	9.07107E-5	3.72887E-5	8.5542E-6	2.176E-7	6.31958E-5	9.98001E-5	1.9891E-4	2.66678E-4	3.63628E-4	4.53898E-4	0.00111	0.00126	0.00126	0.00122	0.00129	0.00132	0.00137	0.00145	0.00155	0.0014	0.00139	0.00154	0.00177	0.00195	0.00205	9.40704E-4
3168.78	3.007E-7	1.75E-8	1.7658E-6	1.19946E-4	6.4995E-6	9.45489E-5	8.62326E-5	3.51611E-5	7.3951E-6	2.532E-7	6.37841E-5	1.04504E-4	2.02466E-4	2.7045E-4	3.71536E-4	4.65164E-4	0.00112	0.00125	0.00128	0.00124	0.00132	0.0013	0.00137	0.00148	0.00156	0.00141	0.0014	0.00156	0.00178	0.00197	0.00205	9.45559E-4
3167.82	1.232E-7	2.44E-8	2.3493E-6	1.20392E-4	5.465E-6	9.11422E-5	8.3024E-5	3.50056E-5	6.5377E-6	2.89E-7	6.48988E-5	1.089E-4	2.04504E-4	2.70938E-4	3.76643E-4	4.684E-4	0.00114	0.00125	0.00128	0.00126	0.00133	0.00128	0.00138	0.00151	0.00155	0.00142	0.0014	0.00158	0.00177	0.00199	0.00204	9.50504E-4
3166.85	4.27E-8	6.7E-8	2.7055E-6	1.19964E-4	4.9449E-6	9.04385E-5	8.10042E-5	3.64403E-5	5.9723E-6	3.651E-7	6.65245E-5	1.12619E-4	2.05457E-4	2.68664E-4	3.77561E-4	4.6559E-4	0.00115	0.00125	0.00128	0.00128	0.00133	0.00128	0.00139	0.00151	0.0015	0.00144	0.0014	0.00159	0.00176	0.002	0.00203	9.55709E-4
3165.89	1.62E-8	1.581E-7	2.6848E-6	1.19626E-4	4.8938E-6	9.12406E-5	7.96109E-5	3.81107E-5	5.5288E-6	5.47E-7	6.87081E-5	1.16066E-4	2.06602E-4	2.65925E-4	3.74638E-4	4.61432E-4	0.00116	0.00126	0.00128	0.00129	0.00133	0.00128	0.0014	0.0015	0.00145	0.00147	0.00141	0.00159	0.00174	0.002	0.00204	9.62248E-4
3164.93	7.5E-9	2.515E-7	2.4008E-6	1.20441E-4	5.1472E-6	9.2297E-5	7.8153E-5	3.82677E-5	5.0225E-6	9.094E-7	7.15156E-5	1.2009E-4	2.09272E-4	2.6542E-4	3.69795E-4	4.63262E-4	0.00116	0.00127	0.00129	0.0013	0.00133	0.00129	0.00139	0.00148	0.00141	0.0015	0.00141	0.00159	0.00173	0.002	0.00205	9.71524E-4
3163.96	1.3E-9	2.581E-7	2.1147E-6	1.22946E-4	5.4693E-6	9.28282E-5	7.62976E-5	3.59676E-5	4.3924E-6	1.4785E-6	7.48097E-5	1.25329E-4	2.14013E-4	2.68791E-4	3.65523E-4	4.75607E-4	0.00116	0.00129	0.00131	0.00131	0.00135	0.00132	0.00139	0.00147	0.00139	0.00154	0.00142	0.0016	0.00172	0.00199	0.00207	9.8399E-4
3163	3.8E-9	1.569E-7	2.0303E-6	1.26827E-4	5.6216E-6	9.25688E-5	7.43565E-5	3.19103E-5	3.7391E-6	2.1503E-6	7.80408E-5	1.31581E-4	2.20162E-4	2.7592E-4	3.63653E-4	4.94372E-4	0.00115	0.00132	0.00134	0.00132	0.00136	0.00135	0.00139	0.00146	0.0014	0.00157	0.00144	0.0016	0.00173	0.00199	0.00209	9.9792E-4
3162.03	4.53E-8	3.94E-8	2.2124E-6	1.30993E-4	5.4756E-6	9.16207E-5	7.31479E-5	2.79372E-5	3.2382E-6	2.6922E-6	8.03195E-5	1.37502E-4	2.26027E-4	2.84996E-4	3.64495E-4	5.08203E-4	0.00115	0.00133	0.00136	0.00134	0.00138	0.0014	0.00141	0.00147	0.00142	0.00159	0.00147	0.0016	0.00174	0.00199	0.00211	0.00101
3161.07	1.486E-7	1E-10	2.5835E-6	1.34072E-4	5.0856E-6	9.03641E-5	7.35244E-5	2.57339E-5	3.0181E-6	2.8847E-6	8.08553E-5	1.41042E-4	2.29739E-4	2.93269E-4	3.66894E-4	5.08024E-4	0.00115	0.00134	0.00137	0.00136	0.00139	0.00144	0.00142	0.00147	0.00145	0.00158	0.00151	0.00159	0.00176	0.00199	0.00211	0.00101
3160.1	2.743E-7	2.17E-8	2.9271E-6	1.35092E-4	4.6519E-6	8.941E-5	7.58299E-5	2.60234E-5	3.1022E-6	2.6876E-6	7.94961E-5	1.40605E-4	2.30362E-4	2.9823E-4	3.69162E-4	4.95088E-4	0.00116	0.00133	0.00136	0.00137	0.00138	0.00145	0.00143	0.00147	0.00147	0.00155	0.00154	0.00159	0.00177	0.00199	0.00211	0.00101
3159.14	3.381E-7	2.78E-8	2.9902E-6	1.3399E-4	4.3963E-6	8.9388E-5	7.95931E-5	2.85169E-5	3.4092E-6	2.2539E-6	7.68212E-5	1.36117E-4	2.28262E-4	2.98592E-4	3.70038E-4	4.77781E-4	0.00116	0.00131	0.00134	0.00138	0.00136	0.00144	0.00144	0.00146	0.00148	0.00152	0.00154	0.00158	0.00177	0.00199	0.00208	9.94225E-4
3158.18	3.012E-7	7.2E-9	2.6863E-6	1.3154E-4	4.4582E-6	9.05619E-5	8.35541E-5	3.20721E-5	3.7703E-6	1.7954E-6	7.3802E-5	1.29244E-4	2.24661E-4	2.94862E-4	3.69297E-4	4.62897E-4	0.00116	0.00129	0.00132	0.00137	0.00134	0.00141	0.00143	0.00144	0.00147	0.00148	0.00153	0.00157	0.00175	0.00198	0.00205	9.77879E-4
3157.21	2.069E-7	1E-9	2.1766E-6	1.2885E-4	4.8519E-6	9.2556E-5	8.61616E-5	3.51125E-5	4.0087E-6	1.4407E-6	7.13167E-5	1.22428E-4	2.20744E-4	2.89039E-4	3.67584E-4	4.52212E-4	0.00115	0.00127	0.00129	0.00135	0.00132	0.00137	0.00142	0.00143	0.00145	0.00145	0.0015	0.00156	0.00173	0.00196	0.00201	9.65174E-4
3156.25	1.189E-7	1.14E-8	1.7132E-6	1.26808E-4	5.4587E-6	9.44891E-5	8.64058E-5	3.64938E-5	4.0658E-6	1.1962E-6	6.98482E-5	1.17514E-4	2.17034E-4	2.8342E-4	3.65717E-4	4.45513E-4	0.00115	0.00125	0.00127	0.00133	0.00132	0.00134	0.00142	0.00143	0.00143	0.00143	0.00147	0.00155	0.00171	0.00194	0.00198	9.60385E-4
3155.28	6.21E-8	1.1E-8	1.4508E-6	1.25768E-4	6.0816E-6	9.54484E-5	8.44525E-5	3.61623E-5	4.0397E-6	9.956E-7	6.94546E-5	1.14975E-4	2.13535E-4	2.79341E-4	3.64122E-4	4.432E-4	0.00115	0.00123	0.00126	0.00131	0.00132	0.00133	0.00142	0.00144	0.00142	0.00141	0.00145	0.00153	0.00169	0.00193	0.00196	9.63869E-4
3154.32	3.02E-8	2.4E-9	1.4147E-6	1.25527E-4	6.5872E-6	9.49682E-5	8.15039E-5	3.49492E-5	4.0861E-6	7.832E-7	6.9911E-5	1.14122E-4	2.10309E-4	2.76717E-4	3.62778E-4	4.44692E-4	0.00115	0.00122	0.00125	0.00129	0.00133	0.00134	0.00143	0.00145	0.00142	0.0014	0.00144	0.0015	0.00168	0.00193	0.00195	9.72672E-4
3153.35	1.2E-8	0	1.5587E-6	1.25539E-4	7.0191E-6	9.31506E-5	7.90563E-5	3.37878E-5	4.2915E-6	5.735E-7	7.08764E-5	1.13977E-4	2.078E-4	2.74578E-4	3.61453E-4	4.46549E-4	0.00115	0.00122	0.00125	0.00128	0.00133	0.00136	0.00143	0.00145	0.00142	0.00139	0.00144	0.00148	0.00168	0.00194	0.00194	9.82752E-4
3152.39	3.1E-9	2E-10	1.8027E-6	1.25266E-4	7.5364E-6	9.04922E-5	7.8153E-5	3.31474E-5	4.6171E-6	4.324E-7	7.19781E-5	1.14187E-4	2.0647E-4	2.71998E-4	3.59915E-4	4.44979E-4	0.00115	0.00123	0.00125	0.00127	0.00133	0.00137	0.00143	0.00145	0.00143	0.00139	0.00144	0.00146	0.00168	0.00195	0.00194	9.90992E-4
3151.43	7E-10	4E-10	2.0495E-6	1.24529E-4	8.2278E-6	8.76771E-5	7.91437E-5	3.30185E-5	4.9404E-6	4.131E-7	7.28508E-5	1.15265E-4	2.06157E-4	2.68662E-4	3.58102E-4	4.40229E-4	0.00114	0.00124	0.00125	0.00127	0.00134	0.00137	0.00143	0.00144	0.00144	0.00139	0.00143	0.00144	0.00169	0.00195	0.00192	9.9583E-4
3150.46	1.5E-9	3E-9	2.2153E-6	1.2364E-4	8.956E-6	8.54648E-5	8.18785E-5	3.32495E-5	5.1655E-6	5.446E-7	7.31759E-5	1.18026E-4	2.05845E-4	2.64728E-4	3.56294E-4	4.3611E-4	0.00112	0.00125	0.00126	0.00127	0.00134	0.00137	0.00144	0.00143	0.00145	0.00139	0.00143	0.00144	0.00171	0.00194	0.00191	9.96659E-4
3149.5	1.01E-8	2.9E-9	2.2604E-6	1.23174E-4	9.3979E-6	8.45871E-5	8.60489E-5	3.38364E-5	5.3113E-6	8.276E-7	7.2794E-5	1.22683E-4	2.04235E-4	2.60405E-4	3.55219E-4	4.34429E-4	0.00111	0.00126	0.00126	0.00128	0.00134	0.00136	0.00144	0.00143	0.00145	0.0014	0.00143	0.00146	0.00175	0.00192	0.00191	9.93431E-4
3148.53	3.92E-8	2E-10	2.1996E-6	1.23535E-4	9.2917E-6	8.55572E-5	9.12947E-5	3.49344E-5	5.4858E-6	1.1681E-6	7.18385E-5	1.28307E-4	2.0073E-4	2.55888E-4	3.55801E-4	4.32056E-4	0.0011	0.00126	0.00127	0.00128	0.00135	0.00134	0.00144	0.00142	0.00145	0.0014	0.00143	0.00149	0.0018	0.0019	0.00192	9.87045E-4
3147.57	9.15E-8	1E-9	2.0858E-6	1.24662E-4	8.6863E-6	8.84311E-5	9.7024E-5	3.66232E-5	5.7781E-6	1.3849E-6	7.07917E-5	1.33057E-4	1.95983E-4	2.51682E-4	3.58499E-4	4.2532E-4	0.0011	0.00126	0.00127	0.00129	0.00136	0.00133	0.00143	0.00142	0.00144	0.00141	0.00144	0.00153	0.00183	0.00188	0.00194	9.79914E-4
3146.6	1.46E-7	1.9E-9	1.9793E-6	1.26096E-4	7.9078E-6	9.26921E-5	1.02185E-4	3.87124E-5	6.1673E-6	1.3668E-6	7.03281E-5	1.35118E-4	1.9156E-4	2.48839E-4	3.627E-4	4.16259E-4	0.00109	0.00124	0.00127	0.00131	0.00135	0.00132	0.00142	0.00142	0.00143	0.00142	0.00144	0.00156	0.00185	0.00187	0.00196	9.7542E-4
3145.64	1.691E-7	0	1.9232E-6	1.27309E-4	7.3013E-6	9.73223E-5	1.05412E-4	4.07834E-5	6.5192E-6	1.1754E-6	7.09799E-5	1.33745E-4	1.88994E-4	2.48656E-4	3.66744E-4	4.1169E-4	0.00108	0.00122	0.00128	0.00132	0.00135	0.00131	0.00141	0.00143	0.00142	0.00143	0.00145	0.00158	0.00185	0.00188	0.00197	9.76094E-4
3144.68	1.429E-7	6.2E-9	1.9369E-6	1.27999E-4	7.0351E-6	1.01097E-4	1.057E-4	4.24581E-5	6.6854E-6	9.618E-7	7.27976E-5	1.29594E-4	1.88981E-4	2.51943E-4	3.68781E-4	4.15629E-4	0.00108	0.0012	0.00128	0.00133	0.00133	0.00131	0.00141	0.00143	0.00142	0.00143	0.00146	0.00158	0.00184	0.0019	0.00198	9.81675E-4
3143.71	8.43E-8	2.54E-8	2.0139E-6	1.28104E-4	7.1075E-6	1.03035E-4	1.03106E-4	4.36318E-5	6.6252E-6	8.338E-7	7.51962E-5	1.24157E-4	1.9112E-4	2.5835E-4	3.67857E-4	4.24415E-4	0.00107	0.00119	0.00129	0.00134	0.00133	0.00131	0.00141	0.00144	0.00142	0.00143	0.00147	0.00156	0.00183	0.00192	0.00199	9.8856E-4
3142.75	3.04E-8	4.22E-8	2.1178E-6	1.27713E-4	7.4537E-6	1.02844E-4	9.88255E-5	4.44352E-5	6.4457E-6	8.199E-7	7.71402E-5	1.1887E-4	1.94184E-4	2.66267E-4	3.64365E-4	4.30171E-4	0.00107	0.0012	0.0013	0.00134	0.00132	0.00131	0.00143	0.00144	0.00143	0.00144	0.00148	0.00153	0.00181	0.00193	0.00202	9.91414E-4
3141.78	4.4E-9	4.28E-8	2.1766E-6	1.27023E-4	8.0597E-6	1.01112E-4	9.45214E-5	4.50048E-5	6.3175E-6	8.911E-7	7.76222E-5	1.14548E-4	1.96704E-4	2.73361E-4	3.59533E-4	4.28421E-4	0.00107	0.00121	0.0013	0.00133	0.00132	0.00132	0.00144	0.00143	0.00144	0.00144	0.00147	0.0015	0.00179	0.00193	0.00205	9.86126E-4
3140.82	0	3.27E-8	2.1081E-6	1.26355E-4	9.0043E-6	9.89957E-5	9.14409E-5	4.53078E-5	6.3615E-6	9.76E-7	7.6174E-5	1.11392E-4	1.97592E-4	2.77521E-4	3.54562E-4	4.20754E-4	0.00107	0.00122	0.0013	0.00131	0.00131	0.00132	0.00145	0.00141	0.00144	0.00145	0.00145	0.00148	0.00176	0.00192	0.00209	9.72199E-4
3139.85	1E-9	2.55E-8	1.8824E-6	1.2607E-4	1.03879E-5	9.75258E-5	8.99819E-5	4.51741E-5	6.5872E-6	9.829E-7	7.30679E-5	1.09292E-4	1.96584E-4	2.77653E-4	3.5015E-4	4.1049E-4	0.00108	0.00123	0.0013	0.00129	0.00131	0.00133	0.00146	0.0014	0.00143	0.00144	0.00142	0.00148	0.00172	0.0019	0.00211	9.52909E-4
3138.89	1.1E-9	2.88E-8	1.567E-6	1.26365E-4	1.21718E-5	9.69864E-5	8.97784E-5	4.44664E-5	6.8871E-6	8.59E-7	6.91181E-5	1.08123E-4	1.94326E-4	2.74012E-4	3.46659E-4	3.99246E-4	0.00109	0.00124	0.00129	0.00128	0.00132	0.00133	0.00145	0.00138	0.00141	0.00144	0.00139	0.00149	0.00169	0.00188	0.00212	9.33401E-4
3137.92	1.1E-9	4.61E-8	1.2908E-6	1.27152E-4	1.40007E-5	9.68571E-5	9.01224E-5	4.32256E-5	7.0771E-6	6.403E-7	6.52909E-5	1.07842E-4	1.92128E-4	2.68005E-4	3.445E-4	3.89184E-4	0.00109	0.00124	0.00127	0.00127	0.00132	0.00133	0.00144	0.00138	0.0014	0.00143	0.00137	0.0015	0.00167	0.00187	0.00212	9.18333E-4
3136.96	1.4E-9	7.2E-8	1.1595E-6	1.28189E-4	1.51992E-5	9.63897E-5	9.0478E-5	4.17082E-5	6.9889E-6	4.236E-7	6.23563E-5	1.08379E-4	1.91396E-4	2.616E-4	3.44175E-4	3.8585E-4	0.00109	0.00125	0.00126	0.00128	0.00133	0.00134	0.00143	0.00138	0.00139	0.00142	0.00136	0.0015	0.00166	0.00187	0.00211	9.10502E-4
3136	5E-10	8.2E-8	1.22E-6	1.29317E-4	1.51078E-5	9.53964E-5	9.07884E-5	4.0329E-5	6.585E-6	2.874E-7	6.06744E-5	1.09479E-4	1.92887E-4	2.5656E-4	3.45852E-4	3.95349E-4	0.0011	0.00125	0.00126	0.00129	0.00134	0.00134	0.00142	0.00139	0.00139	0.00141	0.00137	0.00149	0.00167	0.00189	0.0021	9.10547E-4
3135.03	2E-9	5.41E-8	1.4678E-6	1.30493E-4	1.36038E-5	9.44762E-5	9.13614E-5	3.9513E-5	5.9826E-6	2.573E-7	6.01696E-5	1.10716E-4	1.96147E-4	2.53829E-4	3.48974E-4	4.18073E-4	0.0011	0.00125	0.00126	0.0013	0.00135	0.00135	0.0014	0.0014	0.00139	0.00142	0.00139	0.00149	0.0017	0.00191	0.00209	9.17312E-4
3134.07	2.9E-8	1.15E-8	1.8386E-6	1.31558E-4	1.12837E-5	9.44503E-5	9.23961E-5	3.94857E-5	5.3559E-6	3.502E-7	6.04668E-5	1.11707E-4	1.99474E-4	2.53347E-4	3.52405E-4	4.46195E-4	0.00111	0.00125	0.00126	0.0013	0.00135	0.00136	0.00139	0.0014	0.0014	0.00143	0.00141	0.00149	0.00174	0.00193	0.00208	9.28252E-4
3133.1	1.009E-7	2E-9	2.205E-6	1.32072E-4	9.0447E-6	9.55394E-5	9.35523E-5	4.00917E-5	4.8079E-6	6.144E-7	6.11567E-5	1.12337E-4	2.00678E-4	2.54359E-4	3.55099E-4	4.68827E-4	0.00112	0.00124	0.00127	0.0013	0.00134	0.00137	0.00137	0.0014	0.0014	0.00144	0.00143	0.0015	0.00178	0.00193	0.00206	9.39884E-4
3132.14	1.754E-7	2.24E-8	2.4495E-6	1.31544E-4	7.5161E-6	9.70552E-5	9.40016E-5	4.07951E-5	4.3366E-6	1.0984E-6	6.20357E-5	1.12745E-4	1.98361E-4	2.56015E-4	3.56711E-4	4.80241E-4	0.00113	0.00122	0.00127	0.00129	0.00133	0.00137	0.00136	0.00138	0.0014	0.00144	0.00144	0.00152	0.00181	0.00193	0.00204	9.48472E-4
3131.17	1.718E-7	2.35E-8	2.5691E-6	1.29909E-4	6.8629E-6	9.78939E-5	9.30414E-5	4.09361E-5	3.917E-6	1.7704E-6	6.31748E-5	1.13019E-4	1.92874E-4	2.57764E-4	3.57501E-4	4.81555E-4	0.00114	0.0012	0.00126	0.00128	0.00131	0.00137	0.00135	0.00137	0.00141	0.00143	0.00145	0.00153	0.00183	0.00192	0.00202	9.50961E-4
3130.21	8.58E-8	2.7E-9	2.6915E-6	1.27763E-4	6.9295E-6	9.7447E-5	9.07979E-5	4.0151E-5	3.6031E-6	2.4805E-6	6.47759E-5	1.12888E-4	1.86182E-4	2.59259E-4	3.5758E-4	4.75076E-4	0.00114	0.00119	0.00125	0.00126	0.0013	0.00137	0.00135	0.00137	0.00141	0.00142	0.00145	0.00154	0.00182	0.00191	0.002	9.45894E-4
3129.25	1.01E-8	1.05E-8	2.9783E-6	1.26049E-4	7.4221E-6	9.61238E-5	8.83185E-5	3.86096E-5	3.5361E-6	3.0197E-6	6.6962E-5	1.11791E-4	1.80779E-4	2.59918E-4	3.56356E-4	4.60843E-4	0.00113	0.00118	0.00123	0.00126	0.00128	0.00136	0.00135	0.00136	0.00141	0.00141	0.00144	0.00154	0.0018	0.00191	0.00199	9.34089E-4
3128.28	7.1E-9	5.29E-8	3.4997E-6	1.25459E-4	8.0216E-6	9.50784E-5	8.69061E-5	3.6846E-5	3.8623E-6	3.2328E-6	6.9668E-5	1.09387E-4	1.78552E-4	2.58784E-4	3.5296E-4	4.39903E-4	0.00111	0.00117	0.00121	0.00125	0.00127	0.00136	0.00135	0.00137	0.00142	0.0014	0.00144	0.00153	0.00177	0.00191	0.00199	9.18778E-4
3127.32	3.7E-8	7.36E-8	4.1348E-6	1.26076E-4	8.4841E-6	9.5489E-5	8.73067E-5	3.53715E-5	4.6341E-6	3.0924E-6	7.26186E-5	1.06099E-4	1.80198E-4	2.55015E-4	3.47412E-4	4.17857E-4	0.00109	0.00117	0.00119	0.00125	0.00126	0.00135	0.00136	0.00137	0.00141	0.00139	0.00144	0.00153	0.00174	0.00192	0.00199	9.04882E-4
3126.35	3.78E-8	4.57E-8	4.5749E-6	1.27447E-4	8.7105E-6	9.79383E-5	8.93423E-5	3.44558E-5	5.7353E-6	2.6965E-6	7.52999E-5	1.03032E-4	1.85125E-4	2.48608E-4	3.41293E-4	4.01855E-4	0.00108	0.00118	0.00119	0.00126	0.00126	0.00134	0.00137	0.00138	0.00141	0.00139	0.00144	0.00153	0.00172	0.00193	0.002	8.97174E-4
3125.39	1.23E-8	8.2E-9	4.5352E-6	1.28935E-4	8.7448E-6	1.02156E-4	9.21117E-5	3.41552E-5	6.9083E-6	2.2075E-6	7.69469E-5	1.01291E-4	1.91657E-4	2.40724E-4	3.37028E-4	3.94484E-4	0.00107	0.00119	0.00119	0.00126	0.00126	0.00134	0.00138	0.00139	0.00139	0.00139	0.00144	0.00154	0.0017	0.00194	0.002	8.9807E-4
3124.42	1E-10	2.2E-9	4.0186E-6	1.30082E-4	8.7289E-6	1.07059E-4	9.44358E-5	3.44303E-5	7.9286E-6	1.7751E-6	7.67591E-5	1.01216E-4	1.97522E-4	2.33253E-4	3.36229E-4	3.91975E-4	0.00106	0.00121	0.0012	0.00127	0.00127	0.00133	0.00139	0.00139	0.00138	0.00139	0.00145	0.00154	0.00169	0.00194	0.00199	9.06354E-4
3123.46	1.3E-8	2.39E-8	3.2986E-6	1.30749E-4	8.8398E-6	1.11033E-4	9.52828E-5	3.51769E-5	8.7577E-6	1.4854E-6	7.43852E-5	1.02145E-4	2.00715E-4	2.27964E-4	3.38503E-4	3.88349E-4	0.00106	0.00122	0.00121	0.00127	0.00128	0.00132	0.0014	0.0014	0.00137	0.0014	0.00146	0.00153	0.00167	0.00192	0.00196	9.17789E-4
3122.5	3.29E-8	4.51E-8	2.6542E-6	1.31056E-4	9.21E-6	1.12545E-4	9.4087E-5	3.61633E-5	9.4675E-6	1.3519E-6	7.03625E-5	1.02891E-4	2.00426E-4	2.25823E-4	3.41711E-4	3.80657E-4	0.00107	0.00122	0.00121	0.00126	0.00128	0.00131	0.00139	0.00139	0.00135	0.0014	0.00146	0.00151	0.00165	0.0019	0.00193	9.27459E-4
3121.53	4.68E-8	4.72E-8	2.1927E-6	1.31213E-4	9.8262E-6	1.10872E-4	9.10056E-5	3.70421E-5	1.00399E-5	1.3391E-6	6.60011E-5	1.02627E-4	1.974E-4	2.26772E-4	3.43479E-4	3.70145E-4	0.00107	0.00122	0.00121	0.00125	0.00129	0.00129	0.00137	0.00138	0.00134	0.0014	0.00145	0.00148	0.00164	0.00186	0.0019	9.32376E-4
3120.57	6.05E-8	3.23E-8	1.889E-6	1.314E-4	1.04486E-5	1.06532E-4	8.69526E-5	3.75095E-5	1.02833E-5	1.3876E-6	6.27217E-5	1.01543E-4	1.93389E-4	2.30004E-4	3.42867E-4	3.60127E-4	0.00107	0.00121	0.0012	0.00125	0.00129	0.00128	0.00134	0.00136	0.00132	0.0014	0.00145	0.00146	0.00162	0.00183	0.00188	9.32919E-4
3119.6	9.05E-8	1.47E-8	1.7028E-6	1.31746E-4	1.06393E-5	1.00999E-4	8.32501E-5	3.75279E-5	9.9687E-6	1.4449E-6	6.13588E-5	1.00733E-4	1.90097E-4	2.34459E-4	3.4075E-4	3.545E-4	0.00107	0.0012	0.00119	0.00125	0.00129	0.00127	0.00132	0.00134	0.00132	0.00138	0.00144	0.00144	0.00162	0.00181	0.00188	9.32228E-4
3118.64	1.589E-7	5.1E-9	1.6516E-6	1.32359E-4	1.00027E-5	9.59087E-5	8.09892E-5	3.73816E-5	9.0517E-6	1.4944E-6	6.18874E-5	1.01425E-4	1.88428E-4	2.39341E-4	3.3885E-4	3.5738E-4	0.00107	0.00119	0.00119	0.00126	0.0013	0.00127	0.00131	0.00134	0.00132	0.00137	0.00143	0.00145	0.00164	0.0018	0.00189	9.34205E-4
3117.67	2.841E-7	4.1E-9	1.8047E-6	1.3331E-4	8.5149E-6	9.23018E-5	8.05838E-5	3.74665E-5	7.7584E-6	1.5527E-6	6.36052E-5	1.04149E-4	1.88423E-4	2.44333E-4	3.38389E-4	3.71215E-4	0.00108	0.0012	0.0012	0.00128	0.00131	0.00127	0.00131	0.00135	0.00133	0.00136	0.00142	0.00146	0.00166	0.00181	0.00192	9.41064E-4
3116.71	4.5E-7	1.35E-8	2.2327E-6	1.34517E-4	6.6157E-6	9.04037E-5	8.18378E-5	3.80045E-5	6.4465E-6	1.6256E-6	6.55613E-5	1.08291E-4	1.89628E-4	2.49328E-4	3.39457E-4	3.93443E-4	0.00109	0.00122	0.00121	0.0013	0.00132	0.00128	0.00133	0.00137	0.00136	0.00137	0.00141	0.0015	0.00169	0.00183	0.00195	9.51355E-4
3115.75	5.772E-7	4.52E-8	2.9162E-6	1.35626E-4	4.9113E-6	8.98793E-5	8.43761E-5	3.88915E-5	5.4027E-6	1.6633E-6	6.6971E-5	1.12248E-4	1.91376E-4	2.53896E-4	3.41327E-4	4.15767E-4	0.0011	0.00124	0.00123	0.00131	0.00134	0.00129	0.00135	0.0014	0.00139	0.00139	0.0014	0.00153	0.00171	0.00186	0.00198	9.59569E-4
3114.78	5.613E-7	9.51E-8	3.6427E-6	1.36087E-4	3.7968E-6	9.03135E-5	8.8003E-5	3.97802E-5	4.7499E-6	1.565E-6	6.7424E-5	1.14239E-4	1.92804E-4	2.57038E-4	3.43142E-4	4.29402E-4	0.0011	0.00125	0.00125	0.00132	0.00134	0.0013	0.00136	0.00142	0.00142	0.00141	0.0014	0.00156	0.00173	0.00189	0.00199	9.583E-4
3113.82	3.824E-7	1.218E-7	4.0439E-6	1.35503E-4	3.3603E-6	9.15157E-5	9.25768E-5	4.03354E-5	4.4845E-6	1.2686E-6	6.68601E-5	1.13358E-4	1.92878E-4	2.57665E-4	3.44301E-4	4.32085E-4	0.0011	0.00125	0.00126	0.00132	0.00134	0.0013	0.00136	0.00143	0.00143	0.00143	0.00139	0.00158	0.00173	0.0019	0.00198	9.42534E-4
3112.85	1.564E-7	9.31E-8	3.8697E-6	1.33936E-4	3.5291E-6	9.34815E-5	9.75307E-5	4.04798E-5	4.552E-6	8.484E-7	6.55171E-5	1.10148E-4	1.90788E-4	2.55586E-4	3.44384E-4	4.28223E-4	0.0011	0.00123	0.00126	0.0013	0.00132	0.00129	0.00135	0.00143	0.00143	0.00143	0.00139	0.00157	0.00171	0.00189	0.00196	9.13451E-4
3111.89	2.29E-8	3.66E-8	3.2351E-6	1.3191E-4	4.1774E-6	9.61058E-5	1.01616E-4	4.04139E-5	4.892E-6	4.774E-7	6.39238E-5	1.06238E-4	1.86657E-4	2.52155E-4	3.4304E-4	4.22209E-4	0.00108	0.00119	0.00124	0.00128	0.00129	0.00128	0.00132	0.00141	0.00142	0.00141	0.00138	0.00154	0.00168	0.00187	0.00192	8.78836E-4
3110.92	1.1E-9	3.4E-9	2.5268E-6	1.30079E-4	5.1061E-6	9.89594E-5	1.03369E-4	4.04203E-5	5.4395E-6	2.725E-7	6.28379E-5	1.03356E-4	1.81896E-4	2.49853E-4	3.40206E-4	4.14298E-4	0.00107	0.00116	0.00123	0.00125	0.00127	0.00127	0.0013	0.00139	0.0014	0.00139	0.00137	0.00151	0.00166	0.00184	0.0019	8.49632E-4
3109.96	1.12E-8	1.7E-9	2.0963E-6	1.28877E-4	6.0155E-6	1.01387E-4	1.02082E-4	4.06075E-5	6.0957E-6	2.399E-7	6.29629E-5	1.02502E-4	1.78595E-4	2.50978E-4	3.36496E-4	4.03888E-4	0.00107	0.00113	0.00121	0.00124	0.00126	0.00127	0.0013	0.00138	0.00139	0.00136	0.00137	0.00148	0.00164	0.00182	0.00189	8.3511E-4
3109	5.5E-9	6.8E-9	2.1161E-6	1.28438E-4	6.5893E-6	1.02865E-4	9.83814E-5	4.08036E-5	6.7089E-6	3.859E-7	6.4551E-5	1.03673E-4	1.78322E-4	2.56396E-4	3.33184E-4	3.9436E-4	0.00107	0.00111	0.0012	0.00124	0.00127	0.00128	0.00131	0.00138	0.00139	0.00136	0.00138	0.00146	0.00164	0.00181	0.00191	8.39321E-4
3108.03	1E-10	6.6E-9	2.647E-6	1.28702E-4	6.6607E-6	1.03322E-4	9.38549E-5	4.06959E-5	7.124E-6	7.702E-7	6.71247E-5	1.06063E-4	1.81073E-4	2.64993E-4	3.31467E-4	3.91572E-4	0.00108	0.00111	0.00121	0.00126	0.00129	0.00129	0.00134	0.00139	0.0014	0.00136	0.00141	0.00146	0.00166	0.00182	0.00195	8.59498E-4
3107.07	6.7E-9	5.4E-9	3.6367E-6	1.29483E-4	6.3293E-6	1.03153E-4	9.01761E-5	4.01541E-5	7.2909E-6	1.3636E-6	6.95549E-5	1.08433E-4	1.85078E-4	2.74012E-4	3.31475E-4	3.97336E-4	0.00111	0.00112	0.00123	0.00127	0.0013	0.00131	0.00137	0.00141	0.00142	0.00139	0.00143	0.00146	0.00168	0.00183	0.002	8.86362E-4
3106.1	8.1E-9	8.3E-9	4.7643E-6	1.30355E-4	5.9113E-6	1.02956E-4	8.84311E-5	3.94405E-5	7.3127E-6	1.9008E-6	7.06067E-5	1.0954E-4	1.87696E-4	2.80109E-4	3.31932E-4	4.06024E-4	0.00112	0.00114	0.00124	0.00128	0.00132	0.00131	0.0014	0.00142	0.00142	0.00141	0.00146	0.00146	0.00169	0.00184	0.00204	9.06855E-4
3105.14	6E-10	2.09E-8	5.4421E-6	1.30573E-4	5.7603E-6	1.03232E-4	8.89858E-5	3.91033E-5	7.3531E-6	2.0087E-6	6.96894E-5	1.08531E-4	1.86979E-4	2.80716E-4	3.31013E-4	4.0875E-4	0.00113	0.00116	0.00125	0.00127	0.00132	0.00131	0.0014	0.00143	0.00142	0.00141	0.00147	0.00146	0.00168	0.00184	0.00205	9.09753E-4
3104.17	8.8E-9	5.05E-8	5.2068E-6	1.29254E-4	6.1285E-6	1.042E-4	9.1608E-5	3.96486E-5	7.4862E-6	1.5652E-6	6.71792E-5	1.0527E-4	1.828E-4	2.75129E-4	3.27791E-4	4.01158E-4	0.00112	0.00117	0.00124	0.00126	0.00131	0.00129	0.00138	0.00141	0.0014	0.0014	0.00146	0.00146	0.00166	0.00182	0.00204	8.91774E-4
3103.21	5.26E-8	9.77E-8	4.1577E-6	1.25864E-4	7.1057E-6	1.05705E-4	9.56288E-5	4.1208E-5	7.6326E-6	8.732E-7	6.40834E-5	1.00462E-4	1.76695E-4	2.64852E-4	3.23082E-4	3.8632E-4	0.00111	0.00117	0.00121	0.00123	0.00129	0.00127	0.00134	0.00138	0.00137	0.00138	0.00144	0.00144	0.00162	0.0018	0.002	8.59882E-4
3102.24	1.178E-7	1.488E-7	2.8799E-6	1.20641E-4	8.5802E-6	1.07219E-4	1.00034E-4	4.34081E-5	7.6196E-6	3.577E-7	6.13948E-5	9.54607E-5	1.70722E-4	2.53019E-4	3.18972E-4	3.70803E-4	0.00108	0.00116	0.00117	0.00121	0.00126	0.00125	0.0013	0.00135	0.00134	0.00134	0.0014	0.00144	0.00158	0.00178	0.00195	8.27501E-4
3101.28	1.628E-7	1.795E-7	1.918E-6	1.14618E-4	1.02226E-5	1.08045E-4	1.03626E-4	4.54811E-5	7.3345E-6	1.538E-7	5.96794E-5	9.17551E-5	1.6633E-4	2.43141E-4	3.17481E-4	3.60252E-4	0.00106	0.00114	0.00115	0.00119	0.00125	0.00124	0.00128	0.00132	0.00132	0.00131	0.00138	0.00144	0.00156	0.00177	0.0019	8.07439E-4
3100.32	1.537E-7	1.716E-7	1.4377E-6	1.09175E-4	1.16113E-5	1.07715E-4	1.05395E-4	4.66518E-5	6.8334E-6	1.668E-7	5.90268E-5	9.03366E-5	1.63961E-4	2.37711E-4	3.19464E-4	3.58455E-4	0.00105	0.00113	0.00114	0.00119	0.00124	0.00124	0.00127	0.00131	0.00132	0.0013	0.00136	0.00145	0.00155	0.00177	0.00187	8.0626E-4
3099.35	1.004E-7	1.35E-7	1.3332E-6	1.0547E-4	1.24703E-5	1.06427E-4	1.04977E-4	4.6621E-5	6.32E-6	3.955E-7	5.92135E-5	9.12647E-5	1.63255E-4	2.37258E-4	3.24307E-4	3.67036E-4	0.00105	0.00114	0.00115	0.0012	0.00124	0.00125	0.00128	0.00131	0.00133	0.00131	0.00137	0.00146	0.00158	0.0018	0.00187	8.2246E-4
3098.39	4.77E-8	1E-7	1.4105E-6	1.04025E-4	1.28151E-5	1.05107E-4	1.02863E-4	4.57992E-5	6.0407E-6	8.792E-7	5.98804E-5	9.363E-5	1.63511E-4	2.40253E-4	3.30364E-4	3.8315E-4	0.00106	0.00115	0.00117	0.00122	0.00125	0.00126	0.0013	0.00132	0.00134	0.00133	0.00138	0.00148	0.00161	0.00183	0.00188	8.47968E-4
3097.42	2.47E-8	9.05E-8	1.4469E-6	1.04648E-4	1.2868E-5	1.04938E-4	1.00134E-4	4.50788E-5	6.1969E-6	1.412E-6	6.06731E-5	9.6011E-5	1.64083E-4	2.43924E-4	3.35681E-4	3.98064E-4	0.00106	0.00117	0.0012	0.00125	0.00126	0.00128	0.00132	0.00133	0.00135	0.00135	0.0014	0.00149	0.00165	0.00186	0.0019	8.71782E-4
3096.46	3.36E-8	1.152E-7	1.2889E-6	1.06629E-4	1.28547E-5	1.06632E-4	9.78791E-5	4.52954E-5	6.9003E-6	1.6462E-6	6.13414E-5	9.7306E-5	1.64619E-4	2.45708E-4	3.38748E-4	4.01752E-4	0.00106	0.00118	0.00121	0.00126	0.00126	0.00128	0.00133	0.00133	0.00135	0.00136	0.00141	0.00148	0.00169	0.00187	0.00192	8.84546E-4
3095.49	9.33E-8	1.703E-7	9.764E-7	1.09125E-4	1.28583E-5	1.09874E-4	9.66886E-5	4.67396E-5	8.1108E-6	1.4705E-6	6.18043E-5	9.74013E-5	1.65112E-4	2.44534E-4	3.39046E-4	3.91814E-4	0.00106	0.00118	0.00121	0.00126	0.00125	0.00128	0.00132	0.00132	0.00133	0.00136	0.0014	0.00146	0.0017	0.00186	0.00193	8.8228E-4
3094.53	2.318E-7	2.243E-7	6.885E-7	1.11572E-4	1.28175E-5	1.13336E-4	9.64893E-5	4.89778E-5	9.5529E-6	1.0808E-6	6.21216E-5	9.70978E-5	1.6576E-4	2.41079E-4	3.37131E-4	3.76198E-4	0.00104	0.00117	0.00121	0.00125	0.00122	0.00127	0.00131	0.0013	0.00132	0.00135	0.00138	0.00144	0.00168	0.00184	0.00193	8.67445E-4
3093.57	4.096E-7	2.303E-7	5.669E-7	1.13827E-4	1.26236E-5	1.15317E-4	9.67573E-5	5.10767E-5	1.0737E-5	7.14E-7	6.24243E-5	9.73709E-5	1.66736E-4	2.36965E-4	3.34213E-4	3.65419E-4	0.00103	0.00115	0.00119	0.00122	0.0012	0.00126	0.0013	0.00128	0.00131	0.00133	0.00136	0.00141	0.00166	0.00181	0.00191	8.47073E-4
3092.6	5.16E-7	1.782E-7	6.702E-7	1.15951E-4	1.22416E-5	1.14746E-4	9.68914E-5	5.21847E-5	1.12218E-5	4.638E-7	6.28534E-5	9.86072E-5	1.6809E-4	2.33679E-4	3.31484E-4	3.6378E-4	0.00102	0.00114	0.00119	0.0012	0.00118	0.00125	0.00129	0.00128	0.0013	0.00132	0.00134	0.00139	0.00163	0.00179	0.0019	8.29389E-4
3091.64	4.754E-7	1.079E-7	1.0321E-6	1.17788E-4	1.17535E-5	1.11843E-4	9.6517E-5	5.20497E-5	1.09342E-5	3.096E-7	6.35528E-5	1.00382E-4	1.69899E-4	2.32034E-4	3.29671E-4	3.68698E-4	0.00102	0.00113	0.00119	0.00118	0.00118	0.00125	0.00129	0.00128	0.00131	0.00132	0.00134	0.0014	0.00161	0.00179	0.0019	8.2094E-4
3090.67	3.214E-7	5.98E-8	1.5976E-6	1.18815E-4	1.12882E-5	1.07898E-4	9.55882E-5	5.10004E-5	1.02011E-5	2.081E-7	6.4647E-5	1.01841E-4	1.72481E-4	2.32205E-4	3.29004E-4	3.76502E-4	0.00103	0.00114	0.0012	0.00118	0.0012	0.00126	0.00129	0.00128	0.00132	0.00133	0.00134	0.00141	0.0016	0.0018	0.00191	8.24917E-4
3089.71	1.529E-7	4.2E-8	2.1262E-6	1.18442E-4	1.09026E-5	1.04367E-4	9.42742E-5	4.94426E-5	9.451E-6	1.399E-7	6.61702E-5	1.02393E-4	1.76372E-4	2.33987E-4	3.29424E-4	3.86912E-4	0.00104	0.00115	0.00123	0.00119	0.00123	0.00128	0.0013	0.00129	0.00134	0.00134	0.00136	0.00145	0.00161	0.00183	0.00193	8.405E-4
3088.74	4.49E-8	4.77E-8	2.3476E-6	1.16585E-4	1.0498E-5	1.02027E-4	9.28314E-5	4.74155E-5	8.9169E-6	1.101E-7	6.7965E-5	1.02236E-4	1.81939E-4	2.36955E-4	3.30735E-4	4.01264E-4	0.00106	0.00117	0.00126	0.00121	0.00127	0.0013	0.00131	0.0013	0.00136	0.00136	0.00138	0.00148	0.00164	0.00186	0.00196	8.63014E-4
3087.78	5.7E-9	7.13E-8	2.2375E-6	1.13963E-4	9.8562E-6	1.00782E-4	9.15969E-5	4.47218E-5	8.5886E-6	1.305E-7	6.94468E-5	1.02058E-4	1.88361E-4	2.39907E-4	3.31955E-4	4.17405E-4	0.00107	0.00118	0.00128	0.00123	0.0013	0.00132	0.00133	0.00131	0.00137	0.00138	0.0014	0.00151	0.00168	0.00188	0.00199	8.84213E-4
3086.82	1E-10	1.05E-7	2.0174E-6	1.1174E-4	8.8234E-6	9.99923E-5	9.09041E-5	4.13647E-5	8.3119E-6	2.259E-7	6.98119E-5	1.02562E-4	1.93617E-4	2.4108E-4	3.31574E-4	4.29397E-4	0.00108	0.00119	0.00129	0.00124	0.00131	0.00133	0.00134	0.00132	0.00138	0.00139	0.00141	0.00152	0.00171	0.00188	0.00199	8.95342E-4
3085.85	5E-10	1.357E-7	1.9277E-6	1.10891E-4	7.4913E-6	9.89908E-5	9.08819E-5	3.77946E-5	7.9248E-6	4.255E-7	6.86205E-5	1.04113E-4	1.95651E-4	2.39196E-4	3.28681E-4	4.32616E-4	0.00107	0.00118	0.00128	0.00124	0.00131	0.00133	0.00135	0.00133	0.00138	0.00139	0.00141	0.00151	0.00172	0.00186	0.00198	8.9179E-4
3084.89	5.1E-9	1.509E-7	2.0911E-6	1.11784E-4	6.1856E-6	9.74519E-5	9.12788E-5	3.47183E-5	7.3682E-6	7.122E-7	6.62361E-5	1.06535E-4	1.93824E-4	2.34483E-4	3.23888E-4	4.27329E-4	0.00105	0.00117	0.00126	0.00123	0.0013	0.00131	0.00135	0.00132	0.00136	0.00137	0.00141	0.00149	0.00171	0.00182	0.00195	8.75799E-4
3083.92	1.01E-8	1.415E-7	2.5122E-6	1.14157E-4	5.2499E-6	9.54354E-5	9.15268E-5	3.26926E-5	6.7228E-6	9.964E-7	6.3648E-5	1.09104E-4	1.892E-4	2.2871E-4	3.18972E-4	4.16475E-4	0.00103	0.00116	0.00122	0.0012	0.00128	0.00129	0.00134	0.0013	0.00134	0.00135	0.0014	0.00147	0.00169	0.00177	0.00191	8.54641E-4
3082.96	2.6E-9	1.023E-7	3.0881E-6	1.17356E-4	4.8626E-6	9.31939E-5	9.10993E-5	3.18839E-5	6.1622E-6	1.1711E-6	6.18398E-5	1.10886E-4	1.83559E-4	2.24266E-4	3.15568E-4	4.0237E-4	0.001	0.00115	0.00119	0.00118	0.00127	0.00128	0.00134	0.00128	0.00132	0.00133	0.00139	0.00145	0.00165	0.00173	0.00187	8.36072E-4
3081.99	9E-9	4.33E-8	3.6267E-6	1.20603E-4	5.012E-6	9.10072E-5	8.99345E-5	3.20948E-5	5.864E-6	1.1874E-6	6.12253E-5	1.11301E-4	1.78205E-4	2.22993E-4	3.14166E-4	3.87408E-4	9.85204E-4	0.00114	0.00117	0.00117	0.00126	0.00127	0.00133	0.00127	0.00131	0.00131	0.00138	0.00145	0.00163	0.00171	0.00186	8.24753E-4
3081.03	8.77E-8	1.8E-9	3.9321E-6	1.23168E-4	5.549E-6	8.91302E-5	8.85751E-5	3.29618E-5	5.9256E-6	1.0741E-6	6.15044E-5	1.10492E-4	1.7364E-4	2.25473E-4	3.14246E-4	3.76106E-4	9.81219E-4	0.00114	0.00116	0.00117	0.00125	0.00127	0.00133	0.00127	0.0013	0.00131	0.00137	0.00145	0.00161	0.0017	0.00185	8.21428E-4
3080.07	2.177E-7	2.33E-8	3.9271E-6	1.24529E-4	6.2472E-6	8.78407E-5	8.78641E-5	3.41327E-5	6.3162E-6	9.042E-7	6.19511E-5	1.09128E-4	1.70074E-4	2.30974E-4	3.15136E-4	3.7329E-4	9.87643E-4	0.00115	0.00116	0.00118	0.00126	0.00127	0.00133	0.00129	0.00131	0.00131	0.00137	0.00145	0.00161	0.00171	0.00187	8.24107E-4
3079.1	2.679E-7	1.102E-7	3.708E-6	1.24557E-4	6.8973E-6	8.74342E-5	8.84029E-5	3.53437E-5	6.8567E-6	7.452E-7	6.19296E-5	1.07797E-4	1.67903E-4	2.3786E-4	3.16579E-4	3.79466E-4	9.99852E-4	0.00116	0.00117	0.0012	0.00126	0.00127	0.00133	0.00133	0.00132	0.00133	0.00138	0.00146	0.00163	0.00172	0.00189	8.29511E-4
3078.14	1.683E-7	2.024E-7	3.4767E-6	1.23601E-4	7.3923E-6	8.81388E-5	9.01982E-5	3.64191E-5	7.2836E-6	6.269E-7	6.1304E-5	1.06571E-4	1.67551E-4	2.44305E-4	3.18412E-4	3.89325E-4	0.00101	0.00118	0.00119	0.00121	0.00127	0.00127	0.00133	0.00137	0.00133	0.00134	0.00138	0.00147	0.00164	0.00174	0.0019	8.34011E-4
3077.17	3.29E-8	2.283E-7	3.4163E-6	1.22282E-4	7.7219E-6	9.00276E-5	9.26889E-5	3.72632E-5	7.4111E-6	5.38E-7	6.04674E-5	1.05124E-4	1.689E-4	2.49045E-4	3.19963E-4	3.96215E-4	0.00102	0.00119	0.0012	0.00123	0.00127	0.00126	0.00133	0.00139	0.00135	0.00136	0.00138	0.00147	0.00164	0.00175	0.0019	8.34427E-4
3076.21	5.5E-9	1.716E-7	3.6111E-6	1.21081E-4	7.8918E-6	9.29532E-5	9.51189E-5	3.78809E-5	7.265E-6	4.469E-7	6.00104E-5	1.03226E-4	1.71062E-4	2.51834E-4	3.20128E-4	3.98003E-4	0.00102	0.0012	0.00121	0.00123	0.00127	0.00124	0.00132	0.0014	0.00136	0.00136	0.00137	0.00146	0.00164	0.00176	0.00189	8.29109E-4
3075.24	6.48E-8	7.84E-8	4.0332E-6	1.20051E-4	7.8791E-6	9.65399E-5	9.6934E-5	3.83763E-5	7.0333E-6	3.374E-7	6.03197E-5	1.01119E-4	1.72878E-4	2.53312E-4	3.183E-4	3.97087E-4	0.00102	0.00119	0.00121	0.00122	0.00127	0.00122	0.00131	0.00139	0.00136	0.00136	0.00136	0.00145	0.00162	0.00176	0.00187	8.18903E-4
3074.28	9.23E-8	1.19E-8	4.5633E-6	1.18948E-4	7.6619E-6	1.00232E-4	9.79235E-5	3.88696E-5	6.8823E-6	2.317E-7	6.13595E-5	9.94418E-5	1.73756E-4	2.54406E-4	3.15209E-4	3.95368E-4	0.00101	0.00119	0.00121	0.00122	0.00126	0.0012	0.0013	0.00137	0.00136	0.00136	0.00134	0.00144	0.00161	0.00176	0.00185	8.07259E-4
3073.31	5.69E-8	3.5E-9	5.0446E-6	1.17643E-4	7.2882E-6	1.03376E-4	9.80766E-5	3.93912E-5	6.8264E-6	1.678E-7	6.26967E-5	9.88722E-5	1.74102E-4	2.55696E-4	3.1273E-4	3.92107E-4	0.00101	0.00117	0.00121	0.00121	0.00126	0.00121	0.0013	0.00135	0.00135	0.00135	0.00132	0.00142	0.00161	0.00177	0.00184	7.99107E-4
3072.35	1.7E-8	3.4E-8	5.3471E-6	1.16406E-4	6.8853E-6	1.05366E-4	9.74208E-5	3.98477E-5	6.745E-6	1.665E-7	6.37446E-5	9.98189E-5	1.74916E-4	2.5714E-4	3.12685E-4	3.87563E-4	0.00102	0.00116	0.00121	0.00121	0.00126	0.00122	0.00131	0.00134	0.00135	0.00135	0.00132	0.00141	0.00161	0.00178	0.00183	7.9902E-4
3071.39	3.2E-9	5.64E-8	5.4008E-6	1.15723E-4	6.6139E-6	1.0582E-4	9.60618E-5	4.01012E-5	6.5179E-6	2.373E-7	6.40642E-5	1.02261E-4	1.76981E-4	2.58183E-4	3.15589E-4	3.85956E-4	0.00104	0.00115	0.00121	0.00122	0.00126	0.00125	0.00133	0.00134	0.00136	0.00135	0.00133	0.00141	0.00162	0.00181	0.00185	8.09256E-4
3070.42	3.3E-9	4.54E-8	5.19E-6	1.15838E-4	6.6053E-6	1.04802E-4	9.44035E-5	4.01234E-5	6.1593E-6	3.706E-7	6.35718E-5	1.05628E-4	1.80276E-4	2.57979E-4	3.20159E-4	3.91831E-4	0.00105	0.00115	0.00121	0.00123	0.00126	0.00128	0.00136	0.00135	0.00137	0.00135	0.00134	0.00142	0.00163	0.00183	0.00187	8.28249E-4
3069.46	1.53E-8	1.82E-8	4.7409E-6	1.16443E-4	6.9481E-6	1.02885E-4	9.3234E-5	4.00441E-5	5.808E-6	4.949E-7	6.25571E-5	1.0879E-4	1.83995E-4	2.55678E-4	3.23844E-4	4.03651E-4	0.00107	0.00115	0.00121	0.00125	0.00127	0.0013	0.00138	0.00136	0.00138	0.00135	0.00136	0.00144	0.00164	0.00185	0.00189	8.50385E-4
3068.49	4.83E-8	2.1E-9	4.1154E-6	1.16846E-4	7.6898E-6	1.0094E-4	9.34992E-5	4.00652E-5	5.6001E-6	5.024E-7	6.15566E-5	1.10383E-4	1.8698E-4	2.50791E-4	3.24118E-4	4.13043E-4	0.00108	0.00115	0.00121	0.00126	0.00127	0.00131	0.00138	0.00136	0.00138	0.00134	0.00136	0.00146	0.00164	0.00184	0.0019	8.67818E-4
3067.53	1.006E-7	3E-10	3.3951E-6	1.16491E-4	8.8079E-6	9.97348E-5	9.58289E-5	4.03099E-5	5.5747E-6	3.656E-7	6.11413E-5	1.09528E-4	1.88273E-4	2.43638E-4	3.19884E-4	4.12291E-4	0.00108	0.00115	0.0012	0.00125	0.00126	0.00131	0.00137	0.00134	0.00136	0.00133	0.00135	0.00147	0.00163	0.00181	0.00189	8.74073E-4
3066.56	1.671E-7	2.7E-9	2.6626E-6	1.15391E-4	1.01235E-5	9.95091E-5	1.00052E-4	4.0714E-5	5.6679E-6	1.806E-7	6.17125E-5	1.06499E-4	1.87512E-4	2.35576E-4	3.12319E-4	4.01983E-4	0.00107	0.00114	0.00119	0.00123	0.00124	0.00129	0.00133	0.00131	0.00134	0.00131	0.00133	0.00146	0.0016	0.00178	0.00188	8.6745E-4
3065.6	2.423E-7	6.5E-9	1.9969E-6	1.1412E-4	1.12156E-5	9.98776E-5	1.04957E-4	4.10527E-5	5.7797E-6	5.8E-8	6.33376E-5	1.02699E-4	1.85143E-4	2.2866E-4	3.04582E-4	3.89143E-4	0.00106	0.00114	0.00117	0.0012	0.00122	0.00127	0.0013	0.00127	0.00131	0.0013	0.00131	0.00144	0.00157	0.00174	0.00186	8.51798E-4
3064.64	3E-7	2.07E-8	1.4749E-6	1.13403E-4	1.15171E-5	1.00082E-4	1.08536E-4	4.10559E-5	5.8287E-6	1.57E-8	6.57257E-5	9.98659E-5	1.82361E-4	2.24833E-4	3.00523E-4	3.79081E-4	0.00104	0.00113	0.00115	0.00118	0.00121	0.00125	0.00127	0.00125	0.0013	0.00129	0.0013	0.00141	0.00156	0.00171	0.00185	8.34252E-4
3063.67	2.906E-7	6.77E-8	1.1591E-6	1.13701E-4	1.06854E-5	9.9476E-5	1.08882E-4	4.05436E-5	5.7623E-6	1.5E-8	6.83699E-5	9.91845E-5	1.80733E-4	2.25145E-4	3.03043E-4	3.71922E-4	0.00104	0.00112	0.00115	0.00117	0.00121	0.00124	0.00126	0.00125	0.0013	0.00129	0.0013	0.00139	0.00156	0.00171	0.00185	8.21855E-4
3062.71	1.952E-7	1.702E-7	1.0842E-6	1.15054E-4	8.9465E-6	9.78923E-5	1.05294E-4	3.9534E-5	5.5458E-6	5.2E-8	7.08204E-5	1.00861E-4	1.81503E-4	2.29392E-4	3.12741E-4	3.6627E-4	0.00104	0.00113	0.00115	0.00117	0.00121	0.00125	0.00126	0.00126	0.00131	0.00131	0.00132	0.00139	0.00157	0.00172	0.00186	8.19036E-4
3061.74	7.41E-8	3.053E-7	1.2676E-6	1.17176E-4	6.9902E-6	9.56874E-5	9.87693E-5	3.82687E-5	5.1827E-6	1.575E-7	7.28726E-5	1.04207E-4	1.84844E-4	2.3622E-4	3.27255E-4	3.62991E-4	0.00105	0.00115	0.00117	0.00119	0.00123	0.00126	0.00128	0.00128	0.00134	0.00134	0.00135	0.0014	0.00161	0.00174	0.00188	8.2639E-4
3060.78	7.6E-9	3.908E-7	1.7016E-6	1.1959E-4	5.4838E-6	9.35732E-5	9.14568E-5	3.71694E-5	4.7675E-6	3.135E-7	7.44721E-5	1.07969E-4	1.89494E-4	2.43512E-4	3.41695E-4	3.63545E-4	0.00106	0.00118	0.00119	0.00121	0.00124	0.00128	0.00131	0.00131	0.00136	0.00137	0.00138	0.00142	0.00164	0.00178	0.00191	8.40347E-4
3059.81	2.3E-9	3.564E-7	2.2888E-6	1.21661E-4	4.7345E-6	9.23929E-5	8.55325E-5	3.67274E-5	4.4834E-6	4.26E-7	7.54406E-5	1.10754E-4	1.93148E-4	2.48937E-4	3.50518E-4	3.66232E-4	0.00108	0.0012	0.00121	0.00123	0.00125	0.00129	0.00133	0.00133	0.00137	0.00138	0.0014	0.00144	0.00168	0.0018	0.00193	8.53922E-4
3058.85	9.3E-9	2.246E-7	2.8263E-6	1.22633E-4	4.7393E-6	9.29164E-5	8.23279E-5	3.73336E-5	4.5305E-6	4.076E-7	7.53732E-5	1.11549E-4	1.93654E-4	2.50715E-4	3.50427E-4	3.67008E-4	0.00109	0.00122	0.00122	0.00124	0.00125	0.00129	0.00134	0.00134	0.00137	0.00139	0.0014	0.00146	0.00169	0.00182	0.00194	8.59395E-4
3057.89	4.5E-9	9.21E-8	3.1411E-6	1.21841E-4	5.3462E-6	9.55394E-5	8.20578E-5	3.90866E-5	5.0289E-6	2.731E-7	7.39193E-5	1.10263E-4	1.90338E-4	2.48443E-4	3.42402E-4	3.64752E-4	0.00108	0.00122	0.00122	0.00124	0.00124	0.00128	0.00133	0.00133	0.00136	0.00138	0.00138	0.00146	0.00169	0.00181	0.00194	8.52467E-4
3056.92	0	2.62E-8	3.2384E-6	1.19143E-4	6.2871E-6	9.99457E-5	8.39257E-5	4.16554E-5	5.928E-6	1.227E-7	7.1218E-5	1.07887E-4	1.84446E-4	2.43501E-4	3.31092E-4	3.63557E-4	0.00107	0.00121	0.00121	0.00123	0.00122	0.00126	0.00132	0.00131	0.00134	0.00136	0.00135	0.00145	0.00167	0.00179	0.00192	8.35171E-4
3055.96	3.2E-9	1.53E-8	3.2796E-6	1.15253E-4	7.1752E-6	1.04962E-4	8.64754E-5	4.43173E-5	6.9405E-6	3.49E-8	6.79791E-5	1.06006E-4	1.78296E-4	2.38474E-4	3.21775E-4	3.68134E-4	0.00105	0.00119	0.0012	0.00123	0.0012	0.00124	0.0013	0.0013	0.00132	0.00134	0.00132	0.00143	0.00165	0.00177	0.0019	8.14824E-4
3054.99	6.4E-9	5.06E-8	3.4366E-6	1.11571E-4	7.6117E-6	1.0892E-4	8.82247E-5	4.62637E-5	7.6377E-6	8.2E-9	6.50342E-5	1.0582E-4	1.73872E-4	2.35793E-4	3.17213E-4	3.78255E-4	0.00103	0.00117	0.00119	0.00122	0.00119	0.00123	0.00129	0.00129	0.00131	0.00133	0.0013	0.00141	0.00163	0.00176	0.00187	7.99427E-4
3054.03	4.7E-9	1.928E-7	3.7878E-6	1.09529E-4	7.3965E-6	1.10517E-4	8.83638E-5	4.70094E-5	7.749E-6	8.1E-9	6.2796E-5	1.07385E-4	1.71962E-4	2.36412E-4	3.16478E-4	3.89311E-4	0.00102	0.00117	0.00118	0.00122	0.00119	0.00123	0.00129	0.00129	0.00131	0.00134	0.00131	0.0014	0.00161	0.00175	0.00186	7.93199E-4
3053.06	1.2E-9	4.704E-7	4.2936E-6	1.09906E-4	6.6663E-6	1.09573E-4	8.71466E-5	4.65834E-5	7.391E-6	3.24E-8	6.11213E-5	1.09599E-4	1.72225E-4	2.39328E-4	3.16202E-4	3.97839E-4	0.00101	0.00117	0.00118	0.00121	0.0012	0.00123	0.00129	0.0013	0.00131	0.00134	0.00132	0.0014	0.00161	0.00176	0.00184	7.95153E-4
3052.1	1E-10	7.597E-7	4.823E-6	1.12503E-4	5.8185E-6	1.07061E-4	8.56187E-5	4.53798E-5	6.9685E-6	1.111E-7	5.96261E-5	1.10983E-4	1.73759E-4	2.42149E-4	3.13217E-4	4.04111E-4	0.00102	0.00117	0.00117	0.00121	0.00121	0.00124	0.00129	0.0013	0.00132	0.00134	0.00134	0.0014	0.0016	0.00177	0.00184	8.00854E-4
3051.14	2.9E-9	8.751E-7	5.2107E-6	1.16299E-4	5.2765E-6	1.04416E-4	8.49089E-5	4.38715E-5	6.873E-6	2.646E-7	5.81353E-5	1.10797E-4	1.75682E-4	2.42464E-4	3.06747E-4	4.08363E-4	0.00103	0.00118	0.00116	0.00121	0.00123	0.00126	0.00128	0.0013	0.00133	0.00134	0.00136	0.00141	0.0016	0.00177	0.00183	8.05622E-4
3050.17	1.07E-8	7.572E-7	5.3291E-6	1.19947E-4	5.3148E-6	1.02785E-4	8.55772E-5	4.242E-5	7.2823E-6	4.725E-7	5.68612E-5	1.09597E-4	1.77357E-4	2.39205E-4	2.98672E-4	4.07312E-4	0.00104	0.00118	0.00115	0.00121	0.00123	0.00127	0.00128	0.0013	0.00133	0.00132	0.00137	0.00141	0.00159	0.00177	0.00183	8.0692E-4
3049.21	2.17E-8	5.025E-7	5.1489E-6	1.224E-4	6.025E-6	1.02668E-4	8.74109E-5	4.1237E-5	8.1103E-6	6.715E-7	5.62321E-5	1.08803E-4	1.78351E-4	2.3318E-4	2.92033E-4	3.98072E-4	0.00105	0.00117	0.00114	0.00122	0.00123	0.00127	0.00127	0.00129	0.00131	0.00131	0.00137	0.00141	0.00158	0.00175	0.00184	8.04962E-4
3048.24	2.63E-8	2.498E-7	4.7605E-6	1.23315E-4	7.2968E-6	1.03956E-4	8.96539E-5	4.03927E-5	9.0457E-6	7.889E-7	5.65936E-5	1.09704E-4	1.78397E-4	2.26495E-4	2.89299E-4	3.84945E-4	0.00105	0.00116	0.00114	0.00122	0.00123	0.00127	0.00127	0.00129	0.0013	0.00129	0.00136	0.00142	0.00157	0.00174	0.00185	8.0182E-4
3047.28	1.43E-8	8.42E-8	4.3359E-6	1.23084E-4	8.7711E-6	1.06119E-4	9.15189E-5	3.98318E-5	9.6883E-6	7.963E-7	5.80359E-5	1.12673E-4	1.77516E-4	2.21418E-4	2.91414E-4	3.78371E-4	0.00104	0.00116	0.00114	0.00122	0.00123	0.00127	0.00127	0.00128	0.00128	0.00129	0.00135	0.00142	0.00157	0.00173	0.00187	8.00156E-4
3046.31	2E-10	1.58E-8	4.0437E-6	1.22477E-4	9.9417E-6	1.08402E-4	9.26168E-5	3.94216E-5	9.7736E-6	7.286E-7	6.03846E-5	1.16975E-4	1.76191E-4	2.19451E-4	2.97678E-4	3.85523E-4	0.00103	0.00116	0.00114	0.00122	0.00123	0.00126	0.00128	0.00128	0.00127	0.0013	0.00134	0.00142	0.00157	0.00172	0.00188	8.02176E-4
3045.35	1.55E-8	2.2E-9	3.9703E-6	1.22156E-4	1.04676E-5	1.10069E-4	9.3088E-5	3.90459E-5	9.304E-6	6.439E-7	6.32609E-5	1.21111E-4	1.75354E-4	2.2102E-4	3.06034E-4	4.03092E-4	0.00103	0.00116	0.00115	0.00122	0.00123	0.00126	0.00128	0.00129	0.00127	0.0013	0.00133	0.00142	0.00158	0.00173	0.00189	8.08889E-4
3044.39	5.17E-8	5.4E-9	4.0901E-6	1.22334E-4	1.04128E-5	1.10669E-4	9.33513E-5	3.86916E-5	8.4865E-6	5.711E-7	6.61688E-5	1.23471E-4	1.76068E-4	2.2566E-4	3.13745E-4	4.19622E-4	0.00102	0.00117	0.00117	0.00123	0.00124	0.00126	0.00129	0.0013	0.00128	0.00131	0.00132	0.00142	0.00159	0.00174	0.00189	8.19695E-4
3043.42	5.32E-8	3.45E-8	4.2826E-6	1.22758E-4	1.01508E-5	1.10175E-4	9.36778E-5	3.84146E-5	7.5738E-6	5.018E-7	6.86728E-5	1.23091E-4	1.79069E-4	2.32379E-4	3.18571E-4	4.25735E-4	0.00101	0.00118	0.00119	0.00124	0.00125	0.00126	0.0013	0.00132	0.00129	0.00131	0.00131	0.00142	0.00159	0.00175	0.00189	8.32549E-4
3042.46	1.18E-8	1.075E-7	4.3949E-6	1.23013E-4	1.00393E-5	1.08873E-4	9.38662E-5	3.8248E-5	6.742E-6	4.207E-7	7.06418E-5	1.20139E-4	1.84405E-4	2.39992E-4	3.20036E-4	4.21583E-4	0.00101	0.00118	0.0012	0.00125	0.00126	0.00127	0.0013	0.00134	0.00131	0.00131	0.00132	0.00142	0.0016	0.00176	0.00189	8.44804E-4
3041.49	1.18E-8	1.908E-7	4.3354E-6	1.2289E-4	1.01722E-5	1.07097E-4	9.33513E-5	3.81654E-5	6.0845E-6	3.399E-7	7.22831E-5	1.15748E-4	1.91195E-4	2.47119E-4	3.19576E-4	4.13195E-4	0.00101	0.00118	0.0012	0.00126	0.00127	0.00128	0.00131	0.00136	0.00131	0.00131	0.00133	0.00143	0.0016	0.00177	0.00189	8.53999E-4
3040.53	1.204E-7	2.262E-7	4.1252E-6	1.22515E-4	1.03474E-5	1.05055E-4	9.17147E-5	3.81819E-5	5.6587E-6	2.973E-7	7.38805E-5	1.11427E-4	1.97796E-4	2.5222E-4	3.19389E-4	4.04395E-4	0.00101	0.00117	0.0012	0.00126	0.00128	0.00129	0.00132	0.00137	0.00132	0.00131	0.00134	0.00143	0.00161	0.00177	0.0019	8.58414E-4
3039.56	2.753E-7	1.979E-7	3.8637E-6	1.22147E-4	1.02515E-5	1.02907E-4	8.92213E-5	3.84384E-5	5.5272E-6	3.28E-7	7.53858E-5	1.08383E-4	2.02438E-4	2.53934E-4	3.20802E-4	3.94754E-4	0.00102	0.00116	0.00119	0.00127	0.00128	0.0013	0.00133	0.00138	0.00133	0.00132	0.00135	0.00143	0.00162	0.00178	0.0019	8.57217E-4
3038.6	3.463E-7	1.355E-7	3.6478E-6	1.21861E-4	9.7406E-6	1.0096E-4	8.68332E-5	3.91629E-5	5.7535E-6	4.48E-7	7.62008E-5	1.07134E-4	2.0403E-4	2.51655E-4	3.2341E-4	3.83374E-4	0.00102	0.00115	0.00119	0.00127	0.00128	0.00131	0.00133	0.00137	0.00133	0.00133	0.00135	0.00143	0.00163	0.00179	0.00191	8.5048E-4
3037.63	2.87E-7	7.17E-8	3.5202E-6	1.21434E-4	8.9947E-6	9.97481E-5	8.5648E-5	4.05022E-5	6.3712E-6	6.168E-7	7.53947E-5	1.07395E-4	2.02505E-4	2.45831E-4	3.25404E-4	3.71305E-4	0.00102	0.00115	0.00119	0.00126	0.00127	0.0013	0.00133	0.00136	0.00134	0.00134	0.00135	0.00142	0.00163	0.0018	0.00191	8.38975E-4
3036.67	1.686E-7	2.48E-8	3.4672E-6	1.20497E-4	8.3871E-6	9.98078E-5	8.62079E-5	4.23515E-5	7.3227E-6	7.037E-7	7.23753E-5	1.08319E-4	1.98667E-4	2.37855E-4	3.24924E-4	3.59941E-4	0.00103	0.00115	0.00118	0.00125	0.00125	0.00128	0.00132	0.00134	0.00133	0.00134	0.00135	0.00142	0.00163	0.00181	0.0019	8.24228E-4
3035.71	7.64E-8	2.2E-9	3.4481E-6	1.18848E-4	8.2298E-6	1.01388E-4	8.81997E-5	4.43562E-5	8.4094E-6	5.861E-7	6.75228E-5	1.08938E-4	1.9365E-4	2.29576E-4	3.21418E-4	3.49399E-4	0.00103	0.00114	0.00118	0.00123	0.00123	0.00126	0.0013	0.00132	0.00132	0.00132	0.00134	0.00141	0.00162	0.0018	0.00188	8.08429E-4
3034.74	3.31E-8	2.5E-9	3.4225E-6	1.16657E-4	8.6236E-6	1.04304E-4	9.07361E-5	4.61014E-5	9.3409E-6	3.135E-7	6.21552E-5	1.08568E-4	1.88363E-4	2.22625E-4	3.15984E-4	3.39942E-4	0.00103	0.00113	0.00118	0.0012	0.00121	0.00125	0.00128	0.00129	0.00131	0.00131	0.00133	0.00141	0.0016	0.00179	0.00186	7.93906E-4
3033.78	1.98E-8	1.56E-8	3.3563E-6	1.14413E-4	9.4479E-6	1.0809E-4	9.3019E-5	4.73638E-5	9.8931E-6	7.79E-8	5.78122E-5	1.07023E-4	1.83208E-4	2.17945E-4	3.10667E-4	3.33705E-4	0.00103	0.00112	0.00117	0.00118	0.0012	0.00124	0.00127	0.00128	0.00129	0.00129	0.00133	0.0014	0.00158	0.00176	0.00184	7.82408E-4
3032.81	1.85E-8	3.44E-8	3.2091E-6	1.12657E-4	1.04426E-5	1.12204E-4	9.47706E-5	4.81784E-5	1.00393E-5	1E-10	5.54922E-5	1.04577E-4	1.78222E-4	2.15689E-4	3.07433E-4	3.33021E-4	0.00103	0.0011	0.00117	0.00116	0.00119	0.00123	0.00126	0.00126	0.00128	0.00129	0.00132	0.0014	0.00157	0.00174	0.00183	7.74853E-4
3031.85	1.94E-8	6.57E-8	2.941E-6	1.11681E-4	1.13554E-5	1.16103E-4	9.61254E-5	4.86791E-5	9.8968E-6	2.72E-8	5.5354E-5	1.01784E-4	1.735E-4	2.15448E-4	3.07419E-4	3.37234E-4	0.00103	0.0011	0.00117	0.00115	0.00119	0.00123	0.00126	0.00126	0.00127	0.00129	0.00131	0.0014	0.00156	0.00173	0.00182	7.7169E-4
3030.88	1.79E-8	1.282E-7	2.5559E-6	1.11416E-4	1.20533E-5	1.19112E-4	9.71272E-5	4.88703E-5	9.5524E-6	4.44E-8	5.69107E-5	9.92611E-5	1.69584E-4	2.16645E-4	3.1073E-4	3.42886E-4	0.00103	0.00111	0.00117	0.00115	0.0012	0.00124	0.00126	0.00126	0.00127	0.0013	0.00131	0.0014	0.00157	0.00172	0.00182	7.73421E-4
3029.92	1.43E-8	2.301E-7	2.1413E-6	1.11594E-4	1.24905E-5	1.20373E-4	9.74536E-5	4.8586E-5	8.955E-6	1.65E-8	5.94577E-5	9.75346E-5	1.67422E-4	2.18825E-4	3.16611E-4	3.48025E-4	0.00104	0.00113	0.00118	0.00116	0.00121	0.00125	0.00127	0.00127	0.00128	0.00132	0.00132	0.0014	0.00159	0.00173	0.00183	7.80593E-4
3028.96	1.16E-8	3.257E-7	1.8404E-6	1.12099E-4	1.25832E-5	1.19114E-4	9.66249E-5	4.76515E-5	7.9902E-6	2E-9	6.24526E-5	9.69277E-5	1.67856E-4	2.21671E-4	3.23851E-4	3.55027E-4	0.00105	0.00116	0.00118	0.00119	0.00121	0.00126	0.00128	0.00129	0.00129	0.00133	0.00134	0.00141	0.00161	0.00175	0.00184	7.93051E-4
3027.99	1.13E-8	3.197E-7	1.776E-6	1.13169E-4	1.21841E-5	1.15146E-4	9.45004E-5	4.61456E-5	6.6715E-6	6.42E-8	6.55827E-5	9.75017E-5	1.70929E-4	2.24778E-4	3.31135E-4	3.67242E-4	0.00106	0.00119	0.00119	0.00121	0.00122	0.00128	0.0013	0.00131	0.0013	0.00134	0.00137	0.00142	0.00163	0.00178	0.00185	8.08956E-4
3027.03	1.19E-8	1.781E-7	2.008E-6	1.15165E-4	1.1242E-5	1.09142E-4	9.1565E-5	4.44664E-5	5.2307E-6	1.962E-7	6.85527E-5	9.90406E-5	1.75537E-4	2.27542E-4	3.37283E-4	3.8325E-4	0.00106	0.00122	0.0012	0.00123	0.00124	0.0013	0.00133	0.00133	0.00132	0.00136	0.00139	0.00144	0.00164	0.0018	0.00186	8.24664E-4
3026.06	9.6E-9	2.37E-8	2.5032E-6	1.18009E-4	9.983E-6	1.02439E-4	8.86941E-5	4.31422E-5	3.9963E-6	3.364E-7	7.09332E-5	1.01119E-4	1.79819E-4	2.29398E-4	3.41348E-4	3.96261E-4	0.00106	0.00124	0.0012	0.00124	0.00125	0.00131	0.00135	0.00135	0.00133	0.00136	0.0014	0.00146	0.00164	0.00181	0.00188	8.36268E-4
3025.1	2.8E-9	2.85E-8	3.0765E-6	1.20772E-4	8.8473E-6	9.64909E-5	8.66379E-5	4.25104E-5	3.1905E-6	4.435E-7	7.23717E-5	1.03291E-4	1.82278E-4	2.30389E-4	3.4291E-4	4.0063E-4	0.00106	0.00123	0.00121	0.00125	0.00126	0.00132	0.00137	0.00136	0.00134	0.00137	0.0014	0.00147	0.00164	0.0018	0.0019	8.42538E-4
3024.13	7E-10	2.015E-7	3.4194E-6	1.21949E-4	8.2221E-6	9.23385E-5	8.55849E-5	4.24842E-5	2.8561E-6	5.404E-7	7.30111E-5	1.05374E-4	1.82951E-4	2.31604E-4	3.42601E-4	3.98334E-4	0.00106	0.00121	0.00121	0.00126	0.00127	0.00132	0.00138	0.00136	0.00135	0.00138	0.00139	0.00148	0.00164	0.0018	0.00192	8.47574E-4
3023.17	1.29E-8	3.616E-7	3.3087E-6	1.20449E-4	8.2187E-6	9.02977E-5	8.51129E-5	4.25463E-5	2.9087E-6	6.959E-7	7.36672E-5	1.07691E-4	1.83723E-4	2.35028E-4	3.42569E-4	3.97503E-4	0.00107	0.00118	0.00123	0.00127	0.00129	0.00132	0.0014	0.00138	0.00136	0.00139	0.00139	0.0015	0.00166	0.0018	0.00196	8.61048E-4
3022.21	2.84E-8	3.482E-7	2.8053E-6	1.16555E-4	8.628E-6	8.98636E-5	8.44663E-5	4.19686E-5	3.1773E-6	1.0009E-6	7.55244E-5	1.11156E-4	1.87648E-4	2.42927E-4	3.46371E-4	4.05876E-4	0.00109	0.00118	0.00126	0.00129	0.00132	0.00134	0.00142	0.0014	0.00138	0.00142	0.00142	0.00153	0.0017	0.00185	0.00203	8.95297E-4
3021.24	2.47E-8	1.954E-7	2.1925E-6	1.11926E-4	9.0129E-6	8.98557E-5	8.29573E-5	4.01923E-5	3.4067E-6	1.5623E-6	7.96126E-5	1.17049E-4	1.97753E-4	2.5706E-4	3.57906E-4	4.27128E-4	0.00113	0.0012	0.00131	0.00133	0.00138	0.00139	0.00147	0.00146	0.00144	0.00147	0.00148	0.0016	0.00179	0.00194	0.00213	9.60158E-4
3020.28	5.9E-9	5.57E-8	1.7368E-6	1.08585E-4	8.9631E-6	8.90281E-5	8.03613E-5	3.72591E-5	3.3671E-6	2.4461E-6	8.60047E-5	1.25984E-4	2.15043E-4	2.76982E-4	3.78576E-4	4.60395E-4	0.00118	0.00127	0.00137	0.00139	0.00144	0.00146	0.00153	0.00153	0.00151	0.00155	0.00157	0.00169	0.00191	0.00207	0.00227	0.00106
3019.31	1.7E-9	4.5E-9	1.5408E-6	1.0768E-4	8.408E-6	8.68192E-5	7.7009E-5	3.38714E-5	3.0128E-6	3.5724E-6	9.34474E-5	1.36969E-4	2.37193E-4	2.99136E-4	4.05177E-4	5.00212E-4	0.00124	0.00135	0.00144	0.00145	0.00152	0.00153	0.00161	0.00162	0.0016	0.00163	0.00168	0.00179	0.00204	0.00223	0.00242	0.00117
3018.35	2.19E-8	0	1.5692E-6	1.09002E-4	7.6428E-6	8.37596E-5	7.36101E-5	3.10209E-5	2.5241E-6	4.6337E-6	9.96192E-5	1.47119E-4	2.58486E-4	3.17456E-4	4.29895E-4	5.35176E-4	0.00129	0.00143	0.00148	0.0015	0.00158	0.00159	0.00168	0.00169	0.00168	0.0017	0.00176	0.00189	0.00214	0.00236	0.00254	0.00126
3017.38	4.05E-8	3.4E-9	1.7127E-6	1.11323E-4	7.0525E-6	8.11826E-5	7.1018E-5	2.95109E-5	2.1653E-6	5.1648E-6	1.02087E-4	1.52569E-4	2.71754E-4	3.25774E-4	4.43387E-4	5.50003E-4	0.00132	0.00146	0.0015	0.00153	0.00161	0.00162	0.00171	0.00173	0.00173	0.00174	0.00181	0.00194	0.00218	0.00243	0.00259	0.00131
3016.42	3.35E-8	3.54E-8	1.8397E-6	1.1323E-4	6.8545E-6	8.04493E-5	7.00038E-5	2.96592E-5	2.1318E-6	4.8245E-6	9.96593E-5	1.50636E-4	2.72136E-4	3.21219E-4	4.40003E-4	5.35386E-4	0.00131	0.00144	0.00146	0.00151	0.0016	0.0016	0.0017	0.00172	0.00173	0.00173	0.00181	0.00193	0.00215	0.00242	0.00256	0.0013
3015.46	1.16E-8	1.012E-7	1.8789E-6	1.13935E-4	7.0472E-6	8.22675E-5	7.10658E-5	3.12683E-5	2.5343E-6	3.7011E-6	9.31997E-5	1.41725E-4	2.60103E-4	3.06121E-4	4.21355E-4	4.97692E-4	0.00128	0.00138	0.0014	0.00147	0.00156	0.00155	0.00165	0.00167	0.00169	0.00168	0.00178	0.00187	0.00207	0.00235	0.00246	0.00123
3014.49	2E-10	1.427E-7	1.865E-6	1.13535E-4	7.495E-6	8.65435E-5	7.42948E-5	3.38072E-5	3.4428E-6	2.283E-6	8.49553E-5	1.28911E-4	2.40631E-4	2.86146E-4	3.94522E-4	4.54676E-4	0.00124	0.0013	0.00132	0.00143	0.0015	0.00148	0.00157	0.0016	0.00162	0.00161	0.00171	0.00178	0.00196	0.00223	0.00232	0.00114
3013.53	3.2E-9	1.063E-7	1.8711E-6	1.12624E-4	8.0721E-6	9.25576E-5	7.92459E-5	3.66869E-5	4.8478E-6	1.1068E-6	7.72204E-5	1.15899E-4	2.19974E-4	2.66892E-4	3.6749E-4	4.21416E-4	0.00119	0.00123	0.00125	0.00139	0.00143	0.00141	0.0015	0.00152	0.00155	0.00154	0.00165	0.00169	0.00186	0.00212	0.00218	0.00105
3012.56	5.7E-9	2.69E-8	1.9036E-6	1.11777E-4	8.7582E-6	9.92539E-5	8.48797E-5	3.94773E-5	6.5876E-6	4.186E-7	7.1357E-5	1.05241E-4	2.02771E-4	2.51571E-4	3.45712E-4	4.02004E-4	0.00115	0.00119	0.00121	0.00136	0.00137	0.00135	0.00144	0.00146	0.00148	0.00148	0.00158	0.00162	0.00179	0.00201	0.00207	9.67554E-4
3011.6	2.9E-9	4.7E-9	1.8707E-6	1.11361E-4	9.5965E-6	1.05458E-4	8.9739E-5	4.19005E-5	8.3361E-6	1.377E-7	6.76623E-5	9.79538E-5	1.9112E-4	2.40878E-4	3.31468E-4	3.92664E-4	0.00112	0.00117	0.00118	0.00134	0.00132	0.00132	0.00139	0.00143	0.00143	0.00144	0.00152	0.00156	0.00173	0.00193	0.00199	9.13095E-4
3010.63	7E-10	9.17E-8	1.6677E-6	1.11694E-4	1.05291E-5	1.10003E-4	9.24041E-5	4.36582E-5	9.6684E-6	6.71E-8	6.58266E-5	9.41932E-5	1.8519E-4	2.34306E-4	3.24974E-4	3.89275E-4	0.00109	0.00116	0.00117	0.00132	0.00129	0.0013	0.00137	0.00141	0.0014	0.00141	0.00148	0.00153	0.0017	0.00188	0.00195	8.831E-4
3009.67	5E-10	2.101E-7	1.3178E-6	1.13237E-4	1.12567E-5	1.1195E-4	9.2091E-5	4.43707E-5	1.02167E-5	9.14E-8	6.54895E-5	9.39603E-5	1.84163E-4	2.31449E-4	3.25465E-4	3.90706E-4	0.00108	0.00117	0.00118	0.00131	0.00128	0.0013	0.00136	0.0014	0.00138	0.0014	0.00144	0.00152	0.00169	0.00185	0.00193	8.74962E-4
3008.7	1.4E-9	2.209E-7	9.858E-7	1.16487E-4	1.13164E-5	1.10947E-4	8.90533E-5	4.37775E-5	9.872E-6	2.075E-7	6.65405E-5	9.71829E-5	1.86816E-4	2.32348E-4	3.31476E-4	3.96099E-4	0.00108	0.00119	0.00121	0.00129	0.00128	0.00129	0.00137	0.00139	0.00138	0.00139	0.00142	0.00151	0.00168	0.00184	0.00193	8.83973E-4
3007.74	1.8E-9	9.89E-8	8.331E-7	1.21571E-4	1.04242E-5	1.07501E-4	8.45611E-5	4.20033E-5	8.8993E-6	4.235E-7	6.90025E-5	1.03192E-4	1.91743E-4	2.36838E-4	3.40632E-4	4.02124E-4	0.00109	0.00121	0.00124	0.00129	0.00129	0.00129	0.00139	0.00139	0.00138	0.00138	0.0014	0.00151	0.00169	0.00186	0.00194	9.02933E-4
3006.78	1E-10	5E-10	9.389E-7	1.27838E-4	8.7855E-6	1.02801E-4	8.03807E-5	3.95518E-5	7.7963E-6	6.737E-7	7.26863E-5	1.10233E-4	1.97536E-4	2.43831E-4	3.49896E-4	4.05263E-4	0.00111	0.00123	0.00127	0.0013	0.00131	0.00129	0.00142	0.00138	0.00138	0.00139	0.0014	0.0015	0.0017	0.00188	0.00195	9.22642E-4
3005.81	3.1E-9	1.096E-7	1.3361E-6	1.33873E-4	6.9995E-6	9.80914E-5	7.80176E-5	3.70177E-5	6.9791E-6	8.553E-7	7.69581E-5	1.15818E-4	2.03161E-4	2.51444E-4	3.56708E-4	4.06108E-4	0.00112	0.00125	0.0013	0.00132	0.00132	0.00129	0.00144	0.00138	0.00137	0.00139	0.0014	0.0015	0.00172	0.0019	0.00195	9.34819E-4
3004.85	1.23E-8	4.335E-7	1.9668E-6	1.38132E-4	5.6392E-6	9.39822E-5	7.80705E-5	3.47666E-5	6.5557E-6	9.345E-7	8.0939E-5	1.18195E-4	2.08429E-4	2.5818E-4	3.60481E-4	4.09017E-4	0.00114	0.00126	0.00132	0.00135	0.00134	0.0013	0.00145	0.00138	0.00135	0.0014	0.0014	0.00149	0.00174	0.00191	0.00195	9.36362E-4
3003.88	1.21E-8	7.944E-7	2.6155E-6	1.39827E-4	4.97E-6	9.01002E-5	7.98026E-5	3.27978E-5	6.2724E-6	9.998E-7	8.41959E-5	1.17924E-4	2.1427E-4	2.64375E-4	3.63397E-4	4.17366E-4	0.00115	0.00126	0.00134	0.00137	0.00136	0.0013	0.00147	0.0014	0.00133	0.0014	0.00141	0.00149	0.00176	0.00192	0.00195	9.31763E-4
3002.92	1.6E-9	1.0011E-6	3.0364E-6	1.39367E-4	4.9864E-6	8.52619E-5	8.10627E-5	3.07124E-5	5.6013E-6	1.2549E-6	8.75051E-5	1.18103E-4	2.22692E-4	2.72694E-4	3.69881E-4	4.31344E-4	0.00116	0.00126	0.00135	0.00138	0.00138	0.00132	0.00149	0.00142	0.00131	0.00142	0.00143	0.0015	0.00177	0.00193	0.00198	9.31444E-4
3001.95	5E-9	9.871E-7	3.1724E-6	1.37929E-4	5.5454E-6	7.85273E-5	7.92889E-5	2.80107E-5	4.1654E-6	2.0193E-6	9.24867E-5	1.22498E-4	2.35519E-4	2.86323E-4	3.84071E-4	4.50202E-4	0.00117	0.00126	0.00136	0.0014	0.00141	0.00135	0.00152	0.00145	0.00132	0.00145	0.00146	0.00153	0.0018	0.00196	0.00203	9.45423E-4
3000.99	2.83E-8	8.028E-7	3.1718E-6	1.36522E-4	6.4261E-6	7.22375E-5	7.53695E-5	2.57101E-5	2.6145E-6	3.2948E-6	9.78514E-5	1.30437E-4	2.48768E-4	3.01961E-4	4.01961E-4	4.6951E-4	0.0012	0.00127	0.00136	0.00141	0.00144	0.00138	0.00154	0.00147	0.00135	0.0015	0.00148	0.00156	0.00183	0.00198	0.00208	9.69199E-4
3000.03	4.5E-8	5.391E-7	3.2179E-6	1.35367E-4	7.3709E-6	7.38848E-5	7.66106E-5	2.76717E-5	2.3736E-6	3.5145E-6	9.52888E-5	1.31903E-4	2.47191E-4	3.03247E-4	4.04181E-4	4.73094E-4	0.00119	0.00127	0.00133	0.0014	0.00144	0.00139	0.00152	0.00145	0.00136	0.00153	0.00147	0.00157	0.00182	0.00197	0.0021	9.72628E-4
2999.06	3.49E-8	2.84E-7	3.4247E-6	1.34223E-4	8.0744E-6	8.43883E-5	8.41271E-5	3.37975E-5	3.4494E-6	2.4863E-6	8.48412E-5	1.25305E-4	2.30106E-4	2.88972E-4	3.88347E-4	4.62305E-4	0.00116	0.00124	0.00127	0.00136	0.0014	0.00138	0.00145	0.0014	0.00136	0.00153	0.00143	0.00156	0.00178	0.00192	0.00208	9.50485E-4
2998.1	1.1E-8	1.033E-7	3.8013E-6	1.33008E-4	8.2399E-6	9.20351E-5	8.69262E-5	3.58914E-5	3.6181E-6	2.5567E-6	8.01635E-5	1.25668E-4	2.21439E-4	2.85199E-4	3.83267E-4	4.66984E-4	0.00115	0.00124	0.00126	0.00135	0.00139	0.00138	0.00141	0.00138	0.00138	0.00154	0.00141	0.00157	0.00177	0.00191	0.00206	9.45813E-4
2997.13	5E-10	1.43E-8	3.9936E-6	1.30802E-4	8.2221E-6	1.00583E-4	9.15205E-5	3.76037E-5	4.0455E-6	2.4354E-6	7.39311E-5	1.22601E-4	2.09284E-4	2.77771E-4	3.72537E-4	4.61516E-4	0.00113	0.00124	0.00125	0.00134	0.00136	0.00136	0.00136	0.00136	0.00139	0.00154	0.00141	0.00158	0.00177	0.00189	0.00203	9.30608E-4
2996.17	4E-10	1.2E-9	3.7614E-6	1.27667E-4	8.4284E-6	1.07405E-4	9.68489E-5	3.90971E-5	4.5545E-6	2.176E-6	6.77234E-5	1.16925E-4	1.9641E-4	2.68418E-4	3.59378E-4	4.50115E-4	0.0011	0.00124	0.00124	0.00133	0.00133	0.00134	0.00133	0.00135	0.00139	0.00152	0.00144	0.00158	0.00176	0.00188	0.002	9.08368E-4
2995.2	5E-10	1.04E-8	3.1655E-6	1.24017E-4	9.1998E-6	1.1027E-4	1.00583E-4	4.0205E-5	4.8102E-6	1.9821E-6	6.37303E-5	1.11538E-4	1.8683E-4	2.60211E-4	3.49592E-4	4.44333E-4	0.00108	0.00123	0.00124	0.00131	0.0013	0.00132	0.00131	0.00136	0.00138	0.0015	0.00149	0.00158	0.00175	0.00188	0.00197	8.88255E-4
2994.24	1E-10	4.3E-9	2.5405E-6	1.20318E-4	1.0595E-5	1.08983E-4	1.0099E-4	4.06032E-5	4.6099E-6	2.0055E-6	6.29467E-5	1.09184E-4	1.83118E-4	2.55438E-4	3.4751E-4	4.48915E-4	0.00106	0.00122	0.00124	0.0013	0.00129	0.00132	0.00131	0.00138	0.00138	0.00148	0.00153	0.00157	0.00176	0.0019	0.00197	8.79727E-4
2993.28	7E-10	3.6E-9	2.2065E-6	1.17049E-4	1.22457E-5	1.04844E-4	9.7838E-5	3.98846E-5	4.0114E-6	2.3294E-6	6.50562E-5	1.11404E-4	1.859E-4	2.55544E-4	3.54464E-4	4.58891E-4	0.00106	0.00123	0.00125	0.0013	0.00129	0.00133	0.00134	0.00141	0.00138	0.00148	0.00156	0.00157	0.00177	0.00194	0.002	8.89595E-4
2992.31	1.29E-8	5.15E-8	2.2786E-6	1.14569E-4	1.34662E-5	9.96551E-5	9.24952E-5	3.81251E-5	3.3207E-6	2.9056E-6	6.87626E-5	1.17697E-4	1.93668E-4	2.60484E-4	3.67807E-4	4.66996E-4	0.00108	0.00125	0.00127	0.00132	0.00133	0.00137	0.00138	0.00144	0.0014	0.00149	0.00156	0.00156	0.0018	0.00199	0.00203	9.18103E-4
2991.35	6.73E-8	1.383E-7	2.6535E-6	1.13034E-4	1.37104E-5	9.50054E-5	8.69805E-5	3.60619E-5	2.8658E-6	3.4813E-6	7.24457E-5	1.25618E-4	2.03439E-4	2.68365E-4	3.81911E-4	4.7097E-4	0.00111	0.00128	0.00129	0.00134	0.00137	0.0014	0.00143	0.00146	0.00143	0.00151	0.00155	0.00156	0.00183	0.00201	0.00206	9.57308E-4
2990.38	1.719E-7	1.92E-7	3.0183E-6	1.12344E-4	1.29904E-5	9.19123E-5	8.28134E-5	3.4553E-5	2.7841E-6	3.6938E-6	7.49057E-5	1.32073E-4	2.12135E-4	2.761E-4	3.91162E-4	4.71415E-4	0.00114	0.0013	0.00131	0.00136	0.0014	0.00141	0.00147	0.00147	0.00146	0.00152	0.00154	0.00157	0.00185	0.00201	0.00207	9.93775E-4
2989.42	2.661E-7	1.599E-7	3.025E-6	1.12303E-4	1.1765E-5	9.05935E-5	8.0515E-5	3.38568E-5	2.9753E-6	3.393E-6	7.58266E-5	1.35286E-4	2.18129E-4	2.81147E-4	3.93527E-4	4.66663E-4	0.00117	0.00131	0.00132	0.00136	0.00142	0.00141	0.0015	0.00148	0.00148	0.00153	0.00153	0.00157	0.00186	0.00199	0.00206	0.00102
2988.45	2.763E-7	7.53E-8	2.6451E-6	1.12832E-4	1.04806E-5	9.03799E-5	7.9871E-5	3.34571E-5	3.1373E-6	2.8068E-6	7.57686E-5	1.35735E-4	2.21831E-4	2.83137E-4	3.91644E-4	4.55818E-4	0.00118	0.00132	0.00131	0.00136	0.00142	0.0014	0.00151	0.00147	0.00148	0.00153	0.00152	0.00158	0.00187	0.00197	0.00204	0.00102
2987.49	2.038E-7	1.3E-8	2.1908E-6	1.1396E-4	9.2912E-6	9.00924E-5	8.05001E-5	3.26285E-5	2.9678E-6	2.2985E-6	7.56914E-5	1.35103E-4	2.24844E-4	2.83704E-4	3.90394E-4	4.45742E-4	0.00119	0.00132	0.00131	0.00136	0.00141	0.00139	0.00151	0.00147	0.00148	0.00153	0.00151	0.0016	0.00186	0.00197	0.00201	0.00101
2986.53	1.093E-7	6E-10	1.9575E-6	1.15585E-4	8.1308E-6	8.89277E-5	8.2266E-5	3.13048E-5	2.4823E-6	2.0631E-6	7.62865E-5	1.34402E-4	2.28365E-4	2.8474E-4	3.92949E-4	4.48175E-4	0.00119	0.00132	0.00131	0.00136	0.00141	0.0014	0.0015	0.00146	0.00148	0.00152	0.00151	0.00162	0.00185	0.002	0.00201	9.93939E-4
2985.56	3.91E-8	1.32E-8	1.9964E-6	1.17259E-4	6.9538E-6	8.71451E-5	8.51559E-5	3.02598E-5	2.0069E-6	2.0808E-6	7.75492E-5	1.33271E-4	2.32232E-4	2.86793E-4	3.98652E-4	4.67086E-4	0.0012	0.00132	0.00132	0.00136	0.00141	0.0014	0.00149	0.00146	0.00147	0.00151	0.00151	0.00165	0.00184	0.00203	0.00202	9.81746E-4
2984.6	4.1E-9	3.07E-8	2.1277E-6	1.18345E-4	5.877E-6	8.58699E-5	8.88681E-5	3.03676E-5	1.8394E-6	2.2027E-6	7.88574E-5	1.30879E-4	2.35227E-4	2.88992E-4	4.04021E-4	4.90959E-4	0.00119	0.00131	0.00133	0.00137	0.0014	0.00141	0.00148	0.00146	0.00147	0.00151	0.00151	0.00167	0.00182	0.00206	0.00205	9.74622E-4
2983.63	6.4E-9	6.34E-8	2.0598E-6	1.18384E-4	5.1278E-6	8.61415E-5	9.25112E-5	3.17509E-5	2.0686E-6	2.2495E-6	7.96423E-5	1.27229E-4	2.36314E-4	2.90374E-4	4.05783E-4	5.01782E-4	0.00118	0.0013	0.00134	0.00137	0.0014	0.00142	0.00146	0.00145	0.00147	0.00151	0.00152	0.00168	0.00179	0.00207	0.00208	9.72988E-4
2982.67	6.01E-8	1.427E-7	1.6547E-6	1.17349E-4	4.9083E-6	8.80576E-5	9.4871E-5	3.35103E-5	2.5798E-6	2.1349E-6	8.00291E-5	1.23467E-4	2.35662E-4	2.90931E-4	4.03506E-4	4.9397E-4	0.00117	0.0013	0.00134	0.00137	0.00139	0.00142	0.00145	0.00145	0.00147	0.00151	0.00153	0.00168	0.00176	0.00207	0.00211	9.77463E-4
2981.7	1.753E-7	2.912E-7	1.0915E-6	1.15583E-4	5.3272E-6	9.06854E-5	9.50168E-5	3.43293E-5	3.0427E-6	1.9222E-6	8.08269E-5	1.20961E-4	2.34555E-4	2.9148E-4	3.99603E-4	4.78927E-4	0.00116	0.00131	0.00134	0.00137	0.00139	0.00142	0.00145	0.00146	0.00148	0.00152	0.00155	0.00169	0.00174	0.00206	0.00212	9.89109E-4
2980.74	3.169E-7	4.58E-7	6.622E-7	1.13572E-4	6.3674E-6	9.26088E-5	9.27273E-5	3.35278E-5	3.1019E-6	1.7595E-6	8.28404E-5	1.20284E-4	2.34316E-4	2.92763E-4	3.97189E-4	4.68831E-4	0.00116	0.00133	0.00134	0.00138	0.0014	0.00143	0.00146	0.00146	0.00149	0.00153	0.00156	0.0017	0.00172	0.00206	0.00215	0.00101
2979.78	3.97E-7	5.148E-7	5.092E-7	1.1197E-4	7.8052E-6	9.27721E-5	8.84702E-5	3.15702E-5	2.7086E-6	1.7866E-6	8.61585E-5	1.21092E-4	2.35284E-4	2.9479E-4	3.97849E-4	4.6363E-4	0.00117	0.00136	0.00135	0.00138	0.00142	0.00144	0.00148	0.00148	0.00151	0.00155	0.00158	0.00171	0.00171	0.00207	0.00218	0.00103
2978.81	3.476E-7	3.938E-7	6.773E-7	1.11605E-4	9.1769E-6	9.10152E-5	8.31697E-5	2.95118E-5	2.1493E-6	2.0862E-6	9.00299E-5	1.22749E-4	2.36566E-4	2.96968E-4	4.00866E-4	4.57119E-4	0.00119	0.00138	0.00136	0.00139	0.00144	0.00145	0.00151	0.00149	0.00152	0.00156	0.0016	0.00172	0.00171	0.00209	0.00222	0.00105
2977.85	2.06E-7	1.913E-7	1.3035E-6	1.13157E-4	9.999E-6	8.80373E-5	7.80779E-5	2.81002E-5	1.745E-6	2.6509E-6	9.3454E-5	1.24995E-4	2.36781E-4	2.98473E-4	4.04235E-4	4.50895E-4	0.0012	0.00139	0.00139	0.00139	0.00145	0.00145	0.00153	0.00151	0.00153	0.00157	0.0016	0.00172	0.00173	0.0021	0.00227	0.00107
2976.88	7.95E-8	5.08E-8	2.5016E-6	1.16432E-4	1.01107E-5	8.49748E-5	7.46785E-5	2.74573E-5	1.6482E-6	3.313E-6	9.58285E-5	1.27961E-4	2.35164E-4	2.9848E-4	4.06399E-4	4.54871E-4	0.00122	0.00138	0.0014	0.00139	0.00146	0.00146	0.00154	0.00151	0.00154	0.00158	0.0016	0.00173	0.00175	0.0021	0.00231	0.00108
2975.92	2.32E-8	5E-9	3.9801E-6	1.19848E-4	9.7657E-6	8.28209E-5	7.42574E-5	2.72726E-5	1.8747E-6	3.7658E-6	9.72233E-5	1.31802E-4	2.32307E-4	2.96593E-4	4.07583E-4	4.73533E-4	0.00123	0.00135	0.00141	0.00139	0.00146	0.00146	0.00155	0.00151	0.00155	0.00157	0.0016	0.00173	0.00177	0.0021	0.00232	0.00107
2974.95	1.38E-8	1E-10	5.0111E-6	1.20981E-4	9.3552E-6	8.1996E-5	7.72811E-5	2.71565E-5	2.3529E-6	3.7821E-6	9.80841E-5	1.36464E-4	2.29928E-4	2.93548E-4	4.09677E-4	4.97249E-4	0.00124	0.00133	0.0014	0.0014	0.00146	0.00146	0.00156	0.00151	0.00156	0.00157	0.0016	0.00172	0.0018	0.00209	0.00232	0.00106
2973.99	2.98E-8	4E-10	5.016E-6	1.18267E-4	9.1028E-6	8.22086E-5	8.29119E-5	2.68946E-5	2.8909E-6	3.4232E-6	9.87847E-5	1.41871E-4	2.29962E-4	2.91681E-4	4.14791E-4	5.11522E-4	0.00125	0.00132	0.00139	0.00141	0.00146	0.00146	0.00157	0.0015	0.00157	0.00156	0.00161	0.00172	0.00184	0.00208	0.0023	0.00105
2973.02	6.95E-8	3.9E-9	4.1007E-6	1.12543E-4	9.0053E-6	8.26741E-5	8.89999E-5	2.65528E-5	3.2065E-6	2.9689E-6	9.93838E-5	1.48152E-4	2.33539E-4	2.94229E-4	4.23571E-4	5.14195E-4	0.00125	0.00131	0.00139	0.00143	0.00147	0.00147	0.00158	0.00151	0.00158	0.00157	0.00162	0.00173	0.00188	0.00209	0.00229	0.00106
2972.06	1.093E-7	1.04E-8	2.876E-6	1.06796E-4	8.9761E-6	8.26287E-5	9.29773E-5	2.63901E-5	3.0939E-6	2.6934E-6	9.96456E-5	1.55419E-4	2.405E-4	3.03712E-4	4.34483E-4	5.16369E-4	0.00126	0.00132	0.0014	0.00146	0.0015	0.00148	0.00159	0.00153	0.0016	0.00158	0.00164	0.00175	0.00193	0.00211	0.00231	0.00108
2971.1	1.226E-7	1.46E-8	1.8869E-6	1.04294E-4	8.9947E-6	8.18152E-5	9.32903E-5	2.66729E-5	2.596E-6	2.7517E-6	9.92373E-5	1.63182E-4	2.49564E-4	3.20294E-4	4.44673E-4	5.25676E-4	0.00127	0.00135	0.00143	0.00149	0.00152	0.00151	0.0016	0.00156	0.00163	0.00161	0.00166	0.00178	0.00198	0.00214	0.00235	0.00111
2970.13	1.178E-7	9E-9	1.3343E-6	1.0687E-4	9.114E-6	8.05718E-5	9.0214E-5	2.74485E-5	1.9933E-6	3.2022E-6	9.80638E-5	1.70027E-4	2.59045E-4	3.41472E-4	4.51744E-4	5.36995E-4	0.00128	0.00139	0.00146	0.00153	0.00155	0.00154	0.00161	0.0016	0.00166	0.00164	0.00168	0.00182	0.00202	0.00218	0.00241	0.00115
2969.17	1.216E-7	0	1.1904E-6	1.14223E-4	9.3491E-6	7.94817E-5	8.53326E-5	2.84918E-5	1.594E-6	4.021E-6	9.65494E-5	1.7409E-4	2.67568E-4	3.63243E-4	4.55191E-4	5.42919E-4	0.00129	0.00143	0.0015	0.00156	0.00158	0.00156	0.00162	0.00163	0.00168	0.00166	0.00169	0.00185	0.00205	0.00222	0.00247	0.00118
2968.2	1.536E-7	3.84E-8	1.3878E-6	1.2407E-4	9.5991E-6	7.89261E-5	8.04269E-5	2.94545E-5	1.5857E-6	5.0484E-6	9.56186E-5	1.7411E-4	2.74269E-4	3.81978E-4	4.56386E-4	5.47807E-4	0.00131	0.00146	0.00151	0.00158	0.00161	0.00158	0.00163	0.00166	0.00169	0.00168	0.0017	0.00186	0.00206	0.00224	0.00251	0.0012
2967.24	2.208E-7	1.809E-7	1.8455E-6	1.32995E-4	9.7202E-6	7.88241E-5	7.66427E-5	3.00981E-5	2.0723E-6	6.0005E-6	9.62582E-5	1.70329E-4	2.78662E-4	3.95685E-4	4.57413E-4	5.63019E-4	0.00132	0.00148	0.00152	0.00158	0.00162	0.00159	0.00163	0.00168	0.00169	0.00167	0.00171	0.00186	0.00206	0.00226	0.00251	0.0012
2966.27	3.081E-7	3.547E-7	2.3765E-6	1.38066E-4	9.6413E-6	7.87133E-5	7.43766E-5	3.03003E-5	3.0736E-6	6.642E-6	9.89768E-5	1.64479E-4	2.80595E-4	4.03949E-4	4.598E-4	5.89081E-4	0.00133	0.00148	0.00152	0.00157	0.00163	0.0016	0.00164	0.00169	0.00169	0.00166	0.00172	0.00184	0.00206	0.00228	0.0025	0.00119
2965.31	3.672E-7	3.884E-7	2.7272E-6	1.38458E-4	9.3897E-6	7.80838E-5	7.35458E-5	2.98115E-5	4.2999E-6	6.9706E-6	1.03485E-4	1.58997E-4	2.80629E-4	4.07342E-4	4.63932E-4	6.1089E-4	0.00135	0.00147	0.00151	0.00155	0.00163	0.0016	0.00164	0.00169	0.0017	0.00165	0.00173	0.00183	0.00208	0.00231	0.00249	0.00118
2964.35	3.352E-7	2.679E-7	2.7925E-6	1.3586E-4	8.9666E-6	7.68075E-5	7.38733E-5	2.81659E-5	5.0807E-6	7.1718E-6	1.08841E-4	1.56073E-4	2.8044E-4	4.07081E-4	4.69373E-4	6.16109E-4	0.00136	0.00147	0.00152	0.00154	0.00163	0.00161	0.00165	0.00169	0.00172	0.00165	0.00175	0.00182	0.0021	0.00234	0.00249	0.00118
2963.38	2.028E-7	1.518E-7	2.7183E-6	1.33266E-4	8.2563E-6	7.54013E-5	7.50388E-5	2.51236E-5	4.8249E-6	7.3813E-6	1.13927E-4	1.56996E-4	2.8235E-4	4.0476E-4	4.75626E-4	6.13171E-4	0.00139	0.00148	0.00154	0.00155	0.00163	0.00164	0.00167	0.00171	0.00175	0.00167	0.00177	0.00183	0.00215	0.00237	0.00251	0.0012
2962.42	5.81E-8	1.361E-7	2.73E-6	1.33094E-4	7.129E-6	7.48542E-5	7.66179E-5	2.12797E-5	3.6044E-6	7.5596E-6	1.1793E-4	1.61809E-4	2.88076E-4	4.01733E-4	4.82707E-4	6.20719E-4	0.00142	0.0015	0.00156	0.00158	0.00165	0.00166	0.0017	0.00173	0.00179	0.00171	0.0018	0.00186	0.0022	0.0024	0.00256	0.00125
2961.45	4E-10	2.505E-7	2.9382E-6	1.3588E-4	5.6543E-6	7.6081E-5	7.80338E-5	1.7983E-5	2.1105E-6	7.5762E-6	1.20471E-4	1.69173E-4	2.97361E-4	3.98346E-4	4.9075E-4	6.42156E-4	0.00144	0.00154	0.00159	0.00162	0.00168	0.00169	0.00174	0.00177	0.00182	0.00176	0.00184	0.00189	0.00225	0.00243	0.00261	0.0013
2960.49	1.78E-8	5.034E-7	3.2797E-6	1.40093E-4	4.1715E-6	7.93126E-5	7.87044E-5	1.6529E-5	1.0098E-6	7.4046E-6	1.21409E-4	1.76637E-4	3.07692E-4	3.93974E-4	4.99051E-4	6.59418E-4	0.00146	0.00157	0.00162	0.00166	0.0017	0.00171	0.00177	0.00181	0.00185	0.0018	0.00186	0.00192	0.00229	0.00246	0.00265	0.00135
2959.52	2.86E-8	7.566E-7	3.5596E-6	1.42973E-4	3.0739E-6	8.37794E-5	7.83311E-5	1.75648E-5	4.69E-7	7.1713E-6	1.20672E-4	1.81545E-4	3.15532E-4	3.88046E-4	5.05837E-4	6.54889E-4	0.00147	0.00158	0.00164	0.00167	0.00171	0.00172	0.00179	0.00185	0.00185	0.00182	0.00188	0.00196	0.00231	0.00247	0.00269	0.00138
2958.56	1.14E-8	8.226E-7	3.5685E-6	1.42057E-4	2.5684E-6	8.79374E-5	7.70412E-5	2.09326E-5	2.99E-7	7.0136E-6	1.1842E-4	1.82426E-4	3.18502E-4	3.81362E-4	5.09876E-4	6.33884E-4	0.00145	0.00159	0.00164	0.00166	0.00171	0.00172	0.00179	0.00187	0.00184	0.00183	0.00187	0.00198	0.0023	0.00248	0.00271	0.0014
2957.6	3E-10	7.178E-7	3.2261E-6	1.36628E-4	2.6722E-6	9.02219E-5	7.51412E-5	2.54418E-5	2.993E-7	6.9434E-6	1.15365E-4	1.79974E-4	3.16811E-4	3.76343E-4	5.12897E-4	6.16421E-4	0.00143	0.00159	0.00163	0.00164	0.00168	0.00173	0.00178	0.00188	0.00183	0.00183	0.00187	0.002	0.00228	0.00247	0.00272	0.00141
2956.63	6E-10	6.082E-7	2.638E-6	1.28329E-4	3.3075E-6	8.99298E-5	7.27552E-5	2.90293E-5	3.329E-7	6.8736E-6	1.12801E-4	1.76773E-4	3.12892E-4	3.75855E-4	5.19914E-4	6.13247E-4	0.00142	0.00159	0.00162	0.00161	0.00166	0.00175	0.00177	0.00187	0.00184	0.00183	0.00187	0.00201	0.00227	0.00248	0.00273	0.00143
2955.67	6E-10	5.999E-7	2.0221E-6	1.20454E-4	4.2766E-6	8.75509E-5	6.98658E-5	2.99643E-5	2.859E-7	6.7409E-6	1.1212E-4	1.75908E-4	3.0976E-4	3.81657E-4	5.36033E-4	6.20536E-4	0.00142	0.0016	0.00162	0.00161	0.00166	0.00178	0.00177	0.00186	0.00186	0.00186	0.00188	0.00203	0.00229	0.00252	0.00277	0.00146
2954.7	2.56E-8	6.908E-7	1.5636E-6	1.16307E-4	5.2449E-6	8.44097E-5	6.67291E-5	2.80851E-5	1.567E-7	6.5614E-6	1.14046E-4	1.79388E-4	3.09663E-4	3.93575E-4	5.62141E-4	6.35258E-4	0.00145	0.00163	0.00164	0.00163	0.00168	0.00182	0.00181	0.00187	0.00191	0.0019	0.00191	0.00206	0.00233	0.00259	0.00285	0.00152
2953.74	1.068E-7	7.912E-7	1.3197E-6	1.17508E-4	5.9293E-6	8.19387E-5	6.41059E-5	2.46484E-5	5.15E-8	6.3733E-6	1.18131E-4	1.87348E-4	3.13918E-4	4.0999E-4	5.93667E-4	6.65828E-4	0.00149	0.00168	0.00168	0.00168	0.00173	0.00188	0.00187	0.0019	0.00196	0.00194	0.00195	0.00212	0.0024	0.00269	0.00295	0.00158
2952.77	2.036E-7	7.675E-7	1.232E-6	1.22916E-4	6.2897E-6	8.10761E-5	6.28441E-5	2.10731E-5	1.73E-8	6.1876E-6	1.2304E-4	1.98335E-4	3.23454E-4	4.29201E-4	6.24343E-4	7.21419E-4	0.00154	0.00173	0.00173	0.00175	0.0018	0.00193	0.00194	0.00194	0.00202	0.00199	0.002	0.0022	0.00248	0.00281	0.00308	0.00165
2951.81	2.173E-7	5.601E-7	1.1867E-6	1.28734E-4	6.4781E-6	8.19297E-5	6.31392E-5	1.80314E-5	2.68E-8	6.0543E-6	1.27621E-4	2.10532E-4	3.39202E-4	4.50755E-4	6.5233E-4	7.94589E-4	0.00159	0.00179	0.00178	0.00183	0.00187	0.00199	0.00201	0.00201	0.00207	0.00205	0.00205	0.00229	0.00258	0.00294	0.00322	0.00173
2950.85	1.171E-7	2.638E-7	1.0941E-6	1.30559E-4	6.6429E-6	8.37246E-5	6.41686E-5	1.5438E-5	7.59E-8	6.1721E-6	1.32054E-4	2.23196E-4	3.618E-4	4.75687E-4	6.82395E-4	8.62601E-4	0.00165	0.00185	0.00184	0.0019	0.00195	0.00204	0.00207	0.00208	0.00212	0.00211	0.00211	0.00238	0.00268	0.00307	0.00335	0.00183
2949.88	1.04E-8	4.83E-8	9.579E-7	1.26655E-4	6.8133E-6	8.51099E-5	6.45336E-5	1.29493E-5	1.16E-7	6.9301E-6	1.38089E-4	2.37139E-4	3.90838E-4	5.05734E-4	7.21555E-4	9.10202E-4	0.00171	0.00192	0.0019	0.00198	0.00202	0.0021	0.00213	0.00215	0.00217	0.00217	0.00218	0.00248	0.0028	0.00319	0.00348	0.00195
2948.92	3.7E-8	4.8E-9	8.553E-7	1.19356E-4	6.899E-6	8.47801E-5	6.32227E-5	1.04318E-5	5.49E-8	8.8717E-6	1.4809E-4	2.5397E-4	4.24545E-4	5.42042E-4	7.72355E-4	9.44535E-4	0.00177	0.00199	0.00196	0.00205	0.00209	0.00217	0.00219	0.00222	0.00222	0.00225	0.00228	0.00257	0.00293	0.00331	0.00361	0.00208
2947.95	2.179E-7	9.33E-8	8.581E-7	1.12984E-4	6.7302E-6	8.21332E-5	6.02298E-5	8.0845E-6	8E-9	1.26106E-5	1.6366E-4	2.74737E-4	4.60382E-4	5.84487E-4	8.30125E-4	9.80209E-4	0.00183	0.00206	0.00203	0.00212	0.00214	0.00225	0.00226	0.00229	0.00227	0.00231	0.00238	0.00266	0.00306	0.00342	0.00373	0.00221
2946.99	4.403E-7	2.206E-7	9.967E-7	1.10598E-4	6.1202E-6	7.7429E-5	5.62441E-5	6.1973E-6	3.408E-7	1.85848E-5	1.84722E-4	2.99221E-4	4.96332E-4	6.31788E-4	8.86427E-4	0.00102	0.00189	0.00213	0.00211	0.00219	0.0022	0.00232	0.00234	0.00236	0.00234	0.00238	0.00247	0.00274	0.00318	0.00352	0.00385	0.00234
2946.02	5.62E-7	3.225E-7	1.272E-6	1.12558E-4	4.9913E-6	7.13765E-5	5.19054E-5	4.8738E-6	1.3304E-6	2.66821E-5	2.09443E-4	3.26222E-4	5.31724E-4	6.82092E-4	9.35521E-4	0.00105	0.00197	0.00219	0.0022	0.00227	0.00225	0.0024	0.00242	0.00245	0.00243	0.00245	0.00255	0.00282	0.0033	0.00361	0.00396	0.00246
2945.06	5.095E-7	3.682E-7	1.6786E-6	1.17194E-4	3.5197E-6	6.45912E-5	4.74305E-5	3.9761E-6	2.968E-6	3.60527E-5	2.3507E-4	3.54404E-4	5.66768E-4	7.33431E-4	9.77807E-4	0.00109	0.00205	0.00226	0.0023	0.00236	0.00232	0.00247	0.00251	0.00253	0.00255	0.00253	0.00262	0.0029	0.00339	0.00369	0.00409	0.00257
2944.09	3.184E-7	3.36E-7	2.2372E-6	1.22472E-4	2.1073E-6	5.74931E-5	4.28771E-5	3.2621E-6	5.1138E-6	4.53143E-5	2.58951E-4	3.82661E-4	6.0119E-4	7.83682E-4	0.00102	0.00114	0.00213	0.00234	0.0024	0.00244	0.00239	0.00255	0.0026	0.00263	0.00267	0.00263	0.00269	0.00298	0.00348	0.00378	0.00421	0.00267
2943.13	1.118E-7	2.294E-7	2.9928E-6	1.27214E-4	1.1123E-6	5.05615E-5	3.84996E-5	2.5714E-6	7.6004E-6	5.28803E-5	2.78966E-4	4.09605E-4	6.3322E-4	8.30335E-4	0.00106	0.00122	0.0022	0.00242	0.0025	0.00253	0.00247	0.00263	0.00268	0.00271	0.00279	0.00273	0.00276	0.00307	0.00357	0.00388	0.00433	0.00276
2942.17	7E-9	1.066E-7	3.9415E-6	1.30994E-4	6.12E-7	4.45043E-5	3.47893E-5	1.9192E-6	1.0075E-5	5.72963E-5	2.93359E-4	4.33019E-4	6.59966E-4	8.70739E-4	0.0011	0.00131	0.00226	0.00251	0.0026	0.0026	0.00255	0.0027	0.00276	0.00279	0.00289	0.00282	0.00285	0.00317	0.00364	0.00397	0.00442	0.00282
2941.2	1.43E-8	3.21E-8	4.9116E-6	1.33279E-4	4.759E-7	4.01181E-5	3.22229E-5	1.4299E-6	1.18946E-5	5.76988E-5	3.00788E-4	4.50245E-4	6.79056E-4	9.02758E-4	0.00113	0.00136	0.00231	0.00258	0.00267	0.00266	0.00262	0.00276	0.00281	0.00284	0.00293	0.00289	0.00294	0.00325	0.00369	0.00405	0.00449	0.00285
2940.24	5.29E-8	9.7E-9	5.5148E-6	1.33132E-4	5.938E-7	3.79592E-5	3.09772E-5	1.178E-6	1.24672E-5	5.44382E-5	3.01266E-4	4.59817E-4	6.90253E-4	9.2558E-4	0.00116	0.00136	0.00235	0.00262	0.00272	0.0027	0.00267	0.0028	0.00285	0.00288	0.00294	0.00293	0.00302	0.00331	0.00373	0.0041	0.00452	0.00285
2939.27	6.4E-8	1.04E-8	5.3349E-6	1.30086E-4	9.309E-7	3.81365E-5	3.07968E-5	1.1298E-6	1.18272E-5	4.92584E-5	2.97057E-4	4.62843E-4	6.95735E-4	9.4007E-4	0.00117	0.00133	0.00238	0.00264	0.00273	0.00272	0.0027	0.00282	0.00286	0.00291	0.00292	0.00294	0.00307	0.00333	0.00373	0.00413	0.00452	0.00284
2938.31	5.8E-8	2.04E-8	4.311E-6	1.25099E-4	1.4107E-6	4.02304E-5	3.10107E-5	1.1682E-6	1.06836E-5	4.45164E-5	2.92268E-4	4.62723E-4	6.98795E-4	9.48309E-4	0.00118	0.00129	0.0024	0.00264	0.00271	0.00271	0.00271	0.00281	0.00287	0.00293	0.0029	0.00294	0.00309	0.00332	0.00371	0.00414	0.0045	0.00282
2937.34	6.56E-8	2.15E-8	2.9007E-6	1.20291E-4	1.8515E-6	4.32618E-5	3.07671E-5	1.1438E-6	9.8417E-6	4.19192E-5	2.90855E-4	4.63052E-4	7.01843E-4	9.52659E-4	0.00119	0.00127	0.00242	0.00263	0.00269	0.0027	0.00272	0.0028	0.00286	0.00294	0.00288	0.00294	0.00308	0.00329	0.00368	0.00415	0.00446	0.00279
2936.38	1.028E-7	5.3E-9	1.7311E-6	1.17597E-4	2.0665E-6	4.58331E-5	2.95009E-5	9.771E-7	9.6638E-6	4.17827E-5	2.94409E-4	4.65427E-4	7.05074E-4	9.54574E-4	0.00119	0.00125	0.00242	0.00263	0.00266	0.00267	0.00272	0.00279	0.00286	0.00296	0.00289	0.00295	0.00306	0.00325	0.00365	0.00416	0.00441	0.00277
2935.42	1.521E-7	2.9E-9	1.1124E-6	1.17628E-4	2.0005E-6	4.66495E-5	2.73294E-5	7.238E-7	9.9927E-6	4.31096E-5	3.01326E-4	4.68885E-4	7.0657E-4	9.5425E-4	0.00118	0.00124	0.00241	0.00264	0.00265	0.00265	0.00273	0.00279	0.00284	0.00297	0.00291	0.00295	0.00304	0.0032	0.00364	0.00415	0.00435	0.00275
2934.45	1.449E-7	2.75E-8	1.0128E-6	1.19594E-4	1.7479E-6	4.53202E-5	2.49837E-5	4.957E-7	1.03665E-5	4.42879E-5	3.07865E-4	4.71117E-4	7.03834E-4	9.51178E-4	0.00117	0.00124	0.0024	0.00266	0.00265	0.00263	0.00273	0.00277	0.00281	0.00297	0.00293	0.00295	0.00302	0.00317	0.00363	0.00413	0.00431	0.00272
2933.49	5.37E-8	4.29E-8	1.344E-6	1.22154E-4	1.4418E-6	4.27678E-5	2.33308E-5	3.602E-7	1.03878E-5	4.41645E-5	3.10279E-4	4.70394E-4	6.95876E-4	9.45312E-4	0.00116	0.00125	0.00238	0.00267	0.00264	0.00262	0.00274	0.00276	0.00277	0.00295	0.00295	0.00294	0.003	0.00316	0.00364	0.0041	0.00429	0.0027
2932.52	1.5E-9	2.86E-8	2.0175E-6	1.24395E-4	1.17E-6	4.07428E-5	2.30044E-5	3.458E-7	9.9681E-6	4.26916E-5	3.06435E-4	4.66363E-4	6.84092E-4	9.37372E-4	0.00114	0.00126	0.00236	0.00265	0.00263	0.00262	0.00273	0.00275	0.00274	0.00292	0.00294	0.00293	0.00298	0.00315	0.00364	0.00406	0.00428	0.00267
2931.56	1.111E-7	6.4E-9	2.7828E-6	1.26141E-4	9.871E-7	4.08527E-5	2.44369E-5	5.268E-7	9.2244E-6	4.05081E-5	2.95992E-4	4.5912E-4	6.7091E-4	9.27595E-4	0.00113	0.00123	0.00233	0.00262	0.0026	0.00261	0.00271	0.00273	0.00272	0.00289	0.00291	0.00291	0.00296	0.00315	0.00364	0.00402	0.00429	0.00265
2930.59	2.828E-7	1E-9	3.2799E-6	1.27327E-4	9.508E-7	4.38803E-5	2.80718E-5	1.1483E-6	8.2155E-6	3.8131E-5	2.79793E-4	4.47934E-4	6.57431E-4	9.14058E-4	0.00112	0.00119	0.0023	0.00256	0.00257	0.00261	0.00268	0.00272	0.00271	0.00286	0.00286	0.00288	0.00294	0.00314	0.00364	0.00397	0.00428	0.00265
2929.63	3.189E-7	2.49E-8	3.2986E-6	1.27304E-4	1.1405E-6	4.95859E-5	3.43783E-5	2.6755E-6	6.8725E-6	3.56592E-5	2.59712E-4	4.31345E-4	6.42251E-4	8.92872E-4	0.0011	0.00114	0.00225	0.00249	0.00252	0.00258	0.00264	0.00269	0.00271	0.00282	0.0028	0.00284	0.00291	0.00311	0.00362	0.00392	0.00425	0.00264
2928.67	2.001E-7	9.05E-8	2.9219E-6	1.25016E-4	1.6288E-6	5.68826E-5	4.33762E-5	5.4273E-6	5.2093E-6	3.30702E-5	2.3876E-4	4.08826E-4	6.2298E-4	8.61202E-4	0.00106	0.0011	0.00219	0.00242	0.00247	0.00254	0.00259	0.00265	0.00271	0.00277	0.00275	0.00278	0.00286	0.00305	0.00359	0.00385	0.00419	0.00262
2927.7	6.67E-8	1.977E-7	2.4315E-6	1.20129E-4	2.356E-6	6.43182E-5	5.38479E-5	8.8593E-6	3.4855E-6	3.05274E-5	2.20439E-4	3.82263E-4	5.99385E-4	8.20867E-4	0.00101	0.00105	0.00213	0.00235	0.0024	0.00248	0.00253	0.00259	0.0027	0.00271	0.0027	0.00271	0.0028	0.00298	0.00354	0.00376	0.00411	0.00257
2926.74	7E-9	2.985E-7	2.1178E-6	1.14063E-4	2.984E-6	7.07333E-5	6.31511E-5	1.15445E-5	2.0711E-6	2.82783E-5	2.073E-4	3.5565E-4	5.74963E-4	7.78712E-4	9.5336E-4	9.92272E-4	0.00208	0.00228	0.00234	0.00241	0.00246	0.00252	0.00267	0.00264	0.00265	0.00263	0.00273	0.0029	0.00347	0.00366	0.00402	0.00251
2925.77	8E-10	3.079E-7	2.1803E-6	1.09662E-4	3.0709E-6	7.56357E-5	6.85532E-5	1.23964E-5	1.1522E-6	2.63563E-5	1.99794E-4	3.33088E-4	5.54912E-4	7.42482E-4	9.10295E-4	9.4845E-4	0.00205	0.00222	0.00228	0.00234	0.00239	0.00247	0.00263	0.00258	0.0026	0.00256	0.00267	0.00284	0.00339	0.00356	0.00393	0.00244
2924.81	6.3E-9	1.998E-7	2.7329E-6	1.09632E-4	2.5223E-6	7.92163E-5	6.93071E-5	1.17161E-5	6.556E-7	2.44609E-5	1.96346E-4	3.16918E-4	5.42097E-4	7.15701E-4	8.80972E-4	9.45613E-4	0.00202	0.00218	0.00222	0.00228	0.00231	0.00243	0.00258	0.00253	0.00255	0.0025	0.00263	0.0028	0.00331	0.00347	0.00384	0.00238
2923.84	8.7E-9	5.96E-8	3.7378E-6	1.14969E-4	1.7055E-6	8.21528E-5	6.72624E-5	1.07128E-5	4.013E-7	2.21819E-5	1.94497E-4	3.07145E-4	5.34604E-4	6.95765E-4	8.6185E-4	9.76339E-4	0.00199	0.00215	0.00218	0.00224	0.00225	0.0024	0.00252	0.0025	0.0025	0.00244	0.00259	0.00278	0.00323	0.0034	0.00375	0.00232
2922.88	7.6E-9	0	4.8054E-6	1.24249E-4	1.0496E-6	8.53403E-5	6.53045E-5	1.0375E-5	2.421E-7	1.93546E-5	1.92229E-4	3.02016E-4	5.27027E-4	6.76577E-4	8.45394E-4	0.001	0.00195	0.00211	0.00216	0.00219	0.00219	0.00237	0.00246	0.00247	0.00244	0.00239	0.00254	0.00275	0.00314	0.00334	0.00367	0.00225
2921.92	3E-9	4.92E-8	5.2517E-6	1.34022E-4	7.275E-7	8.94729E-5	6.53934E-5	1.1002E-5	1.093E-7	1.62286E-5	1.88622E-4	2.98864E-4	5.1448E-4	6.53554E-4	8.25078E-4	9.87264E-4	0.00192	0.00208	0.00214	0.00214	0.00215	0.00233	0.00241	0.00243	0.00238	0.00233	0.00249	0.00271	0.00305	0.00329	0.0036	0.00217
2920.95	7E-10	1.397E-7	4.6817E-6	1.40408E-4	7.258E-7	9.45214E-5	6.77279E-5	1.2325E-5	1.5E-8	1.33093E-5	1.83573E-4	2.94798E-4	4.95966E-4	6.26888E-4	7.98663E-4	9.3919E-4	0.00188	0.00203	0.00212	0.00209	0.00211	0.00228	0.00236	0.0024	0.00232	0.00226	0.00242	0.00265	0.00296	0.00325	0.00353	0.00209
2919.99	2.58E-8	1.795E-7	3.4545E-6	1.41073E-4	1.0512E-6	9.94992E-5	7.10658E-5	1.38149E-5	1.56E-8	1.1029E-5	1.77252E-4	2.87352E-4	4.74228E-4	6.00523E-4	7.67978E-4	8.88832E-4	0.00185	0.00198	0.00209	0.00205	0.00208	0.00222	0.0023	0.00235	0.00228	0.00219	0.00234	0.00256	0.00287	0.00321	0.00346	0.00201
2919.02	1.042E-7	1.325E-7	2.2966E-6	1.36094E-4	1.7564E-6	1.02728E-4	7.37245E-5	1.5057E-5	1.477E-7	9.5489E-6	1.69893E-4	2.75284E-4	4.52775E-4	5.78379E-4	7.36556E-4	8.56433E-4	0.00182	0.00194	0.00204	0.00201	0.00206	0.00218	0.00224	0.00231	0.00224	0.00214	0.00228	0.00247	0.00279	0.00317	0.00339	0.00194
2918.06	2.122E-7	4.82E-8	1.6231E-6	1.27336E-4	2.7922E-6	1.02632E-4	7.46713E-5	1.59748E-5	3.953E-7	8.788E-6	1.61934E-4	2.59349E-4	4.3351E-4	5.61481E-4	7.07508E-4	8.39626E-4	0.0018	0.00192	0.00199	0.00198	0.00204	0.00214	0.00218	0.00225	0.00221	0.00211	0.00224	0.00239	0.00272	0.00313	0.00333	0.00189
2917.09	2.801E-7	2.4E-9	1.4309E-6	1.17407E-4	3.901E-6	9.85579E-5	7.40036E-5	1.67059E-5	7.071E-7	8.5859E-6	1.54084E-4	2.42263E-4	4.16785E-4	5.47986E-4	6.82864E-4	8.30265E-4	0.00177	0.00191	0.00195	0.00195	0.00202	0.00211	0.00213	0.0022	0.00219	0.0021	0.00221	0.00233	0.00266	0.00307	0.00326	0.00186
2916.13	2.684E-7	6.1E-9	1.5717E-6	1.08893E-4	4.7363E-6	9.12549E-5	7.25522E-5	1.73596E-5	1.0185E-6	8.8347E-6	1.47019E-4	2.27421E-4	4.02902E-4	5.35349E-4	6.64065E-4	8.27698E-4	0.00175	0.0019	0.00191	0.00194	0.002	0.00209	0.00209	0.00215	0.00217	0.0021	0.00221	0.0023	0.00261	0.00301	0.00318	0.00183
2915.17	2.032E-7	1.54E-8	1.893E-6	1.03832E-4	5.1004E-6	8.2715E-5	7.12006E-5	1.79738E-5	1.2543E-6	9.4974E-6	1.41034E-4	2.17119E-4	3.92892E-4	5.22429E-4	6.521E-4	8.30786E-4	0.00173	0.00189	0.00188	0.00193	0.00198	0.00207	0.00207	0.00211	0.00215	0.00211	0.00221	0.00229	0.00258	0.00295	0.00312	0.0018
2914.2	1.308E-7	1.2E-8	2.2632E-6	1.03179E-4	5.0501E-6	7.54838E-5	7.04408E-5	1.86413E-5	1.3564E-6	1.04608E-5	1.35907E-4	2.11308E-4	3.87705E-4	5.09909E-4	6.46653E-4	8.25865E-4	0.00171	0.00187	0.00186	0.00193	0.00196	0.00204	0.00205	0.0021	0.00212	0.00212	0.0022	0.00229	0.00256	0.00289	0.00308	0.00177
2913.24	7.37E-8	9.8E-9	2.5888E-6	1.06404E-4	4.8054E-6	7.16935E-5	7.03248E-5	1.95358E-5	1.3237E-6	1.136E-5	1.31275E-4	2.07765E-4	3.86966E-4	4.99215E-4	6.45244E-4	7.95987E-4	0.00169	0.00184	0.00184	0.00193	0.00195	0.00201	0.00204	0.00209	0.00209	0.00212	0.00219	0.00229	0.00255	0.00284	0.00306	0.00175
2912.27	3.36E-8	2.2E-8	2.8004E-6	1.1162E-4	4.5865E-6	7.22191E-5	7.04897E-5	2.06873E-5	1.2128E-6	1.16461E-5	1.27255E-4	2.03774E-4	3.88909E-4	4.91296E-4	6.44068E-4	7.44037E-4	0.00167	0.00181	0.00182	0.00193	0.00194	0.00198	0.00203	0.00209	0.00207	0.0021	0.00217	0.00227	0.00254	0.0028	0.00305	0.00173
2911.31	8.7E-9	6.53E-8	2.86E-6	1.16573E-4	4.5098E-6	7.61842E-5	7.01963E-5	2.16716E-5	1.0663E-6	1.10332E-5	1.24875E-4	1.9838E-4	3.91605E-4	4.86237E-4	6.40536E-4	6.95327E-4	0.00165	0.00178	0.00181	0.00193	0.00194	0.00195	0.00201	0.00209	0.00204	0.00207	0.00214	0.00226	0.00253	0.00277	0.00306	0.0017
2910.34	0	1.328E-7	2.8228E-6	1.20189E-4	4.5437E-6	8.09937E-5	6.85559E-5	2.1667E-5	8.661E-7	9.8736E-6	1.25772E-4	1.93335E-4	3.94263E-4	4.8337E-4	6.35324E-4	6.73255E-4	0.00164	0.00175	0.00181	0.00192	0.00194	0.00194	0.00201	0.00208	0.00202	0.00205	0.00211	0.00226	0.00254	0.00276	0.00306	0.00168
2909.38	7.9E-9	1.633E-7	2.8564E-6	1.23267E-4	4.5319E-6	8.34264E-5	6.51134E-5	2.01191E-5	5.8E-7	8.895E-6	1.31162E-4	1.91649E-4	3.97166E-4	4.81349E-4	6.31443E-4	6.79604E-4	0.00163	0.00174	0.00183	0.00192	0.00195	0.00194	0.00202	0.00208	0.00202	0.00206	0.00209	0.00227	0.00255	0.00277	0.00308	0.00167
2908.41	2.9E-8	1.132E-7	3.1309E-6	1.27532E-4	4.2985E-6	8.1764E-5	6.04474E-5	1.74463E-5	2.665E-7	8.5943E-6	1.4056E-4	1.94872E-4	4.00285E-4	4.7814E-4	6.30761E-4	6.98681E-4	0.00163	0.00176	0.00185	0.00193	0.00197	0.00194	0.00204	0.00209	0.00204	0.00208	0.00209	0.00228	0.00258	0.0028	0.0031	0.00168
2907.45	5.36E-8	2.9E-8	3.6577E-6	1.33802E-4	3.8224E-6	7.71011E-5	5.61115E-5	1.48799E-5	6.15E-8	8.9078E-6	1.51067E-4	2.01253E-4	4.02088E-4	4.71619E-4	6.3143E-4	7.15218E-4	0.00162	0.00178	0.00186	0.00193	0.00199	0.00194	0.00207	0.00209	0.00205	0.0021	0.00209	0.0023	0.0026	0.00283	0.00312	0.00168
2906.49	6.55E-8	3.2E-9	4.167E-6	1.40908E-4	3.2877E-6	7.23763E-5	5.37928E-5	1.35599E-5	3.3E-9	9.2568E-6	1.58132E-4	2.06277E-4	3.99926E-4	4.61087E-4	6.28945E-4	7.24685E-4	0.00161	0.0018	0.00187	0.00193	0.00198	0.00193	0.00209	0.00209	0.00207	0.00212	0.00209	0.00231	0.0026	0.00284	0.00312	0.00168
2905.52	5.25E-8	9.22E-8	4.2176E-6	1.46236E-4	2.9484E-6	7.01963E-5	5.43277E-5	1.39386E-5	9E-10	8.9531E-6	1.58111E-4	2.05665E-4	3.91926E-4	4.48696E-4	6.20295E-4	7.26355E-4	0.00159	0.0018	0.00186	0.0019	0.00196	0.00191	0.00208	0.00206	0.00207	0.00211	0.00207	0.00229	0.00258	0.00283	0.00309	0.00166
2904.56	2.33E-8	2.837E-7	3.6337E-6	1.4768E-4	2.9417E-6	7.15004E-5	5.71824E-5	1.57858E-5	3.01E-8	7.813E-6	1.50843E-4	1.98673E-4	3.78735E-4	4.39014E-4	6.07125E-4	7.15228E-4	0.00157	0.00179	0.00184	0.00186	0.00192	0.00189	0.00204	0.00202	0.00206	0.00208	0.00204	0.00227	0.00255	0.00281	0.00305	0.00163
2903.59	2.1E-9	4.956E-7	2.7537E-6	1.45289E-4	3.2372E-6	7.54678E-5	6.05823E-5	1.83588E-5	1.82E-7	6.3305E-6	1.39803E-4	1.88639E-4	3.63483E-4	4.36449E-4	5.94671E-4	6.88807E-4	0.00156	0.00176	0.00181	0.00182	0.00188	0.00187	0.00201	0.00198	0.00204	0.00205	0.002	0.00224	0.00251	0.00277	0.00301	0.0016
2902.63	4.2E-9	6.004E-7	2.0816E-6	1.41029E-4	3.6605E-6	8.0221E-5	6.24233E-5	2.07842E-5	5.088E-7	5.1621E-6	1.29615E-4	1.80351E-4	3.49919E-4	4.42193E-4	5.87642E-4	6.57287E-4	0.00155	0.00173	0.0018	0.0018	0.00184	0.00187	0.00198	0.00194	0.00203	0.00203	0.00198	0.00222	0.00247	0.00275	0.00297	0.00158
2901.66	2.96E-8	5.121E-7	1.8651E-6	1.3705E-4	4.0107E-6	8.38739E-5	6.17061E-5	2.26308E-5	9.883E-7	4.6395E-6	1.2341E-4	1.77045E-4	3.404E-4	4.52899E-4	5.86976E-4	6.37451E-4	0.00154	0.00171	0.00179	0.00179	0.00182	0.00188	0.00196	0.00192	0.00202	0.00201	0.00197	0.00221	0.00246	0.00273	0.00295	0.00157
2900.7	8.29E-8	2.811E-7	2.0824E-6	1.34211E-4	4.2481E-6	8.54895E-5	5.9263E-5	2.40791E-5	1.6093E-6	4.7426E-6	1.21773E-4	1.79263E-4	3.34963E-4	4.62318E-4	5.89909E-4	6.36721E-4	0.00155	0.0017	0.00179	0.0018	0.0018	0.00189	0.00195	0.00191	0.00202	0.00201	0.00197	0.0022	0.00245	0.00272	0.00293	0.00158
2899.74	1.805E-7	6.82E-8	2.524E-6	1.31978E-4	4.5452E-6	8.53526E-5	5.70677E-5	2.55187E-5	2.3495E-6	5.2557E-6	1.23244E-4	1.85432E-4	3.31971E-4	4.65162E-4	5.92632E-4	6.48296E-4	0.00155	0.0017	0.00179	0.0018	0.0018	0.00191	0.00195	0.00191	0.00201	0.002	0.00199	0.0022	0.00245	0.00271	0.00291	0.00159
2898.77	3.204E-7	9E-10	2.8082E-6	1.2938E-4	5.1217E-6	8.45443E-5	5.69065E-5	2.71007E-5	3.0603E-6	5.8588E-6	1.25529E-4	1.9304E-4	3.29542E-4	4.60408E-4	5.9298E-4	6.62655E-4	0.00155	0.00169	0.00179	0.0018	0.00179	0.00192	0.00194	0.00191	0.002	0.00198	0.002	0.00219	0.00245	0.0027	0.00289	0.00158
2897.81	4.371E-7	8.51E-8	2.6105E-6	1.25996E-4	6.0361E-6	8.43149E-5	5.95728E-5	2.86475E-5	3.4625E-6	6.2376E-6	1.26722E-4	1.99659E-4	3.26756E-4	4.51172E-4	5.91099E-4	6.79394E-4	0.00155	0.00168	0.00178	0.00178	0.0018	0.00192	0.00193	0.0019	0.00197	0.00195	0.002	0.00218	0.00244	0.00269	0.00286	0.00157
2896.84	4.342E-7	2.513E-7	1.9654E-6	1.22123E-4	7.0721E-6	8.55033E-5	6.47414E-5	2.98782E-5	3.3612E-6	6.1935E-6	1.26055E-4	2.03503E-4	3.23829E-4	4.41638E-4	5.88086E-4	7.02045E-4	0.00156	0.00167	0.00175	0.00176	0.0018	0.00192	0.0019	0.00189	0.00193	0.00192	0.00199	0.00217	0.00243	0.00267	0.00284	0.00154
2895.88	3.067E-7	4.377E-7	1.208E-6	1.18276E-4	7.8372E-6	8.822E-5	7.12358E-5	3.06235E-5	2.8575E-6	5.6956E-6	1.23796E-4	2.03719E-4	3.21353E-4	4.33969E-4	5.84554E-4	7.23405E-4	0.00156	0.00165	0.00172	0.00175	0.00181	0.00191	0.00188	0.00188	0.00189	0.0019	0.00197	0.00215	0.00242	0.00265	0.00282	0.00151
2894.91	1.632E-7	6.076E-7	6.368E-7	1.14686E-4	8.0706E-6	9.17242E-5	7.75756E-5	3.08423E-5	2.2754E-6	4.8778E-6	1.20648E-4	2.00423E-4	3.19349E-4	4.27564E-4	5.80388E-4	7.2543E-4	0.00156	0.00164	0.00169	0.00174	0.00181	0.00189	0.00186	0.00187	0.00186	0.00188	0.00194	0.00213	0.00241	0.00263	0.0028	0.00147
2893.95	9.09E-8	7.25E-7	3.294E-7	1.11329E-4	7.8532E-6	9.47414E-5	8.26196E-5	3.05384E-5	1.8955E-6	3.9683E-6	1.17271E-4	1.94567E-4	3.16904E-4	4.20399E-4	5.75448E-4	6.99369E-4	0.00156	0.00162	0.00167	0.00174	0.0018	0.00187	0.00185	0.00187	0.00184	0.00187	0.00191	0.0021	0.00239	0.00261	0.00278	0.00144
2892.99	9.84E-8	7.532E-7	2.17E-7	1.08218E-4	7.4872E-6	9.61759E-5	8.59223E-5	2.98079E-5	1.823E-6	3.1945E-6	1.14118E-4	1.87531E-4	3.12736E-4	4.11139E-4	5.7023E-4	6.59486E-4	0.00155	0.00161	0.00165	0.00173	0.00179	0.00184	0.00185	0.00187	0.00183	0.00186	0.00188	0.00206	0.00237	0.00259	0.00276	0.00142
2892.02	1.98E-7	6.922E-7	2.297E-7	1.0562E-4	7.2325E-6	9.58664E-5	8.77098E-5	2.89149E-5	2.0133E-6	2.6916E-6	1.1147E-4	1.80629E-4	3.06355E-4	4.00437E-4	5.6571E-4	6.28641E-4	0.00155	0.0016	0.00165	0.00174	0.00178	0.00181	0.00186	0.00186	0.00184	0.00185	0.00186	0.00204	0.00235	0.00257	0.00274	0.0014
2891.06	4.148E-7	5.998E-7	3.498E-7	1.03951E-4	7.1761E-6	9.4667E-5	8.8464E-5	2.82743E-5	2.2977E-6	2.488E-6	1.09443E-4	1.74782E-4	2.98825E-4	3.90915E-4	5.62614E-4	6.15667E-4	0.00154	0.00161	0.00165	0.00174	0.00177	0.00179	0.00187	0.00185	0.00186	0.00185	0.00186	0.00203	0.00232	0.00256	0.00272	0.0014
2890.09	7.128E-7	5.495E-7	5.749E-7	1.03564E-4	7.265E-6	9.37679E-5	8.85563E-5	2.82148E-5	2.4288E-6	2.5509E-6	1.07996E-4	1.70437E-4	2.92541E-4	3.86078E-4	5.61031E-4	6.12707E-4	0.00154	0.00162	0.00166	0.00174	0.00175	0.00178	0.00188	0.00184	0.00187	0.00186	0.00186	0.00203	0.00229	0.00255	0.00271	0.0014
2889.13	1.0029E-6	5.816E-7	8.551E-7	1.04595E-4	7.3791E-6	9.38195E-5	8.81325E-5	2.87954E-5	2.2599E-6	2.8406E-6	1.07055E-4	1.67528E-4	2.89931E-4	3.88765E-4	5.60556E-4	6.11244E-4	0.00154	0.00163	0.00167	0.00174	0.00174	0.00178	0.00188	0.00184	0.00188	0.00188	0.00188	0.00203	0.00227	0.00256	0.00272	0.0014
2888.16	1.208E-6	6.819E-7	1.0877E-6	1.06908E-4	7.3873E-6	9.46039E-5	8.72336E-5	2.98225E-5	1.8907E-6	3.3369E-6	1.0664E-4	1.65419E-4	2.91982E-4	3.99721E-4	5.60876E-4	6.14283E-4	0.00154	0.00165	0.00169	0.00174	0.00173	0.00179	0.00187	0.00183	0.00188	0.0019	0.00191	0.00205	0.00226	0.00257	0.00272	0.0014
2887.2	1.2875E-6	7.747E-7	1.1852E-6	1.10024E-4	7.2054E-6	9.52844E-5	8.59593E-5	3.10517E-5	1.5459E-6	4.0378E-6	1.06914E-4	1.63168E-4	2.97581E-4	4.16744E-4	5.62153E-4	6.29303E-4	0.00155	0.00166	0.0017	0.00174	0.00173	0.00181	0.00186	0.00183	0.00188	0.00192	0.00193	0.00207	0.00227	0.00259	0.00273	0.00141
2886.24	1.2206E-6	7.551E-7	1.144E-6	1.13145E-4	6.8352E-6	9.5067E-5	8.437E-5	3.23093E-5	1.3601E-6	4.9158E-6	1.08059E-4	1.60164E-4	3.04206E-4	4.35169E-4	5.64881E-4	6.54026E-4	0.00154	0.00167	0.00171	0.00175	0.00174	0.00184	0.00186	0.00183	0.00188	0.00193	0.00194	0.0021	0.00227	0.00261	0.00274	0.00142
2885.27	1.0102E-6	5.817E-7	1.0425E-6	1.15415E-4	6.3505E-6	9.36182E-5	8.22162E-5	3.33682E-5	1.3046E-6	5.8914E-6	1.10132E-4	1.56985E-4	3.09686E-4	4.4992E-4	5.69491E-4	6.76415E-4	0.00154	0.00167	0.00172	0.00175	0.00175	0.00185	0.00185	0.00183	0.00188	0.00193	0.00195	0.00212	0.00227	0.00262	0.00273	0.00143
2884.31	6.978E-7	3.24E-7	9.944E-7	1.16436E-4	5.8173E-6	9.10644E-5	7.89113E-5	3.37596E-5	1.2419E-6	6.8501E-6	1.12988E-4	1.55511E-4	3.13657E-4	4.58188E-4	5.75808E-4	6.89843E-4	0.00153	0.00168	0.00172	0.00176	0.00176	0.00187	0.00185	0.00184	0.00188	0.00192	0.00195	0.00213	0.00228	0.00263	0.00273	0.00144
2883.34	3.63E-7	1.028E-7	1.1112E-6	1.16592E-4	5.2115E-6	8.77799E-5	7.40423E-5	3.291E-5	1.0417E-6	7.7015E-6	1.16336E-4	1.57987E-4	3.17503E-4	4.60757E-4	5.82891E-4	7.01834E-4	0.00154	0.0017	0.00172	0.00177	0.00179	0.00188	0.00186	0.00186	0.0019	0.00193	0.00196	0.00214	0.00229	0.00263	0.00274	0.00145
2882.38	1.048E-7	3.5E-9	1.4953E-6	1.16816E-4	4.4713E-6	8.42523E-5	6.81179E-5	3.06448E-5	7.224E-7	8.4002E-6	1.19665E-4	1.65363E-4	3.22699E-4	4.60893E-4	5.89166E-4	7.22066E-4	0.00155	0.00172	0.00172	0.00178	0.00182	0.00188	0.00189	0.00188	0.00192	0.00193	0.00198	0.00215	0.0023	0.00264	0.00276	0.00147
2881.41	1E-9	2.94E-8	2.1928E-6	1.17838E-4	3.6351E-6	8.10836E-5	6.272E-5	2.74845E-5	4.274E-7	8.9134E-6	1.22248E-4	1.76129E-4	3.2925E-4	4.61978E-4	5.9315E-4	7.46829E-4	0.00158	0.00176	0.00173	0.0018	0.00185	0.00189	0.00192	0.00191	0.00194	0.00195	0.00201	0.00216	0.00233	0.00265	0.0028	0.00149
2880.45	5.08E-8	1.053E-7	3.0507E-6	1.1954E-4	2.9012E-6	7.89291E-5	5.96746E-5	2.43287E-5	2.609E-7	9.1897E-6	1.23322E-4	1.86482E-4	3.35473E-4	4.65935E-4	5.94428E-4	7.62078E-4	0.0016	0.00179	0.00175	0.00181	0.00188	0.00189	0.00195	0.00193	0.00196	0.00197	0.00205	0.00217	0.00237	0.00267	0.00284	0.00151
2879.48	1.501E-7	1.332E-7	3.6727E-6	1.20953E-4	2.4969E-6	7.8206E-5	5.9957E-5	2.18537E-5	2.229E-7	9.1828E-6	1.22653E-4	1.92418E-4	3.39368E-4	4.73106E-4	5.94262E-4	7.6171E-4	0.00162	0.00181	0.00176	0.00183	0.0019	0.0019	0.00198	0.00194	0.00197	0.00199	0.00209	0.00218	0.0024	0.00269	0.00288	0.00153
2878.52	1.783E-7	8.24E-8	3.7135E-6	1.20968E-4	2.5434E-6	7.88596E-5	6.30597E-5	2.02493E-5	2.834E-7	8.9187E-6	1.20987E-4	1.9248E-4	3.40344E-4	4.82946E-4	5.95215E-4	7.55457E-4	0.00162	0.00182	0.00178	0.00184	0.00191	0.0019	0.00199	0.00194	0.00198	0.002	0.00213	0.0022	0.00244	0.00271	0.00291	0.00156
2877.56	1.207E-7	1.52E-8	3.2308E-6	1.19169E-4	3.0313E-6	8.03687E-5	6.70384E-5	1.93946E-5	4.136E-7	8.5038E-6	1.19814E-4	1.88644E-4	3.39773E-4	4.94369E-4	5.99798E-4	7.55209E-4	0.00161	0.00181	0.00179	0.00186	0.00191	0.00191	0.002	0.00195	0.00199	0.00202	0.00215	0.00221	0.00247	0.00273	0.00293	0.00159
2876.59	5.16E-8	4.4E-9	2.6072E-6	1.16086E-4	3.8053E-6	8.19673E-5	6.94223E-5	1.91365E-5	5.578E-7	8.099E-6	1.20582E-4	1.84664E-4	3.40127E-4	5.05739E-4	6.09232E-4	7.61408E-4	0.00159	0.00181	0.0018	0.00187	0.00191	0.00193	0.00201	0.00196	0.002	0.00204	0.00216	0.00223	0.0025	0.00276	0.00294	0.00162
2875.63	1.84E-8	4.8E-8	2.185E-6	1.1283E-4	4.5628E-6	8.29225E-5	6.87368E-5	1.9371E-5	6.481E-7	7.8704E-6	1.23936E-4	1.83639E-4	3.43452E-4	5.1508E-4	6.23137E-4	7.68527E-4	0.00159	0.0018	0.00181	0.00189	0.00191	0.00195	0.00203	0.00198	0.00201	0.00206	0.00217	0.00225	0.00253	0.0028	0.00296	0.00164
2874.66	1.33E-8	8.07E-8	2.0887E-6	1.10439E-4	5.006E-6	8.26453E-5	6.54096E-5	1.99003E-5	6.404E-7	7.9864E-6	1.29542E-4	1.86802E-4	3.5033E-4	5.21136E-4	6.40235E-4	7.79442E-4	0.00158	0.00181	0.00183	0.00191	0.00193	0.00197	0.00206	0.002	0.00204	0.00208	0.00218	0.00228	0.00257	0.00284	0.00299	0.00167
2873.7	2.42E-8	5.41E-8	2.2983E-6	1.09546E-4	5.0086E-6	8.07213E-5	6.12186E-5	2.03346E-5	5.273E-7	8.58E-6	1.36388E-4	1.93707E-4	3.5973E-4	5.24549E-4	6.59221E-4	8.04444E-4	0.00159	0.00183	0.00186	0.00194	0.00196	0.002	0.00209	0.00204	0.00208	0.00211	0.00219	0.00231	0.00261	0.00288	0.00304	0.00169
2872.73	4.52E-8	3.8E-9	2.7301E-6	1.10368E-4	4.6291E-6	7.70924E-5	5.79404E-5	2.02478E-5	3.367E-7	9.7049E-6	1.43308E-4	2.02999E-4	3.69645E-4	5.27981E-4	6.79136E-4	8.43765E-4	0.00161	0.00185	0.00191	0.00197	0.00199	0.00204	0.00212	0.00209	0.00212	0.00214	0.0022	0.00236	0.00266	0.00292	0.00311	0.00173
2871.77	5.87E-8	3.86E-8	3.2562E-6	1.12832E-4	4.0191E-6	7.24033E-5	5.6363E-5	1.94877E-5	1.387E-7	1.12577E-5	1.49304E-4	2.13125E-4	3.78226E-4	5.34874E-4	6.99327E-4	8.78729E-4	0.00163	0.00189	0.00196	0.00201	0.00203	0.00208	0.00215	0.00214	0.00216	0.00218	0.00223	0.0024	0.00272	0.00296	0.00318	0.00177
2870.81	5.24E-8	2.298E-7	3.7231E-6	1.16656E-4	3.3535E-6	6.80244E-5	5.61753E-5	1.83136E-5	1.79E-8	1.29666E-5	1.53754E-4	2.22795E-4	3.84911E-4	5.47529E-4	7.19329E-4	8.89498E-4	0.00167	0.00193	0.00201	0.00204	0.00207	0.00213	0.00218	0.00219	0.0022	0.00222	0.00226	0.00244	0.00278	0.00301	0.00326	0.00183
2869.84	3.57E-8	5.02E-7	3.9868E-6	1.21408E-4	2.8012E-6	6.54865E-5	5.64194E-5	1.72028E-5	7.8E-9	1.45167E-5	1.56624E-4	2.31495E-4	3.9086E-4	5.66116E-4	7.39065E-4	8.81308E-4	0.00171	0.00199	0.00206	0.00207	0.00211	0.00218	0.00221	0.00223	0.00225	0.00226	0.0023	0.00248	0.00283	0.00308	0.00333	0.00188
2868.88	2.25E-8	6.767E-7	3.9735E-6	1.26566E-4	2.4898E-6	6.56457E-5	5.62016E-5	1.65344E-5	6.37E-8	1.57369E-5	1.58508E-4	2.39648E-4	3.98358E-4	5.88836E-4	7.58923E-4	8.81656E-4	0.00175	0.00205	0.00209	0.0021	0.00214	0.00223	0.00225	0.00228	0.0023	0.0023	0.00234	0.00251	0.00287	0.00316	0.0034	0.00193
2867.91	1.59E-8	6.383E-7	3.7114E-6	1.31548E-4	2.4877E-6	6.81688E-5	5.527E-5	1.64772E-5	1.169E-7	1.66653E-5	1.60247E-4	2.48239E-4	4.09426E-4	6.13016E-4	7.79471E-4	9.10905E-4	0.00178	0.00212	0.00212	0.00213	0.00217	0.00228	0.0023	0.00232	0.00236	0.00233	0.00238	0.00254	0.0029	0.00324	0.00347	0.00197
2866.95	1.12E-8	4.303E-7	3.3038E-6	1.3562E-4	2.8094E-6	7.1599E-5	5.40378E-5	1.69928E-5	1.378E-7	1.74259E-5	1.6231E-4	2.57967E-4	4.24719E-4	6.36293E-4	8.00956E-4	9.63721E-4	0.00181	0.00218	0.00214	0.00216	0.00221	0.00233	0.00235	0.00236	0.00241	0.00236	0.00243	0.00257	0.00294	0.00333	0.00354	0.00202
2865.98	4.2E-9	1.936E-7	2.864E-6	1.37864E-4	3.4014E-6	7.41484E-5	5.31389E-5	1.78674E-5	1.347E-7	1.80354E-5	1.6451E-4	2.68563E-4	4.43105E-4	6.57354E-4	8.23046E-4	0.00102	0.00183	0.00224	0.00217	0.0022	0.00224	0.00238	0.0024	0.0024	0.00245	0.00239	0.00247	0.00261	0.00299	0.00339	0.00359	0.00208
2865.02	1E-10	4.52E-8	2.4719E-6	1.37356E-4	4.1137E-6	7.47995E-5	5.29189E-5	1.87507E-5	1.198E-7	1.83362E-5	1.66418E-4	2.78916E-4	4.62305E-4	6.76094E-4	8.44965E-4	0.00106	0.00187	0.00228	0.00221	0.00224	0.00229	0.00241	0.00244	0.00243	0.00249	0.00243	0.00252	0.00266	0.00303	0.00344	0.00364	0.00213
2864.06	1E-8	1.5E-9	2.174E-6	1.3372E-4	4.7371E-6	7.38604E-5	5.33105E-5	1.92752E-5	9.54E-8	1.81046E-5	1.6799E-4	2.87855E-4	4.7978E-4	6.93143E-4	8.65523E-4	0.00109	0.00191	0.00229	0.00225	0.00228	0.00233	0.00245	0.00248	0.00247	0.00251	0.00247	0.00256	0.00272	0.00308	0.00348	0.00367	0.00218
2863.09	2.89E-8	1.2E-9	1.9938E-6	1.2754E-4	5.1198E-6	7.2433E-5	5.40526E-5	1.92466E-5	6.16E-8	1.72945E-5	1.6966E-4	2.94907E-4	4.93541E-4	7.09209E-4	8.83191E-4	0.00111	0.00195	0.00229	0.00229	0.00233	0.00238	0.00247	0.00252	0.0025	0.00254	0.00251	0.0026	0.00277	0.00313	0.00349	0.0037	0.00222
2862.13	3.91E-8	1E-10	1.9404E-6	1.20249E-4	5.2553E-6	7.14975E-5	5.4943E-5	1.87347E-5	2.89E-8	1.62143E-5	1.71791E-4	3.00352E-4	5.02519E-4	7.24548E-4	8.96669E-4	0.0011	0.00201	0.00226	0.00232	0.00237	0.00243	0.00248	0.00255	0.00253	0.00256	0.00254	0.00264	0.00281	0.00316	0.0035	0.00371	0.00224
2861.16	3.61E-8	3.7E-9	2.0155E-6	1.13517E-4	5.2222E-6	7.13821E-5	5.58819E-5	1.79106E-5	1.06E-8	1.542E-5	1.74064E-4	3.04709E-4	5.06693E-4	7.39041E-4	9.05883E-4	0.00108	0.00205	0.00222	0.00234	0.00241	0.00247	0.00248	0.00257	0.00255	0.00257	0.00257	0.00267	0.00284	0.00319	0.00349	0.00373	0.00224
2860.2	2.8E-8	1E-8	2.2221E-6	1.08625E-4	5.0641E-6	7.18191E-5	5.67167E-5	1.6837E-5	8.4E-9	1.54137E-5	1.75712E-4	3.08262E-4	5.07252E-4	7.52771E-4	9.12768E-4	0.00104	0.00208	0.0022	0.00236	0.00243	0.00249	0.00247	0.00258	0.00257	0.00257	0.00259	0.00269	0.00285	0.00321	0.00349	0.00375	0.00223
2859.23	1.72E-8	4.6E-9	2.5695E-6	1.06294E-4	4.7349E-6	7.23353E-5	5.71887E-5	1.54552E-5	3.04E-8	1.63443E-5	1.76251E-4	3.10858E-4	5.06372E-4	7.66033E-4	9.20102E-4	0.00103	0.00209	0.0022	0.00237	0.00244	0.0025	0.00247	0.00258	0.00258	0.00257	0.0026	0.0027	0.00284	0.00322	0.0035	0.00376	0.00221
2858.27	2.7E-9	1E-10	3.0552E-6	1.0686E-4	4.1798E-6	7.26345E-5	5.71421E-5	1.38193E-5	1.26E-7	1.78242E-5	1.75905E-4	3.1187E-4	5.06194E-4	7.78282E-4	9.28748E-4	0.00105	0.00207	0.00223	0.00237	0.00244	0.0025	0.00247	0.00258	0.00259	0.00256	0.0026	0.00271	0.00283	0.00323	0.0035	0.00376	0.00218
2857.31	1E-8	2.7E-9	3.6196E-6	1.10414E-4	3.4522E-6	7.27723E-5	5.67004E-5	1.22521E-5	3.484E-7	1.89865E-5	1.7507E-4	3.10392E-4	5.07246E-4	7.86641E-4	9.35371E-4	0.00107	0.00205	0.00227	0.00236	0.00243	0.00248	0.00248	0.00258	0.00259	0.00255	0.00261	0.0027	0.00282	0.00322	0.00352	0.00375	0.00215
2856.34	9.84E-8	2E-10	4.116E-6	1.16722E-4	2.7216E-6	7.31251E-5	5.62716E-5	1.12297E-5	6.407E-7	1.89455E-5	1.73488E-4	3.05489E-4	5.07444E-4	7.85974E-4	9.3304E-4	0.00108	0.00202	0.0023	0.00234	0.00241	0.00246	0.00248	0.00257	0.00258	0.00254	0.00261	0.00269	0.0028	0.00319	0.00352	0.00372	0.00213
2855.38	2.699E-7	6.6E-9	4.3474E-6	1.24865E-4	2.1616E-6	7.41943E-5	5.62779E-5	1.11292E-5	8.097E-7	1.74315E-5	1.70155E-4	2.96747E-4	5.02855E-4	7.71566E-4	9.1558E-4	0.00107	0.002	0.00229	0.00231	0.00238	0.00242	0.00246	0.00256	0.00255	0.00253	0.0026	0.00266	0.00277	0.00314	0.00351	0.00368	0.00209
2854.41	3.938E-7	2.24E-8	4.1975E-6	1.33026E-4	1.8616E-6	7.62831E-5	5.69229E-5	1.20918E-5	6.921E-7	1.49707E-5	1.64337E-4	2.84727E-4	4.90465E-4	7.4316E-4	8.82726E-4	0.00106	0.00198	0.00224	0.0023	0.00235	0.00238	0.00244	0.00253	0.00251	0.00251	0.00257	0.0026	0.00274	0.00308	0.00347	0.00363	0.00205
2853.45	3.417E-7	1.17E-8	3.7467E-6	1.38784E-4	1.8394E-6	7.92326E-5	5.81908E-5	1.40421E-5	3.458E-7	1.24089E-5	1.56582E-4	2.70856E-4	4.70804E-4	7.06316E-4	8.41521E-4	0.00105	0.00196	0.00218	0.00228	0.00231	0.00233	0.0024	0.00247	0.00246	0.00249	0.00253	0.00254	0.0027	0.00301	0.00341	0.00356	0.00199
2852.48	1.637E-7	4.1E-9	3.2253E-6	1.40042E-4	2.1009E-6	8.24261E-5	5.99493E-5	1.67587E-5	4.13E-8	1.03265E-5	1.48679E-4	2.56883E-4	4.47993E-4	6.6962E-4	8.02409E-4	0.00102	0.00193	0.00212	0.00228	0.00227	0.00228	0.00236	0.00241	0.00242	0.00245	0.00247	0.00248	0.00266	0.00296	0.00334	0.0035	0.00193
2851.52	2.38E-8	1E-7	2.8514E-6	1.36105E-4	2.6746E-6	8.51682E-5	6.20602E-5	1.99901E-5	6.94E-8	8.8488E-6	1.42499E-4	2.44299E-4	4.26904E-4	6.39692E-4	7.72967E-4	9.6478E-4	0.00191	0.00207	0.00227	0.00222	0.00224	0.00231	0.00235	0.00239	0.00241	0.00241	0.00242	0.00261	0.00292	0.00326	0.00343	0.00187
2850.56	8.8E-9	3.242E-7	2.6962E-6	1.28091E-4	3.6092E-6	8.72492E-5	6.43463E-5	2.34628E-5	5.548E-7	7.8007E-6	1.38863E-4	2.3413E-4	4.10053E-4	6.18254E-4	7.54563E-4	9.04877E-4	0.00188	0.00203	0.00225	0.00218	0.0022	0.00226	0.0023	0.00236	0.00236	0.00236	0.00238	0.00257	0.00289	0.00318	0.00335	0.00182
2849.59	8.75E-8	5.92E-7	2.6706E-6	1.18383E-4	4.9195E-6	8.91286E-5	6.65658E-5	2.67724E-5	1.3848E-6	6.941E-6	1.37282E-4	2.27113E-4	3.96891E-4	6.02873E-4	7.43425E-4	8.63404E-4	0.00185	0.00202	0.00222	0.00214	0.00217	0.00222	0.00227	0.00233	0.00232	0.00231	0.00235	0.00253	0.00286	0.0031	0.00327	0.00178
2848.63	1.913E-7	8.146E-7	2.5956E-6	1.09577E-4	6.4922E-6	9.14998E-5	6.85118E-5	2.92741E-5	2.2531E-6	6.1364E-6	1.36591E-4	2.23871E-4	3.85753E-4	5.90219E-4	7.35033E-4	8.47853E-4	0.00182	0.00201	0.00216	0.00211	0.00214	0.00218	0.00226	0.0023	0.00228	0.00228	0.00232	0.00249	0.00283	0.00303	0.0032	0.00174
2847.66	2.694E-7	9.448E-7	2.3617E-6	1.03611E-4	7.975E-6	9.45699E-5	7.01837E-5	3.02911E-5	2.8136E-6	5.4065E-6	1.35898E-4	2.24629E-4	3.76218E-4	5.78842E-4	7.27843E-4	8.48152E-4	0.00179	0.002	0.0021	0.00209	0.00211	0.00215	0.00225	0.00226	0.00225	0.00225	0.00231	0.00244	0.0028	0.00298	0.00315	0.00172
2846.7	2.958E-7	9.456E-7	2.0512E-6	1.01413E-4	8.8443E-6	9.76966E-5	7.186E-5	2.96382E-5	2.8958E-6	4.8377E-6	1.35004E-4	2.28473E-4	3.69457E-4	5.69299E-4	7.23337E-4	8.53101E-4	0.00176	0.00199	0.00205	0.00209	0.00209	0.00214	0.00225	0.00224	0.00223	0.00224	0.0023	0.0024	0.00277	0.00295	0.00311	0.0017
2845.73	2.731E-7	7.984E-7	1.8588E-6	1.02831E-4	8.7587E-6	9.96817E-5	7.39205E-5	2.78948E-5	2.5971E-6	4.4722E-6	1.34157E-4	2.32802E-4	3.66467E-4	5.62227E-4	7.22875E-4	8.59272E-4	0.00174	0.00198	0.002	0.00209	0.00208	0.00213	0.00224	0.00221	0.00222	0.00224	0.00229	0.00238	0.00274	0.00293	0.00308	0.00169
2844.77	2.279E-7	5.616E-7	1.9208E-6	1.06742E-4	7.9192E-6	9.95357E-5	7.65072E-5	2.60781E-5	2.1648E-6	4.263E-6	1.33468E-4	2.33823E-4	3.66267E-4	5.56609E-4	7.2473E-4	8.62417E-4	0.00173	0.00197	0.00198	0.00208	0.00208	0.00214	0.00224	0.0022	0.00221	0.00223	0.00229	0.00236	0.00271	0.00293	0.00307	0.00168
2843.8	1.9E-7	3.503E-7	2.234E-6	1.11369E-4	6.96E-6	9.7124E-5	7.92696E-5	2.49619E-5	1.7841E-6	4.1257E-6	1.32582E-4	2.28631E-4	3.66138E-4	5.50159E-4	7.24338E-4	8.50677E-4	0.00172	0.00195	0.00197	0.00205	0.00209	0.00213	0.00221	0.00219	0.00219	0.00222	0.00228	0.00236	0.00268	0.00292	0.00305	0.00167
2842.84	1.697E-7	2.36E-7	2.6523E-6	1.15051E-4	6.4555E-6	9.31361E-5	8.13657E-5	2.469E-5	1.4987E-6	4.0332E-6	1.30993E-4	2.1747E-4	3.63758E-4	5.41355E-4	7.17456E-4	8.16977E-4	0.00171	0.00193	0.00198	0.002	0.00211	0.00212	0.00217	0.00218	0.00217	0.00219	0.00227	0.00236	0.00263	0.0029	0.00304	0.00166
2841.88	1.574E-7	2.136E-7	2.9689E-6	1.17158E-4	6.5699E-6	8.86565E-5	8.18815E-5	2.4885E-5	1.2638E-6	4.0531E-6	1.28485E-4	2.03952E-4	3.5914E-4	5.30907E-4	7.03103E-4	7.7508E-4	0.0017	0.00189	0.00199	0.00196	0.00215	0.00212	0.00211	0.00217	0.00215	0.00216	0.00225	0.00235	0.00259	0.00289	0.00302	0.00164
2840.91	1.377E-7	2.475E-7	3.0795E-6	1.18409E-4	7.0302E-6	8.47571E-5	8.04971E-5	2.51127E-5	1.0472E-6	4.2796E-6	1.25278E-4	1.92597E-4	3.54262E-4	5.20957E-4	6.83527E-4	7.51026E-4	0.00169	0.00186	0.002	0.00192	0.00218	0.00212	0.00206	0.00215	0.00213	0.00215	0.00222	0.00235	0.00255	0.00286	0.00301	0.00162
2839.95	1.098E-7	2.965E-7	3.0239E-6	1.20086E-4	7.3313E-6	8.23959E-5	7.79162E-5	2.53372E-5	8.825E-7	4.7189E-6	1.21721E-4	1.85833E-4	3.50975E-4	5.12623E-4	6.61892E-4	7.57038E-4	0.00169	0.00184	0.002	0.00191	0.00219	0.00213	0.00203	0.00212	0.00211	0.00214	0.0022	0.00234	0.00253	0.00285	0.003	0.0016
2838.98	9.13E-8	3.413E-7	2.854E-6	1.22772E-4	7.1658E-6	8.23188E-5	7.56676E-5	2.59244E-5	8.426E-7	5.2026E-6	1.17914E-4	1.82867E-4	3.4927E-4	5.04501E-4	6.40364E-4	7.78556E-4	0.00169	0.00182	0.002	0.00192	0.00217	0.00213	0.00204	0.00208	0.0021	0.00214	0.00218	0.00233	0.00252	0.00283	0.00299	0.00159
2838.02	1.021E-7	4.125E-7	2.5529E-6	1.257E-4	6.7376E-6	8.48276E-5	7.52683E-5	2.72062E-5	9.943E-7	5.4469E-6	1.13828E-4	1.80983E-4	3.47643E-4	4.9375E-4	6.20341E-4	7.88891E-4	0.00168	0.00181	0.00197	0.00193	0.00212	0.00211	0.00207	0.00204	0.00209	0.00213	0.00216	0.00232	0.00252	0.0028	0.00296	0.00156
2837.05	1.564E-7	5.637E-7	2.1231E-6	1.27349E-4	6.5467E-6	8.93408E-5	7.73264E-5	2.90077E-5	1.3629E-6	5.273E-6	1.09735E-4	1.781E-4	3.44873E-4	4.79222E-4	6.03793E-4	7.77457E-4	0.00166	0.00179	0.00193	0.00194	0.00206	0.00207	0.00211	0.002	0.00208	0.0021	0.00214	0.00231	0.00251	0.00277	0.00293	0.00154
2836.09	2.442E-7	7.932E-7	1.6913E-6	1.26915E-4	6.941E-6	9.42468E-5	8.10252E-5	3.06207E-5	1.8618E-6	4.7897E-6	1.06406E-4	1.74617E-4	3.41351E-4	4.63612E-4	5.93426E-4	7.57702E-4	0.00164	0.00177	0.0019	0.00194	0.002	0.00201	0.00214	0.00197	0.00208	0.00205	0.00211	0.00229	0.0025	0.00273	0.00289	0.00151
2835.13	2.971E-7	9.558E-7	1.4532E-6	1.25187E-4	7.8673E-6	9.74454E-5	8.43654E-5	3.1302E-5	2.2589E-6	4.2961E-6	1.04721E-4	1.72877E-4	3.38677E-4	4.52343E-4	5.91209E-4	7.46017E-4	0.00161	0.00175	0.00187	0.00194	0.00196	0.00195	0.00216	0.00196	0.00206	0.00199	0.00208	0.00226	0.00248	0.0027	0.00285	0.00148
2834.16	2.389E-7	8.354E-7	1.5526E-6	1.23891E-4	8.8319E-6	9.75061E-5	8.52619E-5	3.09083E-5	2.332E-6	4.0385E-6	1.05022E-4	1.75023E-4	3.38077E-4	4.49885E-4	5.96558E-4	7.43311E-4	0.00159	0.00173	0.00184	0.00193	0.00194	0.00189	0.00215	0.00197	0.00203	0.00195	0.00205	0.00224	0.00247	0.00268	0.00283	0.00145
2833.2	1.033E-7	4.363E-7	2.0562E-6	1.24106E-4	9.1617E-6	9.46443E-5	8.30362E-5	3.00137E-5	2.0824E-6	4.063E-6	1.06745E-4	1.81116E-4	3.39065E-4	4.5648E-4	6.05723E-4	7.4027E-4	0.00158	0.00173	0.00183	0.00192	0.00194	0.00184	0.00213	0.00198	0.00198	0.00192	0.00204	0.00222	0.00246	0.00267	0.00282	0.00144
2832.23	1.17E-8	7.65E-8	2.8865E-6	1.25273E-4	8.5439E-6	9.04733E-5	7.89379E-5	2.94137E-5	1.7291E-6	4.2327E-6	1.08692E-4	1.88754E-4	3.39633E-4	4.67621E-4	6.13122E-4	7.33127E-4	0.00157	0.00173	0.00181	0.0019	0.00193	0.0018	0.0021	0.00199	0.00193	0.00191	0.00202	0.00221	0.00245	0.00267	0.00282	0.00144
2831.27	2.3E-9	1.19E-8	3.7094E-6	1.25667E-4	7.3122E-6	8.68905E-5	7.51874E-5	2.95836E-5	1.5049E-6	4.3217E-6	1.09718E-4	1.94223E-4	3.37519E-4	4.76618E-4	6.13898E-4	7.25885E-4	0.00157	0.00173	0.00179	0.00188	0.00192	0.00179	0.00205	0.00198	0.00188	0.0019	0.002	0.0022	0.00243	0.00266	0.00282	0.00144
2830.3	4.2E-9	1.345E-7	4.0657E-6	1.23909E-4	6.1239E-6	8.5096E-5	7.35116E-5	3.04959E-5	1.5346E-6	4.1589E-6	1.09277E-4	1.9448E-4	3.3159E-4	4.78541E-4	6.06144E-4	7.18069E-4	0.00156	0.00173	0.00176	0.00185	0.00189	0.00178	0.002	0.00196	0.00186	0.0019	0.00196	0.00217	0.0024	0.00263	0.00281	0.00143
2829.34	5.5E-9	1.848E-7	3.7429E-6	1.20128E-4	5.4654E-6	8.5368E-5	7.4279E-5	3.1749E-5	1.8511E-6	3.7352E-6	1.07548E-4	1.88803E-4	3.2229E-4	4.7266E-4	5.91627E-4	7.00281E-4	0.00155	0.0017	0.00172	0.00182	0.00185	0.00179	0.00195	0.00193	0.00185	0.00189	0.00192	0.00214	0.00237	0.0026	0.00279	0.00143
2828.38	9.68E-8	1.021E-7	2.9529E-6	1.15742E-4	5.4768E-6	8.73907E-5	7.66267E-5	3.28381E-5	2.415E-6	3.1718E-6	1.05092E-4	1.79029E-4	3.10954E-4	4.61636E-4	5.74601E-4	6.67286E-4	0.00153	0.00167	0.00169	0.00178	0.00182	0.00179	0.00191	0.00191	0.00185	0.00187	0.00189	0.00211	0.00233	0.00256	0.00276	0.00142
2827.41	3.022E-7	1.43E-8	2.114E-6	1.12199E-4	6.0336E-6	9.05904E-5	7.92133E-5	3.34078E-5	3.0907E-6	2.6278E-6	1.02577E-4	1.68393E-4	2.98945E-4	4.48856E-4	5.59634E-4	6.29607E-4	0.00152	0.00164	0.00166	0.00174	0.00178	0.00178	0.00188	0.00188	0.00186	0.00186	0.00187	0.00208	0.00231	0.00253	0.00273	0.00141
2826.45	4.974E-7	5.2E-9	1.5284E-6	1.10088E-4	6.8506E-6	9.4292E-5	8.11631E-5	3.3432E-5	3.6879E-6	2.218E-6	1.00531E-4	1.59843E-4	2.87288E-4	4.36453E-4	5.4956E-4	6.0401E-4	0.00151	0.00161	0.00164	0.0017	0.00175	0.00177	0.00185	0.00187	0.00185	0.00185	0.00186	0.00206	0.00229	0.0025	0.00271	0.0014
2825.48	5.54E-7	3.62E-8	1.2677E-6	1.0919E-4	7.6335E-6	9.77016E-5	8.24941E-5	3.321E-5	4.0617E-6	2.0001E-6	9.92756E-5	1.5492E-4	2.76989E-4	4.25071E-4	5.44583E-4	5.95452E-4	0.00151	0.00159	0.00162	0.00168	0.00172	0.00177	0.00184	0.00185	0.00184	0.00184	0.00187	0.00205	0.00227	0.00249	0.00269	0.00139
2824.52	4.692E-7	4.92E-8	1.2721E-6	1.09142E-4	8.263E-6	1.00097E-4	8.36972E-5	3.31657E-5	4.1963E-6	1.9794E-6	9.88382E-5	1.53579E-4	2.69308E-4	4.14748E-4	5.42866E-4	5.94277E-4	0.00151	0.00158	0.0016	0.00166	0.00171	0.00176	0.00183	0.00185	0.00183	0.00184	0.00188	0.00204	0.00226	0.00247	0.00268	0.00139
2823.55	3.291E-7	3.64E-8	1.4374E-6	1.09896E-4	8.8269E-6	1.01109E-4	8.4938E-5	3.3551E-5	4.1846E-6	2.1182E-6	9.90151E-5	1.5477E-4	2.6558E-4	4.05705E-4	5.41961E-4	5.91076E-4	0.00151	0.00157	0.00159	0.00164	0.0017	0.00176	0.00182	0.00184	0.00181	0.00183	0.00189	0.00203	0.00225	0.00246	0.00268	0.00139
2822.59	2.054E-7	1.6E-8	1.6445E-6	1.11581E-4	9.4319E-6	1.00947E-4	8.57281E-5	3.42392E-5	4.1571E-6	2.3418E-6	9.94494E-5	1.57194E-4	2.66503E-4	3.98541E-4	5.40155E-4	5.89185E-4	0.0015	0.00156	0.00159	0.00163	0.00169	0.00176	0.00181	0.00183	0.00179	0.00182	0.0019	0.00202	0.00224	0.00246	0.00269	0.00138
2821.63	1.216E-7	2.1E-9	1.8121E-6	1.13946E-4	1.00074E-5	1.00159E-4	8.53864E-5	3.47775E-5	4.2053E-6	2.5684E-6	9.97148E-5	1.59828E-4	2.71476E-4	3.94003E-4	5.36852E-4	5.97291E-4	0.0015	0.00155	0.00159	0.00163	0.00169	0.00175	0.00179	0.00181	0.00178	0.00181	0.00191	0.00202	0.00223	0.00245	0.00271	0.00138
2820.66	7.26E-8	2.2E-9	1.953E-6	1.16122E-4	1.02822E-5	9.91844E-5	8.38297E-5	3.46917E-5	4.3296E-6	2.7499E-6	9.94017E-5	1.61993E-4	2.78554E-4	3.92441E-4	5.31937E-4	6.12966E-4	0.00149	0.00154	0.0016	0.00162	0.00169	0.00173	0.00178	0.00178	0.00177	0.00181	0.0019	0.00203	0.00221	0.00245	0.00272	0.00137
2819.7	4.77E-8	2.13E-8	2.1534E-6	1.16954E-4	9.9968E-6	9.80453E-5	8.17956E-5	3.38276E-5	4.4334E-6	2.8846E-6	9.8284E-5	1.6321E-4	2.85326E-4	3.93374E-4	5.25469E-4	6.21048E-4	0.00147	0.00153	0.00162	0.00163	0.00169	0.00172	0.00178	0.00175	0.00176	0.00181	0.00189	0.00203	0.0022	0.00243	0.00273	0.00135
2818.73	3.68E-8	5.92E-8	2.4995E-6	1.15855E-4	9.1434E-6	9.64484E-5	8.02583E-5	3.24064E-5	4.3744E-6	2.9798E-6	9.65671E-5	1.63245E-4	2.90164E-4	3.95362E-4	5.17828E-4	6.11411E-4	0.00145	0.00153	0.00164	0.00164	0.00169	0.00171	0.00178	0.00173	0.00175	0.00181	0.00188	0.00203	0.0022	0.00239	0.00272	0.00134
2817.77	2.99E-8	1.123E-7	3.008E-6	1.13355E-4	7.9807E-6	9.42048E-5	7.96569E-5	3.08674E-5	4.0831E-6	3.0101E-6	9.49104E-5	1.62261E-4	2.92931E-4	3.96442E-4	5.10035E-4	5.92532E-4	0.00144	0.00153	0.00165	0.00165	0.00168	0.0017	0.00177	0.00172	0.00175	0.00181	0.00186	0.00203	0.00222	0.00234	0.00271	0.00133
2816.8	1.73E-8	1.779E-7	3.5813E-6	1.1085E-4	6.8405E-6	9.15809E-5	7.97179E-5	2.96601E-5	3.6396E-6	2.9401E-6	9.40489E-5	1.60796E-4	2.94489E-4	3.95175E-4	5.03358E-4	5.80613E-4	0.00142	0.00154	0.00165	0.00166	0.00167	0.0017	0.00177	0.00171	0.00176	0.0018	0.00184	0.00201	0.00225	0.00231	0.00269	0.00132
2815.84	1.4E-9	2.478E-7	4.03E-6	1.09756E-4	5.9334E-6	8.92512E-5	7.99648E-5	2.91963E-5	3.2239E-6	2.7773E-6	9.42023E-5	1.59311E-4	2.95439E-4	3.91442E-4	4.98181E-4	5.7989E-4	0.00141	0.00155	0.00163	0.00166	0.00167	0.00169	0.00175	0.00171	0.00176	0.00179	0.00183	0.002	0.00227	0.00231	0.00267	0.00131
2814.87	1.42E-8	2.922E-7	4.1731E-6	1.10709E-4	5.3388E-6	8.79078E-5	8.0324E-5	2.97814E-5	2.9831E-6	2.5927E-6	9.47913E-5	1.57726E-4	2.95318E-4	3.86252E-4	4.9323E-4	5.79976E-4	0.0014	0.00157	0.00161	0.00165	0.00166	0.00168	0.00174	0.00171	0.00176	0.00177	0.00181	0.00199	0.00226	0.00233	0.00265	0.0013
2813.91	9.73E-8	2.709E-7	3.9721E-6	1.1337E-4	5.08E-6	8.78033E-5	8.12261E-5	3.14735E-5	2.9521E-6	2.4831E-6	9.48088E-5	1.55461E-4	2.92977E-4	3.80767E-4	4.86451E-4	5.71449E-4	0.0014	0.00157	0.00159	0.00164	0.00166	0.00167	0.00172	0.00172	0.00176	0.00176	0.00179	0.00198	0.00224	0.00235	0.00263	0.00129
2812.95	2.428E-7	1.854E-7	3.5631E-6	1.168E-4	5.1774E-6	8.86033E-5	8.30604E-5	3.38782E-5	3.0627E-6	2.5041E-6	9.35804E-5	1.52024E-4	2.87809E-4	3.75383E-4	4.76911E-4	5.57998E-4	0.0014	0.00157	0.00157	0.00163	0.00165	0.00166	0.0017	0.00173	0.00175	0.00175	0.00178	0.00197	0.0022	0.00238	0.00259	0.00127
2811.98	3.772E-7	9.37E-8	3.1517E-6	1.20076E-4	5.626E-6	8.96382E-5	8.57034E-5	3.61654E-5	3.195E-6	2.6341E-6	9.12606E-5	1.47715E-4	2.80642E-4	3.698E-4	4.66125E-4	5.49235E-4	0.0014	0.00156	0.00156	0.00162	0.00164	0.00165	0.00168	0.00175	0.00173	0.00174	0.00177	0.00196	0.00217	0.00239	0.00255	0.00126
2811.02	4.174E-7	4.36E-8	2.8853E-6	1.22697E-4	6.3323E-6	9.041E-5	8.85093E-5	3.74921E-5	3.253E-6	2.7744E-6	8.86339E-5	1.43729E-4	2.73571E-4	3.63895E-4	4.57366E-4	5.46791E-4	0.00139	0.00154	0.00156	0.00161	0.00164	0.00164	0.00167	0.00175	0.00172	0.00173	0.00176	0.00194	0.00215	0.00238	0.00252	0.00125
2810.05	3.341E-7	3.32E-8	2.8E-6	1.24544E-4	7.0909E-6	9.09517E-5	9.08264E-5	3.76088E-5	3.2098E-6	2.7919E-6	8.65108E-5	1.41539E-4	2.68635E-4	3.58307E-4	4.53308E-4	5.43745E-4	0.00138	0.00151	0.00156	0.00161	0.00163	0.00163	0.00166	0.00174	0.00171	0.00172	0.00175	0.00192	0.00213	0.00236	0.00249	0.00124
2809.09	1.718E-7	4.75E-8	2.8428E-6	1.25559E-4	7.6805E-6	9.17258E-5	9.24648E-5	3.70147E-5	3.1004E-6	2.6165E-6	8.53178E-5	1.41974E-4	2.66588E-4	3.54137E-4	4.54215E-4	5.36432E-4	0.00137	0.00149	0.00156	0.00161	0.00162	0.00162	0.00166	0.00173	0.0017	0.00171	0.00175	0.00189	0.00212	0.00234	0.00248	0.00123
2808.12	3.23E-8	6.67E-8	2.9165E-6	1.25664E-4	8.023E-6	9.31313E-5	9.36826E-5	3.64423E-5	2.9817E-6	2.3092E-6	8.50601E-5	1.44664E-4	2.66523E-4	3.5209E-4	4.5785E-4	5.30309E-4	0.00136	0.00148	0.00155	0.0016	0.0016	0.00162	0.00166	0.00171	0.0017	0.0017	0.00174	0.00186	0.00212	0.00231	0.00247	0.00122
2807.16	5.2E-9	5.78E-8	2.9321E-6	1.2493E-4	8.2298E-6	9.51222E-5	9.48645E-5	3.62529E-5	2.913E-6	2.0195E-6	8.54362E-5	1.4813E-4	2.66547E-4	3.51954E-4	4.61134E-4	5.31364E-4	0.00134	0.00146	0.00154	0.00159	0.00158	0.00161	0.00166	0.00169	0.0017	0.00169	0.00174	0.00182	0.00211	0.00228	0.00245	0.00121
2806.2	7.19E-8	1.95E-8	2.8366E-6	1.23755E-4	8.468E-6	9.71944E-5	9.6189E-5	3.62438E-5	2.9637E-6	1.8666E-6	8.59129E-5	1.50484E-4	2.65091E-4	3.52983E-4	4.62037E-4	5.36802E-4	0.00132	0.00145	0.00153	0.00158	0.00156	0.00161	0.00167	0.00167	0.0017	0.00168	0.00173	0.00179	0.00211	0.00225	0.00243	0.00121
2805.23	1.215E-7	3E-10	2.6258E-6	1.22726E-4	8.7845E-6	9.87676E-5	9.75275E-5	3.59866E-5	3.2034E-6	1.8703E-6	8.58504E-5	1.50455E-4	2.62015E-4	3.54587E-4	4.60449E-4	5.39267E-4	0.0013	0.00145	0.00151	0.00157	0.00154	0.0016	0.00166	0.00166	0.0017	0.00167	0.00172	0.00178	0.0021	0.00222	0.00241	0.0012
2804.27	9.49E-8	3.16E-8	2.3336E-6	1.22259E-4	9.0472E-6	9.9607E-5	9.85398E-5	3.53169E-5	3.674E-6	1.946E-6	8.47775E-5	1.47948E-4	2.58533E-4	3.56524E-4	4.57552E-4	5.3811E-4	0.00128	0.00144	0.00149	0.00155	0.00153	0.00159	0.00165	0.00166	0.00169	0.00166	0.00171	0.00177	0.00209	0.00221	0.00239	0.00119
2803.3	4.1E-8	9.04E-8	2.0183E-6	1.2232E-4	9.0618E-6	9.98909E-5	9.88833E-5	3.45196E-5	4.3355E-6	1.9526E-6	8.27122E-5	1.4389E-4	2.5615E-4	3.58392E-4	4.54789E-4	5.40352E-4	0.00127	0.00144	0.00148	0.00154	0.00153	0.00159	0.00164	0.00165	0.00168	0.00165	0.0017	0.00177	0.00208	0.00221	0.00237	0.00119
2802.34	1.25E-8	1.421E-7	1.741E-6	1.22505E-4	8.7636E-6	9.99839E-5	9.8482E-5	3.41141E-5	5.0595E-6	1.7897E-6	8.01651E-5	1.39403E-4	2.55252E-4	3.58994E-4	4.53023E-4	5.48682E-4	0.00126	0.00144	0.00148	0.00153	0.00154	0.00158	0.00163	0.00165	0.00167	0.00164	0.00169	0.00177	0.00207	0.00221	0.00237	0.00118
2801.37	8.3E-9	1.792E-7	1.5362E-6	1.22225E-4	8.3119E-6	1.00257E-4	9.7764E-5	3.4501E-5	5.7132E-6	1.4667E-6	7.77636E-5	1.35049E-4	2.54535E-4	3.56464E-4	4.52167E-4	5.54136E-4	0.00125	0.00143	0.00147	0.00151	0.00155	0.00157	0.00163	0.00164	0.00165	0.00163	0.00168	0.00177	0.00205	0.00222	0.00236	0.00118
2800.41	2.19E-8	2.147E-7	1.3922E-6	1.20814E-4	8.0073E-6	1.00972E-4	9.74848E-5	3.57404E-5	6.2813E-6	1.0752E-6	7.59277E-5	1.30697E-4	2.51976E-4	3.49498E-4	4.51174E-4	5.45832E-4	0.00125	0.00143	0.00146	0.00149	0.00155	0.00155	0.00162	0.00163	0.00163	0.00162	0.00167	0.00175	0.00204	0.00223	0.00236	0.00118
2799.45	6.7E-8	2.627E-7	1.2611E-6	1.17706E-4	8.1165E-6	1.02338E-4	9.82792E-5	3.75576E-5	6.8752E-6	7.03E-7	7.47957E-5	1.25968E-4	2.4656E-4	3.38608E-4	4.48456E-4	5.2567E-4	0.00125	0.00142	0.00145	0.00147	0.00155	0.00154	0.0016	0.00161	0.00161	0.00161	0.00165	0.00174	0.00203	0.00222	0.00235	0.00117
2798.48	1.551E-7	3.341E-7	1.0908E-6	1.12701E-4	8.7567E-6	1.04346E-4	1.0016E-4	3.9451E-5	7.5905E-6	4.037E-7	7.44647E-5	1.2093E-4	2.39436E-4	3.26388E-4	4.4288E-4	5.06724E-4	0.00124	0.00141	0.00144	0.00146	0.00153	0.00152	0.00158	0.0016	0.00158	0.00159	0.00164	0.00172	0.00201	0.00222	0.00233	0.00117
2797.52	2.735E-7	4.353E-7	8.76E-7	1.06424E-4	9.8562E-6	1.06642E-4	1.0245E-4	4.08527E-5	8.3414E-6	2.034E-7	7.50882E-5	1.16413E-4	2.33242E-4	3.16285E-4	4.348E-4	4.97168E-4	0.00124	0.0014	0.00142	0.00145	0.00152	0.0015	0.00156	0.00158	0.00156	0.00158	0.00163	0.00171	0.002	0.00222	0.00232	0.00116
2796.55	3.716E-7	5.577E-7	6.719E-7	1.0036E-4	1.11584E-5	1.08596E-4	1.04175E-4	4.13647E-5	8.8483E-6	1.01E-7	7.67112E-5	1.13656E-4	2.30191E-4	3.10687E-4	4.26154E-4	4.92357E-4	0.00123	0.0014	0.00141	0.00144	0.0015	0.00149	0.00155	0.00156	0.00155	0.00157	0.00162	0.0017	0.00199	0.00222	0.00232	0.00114
2795.59	3.785E-7	6.572E-7	5.488E-7	9.61936E-5	1.23315E-5	1.09615E-4	1.04591E-4	4.09746E-5	8.8423E-6	7.24E-8	7.89756E-5	1.1361E-4	2.3057E-4	3.09666E-4	4.19423E-4	4.83907E-4	0.00123	0.00139	0.0014	0.00145	0.00149	0.00149	0.00154	0.00156	0.00155	0.00158	0.00162	0.0017	0.00198	0.00223	0.00232	0.00113
2794.62	2.787E-7	6.613E-7	5.511E-7	9.48904E-5	1.31244E-5	1.09575E-4	1.03515E-4	4.01488E-5	8.3186E-6	9.81E-8	8.10327E-5	1.16343E-4	2.32664E-4	3.11064E-4	4.16106E-4	4.71978E-4	0.00122	0.00139	0.00141	0.00146	0.00149	0.00149	0.00155	0.00156	0.00156	0.00159	0.00162	0.0017	0.00198	0.00224	0.00232	0.00113
2793.66	1.462E-7	5.331E-7	6.983E-7	9.61258E-5	1.34878E-5	1.08823E-4	1.01198E-4	3.96181E-5	7.5438E-6	1.797E-7	8.19506E-5	1.20955E-4	2.34032E-4	3.11915E-4	4.16085E-4	4.63657E-4	0.00122	0.00139	0.00141	0.00147	0.00149	0.0015	0.00156	0.00157	0.00157	0.0016	0.00162	0.00171	0.00197	0.00224	0.00233	0.00114
2792.7	5.95E-8	3.304E-7	9.84E-7	9.85996E-5	1.35217E-5	1.07725E-4	9.81441E-5	3.99722E-5	6.8352E-6	3.049E-7	8.13427E-5	1.26007E-4	2.33175E-4	3.10539E-4	4.1816E-4	4.61158E-4	0.00122	0.00139	0.00141	0.00148	0.00148	0.00151	0.00157	0.00158	0.00157	0.0016	0.00162	0.00171	0.00197	0.00223	0.00233	0.00114
2791.73	2.6E-8	1.592E-7	1.3552E-6	1.00944E-4	1.33489E-5	1.06225E-4	9.49358E-5	4.12939E-5	6.3611E-6	4.347E-7	7.96987E-5	1.30212E-4	2.30368E-4	3.07684E-4	4.21154E-4	4.58558E-4	0.00122	0.00138	0.00141	0.00148	0.00147	0.00151	0.00157	0.00159	0.00158	0.0016	0.00162	0.00172	0.00196	0.00223	0.00232	0.00115
2790.77	1.78E-8	6.89E-8	1.7436E-6	1.02647E-4	1.30243E-5	1.03846E-4	9.21069E-5	4.30216E-5	6.1256E-6	5.552E-7	7.81163E-5	1.32953E-4	2.27221E-4	3.05898E-4	4.24463E-4	4.52182E-4	0.00123	0.00137	0.00141	0.00148	0.00147	0.00152	0.00157	0.00159	0.00159	0.0016	0.00162	0.00173	0.00195	0.00223	0.00232	0.00116
2789.8	1.48E-8	3.67E-8	2.1441E-6	1.04155E-4	1.25421E-5	1.00217E-4	8.99519E-5	4.42273E-5	6.0543E-6	7.13E-7	7.76237E-5	1.34292E-4	2.25432E-4	3.07527E-4	4.27765E-4	4.48961E-4	0.00124	0.00137	0.00142	0.00148	0.00147	0.00152	0.00158	0.00159	0.0016	0.0016	0.00163	0.00174	0.00195	0.00223	0.00232	0.00116
2788.84	8E-9	2.64E-8	2.6135E-6	1.06102E-4	1.19099E-5	9.56646E-5	8.84342E-5	4.42206E-5	6.0609E-6	9.884E-7	7.86172E-5	1.34665E-4	2.25728E-4	3.1297E-4	4.30506E-4	4.58895E-4	0.00126	0.00138	0.00143	0.00148	0.00148	0.00152	0.00158	0.0016	0.00161	0.00161	0.00164	0.00175	0.00196	0.00225	0.00232	0.00116
2787.87	1E-9	1.4E-8	3.1619E-6	1.08559E-4	1.1192E-5	9.12931E-5	8.73253E-5	4.30358E-5	6.0828E-6	1.4211E-6	8.0698E-5	1.34502E-4	2.27455E-4	3.20401E-4	4.31872E-4	4.80714E-4	0.00128	0.00139	0.00144	0.00148	0.0015	0.00153	0.00159	0.00162	0.00162	0.00161	0.00165	0.00177	0.00197	0.00227	0.00232	0.00116
2786.91	1.4E-9	2E-10	3.6277E-6	1.10958E-4	1.05035E-5	8.84248E-5	8.65295E-5	4.13766E-5	6.0891E-6	1.9151E-6	8.2908E-5	1.34032E-4	2.29024E-4	3.2688E-4	4.31297E-4	4.99638E-4	0.00129	0.0014	0.00146	0.00148	0.00152	0.00155	0.0016	0.00163	0.00163	0.00162	0.00165	0.00178	0.00198	0.00227	0.00232	0.00116
2785.95	1.11E-8	2.47E-8	3.7051E-6	1.12623E-4	9.9587E-6	8.79593E-5	8.62403E-5	4.00716E-5	6.1057E-6	2.2207E-6	8.42672E-5	1.33274E-4	2.28969E-4	3.30128E-4	4.28845E-4	5.02395E-4	0.00129	0.00141	0.00146	0.00148	0.00154	0.00156	0.00161	0.00165	0.00164	0.00162	0.00165	0.00178	0.00199	0.00227	0.00231	0.00117
2784.98	2.78E-8	1.143E-7	3.2202E-6	1.13294E-4	9.6215E-6	9.00434E-5	8.67774E-5	3.95886E-5	6.217E-6	2.1149E-6	8.42633E-5	1.32118E-4	2.2698E-4	3.29542E-4	4.25064E-4	4.91983E-4	0.00128	0.00141	0.00146	0.00147	0.00154	0.00157	0.0016	0.00165	0.00163	0.00161	0.00164	0.00178	0.002	0.00226	0.0023	0.00116
2784.02	4.42E-8	2.019E-7	2.3682E-6	1.13156E-4	9.4933E-6	9.40935E-5	8.81997E-5	3.99025E-5	6.5214E-6	1.6283E-6	8.30255E-5	1.30576E-4	2.24035E-4	3.2606E-4	4.20691E-4	4.81947E-4	0.00127	0.0014	0.00144	0.00147	0.00153	0.00157	0.0016	0.00164	0.00162	0.00161	0.00162	0.00177	0.002	0.00223	0.00229	0.00116
2783.05	4.32E-8	1.803E-7	1.5634E-6	1.12552E-4	9.5296E-6	9.90172E-5	9.00718E-5	4.06213E-5	7.0414E-6	1.0223E-6	8.11365E-5	1.2896E-4	2.21624E-4	3.21332E-4	4.16443E-4	4.79706E-4	0.00125	0.00139	0.00143	0.00146	0.00151	0.00155	0.00159	0.00163	0.0016	0.0016	0.00161	0.00176	0.00199	0.0022	0.00229	0.00115
2782.09	1.85E-8	6.45E-8	1.0774E-6	1.11788E-4	9.6757E-6	1.03452E-4	9.1608E-5	4.1178E-5	7.6289E-6	5.547E-7	7.92969E-5	1.27895E-4	2.20728E-4	3.17182E-4	4.13195E-4	4.81822E-4	0.00124	0.00138	0.00141	0.00145	0.00149	0.00154	0.00159	0.0016	0.00158	0.00159	0.0016	0.00175	0.00197	0.00218	0.00229	0.00114
2781.12	1E-10	0	9.393E-7	1.11268E-4	9.9005E-6	1.0617E-4	9.21469E-5	4.10473E-5	7.9864E-6	3.132E-7	7.80491E-5	1.2792E-4	2.21419E-4	3.15248E-4	4.11833E-4	4.83567E-4	0.00123	0.00137	0.0014	0.00145	0.00147	0.00152	0.00159	0.00158	0.00156	0.00158	0.0016	0.00174	0.00196	0.00217	0.00229	0.00114
2780.16	1.33E-8	6.51E-8	1.088E-6	1.11551E-4	1.02043E-5	1.06556E-4	9.15316E-5	3.99574E-5	7.8348E-6	2.638E-7	7.76681E-5	1.29103E-4	2.23231E-4	3.16641E-4	4.12821E-4	4.86808E-4	0.00123	0.00138	0.0014	0.00144	0.00146	0.00151	0.00159	0.00156	0.00155	0.00157	0.0016	0.00175	0.00195	0.00216	0.00231	0.00114
2779.19	2.88E-8	1.686E-7	1.4611E-6	1.13184E-4	1.05759E-5	1.04979E-4	9.02298E-5	3.81117E-5	7.1523E-6	3.84E-7	7.80461E-5	1.3083E-4	2.2571E-4	3.21301E-4	4.15685E-4	4.94819E-4	0.00123	0.00138	0.0014	0.00144	0.00145	0.00151	0.00158	0.00155	0.00155	0.00157	0.00161	0.00175	0.00195	0.00217	0.00232	0.00114
2778.23	1.75E-8	1.954E-7	1.9665E-6	1.16194E-4	1.09569E-5	1.02678E-4	8.90187E-5	3.61422E-5	6.2124E-6	7.023E-7	7.87437E-5	1.32179E-4	2.28591E-4	3.27683E-4	4.19125E-4	5.03712E-4	0.00124	0.00139	0.0014	0.00145	0.00146	0.0015	0.00157	0.00155	0.00155	0.00157	0.00162	0.00176	0.00196	0.00217	0.00234	0.00114
2777.27	1.9E-9	1.448E-7	2.4807E-6	1.1988E-4	1.12201E-5	1.01082E-4	8.8586E-5	3.47686E-5	5.3933E-6	1.1808E-6	7.91669E-5	1.32489E-4	2.3152E-4	3.33171E-4	4.21635E-4	5.05098E-4	0.00124	0.00139	0.0014	0.00145	0.00146	0.00151	0.00156	0.00155	0.00156	0.00158	0.00162	0.00176	0.00197	0.00217	0.00234	0.00113
2776.3	5E-10	8.24E-8	2.8905E-6	1.23033E-4	1.12173E-5	1.01004E-4	8.91868E-5	3.43577E-5	4.9445E-6	1.6408E-6	7.88771E-5	1.31819E-4	2.33938E-4	3.35478E-4	4.22329E-4	4.97719E-4	0.00124	0.00139	0.0014	0.00145	0.00147	0.00151	0.00154	0.00156	0.00156	0.00159	0.00162	0.00175	0.00198	0.00218	0.00234	0.00112
2775.34	2E-10	4.39E-8	3.1286E-6	1.24662E-4	1.0855E-5	1.02265E-4	9.04653E-5	3.47509E-5	4.9076E-6	1.8978E-6	7.78412E-5	1.30871E-4	2.35324E-4	3.34012E-4	4.21279E-4	4.90196E-4	0.00124	0.00138	0.00139	0.00144	0.00148	0.00151	0.00153	0.00157	0.00156	0.00159	0.00161	0.00173	0.00198	0.00219	0.00232	0.0011
2774.37	4.5E-9	2.53E-8	3.2009E-6	1.24631E-4	1.01438E-5	1.03973E-4	9.16128E-5	3.55408E-5	5.1632E-6	1.931E-6	7.63685E-5	1.3041E-4	2.35573E-4	3.30166E-4	4.19151E-4	4.89547E-4	0.00124	0.00137	0.00138	0.00144	0.00149	0.00151	0.00153	0.00158	0.00155	0.0016	0.0016	0.00172	0.00197	0.0022	0.00231	0.00109
2773.41	3.09E-8	1.42E-8	3.1765E-6	1.23587E-4	9.209E-6	1.05164E-4	9.18214E-5	3.65251E-5	5.5067E-6	1.8345E-6	7.47795E-5	1.30696E-4	2.3508E-4	3.26175E-4	4.16602E-4	4.92033E-4	0.00123	0.00136	0.00138	0.00144	0.0015	0.00152	0.00153	0.00158	0.00155	0.0016	0.00159	0.00171	0.00196	0.00221	0.00231	0.00107
2772.44	6.84E-8	5.2E-9	3.1496E-6	1.22266E-4	8.2481E-6	1.05407E-4	9.0874E-5	3.79808E-5	5.7639E-6	1.6571E-6	7.31686E-5	1.3118E-4	2.34304E-4	3.23488E-4	4.13886E-4	4.89383E-4	0.00123	0.00135	0.00138	0.00144	0.00151	0.00152	0.00153	0.00158	0.00155	0.00161	0.00159	0.00171	0.00195	0.0022	0.00231	0.00107
2771.48	9.6E-8	4E-10	3.173E-6	1.20786E-4	7.4757E-6	1.04953E-4	8.93675E-5	4.0329E-5	5.897E-6	1.357E-6	7.14824E-5	1.30793E-4	2.33434E-4	3.21885E-4	4.10881E-4	4.82097E-4	0.00122	0.00135	0.00139	0.00144	0.00151	0.00152	0.00154	0.00158	0.00154	0.00161	0.00159	0.00171	0.00194	0.00218	0.0023	0.00108
2770.52	1.167E-7	1E-10	3.22E-6	1.18567E-4	7.0623E-6	1.04474E-4	8.84327E-5	4.3538E-5	6.0073E-6	9.204E-7	6.98226E-5	1.28673E-4	2.32398E-4	3.19918E-4	4.07494E-4	4.80039E-4	0.00122	0.00135	0.0014	0.00144	0.0015	0.00151	0.00154	0.00157	0.00154	0.00161	0.00158	0.00171	0.00193	0.00215	0.0023	0.00109
2769.55	1.505E-7	1E-10	3.2035E-6	1.14922E-4	7.0923E-6	1.0462E-4	8.90407E-5	4.67659E-5	6.2417E-6	4.687E-7	6.85901E-5	1.24853E-4	2.31185E-4	3.16241E-4	4.04026E-4	4.88827E-4	0.00121	0.00135	0.00141	0.00143	0.00149	0.0015	0.00154	0.00155	0.00154	0.0016	0.00158	0.0017	0.00193	0.00213	0.00228	0.0011
2768.59	2.057E-7	6.1E-9	3.0524E-6	1.09793E-4	7.5304E-6	1.05728E-4	9.14982E-5	4.87421E-5	6.6793E-6	1.697E-7	6.82719E-5	1.20339E-4	2.30043E-4	3.10762E-4	4.01269E-4	5.00925E-4	0.00121	0.00135	0.00141	0.00143	0.00147	0.00148	0.00153	0.00154	0.00153	0.00157	0.00157	0.00169	0.00194	0.00211	0.00227	0.00109
2767.62	2.574E-7	2.65E-8	2.7747E-6	1.0395E-4	8.2153E-6	1.07638E-4	9.5325E-5	4.86826E-5	7.2791E-6	5.38E-8	6.90061E-5	1.16468E-4	2.29201E-4	3.04733E-4	3.99998E-4	5.03774E-4	0.00121	0.00136	0.00141	0.00142	0.00145	0.00147	0.00152	0.00153	0.00153	0.00155	0.00156	0.00168	0.00193	0.00211	0.00225	0.00109
2766.66	2.537E-7	4.77E-8	2.4425E-6	9.85495E-5	8.8983E-6	1.0971E-4	9.95622E-5	4.68436E-5	7.8842E-6	4.05E-8	7.03353E-5	1.1416E-4	2.285E-4	2.99852E-4	4.00321E-4	4.95371E-4	0.00121	0.00136	0.0014	0.00141	0.00143	0.00146	0.00151	0.00153	0.00152	0.00154	0.00156	0.00168	0.00193	0.0021	0.00225	0.00107
2765.69	1.74E-7	4.71E-8	2.1257E-6	9.45677E-5	9.3414E-6	1.11086E-4	1.03197E-4	4.41263E-5	8.3012E-6	9.82E-8	7.14918E-5	1.13647E-4	2.27387E-4	2.97224E-4	4.01618E-4	4.85763E-4	0.00122	0.00137	0.00141	0.00141	0.00143	0.00146	0.00151	0.00153	0.00152	0.00154	0.00156	0.00168	0.00192	0.0021	0.00224	0.00106
2764.73	6.86E-8	2.86E-8	1.8572E-6	9.26289E-5	9.4072E-6	1.11168E-4	1.05456E-4	4.12445E-5	8.4017E-6	2.659E-7	7.1981E-5	1.14738E-4	2.25448E-4	2.97009E-4	4.03156E-4	4.82974E-4	0.00123	0.00138	0.00141	0.00141	0.00142	0.00146	0.00151	0.00153	0.00151	0.00155	0.00157	0.00169	0.00191	0.0021	0.00223	0.00106
2763.77	6.8E-9	1.29E-8	1.6529E-6	9.31296E-5	9.0816E-6	1.10033E-4	1.05827E-4	3.84042E-5	8.175E-6	5.542E-7	7.20114E-5	1.17208E-4	2.23053E-4	2.98716E-4	4.0499E-4	4.84359E-4	0.00124	0.00139	0.00142	0.00141	0.00143	0.00147	0.00152	0.00154	0.00152	0.00156	0.00158	0.0017	0.00191	0.0021	0.00223	0.00106
2762.8	5.6E-9	7.2E-9	1.5478E-6	9.62943E-5	8.4562E-6	1.0842E-4	1.04119E-4	3.56175E-5	7.6935E-6	9.023E-7	7.22788E-5	1.20782E-4	2.21357E-4	3.01584E-4	4.0796E-4	4.83932E-4	0.00125	0.0014	0.00142	0.00142	0.00144	0.00148	0.00154	0.00156	0.00152	0.00157	0.00158	0.00172	0.00192	0.00211	0.00224	0.00108
2761.84	3.3E-8	8E-9	1.5888E-6	1.01938E-4	7.7308E-6	1.07291E-4	1.00652E-4	3.31705E-5	7.0454E-6	1.2012E-6	7.32949E-5	1.2486E-4	2.21489E-4	3.04683E-4	4.1272E-4	4.83435E-4	0.00125	0.0014	0.00143	0.00142	0.00146	0.00149	0.00155	0.00157	0.00153	0.00158	0.00159	0.00174	0.00193	0.00213	0.00225	0.0011
2760.87	4.98E-8	1.29E-8	1.7957E-6	1.09086E-4	7.1969E-6	1.07298E-4	9.64092E-5	3.16972E-5	6.3255E-6	1.3305E-6	7.48769E-5	1.2835E-4	2.23578E-4	3.06844E-4	4.18483E-4	4.90082E-4	0.00125	0.00141	0.00144	0.00142	0.00147	0.0015	0.00156	0.00158	0.00154	0.00158	0.00159	0.00175	0.00195	0.00215	0.00227	0.00111
2759.91	3.64E-8	2.14E-8	2.1026E-6	1.15922E-4	7.1595E-6	1.08425E-4	9.27705E-5	3.17443E-5	5.6635E-6	1.222E-6	7.62597E-5	1.30158E-4	2.26556E-4	3.07046E-4	4.23012E-4	5.04384E-4	0.00125	0.0014	0.00144	0.00142	0.00147	0.0015	0.00157	0.00159	0.00154	0.00158	0.00159	0.00176	0.00196	0.00217	0.00229	0.00111
2758.94	6.4E-9	3.81E-8	2.3403E-6	1.20463E-4	7.8118E-6	1.09942E-4	9.08708E-5	3.33334E-5	5.2141E-6	9.335E-7	7.6721E-5	1.29972E-4	2.29027E-4	3.0514E-4	4.241E-4	5.16391E-4	0.00124	0.00138	0.00144	0.00142	0.00147	0.0015	0.00157	0.00159	0.00153	0.00156	0.00159	0.00176	0.00196	0.00217	0.0023	0.0011
2757.98	8.6E-9	7.23E-8	2.344E-6	1.21604E-4	9.0826E-6	1.10647E-4	9.10406E-5	3.57284E-5	5.0868E-6	6.252E-7	7.62448E-5	1.28686E-4	2.30568E-4	3.02345E-4	4.21494E-4	5.17481E-4	0.00125	0.00136	0.00143	0.00141	0.00145	0.00149	0.00156	0.00159	0.00153	0.00155	0.00159	0.00174	0.00195	0.00217	0.00231	0.00109
2757.02	7.87E-8	1.211E-7	2.1327E-6	1.19744E-4	1.04921E-5	1.09396E-4	9.26809E-5	3.76909E-5	5.2649E-6	4.343E-7	7.56409E-5	1.27939E-4	2.32255E-4	3.00735E-4	4.17472E-4	5.12202E-4	0.00125	0.00135	0.00143	0.0014	0.00144	0.00149	0.00156	0.00158	0.00152	0.00154	0.0016	0.00173	0.00195	0.00216	0.0023	0.00107
2756.05	1.716E-7	1.441E-7	1.9144E-6	1.16414E-4	1.12798E-5	1.05823E-4	9.46476E-5	3.82139E-5	5.5958E-6	4.021E-7	7.60206E-5	1.2919E-4	2.35708E-4	3.01884E-4	4.15392E-4	5.12142E-4	0.00126	0.00134	0.00143	0.0014	0.00142	0.00149	0.00156	0.00159	0.00153	0.00154	0.00161	0.00172	0.00196	0.00216	0.0023	0.00107
2755.09	1.91E-7	9.36E-8	1.9054E-6	1.13291E-4	1.09681E-5	1.00737E-4	9.59006E-5	3.72397E-5	5.8664E-6	5.28E-7	7.81102E-5	1.3298E-4	2.41628E-4	3.05773E-4	4.17437E-4	5.20131E-4	0.00126	0.00135	0.00143	0.00141	0.00142	0.00149	0.00158	0.00159	0.00155	0.00155	0.00162	0.00172	0.00197	0.00217	0.0023	0.00108
2754.12	1.155E-7	1.23E-8	2.1983E-6	1.11388E-4	9.8419E-6	9.58452E-5	9.59299E-5	3.56405E-5	5.9584E-6	7.919E-7	8.1834E-5	1.38687E-4	2.48905E-4	3.10728E-4	4.23164E-4	5.26575E-4	0.00126	0.00137	0.00144	0.00143	0.00142	0.00151	0.00159	0.0016	0.00156	0.00157	0.00163	0.00172	0.00199	0.00219	0.00232	0.0011
2753.16	2.91E-8	2.42E-8	2.7151E-6	1.10828E-4	8.7041E-6	9.28314E-5	9.47803E-5	3.45078E-5	5.9019E-6	1.1116E-6	8.63457E-5	1.44773E-4	2.55065E-4	3.14567E-4	4.29744E-4	5.22252E-4	0.00126	0.00139	0.00145	0.00146	0.00144	0.00152	0.0016	0.00161	0.00158	0.00159	0.00164	0.00173	0.00201	0.00221	0.00234	0.00113
[truncated: 2,026 more rows]
