# Supplementary material for: Efficient and Robust Heterostructure CeZrOx/NiO‐Ni Inverse Catalyst for Sustainable Photothermal CO2 Methanation
Source: Adv Sci (Weinh). 2026 Jan 30;13(20):e22942. doi: 10.1002/advs.202522942 (PMC13067768; doi:10.1002/advs.202522942)
Supplement: Supplementary file 2 — Supporting File 2: advs74196‐sup‐0002‐Data.zip. [file ADVS-13-e22942-s001.zip › Fig 4e.xls]

## Sheet: Sheet1
Binding Energy	Intensity	Binding Energy	Intensity	Binding Energy	Intensity	Binding Energy	Intensity
eV	a.u.	eV	a.u.	eV	a.u.	eV	a.u.
	Ar light on-1		Ar light off-1		Ar light on2		Ar light off-2
192.15	851.545	190	1396.27	190.05	1482.33	190	1455.9
192.05	866.523	189.9	1316.51	189.95	1567.37	189.9	1436.27
191.95	856.321	189.8	1311.1	189.85	1532.17	189.8	1498.79
191.85	836.289	189.7	1379.62	189.75	1409.35	189.7	1464.5
191.75	874.925	189.6	1445.22	189.65	1408.87	189.6	1411.13
191.65	842.962	189.5	1356	189.55	1433.19	189.5	1435.92
191.55	845.515	189.4	1397.98	189.45	1459.79	189.4	1469.06
191.45	879.987	189.3	1335.97	189.35	1513.37	189.3	1536.89
191.35	876.516	189.2	1295.17	189.25	1462.9	189.2	1461.89
191.25	841.012	189.1	1304.98	189.15	1433.98	189.1	1441.03
191.15	846.186	189	1395.79	189.05	1403.38	189	1516.42
191.05	824.118	188.9	1268.87	188.95	1494.2	188.9	1502.32
190.95	841.953	188.8	1317.97	188.85	1486.16	188.8	1434.76
190.85	888.239	188.7	1358.4	188.75	1425.44	188.7	1445.3
190.75	883.626	188.6	1270.1	188.65	1446.54	188.6	1443.69
190.65	902.448	188.5	1332.02	188.55	1477.79	188.5	1472.81
190.55	855.605	188.4	1382.6	188.45	1431.17	188.4	1417.71
190.45	800.326	188.3	1360.5	188.35	1514.7	188.3	1544.18
190.35	802.211	188.2	1358.18	188.25	1487.82	188.2	1517.94
190.25	836.633	188.1	1344.04	188.15	1466.68	188.1	1490.81
190.15	850.124	188	1297.77	188.05	1432.96	188	1416.44
190.05	831.511	187.9	1344.9	187.95	1420.15	187.9	1493.08
189.95	845.221	187.8	1331.44	187.85	1422.52	187.8	1391.67
189.85	869.354	187.7	1219.69	187.75	1480.18	187.7	1383.42
189.75	868.768	187.6	1273.86	187.65	1494.19	187.6	1430.93
189.65	870.906	187.5	1326.68	187.55	1405.57	187.5	1477.88
189.55	814.988	187.4	1271.89	187.45	1469.6	187.4	1428.31
189.45	854.391	187.3	1282.95	187.35	1396.53	187.3	1444.95
189.35	858.787	187.2	1281.33	187.25	1400.34	187.2	1434.62
189.25	873.607	187.1	1245.98	187.15	1443.98	187.1	1461.01
189.15	835.302	187	1297.07	187.05	1410.32	187	1445.06
189.05	871.702	186.9	1343.09	186.95	1370.72	186.9	1446.51
188.95	848.789	186.8	1393.65	186.85	1430.23	186.8	1506.27
188.85	816.683	186.7	1423.55	186.75	1418.31	186.7	1507
188.75	834.594	186.6	1355.78	186.65	1432.93	186.6	1520.94
188.65	865.917	186.5	1390.1	186.55	1467.77	186.5	1457.81
188.55	838.932	186.4	1420.59	186.45	1543.74	186.4	1501.79
188.45	838.594	186.3	1438.93	186.35	1532.11	186.3	1633.78
188.35	810.486	186.2	1493.15	186.25	1553.03	186.2	1697.76
188.25	849.585	186.1	1641.75	186.15	1586.19	186.1	1786.44
188.15	847.791	186	1694.89	186.05	1609.86	186	1769.62
188.05	835.236	185.9	1856.12	185.95	1662.09	185.9	1916.64
187.95	830.28	185.8	2009.66	185.85	1745.15	185.8	2008.44
187.85	836.433	185.7	2224.86	185.75	1787.17	185.7	2153.08
187.75	860.969	185.6	2377.46	185.65	1921.44	185.6	2328.94
187.65	818.621	185.5	2590.6	185.55	2072.18	185.5	2635.88
187.55	810.328	185.4	2720.38	185.45	2211.14	185.4	2977.32
187.45	833.911	185.3	3013.24	185.35	2422.44	185.3	3191.3
187.35	818.842	185.2	3235.84	185.25	2726.18	185.2	3482.14
187.25	781.354	185.1	3557.6	185.15	2960.38	185.1	3833.44
187.15	836.299	185	3792.66	185.05	3307.4	185	4025.96
187.05	859.54	184.9	3938.02	184.95	3626.3	184.9	4226.36
186.95	804.023	184.8	4162.18	184.85	3847.66	184.8	4553.26
186.85	803.146	184.7	4099.78	184.75	4173.66	184.7	4566.64
186.75	817.703	184.6	4135.56	184.65	4539.7	184.6	4562.46
186.65	842.99	184.5	3996.22	184.55	4746.62	184.5	4680.98
186.55	912.764	184.4	3895.26	184.45	4665.96	184.4	4539.32
186.45	874.5	184.3	3599.02	184.35	4693.74	184.3	4194.74
186.35	898.478	184.2	3246.72	184.25	4614.54	184.2	3824.46
186.25	926.244	184.1	3016.26	184.15	4330.4	184.1	3422.08
186.15	919.043	184	2807.4	184.05	4032.54	184	3247.14
186.05	923.885	183.9	2691.12	183.95	3931.14	183.9	2966.78
185.95	1039.42	183.8	2395.8	183.85	3572.1	183.8	2722.44
185.85	1066.61	183.7	2374.82	183.75	3237.2	183.7	2661.1
185.75	1071.91	183.6	2404.86	183.65	2908.4	183.6	2543.84
185.65	1129.34	183.5	2453.78	183.55	2610.78	183.5	2477.66
185.55	1330.49	183.4	2521.88	183.45	2554.92	183.4	2528.86
185.45	1377.79	183.3	2664.8	183.35	2420.02	183.3	2674.42
185.35	1529.42	183.2	2863.38	183.25	2532.12	183.2	3155.08
185.25	1719.19	183.1	3239.58	183.15	2632.6	183.1	3241.46
185.15	1877.54	183	3536.58	183.05	2701.9	183	3598.86
185.05	2055.1	182.9	3959.84	182.95	2977.14	182.9	3971.26
184.95	2300.54	182.8	4247.24	182.85	3433.5	182.8	4410.98
184.85	2403.92	182.7	4541.42	182.75	3795.38	182.7	4748.4
184.75	2606.09	182.6	4918.14	182.65	4189.74	182.6	5379.78
184.65	2702.23	182.5	5159.58	182.55	4576.44	182.5	5753.1
184.55	2688.34	182.4	5207.2	182.45	5036.46	182.4	5751
184.45	2764.6	182.3	5316.18	182.35	5418.84	182.3	5984.08
184.35	2666.05	182.2	5291.08	182.25	5826.72	182.2	6039.22
184.25	2564.91	182.1	5147.84	182.15	6194.36	182.1	5786.14
184.15	2400.87	182	4898.52	182.05	6297.44	182	5570.22
184.05	2195.53	181.9	4592.58	181.95	6293.34	181.9	5329.38
183.95	1963.49	181.8	4208.24	181.85	6093.96	181.8	4763.2
183.85	1804.74	181.7	3646.4	181.75	5690.36	181.7	4302.64
183.75	1649.52	181.6	3136.4	181.65	5222.28	181.6	3601.9
183.65	1585.34	181.5	2813.98	181.55	4484.86	181.5	3212.1
183.55	1453.89	181.4	2284.92	181.45	4059.58	181.4	2808.52
183.45	1375.3	181.3	2048.8	181.35	3514.78	181.3	2293.02
183.35	1405.59	181.2	1849.95	181.25	2977.86	181.2	1972.49
183.25	1509.73	181.1	1650.3	181.15	2534.1	181.1	1771.43
183.15	1629.08	181	1355.23	181.05	2168.38	181	1584.9
183.05	1745.77	180.9	1290.84	180.95	1891.21	180.9	1490.17
182.95	1977.37	180.8	1278.71	180.85	1708.23	180.8	1402.62
182.85	2232.53	180.7	1236.09	180.75	1505.02	180.7	1424.61
182.75	2370.99	180.6	1250.88	180.65	1429.16	180.6	1339.97
182.65	2711.28	180.5	1173.68	180.55	1379.4	180.5	1269.99
182.55	3084.07	180.4	1247.07	180.45	1316.11	180.4	1254.87
182.45	3291.82	180.3	1227.61	180.35	1339.76	180.3	1339.05
182.35	3326.45	180.2	1146.73	180.25	1253.85	180.2	1322.93
182.25	3539.04	180.1	1122.64	180.15	1264.62	180.1	1261.74
182.15	3622.8	180	1151.06	180.05	1334.45	180	1215.64
182.05	3599.24	179.9	1146.13	179.95	1298.49	179.9	1213.81
181.95	3438.66	179.8	1215.26	179.85	1196.79	179.8	1241.34
181.85	3223.63	179.7	1186.39	179.75	1153.91	179.7	1243.35
181.75	3001.01	179.6	1093.71	179.65	1222.85	179.6	1247.12
181.65	2703.04	179.5	1153.92	179.55	1257.07	179.5	1277.15
181.55	2352.45	179.4	1094.25	179.45	1241.3	179.4	1179.92
181.45	1982.4	179.3	1063.91	179.35	1246.39	179.3	1210.48
181.35	1731.22	179.2	1142.08	179.25	1193.97	179.2	1196.16
181.25	1482.69	179.1	1130.43	179.15	1261.78	179.1	1072.81
181.15	1233.17	179	1156.46	179.05	1237.37	179	1171.85
181.05	1115.98	178.9	1171.49	178.95	1314.88	178.9	1242.15
180.95	963.647	178.8	1099.16	178.85	1209.85	178.8	1209.66
180.85	872.842	178.7	1052	178.75	1198.09	178.7	1141.11
180.75	835.185	178.6	1095.79	178.65	1187.89	178.6	1199.63
180.65	804.019	178.5	1118.24	178.55	1116.68	178.5	1269.81
180.55	744.468	178.4	1115.97	178.45	1209.36	178.4	1281.16
180.45	773.687	178.3	1064.7	178.35	1154.88	178.3	1146.19
180.35	744.057	178.2	1033.58	178.25	1203.03	178.2	1272.31
180.25	735.306	178.1	1090.54	178.15	1202.5	178.1	1296.29
180.15	729.994	178	1099.82	178.05	1237.08	178	1303.83
180.05	734.919	177.9	1094.86	177.95	1274.29	177.9	1259.96
179.95	703.745	177.8	1116.11	177.85	1194.55	177.8	1159.31
179.85	699.78	177.7	1133.15	177.75	1184.57	177.7	1273.51
179.75	739.141	177.6	1203.79	177.65	1154.62	177.6	1204.24
179.65	738.2	177.5	1105.99	177.55	1212.04	177.5	1228.3
179.55	746.11	177.4	1132.08	177.45	1267.95	177.4	1150.69
179.45	695.539	177.3	1115.05	177.35	1188.08	177.3	1191.25
179.35	754.221	177.2	1116.74	177.25	1210.41	177.2	1215.89
179.25	712.43	177.1	1119	177.15	1239.31	177.1	1213.61
179.15	729.375	177	1097.4	177.05	1224.41	177	1294.16
179.05	692.509
178.95	706.057
178.85	653.559
178.75	703.841
178.65	684.044
178.55	682.901
178.45	651.008
178.35	696.247
178.25	706.992
178.15	686.959
178.05	727.22
177.95	728.032
177.85	709.903
177.75	699.171
177.65	685.847
177.55	714.577
177.45	665.911
177.35	702.958
177.25	744.771
177.15	721.26
177.05	689.548
176.95	717.366
176.85	740.429
176.75	758.883
176.65	734.909
176.55	744.216
176.45	701.208
176.35	708.123
176.25	737.259
176.15	727.792
176.05	692.155
175.95	720.913
175.85	683.131
175.75	700.755
175.65	702.497
175.55	699.82
175.45	677.961
175.35	693.488
175.25	701.36
175.15	698.464
