# Supplementary material for: Efficient and Robust Heterostructure CeZrOx/NiO‐Ni Inverse Catalyst for Sustainable Photothermal CO2 Methanation
Source: Adv Sci (Weinh). 2026 Jan 30;13(20):e22942. doi: 10.1002/advs.202522942 (PMC13067768; doi:10.1002/advs.202522942)
Supplement: Supplementary file 2 — Supporting File 2: advs74196‐sup‐0002‐Data.zip. [file ADVS-13-e22942-s001.zip › Fig 4g.xls]

## Sheet: Sheet1
Temperature	CO2 Conversion
°C	%
100	0.3
120	0.6
140	2
160	8.6
180	33
200	50
